# Supplementary material for: Genomic surveillance of SARS-CoV-2 in the state of Delaware reveals tremendous genomic diversity
Source: PLoS One. 2022 Jan 19;17(1):e0262573. doi: 10.1371/journal.pone.0262573 (PMC8769358; doi:10.1371/journal.pone.0262573)
Supplement: S1 Table — (XLSX) [file pone.0262573.s001.xlsx]

## Sheet: #1 Collection Dates
ID1	ID2	lineage	clade	date
SRR13676127	SRR13676127	B.1	20A	2020-03-11
SRR13676128	SRR13676128	B.1	20A	2020-03-11
SRR13676129	SRR13676129	B.1	20A	2020-03-13
SRR13676130	SRR13676130	B.1	20A	2020-03-14
SRR13676131	SRR13676131	B.1.332	20C	2020-03-16
SRR13676132	SRR13676132	B.1	20A	2020-03-17
SRR13676136	SRR13676136	B.1	20A	2020-03-17
SRR13676147	SRR13676147	B.1	20C	2020-03-17
SRR13676158	SRR13676158	A	19B	2020-03-17
SRR13676159	SRR13676159	B.1	20A	2020-03-18
SRR13676151	SRR13676151	B.1	20A	2020-03-19
SRR13676152	SRR13676152	A.1	19B	2020-03-20
SRR13676153	SRR13676153	B.1.1.210	20B	2020-03-21
SRR13676154	SRR13676154	B.1.314	20C	2020-03-21
SRR13676155	SRR13676155	B.1.320	20C	2020-03-21
SRR13676156	SRR13676156	B.1.177	19A	2020-03-21
SRR13676157	SRR13676157	B.1	20C	2020-03-21
SRR12960766	SRR12960766	B.1	20C	2020-03-22
SRR13676133	SRR13676133	B.1	20C	2020-03-22
SRR13676134	SRR13676134	B.1	20C	2020-03-22
SRR13676137	SRR13676137	B.1	20A	2020-03-22
SRR13676138	SRR13676138	A	19B	2020-03-23
SRR13676139	SRR13676139	B.1	20C	2020-03-23
SRR13676140	SRR13676140	B.1	20C	2020-03-23
SRR13676141	SRR13676141	B.1	20A	2020-03-23
SRR13676142	SRR13676142	A	19B	2020-03-23
SRR13676143	SRR13676143	B.1	20C	2020-03-23
SRR13676144	SRR13676144	B.1	20C	2020-03-24
SRR13676145	SRR13676145	A.3	19B	2020-03-24
SRR13676146	SRR13676146	B.1	20C	2020-03-24
SRR13676148	SRR13676148	A	19B	2020-03-24
SRR13676149	SRR13676149	B	19A	2020-03-24
SRR13711047	SRR13711047	B.1	20C	2020-03-24
SRR13711048	SRR13711048	B.1	20C	2020-03-25
SRR13711049	SRR13711049	B.1	20C	2020-03-25
SRR13711050	SRR13711050	A	19B	2020-03-25
SRR13711051	SRR13711051	A	19B	2020-03-25
SRR13711052	SRR13711052	B.1	20C	2020-03-25
SRR13711053	SRR13711053	B.1	20C	2020-03-25
SRR13711055	SRR13711055	B.1	20C	2020-03-25
SRR13711056	SRR13711056	B.1	20C	2020-03-25
SRR13711057	SRR13711057	B.1	20C	2020-03-25
SRR13711058	SRR13711058	B.1	20C	2020-03-25
SRR13711059	SRR13711059	B.1	20C	2020-03-25
SRR13711060	SRR13711060	A.3	19B	2020-03-25
SRR13711061	SRR13711061	B.1	20C	2020-03-25
SRR13711062	SRR13711062	A	19B	2020-03-25
SRR13711063	SRR13711063	B.1.369	20C	2020-03-25
SRR13711066	SRR13711066	A	19B	2020-03-25
SRR13711067	SRR13711067	A	19B	2020-03-25
SRR13711068	SRR13711068	A	19B	2020-03-25
SRR13711069	SRR13711069	B.1	20C	2020-03-25
SRR13711070	SRR13711070	A	19B	2020-03-25
SRR13711071	SRR13711071	B.1	20A	2020-03-25
SRR13711073	SRR13711073	B.1	20C	2020-03-25
SRR12960733	SRR12960733	B.1	20C	2020-03-26
SRR12960744	SRR12960744	B.1	20C	2020-03-26
SRR13711042	SRR13711042	B.1	20A	2020-03-26
SRR13711046	SRR13711046	B.1.446	20C	2020-03-26
SRR13711064	SRR13711064	B.1	20C	2020-03-26
SRR13711072	SRR13711072	B.1	20C	2020-03-26
SRR13711074	SRR13711074	A	19B	2020-03-26
SRR13711075	SRR13711075	B.1.369	20C	2020-03-26
SRR13711078	SRR13711078	B.1	20C	2020-03-26
SRR12960724	SRR12960724	A	19B	2020-03-27
SRR12960725	SRR12960725	B.1	20C	2020-03-27
SRR12960727	SRR12960727	B.1.439	20A	2020-03-27
SRR12960755	SRR12960755	B.1	20C	2020-03-27
SRR12960767	SRR12960767	B.1	20A	2020-03-27
SRR13711043	SRR13711043	B.1	20C	2020-03-27
SRR13711044	SRR13711044	B.1	20C	2020-03-27
SRR13711045	SRR13711045	B.1	20C	2020-03-27
SRR13711054	SRR13711054	B.1	20C	2020-03-27
SRR13711065	SRR13711065	B.1	20C	2020-03-27
SRR13711076	SRR13711076	B.1	20A	2020-03-27
SRR13711077	SRR13711077	A	19B	2020-03-27
SRR12960726	SRR12960726	B.1	20A	2020-03-28
SRR12960723	SRR12960723	B.1.446	20C	2020-03-29
SRR12960764	SRR12960764	B.1.446	20C	2020-03-29
SRR12960765	SRR12960765	B.1.446	20C	2020-03-29
SRR12960746	SRR12960746	B.1	20C	2020-03-30
SRR12960756	SRR12960756	B.37	19A	2020-03-30
SRR12960757	SRR12960757	B.1	20C	2020-03-30
SRR12960758	SRR12960758	B.1	20C	2020-03-30
SRR12960759	SRR12960759	B.1	20C	2020-03-30
SRR12960760	SRR12960760	B.1	20C	2020-03-30
SRR12960761	SRR12960761	B.1	20C	2020-03-30
SRR12960762	SRR12960762	B.1	20A	2020-03-30
SRR12960763	SRR12960763	B.1	20C	2020-03-30
SRR12960740	SRR12960740	B.1.439	20A	2020-03-31
SRR12960741	SRR12960741	B.1	20C	2020-03-31
SRR12960742	SRR12960742	B.1	20C	2020-03-31
SRR12960743	SRR12960743	B.1	20C	2020-03-31
SRR12960745	SRR12960745	A	19B	2020-03-31
SRR12960747	SRR12960747	A	19B	2020-03-31
SRR12960748	SRR12960748	A	19B	2020-03-31
SRR12960749	SRR12960749	B.1	20C	2020-03-31
SRR12960750	SRR12960750	A	19B	2020-03-31
SRR12960751	SRR12960751	B.1.439	20A	2020-03-31
SRR12960752	SRR12960752	B.1	20C	2020-03-31
SRR12960753	SRR12960753	B.1	20C	2020-03-31
SRR12960754	SRR12960754	B.1	20C	2020-03-31
SRR12960735	SRR12960735	B.1	20C	2020-04-01
SRR12960736	SRR12960736	B.1	20C	2020-04-01
SRR12960737	SRR12960737	B.1	20C	2020-04-01
SRR12960739	SRR12960739	B.1	20C	2020-04-01
SRR12960734	SRR12960734	B.1	20A	2020-04-02
SRR12960738	SRR12960738	B.1	20C	2020-04-02
SRR12960732	SRR12960732	B.1	20A	2020-04-04
SRR12960730	SRR12960730	B.1	20C	2020-04-05
SRR12960731	SRR12960731	B.1	20C	2020-04-05
327_4292020	327	B.1	20A	2020-04-29
SRR13182864	SRR13182864	B.1	20C	2020-05-26
SRR13182865	SRR13182865	B.1.369	20C	2020-05-27
SRR13182866	SRR13182866	B.1.369	20C	2020-05-27
SRR13182870	SRR13182870	B.1.369	20C	2020-05-27
SRR13182871	SRR13182871	B.1.369	20C	2020-05-27
SRR13182872	SRR13182872	B.1.369	20C	2020-05-27
SRR13182873	SRR13182873	B.1.369	20C	2020-05-27
SRR13182874	SRR13182874	B.1.369	20C	2020-05-27
SRR13182875	SRR13182875	B.1.369	20C	2020-05-27
SRR13182876	SRR13182876	B.1.369	20C	2020-05-27
SRR13182877	SRR13182877	B.1.369	20C	2020-05-27
SRR13182878	SRR13182878	B.1.369	20C	2020-05-27
SRR13182879	SRR13182879	B.1.369	20C	2020-05-27
SRR13182881	SRR13182881	B.1.369	20C	2020-05-27
SRR13182882	SRR13182882	B.1.369	20C	2020-05-27
SRR13182883	SRR13182883	B.1.369	20C	2020-05-27
SRR13182884	SRR13182884	B.1.369	20C	2020-05-27
SRR13182885	SRR13182885	B.1.369	20C	2020-05-27
SRR13182886	SRR13182886	B.1.439	20A	2020-05-27
SRR13297128	SRR13297128	B.1.369	20C	2020-05-27
SRR13182868	SRR13182868	B.1.369	20C	2020-05-28
SRR13182887	SRR13182887	B.1	20C	2020-06-04
669_01112021	669	B.1.2	20G	2020-06-04
SRR13182888	SRR13182888	B.1.369	20C	2020-06-08
SRR13182889	SRR13182889	B.1.369	20C	2020-06-10
SRR13182890	SRR13182890	B.1	20C	2020-06-12
SRR13182892	SRR13182892	B.1	20C	2020-06-12
SRR13182893	SRR13182893	B.1	20C	2020-06-12
SRR13182894	SRR13182894	B.1	20C	2020-06-12
SRR13182895	SRR13182895	B.1	20C	2020-06-14
SRR13182896	SRR13182896	B.1	20C	2020-06-14
SRR13182904	SRR13182904	B.1.369	20C	2020-06-15
SRR13182897	SRR13182897	B.1.369	20C	2020-06-16
SRR13182898	SRR13182898	B.1	20C	2020-06-16
SRR13182899	SRR13182899	B.1	20C	2020-06-16
SRR13182900	SRR13182900	B.1	20C	2020-06-16
SRR13182901	SRR13182901	B.1	20C	2020-06-16
SRR13182903	SRR13182903	B.1	20C	2020-06-16
189_06162020	189	B.1.369	20C	2020-06-16
SRR13182905	SRR13182905	B.1	20C	2020-06-17
SRR13182906	SRR13182906	B.1	20C	2020-06-17
SRR13182907	SRR13182907	B.1	20C	2020-06-17
SRR13182908	SRR13182908	B.1.1.265	20B	2020-06-18
SRR13182909	SRR13182909	B.1.108	20C	2020-06-18
SRR13182910	SRR13182910	B.1.1.265	20B	2020-06-18
SRR13297134	SRR13297134	B.1	20C	2020-06-18
SRR13182911	SRR13182911	B.1.366	20C	2020-07-07
SRR13182912	SRR13182912	B.1.1.265	20B	2020-07-07
SRR13182914	SRR13182914	B.1.1.265	20B	2020-07-07
SRR13297087	SRR13297087	B.1.240	20A	2020-07-29
SRR13182915	SRR13182915	B.1.280	20A	2020-07-30
SRR13182917	SRR13182917	B.1.1.437	20B	2020-08-03
SRR13297097	SRR13297097	B.1.369	20C	2020-08-08
SRR13297106	SRR13297106	B.1.509	20C	2020-08-09
SRR13297151	SRR13297151	B.1.110.3	20A	2020-08-09
SRR13297113	SRR13297113	B.1	20C	2020-08-11
SRR13182916	SRR13182916	B.1.240	20A	2020-08-12
SRR13297086	SRR13297086	B.1.234	20A	2020-08-12
SRR13297092	SRR13297092	B.1.369	20C	2020-08-13
SRR13297094	SRR13297094	B.1	20C	2020-08-14
SRR13297108	SRR13297108	B.1.369	20C	2020-08-14
SRR13182918	SRR13182918	B.1.521	20C	2020-08-15
SRR13297157	SRR13297157	B.1	20A	2020-08-16
SRR13297117	SRR13297117	B.1.1	20B	2020-08-18
SRR13297150	SRR13297150	B.1.110.3	20A	2020-08-19
SRR13297110	SRR13297110	B.1.1.326	20B	2020-08-23
SRR13297124	SRR13297124	B.1.298	20C	2020-08-24
SRR13297107	SRR13297107	B.1.1.135	20B	2020-08-27
SRR13297099	SRR13297099	B.1.369	20C	2020-08-28
SRR13297112	SRR13297112	B.1.564	20C	2020-08-28
SRR13182919	SRR13182919	B.1.1.265	20B	2020-08-29
396_11122020	396	B.1.369	20C	2020-08-30
SRR13297137	SRR13297137	B.1.110.3	20A	2020-08-31
SRR13297154	SRR13297154	B.1.1.437	20B	2020-09-01
SRR13297158	SRR13297158	B.1.2	20G	2020-09-01
525_912020	525	B.1	20C	2020-09-01
525_11122020	525	B.1	20C	2020-09-01
525_11182020	525	B.1	20C	2020-09-01
SRR13297116	SRR13297116	B.1	20C	2020-09-02
SRR13297153	SRR13297153	B.1.298	20C	2020-09-02
SRR13297156	SRR13297156	B.1.1	20B	2020-09-02
SRR13182854	SRR13182854	B.1.110.3	20A	2020-09-07
SRR13182913	SRR13182913	B.1.564	20C	2020-09-08
SRR13182924	SRR13182924	B.1	20C	2020-09-08
SRR13297127	SRR13297127	B.1.397	20A	2020-09-08
SRR13297141	SRR13297141	B.1.397	20A	2020-09-08
SRR13297149	SRR13297149	B.1.110.3	20A	2020-09-08
SRR13297146	SRR13297146	B.1	20C	2020-09-09
SRR13297123	SRR13297123	B.1.369	20C	2020-09-10
SRR13297126	SRR13297126	B.1.1.135	20B	2020-09-14
SRR13297139	SRR13297139	B.1.369	20C	2020-09-15
SRR13182856	SRR13182856	B.1.234	20A	2020-09-16
SRR13182922	SRR13182922	B.1.234	20A	2020-09-16
SRR13297080	SRR13297080	B.1.595.3	20C	2020-09-16
SRR13182925	SRR13182925	B.1.543	20A	2020-09-17
SRR13297142	SRR13297142	B.1.234	20A	2020-09-17
SRR13182855	SRR13182855	B.1.369	20C	2020-09-18
SRR13182858	SRR13182858	B.1.564	20C	2020-09-18
SRR12960728	SRR12960728	B.1.234	20A	2020-09-19
SRR13182869	SRR13182869	B.1.2	20G	2020-09-21
SRR13182880	SRR13182880	B.1	20C	2020-09-21
SRR13182902	SRR13182902	B.1.1	20B	2020-09-22
SRR13182923	SRR13182923	B.1.234	20A	2020-09-22
SRR13182852	SRR13182852	B.1.582	20C	2020-09-23
SRR13182853	SRR13182853	B.1.306	20C	2020-09-24
SRR13182920	SRR13182920	B.1.234	20A	2020-09-24
SRR12960729	SRR12960729	B.1.234	20A	2020-09-25
SRR13297093	SRR13297093	B.1.369	20C	2020-09-25
SRR13182857	SRR13182857	B.1.564	20C	2020-09-28
SRR13182861	SRR13182861	B.1.596	20A	2020-09-28
SRR13182862	SRR13182862	B.1.110.3	20A	2020-09-28
SRR13182863	SRR13182863	B.1.110.3	20A	2020-09-28
575_12152020	575	B.1.311	20C	2020-09-29
SRR13297109	SRR13297109	B.1.369	20C	2020-10-01
SRR13297115	SRR13297115	B.1.564	20C	2020-10-01
SRR13297103	SRR13297103	B.1.369	20C	2020-10-02
121_1022020	121	B.1.234	20A	2020-10-02
SRR13297155	SRR13297155	B.1.369	20C	2020-10-03
SRR13182859	SRR13182859	B.1.2	20G	2020-10-04
SRR13297160	SRR13297160	B.1.2	20G	2020-10-04
SRR13182860	SRR13182860	B.1.2	20G	2020-10-05
SRR13297140	SRR13297140	B.1.369	20C	2020-10-05
SRR13297152	SRR13297152	B.1	20C	2020-10-05
277_10222020	277	B.1.243	20A	2020-10-05
SRR13297111	SRR13297111	B.1.369	20C	2020-10-06
SRR13297129	SRR13297129	B.1.369	20C	2020-10-06
SRR13297091	SRR13297091	B.1.2	20G	2020-10-07
SRR13297083	SRR13297083	B.1.2	20C	2020-10-08
SRR13297090	SRR13297090	B.1.509	20C	2020-10-08
SRR13297100	SRR13297100	B.1.1.265	20B	2020-10-08
SRR13297159	SRR13297159	B.1.298	20C	2020-10-08
SRR13297098	SRR13297098	B.1.397	20A	2020-10-09
SRR13297095	SRR13297095	B.1.369	20C	2020-10-11
SRR13297114	SRR13297114	B.1.369	20C	2020-10-11
633_10112020	633	B.1.2	20G	2020-10-11
SRR13297082	SRR13297082	B.1.596	20C	2020-10-12
SRR13297105	SRR13297105	B.1.369	20C	2020-10-12
SRR13297144	SRR13297144	B.1.110.3	20A	2020-10-13
721_10132020	721	B.1.234	20A	2020-10-13
747_10132020	747	B.1.243	20A	2020-10-13
791_10132020	791	B.1.2	20G	2020-10-13
747_12172020	747	B.1.243	20A	2020-10-13
SRR13297085	SRR13297085	B.1.234	20A	2020-10-14
SRR13297096	SRR13297096	B.1.369	20C	2020-10-14
856_10142020	856	B.1.509	20C	2020-10-14
SRR13297089	SRR13297089	B.1.369	20C	2020-10-15
SRR13297101	SRR13297101	B.1.369	20C	2020-10-15
SRR13297081	SRR13297081	B.1.369	20C	2020-10-16
SRR13297088	SRR13297088	B.1.110.3	20A	2020-10-16
951_10162020	951	B.1	20A	2020-10-16
SRR13297102	SRR13297102	B.1.369	20C	2020-10-17
SRR13297118	SRR13297118	B.1.2	20G	2020-10-19
76_10192020	76	B.1.234	20A	2020-10-19
SRR13297084	SRR13297084	B.1	20C	2020-10-22
SRR13297145	SRR13297145	B.1.110.3	20A	2020-10-22
SRR13297147	SRR13297147	B.1.596	20G	2020-10-23
408_10252020	408	B.1.2	20G	2020-10-25
SRR13297122	SRR13297122	B.1.2	20G	2020-10-26
434_10262020	434	B.1.1	20B	2020-10-26
438_10262020	438	B.1.243	20A	2020-10-26
552_10272020	552	B.1.2	20G	2020-10-27
SRR13297125	SRR13297125	B.1.2	20G	2020-10-28
SRR13297148	SRR13297148	B.1.2	20G	2020-10-28
SRR13297120	SRR13297120	B.1.2	20G	2020-10-29
SRR13297131	SRR13297131	B.1.2	20G	2020-10-29
SRR13297132	SRR13297132	B.1.1.434	20B	2020-10-29
SRR13297138	SRR13297138	B.1.234	20A	2020-10-29
SRR13297143	SRR13297143	B.1.2	20G	2020-10-29
689_10292020	689	B.1.243	20A	2020-10-29
690_10292020	690	B.1.243	20A	2020-10-29
691_10292020	691	B.1.243	20A	2020-10-29
697_10292020	697	B.1.2	20G	2020-10-29
SRR13297119	SRR13297119	B.1.243	20A	2020-10-30
SRR13297121	SRR13297121	B.1	20A	2020-10-30
731_10302020	731	B.1.1.434	20B	2020-10-30
804_11012020	804	B.1.311	20C	2020-11-01
SRR13297130	SRR13297130	B.1.2	20G	2020-11-03
SRR13297135	SRR13297135	B.1.2	20G	2020-11-03
SRR13297133	SRR13297133	B.1.1.434	20B	2020-11-04
SRR13297136	SRR13297136	B.1.1.192	20B	2020-11-04
SRR13367086	SRR13367086	B.1.1.461	20B	2020-11-04
SRR13367070	SRR13367070	B.1.1.434	20B	2020-11-09
SRR13367071	SRR13367071	B.1.605	20C	2020-11-09
SRR13367072	SRR13367072	B.1.2	20G	2020-11-09
455_11182020	455	B.1.311	20C	2020-11-11
475_10102020	475	B.1.243	20A	2020-11-11
475_11182020	475	B.1.243	20A	2020-11-11
SRR13367059	SRR13367059	B.1.240	20A	2020-11-12
599_12152020	599	B.1.243	20A	2020-11-12
SRR13367073	SRR13367073	B.1.1.337	20B	2020-11-17
SRR13367074	SRR13367074	B.1.240	20A	2020-11-18
SRR13367075	SRR13367075	B.1.240	20A	2020-11-18
SRR13367060	SRR13367060	B.1.243	20A	2020-11-22
SRR13367061	SRR13367061	B.1.243	20A	2020-11-22
SRR13367077	SRR13367077	B.1.1.337	20B	2020-11-23
SRR13367078	SRR13367078	B.1.2	20G	2020-11-24
SRR13367079	SRR13367079	B.1.2	20G	2020-11-24
SRR13367080	SRR13367080	B.1.243	20A	2020-11-27
SRR13367081	SRR13367081	B.1.2	20G	2020-11-29
SRR13367083	SRR13367083	B.1.243	20A	2020-11-30
SRR13367084	SRR13367084	B.1.243	20A	2020-11-30
SRR13367082	SRR13367082	B.1.241	20A	2020-12-01
SRR13367054	SRR13367054	B.1.1.265	20B	2020-12-02
SRR13367055	SRR13367055	B.1.596	20G	2020-12-02
SRR13367056	SRR13367056	B.1.234	20A	2020-12-02
SRR13367057	SRR13367057	B.1.1.265	20B	2020-12-02
SRR13367058	SRR13367058	B.1.1.265	20B	2020-12-02
SRR13367062	SRR13367062	B.1.110.3	20A	2020-12-02
SRR13367063	SRR13367063	B.1.596	20G	2020-12-02
SRR13367064	SRR13367064	B.1.596	20G	2020-12-02
SRR13367065	SRR13367065	B.1.596	20G	2020-12-02
SRR13367066	SRR13367066	B.1.243	20A	2020-12-02
SRR13367088	SRR13367088	B.1.243	20A	2020-12-02
SRR13367089	SRR13367089	B.1.243	20A	2020-12-02
SRR13367090	SRR13367090	B.1.2	20G	2020-12-02
SRR13367091	SRR13367091	B.1.2	20G	2020-12-02
SRR13367092	SRR13367092	B.1.2	20G	2020-12-02
SRR13367093	SRR13367093	B.1.234	20A	2020-12-02
SRR13367094	SRR13367094	B.1.243	20A	2020-12-02
SRR13367095	SRR13367095	B.1.243	20A	2020-12-02
SRR13367096	SRR13367096	B.1.2	20G	2020-12-02
SRR13367097	SRR13367097	B.1.234	20A	2020-12-02
SRR13367076	SRR13367076	B.1.243	20A	2020-12-03
SRR13367085	SRR13367085	B.1.243	20A	2020-12-03
SRR13367087	SRR13367087	B.1.311	20C	2020-12-03
SRR13367098	SRR13367098	B.1.110.3	20A	2020-12-03
SRR13367099	SRR13367099	B.1.1.265	20B	2020-12-03
SRR14230093	SRR14230093	B.1.241	20A	2020-12-03
SRR14230094	SRR14230094	B.1.2	20G	2020-12-03
SRR14230095	SRR14230095	B.1.2	20G	2020-12-03
SRR14230096	SRR14230096	B.1.596	20G	2020-12-03
SRR14230036	SRR14230036	B.1.1	20B	2020-12-04
SRR14230037	SRR14230037	B.1.243	20A	2020-12-04
SRR14230038	SRR14230038	B.1.2	20G	2020-12-04
SRR14230043	SRR14230043	B.1.2	20G	2020-12-04
SRR14230054	SRR14230054	B.1.241	20A	2020-12-04
SRR14230085	SRR14230085	B.1	20A	2020-12-04
SRR14230086	SRR14230086	B.1.2	20G	2020-12-04
SRR14230088	SRR14230088	B.1.110.3	20A	2020-12-04
SRR14230089	SRR14230089	B.1.243	20A	2020-12-04
505_12142020	505	B.1.1.434	20B	2020-12-14
509_12152020	509	B.1.234	20A	2020-12-14
511_12142020	511	B.1.243	20A	2020-12-14
571_12152020	571	B.1.243	20A	2020-12-15
616_12162020	616	B.1.2	20G	2020-12-16
672_12162020	672	B.1.311	20C	2020-12-16
673_12162020	673	B.1.2	20G	2020-12-16
705_12162020	705	B.1.311	20C	2020-12-16
711_12162020	711	B.1.575	20C	2020-12-16
SRR13367067	SRR13367067	B.1.311	20C	2020-12-17
762_12172020	762	B.1.2	20G	2020-12-17
784_12182020	784	B.1.1.434	20B	2020-12-18
806_12182020	806	B.1.311	20C	2020-12-18
800_12182020	800	B.1.433	20C	2020-12-18
849_12202020	849	B.1.609	20A	2020-12-20
870_12202020	870	B.1.243	20A	2020-12-20
SRR13367068	SRR13367068	B.1.311	20C	2020-12-21
SRR13367069	SRR13367069	B.1.311	20C	2020-12-21
935_12212020	935	B.1.2	20G	2020-12-21
932_12212020	932	B.1.2	20G	2020-12-21
930_12212020	930	R.2	20B	2020-12-21
SRR13495737	SRR13495737	B.1.243	20A	2020-12-23
SRR13495738	SRR13495738	B.1.311	20C	2020-12-23
SRR14107289	SRR14107289	B.1.243	20A	2020-12-23
SRR14107290	SRR14107290	B.1.2	20G	2020-12-23
SRR14107291	SRR14107291	B.1.243	20A	2020-12-23
SRR14107302	SRR14107302	B.1.311	20C	2020-12-23
21_12232020	21	B.1.2	20G	2020-12-23
SRR13495739	SRR13495739	B.1.409	20A	2020-12-24
SRR13495740	SRR13495740	B.1.596	20G	2020-12-24
SRR13495742	SRR13495742	B.1	20A	2020-12-24
SRR13495743	SRR13495743	B.1.409	20A	2020-12-24
SRR13495744	SRR13495744	B.1.612	20C	2020-12-24
SRR14107292	SRR14107292	B.1	20A	2020-12-24
SRR14107296	SRR14107296	B.1.311	20C	2020-12-24
SRR14107297	SRR14107297	B.1.243	20A	2020-12-24
SRR14107299	SRR14107299	B.1.243	20A	2020-12-24
40_12242020	40	B.1.234	20A	2020-12-24
46_12242020	46	B.1.2	20G	2020-12-24
39_1224220	39	B.1.2	20G	2020-12-24
SRR13495725	SRR13495725	B.1.2	20G	2020-12-28
SRR13495726	SRR13495726	B.1.2	20G	2020-12-28
SRR13495727	SRR13495727	B.1.311	20C	2020-12-28
SRR13495728	SRR13495728	B.1.311	20C	2020-12-28
SRR13495729	SRR13495729	B.1.1.486	20B	2020-12-28
SRR13495730	SRR13495730	B.1.2	20G	2020-12-28
SRR13495731	SRR13495731	B.1.2	20G	2020-12-28
SRR13495732	SRR13495732	B.1.2	20G	2020-12-28
SRR13495733	SRR13495733	B.1.2	20G	2020-12-28
SRR13495734	SRR13495734	B.1.2	20G	2020-12-28
SRR13495735	SRR13495735	B.1.234	20A	2020-12-28
SRR13495736	SRR13495736	B.1.311	20C	2020-12-28
SRR13495745	SRR13495745	B.1.2	20G	2020-12-28
SRR13495746	SRR13495746	B.1.409	20A	2020-12-28
SRR13495747	SRR13495747	B.1.409	20A	2020-12-28
SRR14107295	SRR14107295	B.1.243	20A	2020-12-29
178_12292020	178	B.1.311	20C	2020-12-29
176_12292020	176	B.1.588	20C	2020-12-29
SRR14107300	SRR14107300	B.1.243	20A	2020-12-30
SRR13570794	SRR13570794	B.1.243	20A	2020-12-31
SRR13570795	SRR13570795	B.1.1.265	20B	2020-12-31
SRR13570796	SRR13570796	B.1.2	20G	2020-12-31
SRR13570797	SRR13570797	B.1.561	20A	2020-12-31
SRR14107293	SRR14107293	B.1.433	20C	2020-12-31
SRR14107303	SRR14107303	B.1.2	20G	2020-12-31
SRR14107304	SRR14107304	B.1.2	20G	2020-12-31
SRR14107306	SRR14107306	B.1.2	20G	2020-12-31
SRR14107307	SRR14107307	B.1.1.265	20B	2020-12-31
SRR14107308	SRR14107308	B.1.110.3	20A	2020-12-31
SRR14107309	SRR14107309	B.1.243	20A	2020-12-31
SRR14107310	SRR14107310	B.1.243	20A	2020-12-31
SRR14107311	SRR14107311	B.1.243	20A	2020-12-31
SRR14107312	SRR14107312	B.1.2	20G	2020-12-31
SRR14107313	SRR14107313	B.1.2	20G	2020-12-31
SRR13570785	SRR13570785	B.1.2	20G	2021-01-01
SRR13570779	SRR13570779	B.1.311	20C	2021-01-02
SRR13570781	SRR13570781	B.1.2	20G	2021-01-02
SRR13570784	SRR13570784	B.1.2	20G	2021-01-02
SRR13570783	SRR13570783	B.1.243	20A	2021-01-03
SRR13570786	SRR13570786	B.1.596	20G	2021-01-03
SRR13570788	SRR13570788	B.1.243	20A	2021-01-03
SRR13570789	SRR13570789	B.1.2	20G	2021-01-03
SRR13570790	SRR13570790	B.1.243	20A	2021-01-03
SRR13570791	SRR13570791	B.1.2	20G	2021-01-03
SRR13570771	SRR13570771	B.1.2	20G	2021-01-04
SRR13570772	SRR13570772	B.1.2	20G	2021-01-04
SRR13570773	SRR13570773	B.1.2	20G	2021-01-04
SRR13570774	SRR13570774	B.1.234	20A	2021-01-04
SRR13570775	SRR13570775	B.1.243	20A	2021-01-04
SRR13570776	SRR13570776	B.1.234	20A	2021-01-04
SRR13570777	SRR13570777	B.1.588	20C	2021-01-04
SRR13570778	SRR13570778	B.1.2	20G	2021-01-04
SRR13570780	SRR13570780	B.1.1.434	20B	2021-01-04
SRR13570782	SRR13570782	B.1.509	20C	2021-01-04
SRR13570787	SRR13570787	B.1.243	20A	2021-01-04
SRR13570792	SRR13570792	B.1.110.3	20A	2021-01-04
SRR13570793	SRR13570793	B.1.243	20A	2021-01-04
SRR13570798	SRR13570798	B.1.311	20C	2021-01-04
SRR13570799	SRR13570799	B.1.526	21F (Iota)	2021-01-04
262_0142021	262	B.1.243	20A	2021-01-04
314_0142021	314	B.1.243	20A	2021-01-04
321_0142021	321	B.1.243	20A	2021-01-04
320_0142021	320	B.1.1.434	20B	2021-01-04
369_0152021	369	B.1.2	20G	2021-01-05
473_0162021	473	B.1.2	20G	2021-01-06
538_0172021	538	B.1.596	20G	2021-01-07
540_0172921	540	B.1.243	20A	2021-01-07
501_0172021	501	B.1.243	20A	2021-01-07
SRR13627973	SRR13627973	B.1.575	20C	2021-01-11
SRR13764673	SRR13764673	B.1.2	20G	2021-01-11
SRR13764674	SRR13764674	B.1.2	20G	2021-01-11
681_01112021	681	B.1.2	20G	2021-01-11
SRR14107283	SRR14107283	B.1	20C	2021-01-12
SRR13627974	SRR13627974	B.1.517	20C	2021-01-13
SRR13764676	SRR13764676	B.1.2	20G	2021-01-14
865_01142021	865	B.1.2	20G	2021-01-14
850_01142021	850	B.1.243	20A	2021-01-14
863_01142021	863	B.1.1.519	20B	2021-01-14
SRR13627962	SRR13627962	B.1.2	20G	2021-01-15
SRR13627975	SRR13627975	B.1.243	20A	2021-01-15
SRR13627979	SRR13627979	B.1.243	20A	2021-01-15
SRR13627981	SRR13627981	B.1.243	20A	2021-01-15
SRR13627985	SRR13627985	B.1.243	20A	2021-01-15
SRR13627986	SRR13627986	B.1.311	20C	2021-01-15
SRR13627987	SRR13627987	B.1.243	20A	2021-01-15
SRR13627989	SRR13627989	B.1.1.486	20B	2021-01-15
SRR13627990	SRR13627990	B.1.1.416	20B	2021-01-15
892_01152021	892	B.1.243	20A	2021-01-15
SRR13627963	SRR13627963	B.1.243	20A	2021-01-16
SRR13627964	SRR13627964	B.1.596	20G	2021-01-16
SRR13627965	SRR13627965	B.1.243	20A	2021-01-16
SRR13627966	SRR13627966	B.1.2	20G	2021-01-16
SRR13627967	SRR13627967	B.1.243	20A	2021-01-16
SRR13627968	SRR13627968	B.1.1.348	20B	2021-01-16
SRR13627970	SRR13627970	B.1.2	20G	2021-01-16
SRR13627976	SRR13627976	B.1.243	20A	2021-01-16
SRR13627977	SRR13627977	B.1.243	20A	2021-01-16
SRR13627978	SRR13627978	B.1	20A	2021-01-16
SRR13627982	SRR13627982	B.1.243	20A	2021-01-16
SRR13627983	SRR13627983	B.1.243	20A	2021-01-16
SRR13627984	SRR13627984	B.1.2	20G	2021-01-16
SRR13627988	SRR13627988	B.1	20A	2021-01-16
SRR13764657	SRR13764657	B.1.2	20G	2021-01-17
SRR13764658	SRR13764658	B.1.2	20G	2021-01-17
927_01172021	927	B.1.526	21F (Iota)	2021-01-17
919_01172021	919	B.1.243	20A	2021-01-17
SRR13627969	SRR13627969	B.1.1.7	20I (Alpha, V1)	2021-01-18
SRR13627971	SRR13627971	B.1.243	20A	2021-01-18
SRR13627972	SRR13627972	B.1.234	20A	2021-01-18
SRR13764665	SRR13764665	B.1.298	20C	2021-01-18
SRR13764677	SRR13764677	B.1.2	20G	2021-01-18
SRR13764678	SRR13764678	B.1.2	20G	2021-01-18
SRR13764679	SRR13764679	B.1.596	20G	2021-01-18
SRR13764680	SRR13764680	B.1.2	20G	2021-01-18
SRR13764681	SRR13764681	B.1.596	20G	2021-01-18
SRR13764682	SRR13764682	B.1.298	20C	2021-01-18
SRR13764683	SRR13764683	B.1.558	20A	2021-01-18
SRR13764684	SRR13764684	B.1.558	20A	2021-01-18
SRR13764685	SRR13764685	B.1.2	20G	2021-01-18
SRR13764687	SRR13764687	B.1.243	20A	2021-01-18
SRR13764688	SRR13764688	B.1.2	20G	2021-01-18
14_01182021	14	B.1.311	20C	2021-01-18
952_01182021	952	B.1.2	20G	2021-01-18
SRR13627980	SRR13627980	B.1.1.7	20I (Alpha, V1)	2021-01-19
SRR13627991	SRR13627991	B.1.1.7	20I (Alpha, V1)	2021-01-19
SRR13764659	SRR13764659	B.1.234	20A	2021-01-19
SRR13764660	SRR13764660	B.1.311	20C	2021-01-19
SRR13764662	SRR13764662	B.1.298	20C	2021-01-19
SRR13764663	SRR13764663	B.1.298	20C	2021-01-19
SRR13764689	SRR13764689	B.1.2	20G	2021-01-19
SRR13764690	SRR13764690	B.1.243	20A	2021-01-19
SRR13764691	SRR13764691	B.1.243	20A	2021-01-19
SRR13764692	SRR13764692	B.1.2	20G	2021-01-19
SRR13764693	SRR13764693	B.1.1.207	20B	2021-01-19
SRR13764694	SRR13764694	B.1.1.207	20B	2021-01-19
SRR13764695	SRR13764695	B.1.110.3	20A	2021-01-19
SRR13764696	SRR13764696	B.1.2	20G	2021-01-19
SRR13764698	SRR13764698	B.1.2	20G	2021-01-19
SRR13764699	SRR13764699	B.1.2	20G	2021-01-19
SRR13764700	SRR13764700	B.1.234	20A	2021-01-19
SRR14107326	SRR14107326	B.1.243	20A	2021-01-19
86_01192021	86	B.1.243	20A	2021-01-19
SRR13627992	SRR13627992	B.1.2	20G	2021-01-20
SRR13764661	SRR13764661	B.1.596	20G	2021-01-20
SRR13764666	SRR13764666	B.1.298	20C	2021-01-20
SRR13764667	SRR13764667	B.1.409	20A	2021-01-20
SRR13764701	SRR13764701	B.1.429	21C (Epsilon)	2021-01-20
SRR13764702	SRR13764702	B.1.2	20G	2021-01-20
SRR13764703	SRR13764703	B.1.243	20A	2021-01-20
SRR13764704	SRR13764704	B.1.243	20A	2021-01-20
SRR13764705	SRR13764705	B.1.2	20G	2021-01-20
SRR13764654	SRR13764654	B.1.596	20G	2021-01-21
SRR13764668	SRR13764668	B.1.2	20G	2021-01-21
SRR13764669	SRR13764669	B.1.596	20G	2021-01-21
SRR13764670	SRR13764670	B.1.243	20A	2021-01-21
SRR13764706	SRR13764706	B.1.429	21C (Epsilon)	2021-01-21
SRR13764707	SRR13764707	B.1.2	20G	2021-01-21
SRR13764709	SRR13764709	B.1.298	20C	2021-01-21
SRR13764710	SRR13764710	B.1.588	20C	2021-01-21
SRR13764711	SRR13764711	B.1.1.434	20B	2021-01-21
SRR13764712	SRR13764712	B.1.1.434	20B	2021-01-21
SRR13764713	SRR13764713	B.1.234	20A	2021-01-21
SRR13764714	SRR13764714	B.1.2	20G	2021-01-21
SRR13764715	SRR13764715	B.1.110.3	20A	2021-01-21
SRR13764716	SRR13764716	B.1.1.216	20B	2021-01-21
SRR13764717	SRR13764717	B.1.2	20G	2021-01-21
SRR13764718	SRR13764718	B.1.1.207	20B	2021-01-21
SRR13764720	SRR13764720	B.1.1.7	20I (Alpha, V1)	2021-01-21
SRR13764721	SRR13764721	B.1.243	20A	2021-01-21
SRR13764722	SRR13764722	B.1.596	20G	2021-01-21
SRR13856914	SRR13856914	B.1.2	20G	2021-01-21
SRR13856915	SRR13856915	B.1.2	20G	2021-01-21
199_01212021	199	B.1.243	20A	2021-01-21
SRR13764655	SRR13764655	B.1.243	20A	2021-01-22
SRR13764671	SRR13764671	B.1.298	20C	2021-01-22
SRR13764723	SRR13764723	B.1.1.486	20B	2021-01-22
SRR13764724	SRR13764724	B.1.427	21C (Epsilon)	2021-01-22
SRR13764725	SRR13764725	B.1.243	20A	2021-01-22
SRR13856960	SRR13856960	B.1.2	20G	2021-01-22
SRR14107328	SRR14107328	B.1.2	20G	2021-01-22
SRR14107329	SRR14107329	B.1.2	20G	2021-01-22
SRR14107330	SRR14107330	B.1.234	20A	2021-01-22
SRR14107331	SRR14107331	B.1.1.416	20B	2021-01-22
SRR14107332	SRR14107332	B.1.2	20G	2021-01-22
SRR14107333	SRR14107333	B.1.2	20G	2021-01-22
SRR14107334	SRR14107334	B.1.1.519	20B	2021-01-22
SRR14107335	SRR14107335	B.1.311	20C	2021-01-22
SRR14107336	SRR14107336	B.1.2	20G	2021-01-22
SRR14107337	SRR14107337	B.1.1.416	20B	2021-01-22
SRR13856959	SRR13856959	B.1.234	20A	2021-01-23
SRR13856961	SRR13856961	B.1.2	20G	2021-01-25
SRR13856963	SRR13856963	B.1.311	20C	2021-01-25
SRR13856964	SRR13856964	B.1.2	20G	2021-01-25
SRR13856965	SRR13856965	B.1.2	20G	2021-01-25
SRR13856968	SRR13856968	B.1.605	20C	2021-01-25
SRR13856969	SRR13856969	B.1.169	20A	2021-01-25
SRR13856970	SRR13856970	B.1.2	20G	2021-01-25
SRR13856971	SRR13856971	B.1.596	20G	2021-01-25
SRR13913650	SRR13913650	B.1.2	20G	2021-01-25
SRR13913674	SRR13913674	B.1.605	20C	2021-01-25
SRR13913675	SRR13913675	B.1.311	20C	2021-01-25
SRR13913676	SRR13913676	B.1.2	20G	2021-01-25
SRR14107279	SRR14107279	B.1.243	20A	2021-01-25
SRR14107280	SRR14107280	B.1.243	20A	2021-01-25
SRR13856966	SRR13856966	B.1.596	20G	2021-01-26
SRR13856967	SRR13856967	B.1.298	20C	2021-01-26
SRR13856972	SRR13856972	B.1.2	20G	2021-01-26
SRR13856974	SRR13856974	B.1.234	20A	2021-01-26
SRR13856975	SRR13856975	B.1.265	20C	2021-01-26
SRR13856976	SRR13856976	B.1	20A	2021-01-26
SRR13856977	SRR13856977	B.1.2	20G	2021-01-26
SRR13913678	SRR13913678	B.1.234	20A	2021-01-26
SRR13913679	SRR13913679	B.1.588	20C	2021-01-26
SRR13913680	SRR13913680	B.1.575	20C	2021-01-26
SRR13913681	SRR13913681	B.1.517	20C	2021-01-26
SRR13913682	SRR13913682	B.1.433	20C	2021-01-26
416_01262021	416	B.1.2	20G	2021-01-26
421_01262021	421	B.1.2	20G	2021-01-26
SRR13856916	SRR13856916	B.1.2	20G	2021-01-27
SRR13856917	SRR13856917	B.1.433	20C	2021-01-27
SRR13856919	SRR13856919	B.1.243	20A	2021-01-27
SRR13856920	SRR13856920	B.1.243	20A	2021-01-27
SRR13856921	SRR13856921	B.1.243	20A	2021-01-27
SRR13856978	SRR13856978	B.1.243	20A	2021-01-27
SRR13856979	SRR13856979	B.1.2	20G	2021-01-27
SRR13913651	SRR13913651	B.1.2	20G	2021-01-27
SRR13913652	SRR13913652	B.1.110.3	20A	2021-01-27
SRR13913653	SRR13913653	B.1.1.207	20B	2021-01-27
SRR13913654	SRR13913654	B.1.1.207	20B	2021-01-27
SRR13913683	SRR13913683	B.1.588	20C	2021-01-27
SRR13913684	SRR13913684	R.1	20B	2021-01-27
SRR13913685	SRR13913685	B.1.243	20A	2021-01-27
SRR13913687	SRR13913687	B.1.427	21C (Epsilon)	2021-01-27
SRR13913689	SRR13913689	B.1.243	20A	2021-01-27
447_01272021	447	B.1.2	20G	2021-01-27
SRR13764726	SRR13764726	B.1.1.7	20I (Alpha, V1)	2021-01-28
SRR13856922	SRR13856922	B.1.243	20A	2021-01-28
SRR13856923	SRR13856923	B.1.311	20C	2021-01-28
SRR13856924	SRR13856924	B.1.1.222	20B	2021-01-28
SRR13856925	SRR13856925	R.1	20B	2021-01-28
SRR13856926	SRR13856926	R.1	20B	2021-01-28
SRR13856927	SRR13856927	B.1.409	20A	2021-01-28
SRR13856928	SRR13856928	B.1.2	20G	2021-01-28
SRR13856930	SRR13856930	B.1.596	20G	2021-01-28
SRR13856933	SRR13856933	B.1.2	20G	2021-01-28
SRR13913656	SRR13913656	B.1.243	20A	2021-01-28
SRR13913657	SRR13913657	B.1.243	20A	2021-01-28
SRR13913659	SRR13913659	B.1.243	20A	2021-01-28
SRR13913660	SRR13913660	B.1.2	20G	2021-01-28
SRR13913661	SRR13913661	B.1.2	20G	2021-01-28
SRR13913662	SRR13913662	B.1.243	20A	2021-01-28
SRR13913664	SRR13913664	B.1.2	20G	2021-01-28
SRR13913686	SRR13913686	B.1.243	20A	2021-01-28
SRR13913690	SRR13913690	B.1.2	20G	2021-01-28
SRR13913692	SRR13913692	B.1.243	20A	2021-01-28
SRR13913693	SRR13913693	B.1.311	20C	2021-01-28
SRR13764653	SRR13764653	B.1.1.207	20B	2021-01-29
SRR13764656	SRR13764656	B.1.243	20A	2021-01-29
SRR13764672	SRR13764672	B.1.1.348	20B	2021-01-29
SRR13764727	SRR13764727	B.1.575	20C	2021-01-29
SRR13764728	SRR13764728	B.1.311	20C	2021-01-29
SRR13764729	SRR13764729	B.1.234	20A	2021-01-29
SRR13764731	SRR13764731	B.1.2	20G	2021-01-29
SRR13764732	SRR13764732	B.1.243	20A	2021-01-29
SRR13764733	SRR13764733	B.1.243	20A	2021-01-29
SRR13764734	SRR13764734	B.1.243	20A	2021-01-29
SRR13764735	SRR13764735	B.1.110.3	20A	2021-01-29
SRR13764736	SRR13764736	B.1.110.3	20A	2021-01-29
SRR13764737	SRR13764737	B.1.243	20A	2021-01-29
SRR13764738	SRR13764738	B.1.1	20B	2021-01-29
SRR13764739	SRR13764739	B.1.1.207	20B	2021-01-29
SRR13764740	SRR13764740	B.1.1.207	20B	2021-01-29
SRR13856931	SRR13856931	B.1.234	20A	2021-01-29
SRR13856932	SRR13856932	B.1.2	20G	2021-01-29
SRR13856935	SRR13856935	B.1.517	20C	2021-01-29
SRR13856936	SRR13856936	B.1.575	20C	2021-01-29
SRR13856937	SRR13856937	B.1.110.3	20A	2021-01-29
SRR13856938	SRR13856938	B.1.1.207	20B	2021-01-29
SRR13856939	SRR13856939	B.1.2	20G	2021-01-29
SRR13913658	SRR13913658	B.1.2	20G	2021-01-29
SRR13913665	SRR13913665	B.1.2	20G	2021-01-29
603_01312021	603	B.1.1.519	20B	2021-01-31
SRR13764664	SRR13764664	B.1.2	20G	2021-02-01
SRR13764675	SRR13764675	B.1.2	20G	2021-02-01
SRR13764686	SRR13764686	B.1.1.7	20I (Alpha, V1)	2021-02-01
SRR13856941	SRR13856941	B.1.311	20C	2021-02-01
SRR13913667	SRR13913667	B.1.2	20G	2021-02-01
SRR13913668	SRR13913668	B.1.409	20A	2021-02-01
SRR14107317	SRR14107317	B.1.1.207	20B	2021-02-01
SRR13764697	SRR13764697	B.1.1.486	20B	2021-02-02
SRR13764708	SRR13764708	B.1.1.486	20B	2021-02-02
SRR13764719	SRR13764719	B.1.2	20G	2021-02-02
SRR13764730	SRR13764730	B.1.1.207	20B	2021-02-02
SRR13764741	SRR13764741	B.1.526	21F (Iota)	2021-02-02
SRR13764742	SRR13764742	B.1.526	21F (Iota)	2021-02-02
SRR13856942	SRR13856942	B.1.2	20G	2021-02-04
SRR13856943	SRR13856943	B.1.234	20A	2021-02-04
SRR13856944	SRR13856944	B.1.2	20G	2021-02-04
SRR13856946	SRR13856946	B.1.526	21F (Iota)	2021-02-04
SRR13856945	SRR13856945	B.1.2	20G	2021-02-05
SRR13856947	SRR13856947	B.1.2	20G	2021-02-05
SRR13856948	SRR13856948	B.1.349	20C	2021-02-05
SRR13856949	SRR13856949	B.1.243	20A	2021-02-07
SRR13856950	SRR13856950	B.1.2	20G	2021-02-08
SRR14230050	SRR14230050	B.1.1.207	20B	2021-02-10
SRR14230051	SRR14230051	B.1.2	20G	2021-02-10
SRR14230052	SRR14230052	B.1.2	20G	2021-02-10
SRR14230055	SRR14230055	B.1.2	20G	2021-02-10
SRR14230056	SRR14230056	B.1.2	20G	2021-02-10
SRR14230057	SRR14230057	B.1.2	20G	2021-02-10
SRR14230058	SRR14230058	B.1.2	20G	2021-02-10
SRR14230060	SRR14230060	B.1.1.207	20B	2021-02-10
SRR14230053	SRR14230053	B.1.2	20G	2021-02-11
SRR14230059	SRR14230059	B.1.526	21F (Iota)	2021-02-11
SRR13856952	SRR13856952	B.1.588	20C	2021-02-12
SRR13856953	SRR13856953	B.1.1.207	20B	2021-02-15
SRR13856954	SRR13856954	B.1.243	20A	2021-02-15
SRR13856955	SRR13856955	B.1.243	20A	2021-02-15
SRR13856956	SRR13856956	B.1.243	20A	2021-02-15
SRR13856957	SRR13856957	B.1.517	20C	2021-02-15
SRR13856958	SRR13856958	B.1.526	21F (Iota)	2021-02-15
SRR14107320	SRR14107320	B.1.1.207	20B	2021-02-15
SRR14107322	SRR14107322	B.1.1.207	20B	2021-02-15
SRR13856980	SRR13856980	B.1.526	21F (Iota)	2021-02-16
SRR13856981	SRR13856981	B.1.517	20C	2021-02-16
SRR13856982	SRR13856982	B.1.526	21F (Iota)	2021-02-16
SRR14107321	SRR14107321	B.1.1.207	20B	2021-02-16
SRR14107323	SRR14107323	B.1.243	20A	2021-02-16
SRR14107324	SRR14107324	B.1.243	20A	2021-02-16
SRR13856983	SRR13856983	B.1.526	21F (Iota)	2021-02-17
SRR13856985	SRR13856985	B.1.526	21F (Iota)	2021-02-17
SRR13856989	SRR13856989	R.1	20B	2021-02-17
SRR14107325	SRR14107325	B.1.1.7	20I (Alpha, V1)	2021-02-17
SRR13856913	SRR13856913	B.1.298	20C	2021-02-18
SRR13856940	SRR13856940	B.1.243	20A	2021-02-18
SRR13856987	SRR13856987	B.1.243	20A	2021-02-18
SRR13856988	SRR13856988	B.1.243	20A	2021-02-18
SRR13856990	SRR13856990	B.1.2	20G	2021-02-18
SRR13856962	SRR13856962	B.1.110.3	20A	2021-02-19
SRR13856973	SRR13856973	B.1.596	20G	2021-02-19
SRR13856986	SRR13856986	B.1.311	20C	2021-02-19
SRR13856991	SRR13856991	B.1.243	20A	2021-02-19
SRR13856992	SRR13856992	B.1.243	20A	2021-02-19
SRR13856993	SRR13856993	B.1.243	20A	2021-02-19
SRR13856994	SRR13856994	B.1.517	20C	2021-02-19
SRR13856996	SRR13856996	B.1.1.434	20B	2021-02-19
SRR13856918	SRR13856918	B.1.243	20A	2021-02-20
SRR13856929	SRR13856929	B.1.361	20C	2021-02-20
SRR13856951	SRR13856951	B.1.509	20C	2021-02-20
SRR13856984	SRR13856984	B.1.36.29	20A	2021-02-20
SRR13856995	SRR13856995	B.1.525	21D (Eta)	2021-02-21
SRR13913712	SRR13913712	B.1.243	20A	2021-02-22
SRR13913713	SRR13913713	B.1.111	20A	2021-02-23
SRR13913714	SRR13913714	B.1.111	20A	2021-02-23
SRR13913716	SRR13913716	B.1.526	21F (Iota)	2021-02-23
SRR13913717	SRR13913717	B.1.567	21F (Iota)	2021-02-23
SRR13913718	SRR13913718	B.1.111	20A	2021-02-23
SRR13913720	SRR13913720	B.1.582	20C	2021-02-23
SRR13913719	SRR13913719	B.1.526	21F (Iota)	2021-02-24
SRR13913723	SRR13913723	B.1.311	20C	2021-02-24
SRR13913724	SRR13913724	B.1.243	20A	2021-02-24
SRR13913725	SRR13913725	B.1.409	20A	2021-02-24
SRR13913727	SRR13913727	B.1.596	20G	2021-02-24
SRR13913649	SRR13913649	B.1.526	21F (Iota)	2021-02-25
SRR13913666	SRR13913666	B.1.575	20C	2021-02-25
SRR13913677	SRR13913677	B.1.2	20G	2021-02-25
SRR13913726	SRR13913726	B.1.596	20G	2021-02-25
SRR13913729	SRR13913729	B.1.240	20A	2021-02-25
SRR13913730	SRR13913730	B.1.2	20G	2021-02-25
SRR13913731	SRR13913731	B.1.1.519	20B	2021-02-25
SRR13913688	SRR13913688	B.1.2	20G	2021-02-26
SRR13913699	SRR13913699	B.1.311	20C	2021-02-26
SRR13913700	SRR13913700	B.1.1.434	20B	2021-02-26
SRR13913701	SRR13913701	B.1.526	21F (Iota)	2021-02-26
SRR13913703	SRR13913703	B.1.2	20G	2021-02-26
SRR13913704	SRR13913704	B.1.429	21C (Epsilon)	2021-02-26
SRR13913705	SRR13913705	B.1.2	20G	2021-02-26
SRR13913706	SRR13913706	B.1.351	20H (Beta, V2)	2021-02-26
SRR13913707	SRR13913707	B.1.596	20G	2021-02-26
SRR13913709	SRR13913709	B.1.526	21F (Iota)	2021-02-26
SRR13913710	SRR13913710	B.1.575	20C	2021-02-26
SRR13913711	SRR13913711	C.36	20D	2021-02-26
SRR13913721	SRR13913721	B.1.575	20C	2021-02-26
SRR13913702	SRR13913702	B.1.1.434	20B	2021-02-27
SRR13990137	SRR13990137	B.1.526	21F (Iota)	2021-03-01
SRR13990138	SRR13990138	B.1.526	21F (Iota)	2021-03-01
SRR13990139	SRR13990139	B.1.2	20G	2021-03-01
SRR13990141	SRR13990141	B.1.2	20G	2021-03-01
SRR13990142	SRR13990142	B.1.243	20A	2021-03-01
SRR13990140	SRR13990140	B.1.596	20G	2021-03-02
SRR13990144	SRR13990144	B.1.429	21C (Epsilon)	2021-03-02
SRR13990145	SRR13990145	B.1.526	21F (Iota)	2021-03-02
SRR13990146	SRR13990146	B.1.526	21F (Iota)	2021-03-02
SRR13990147	SRR13990147	B.1.2	20G	2021-03-02
SRR13990151	SRR13990151	B.1.526	21F (Iota)	2021-03-02
SRR13990156	SRR13990156	B.1.1.7	20I (Alpha, V1)	2021-03-02
SRR13990148	SRR13990148	B.1.2	20G	2021-03-03
SRR13990149	SRR13990149	B.1.526	21F (Iota)	2021-03-03
SRR13990150	SRR13990150	B.1.2	20G	2021-03-03
SRR13990152	SRR13990152	B.1.526.1	20C	2021-03-03
SRR13990153	SRR13990153	B.1.2	20G	2021-03-03
SRR13990155	SRR13990155	B.1.526	21F (Iota)	2021-03-03
SRR14107282	SRR14107282	B.1.526	21F (Iota)	2021-03-03
SRR13990127	SRR13990127	B.1.2	20G	2021-03-04
SRR13990128	SRR13990128	B.1.526	21F (Iota)	2021-03-04
SRR13990129	SRR13990129	B.1.2	20G	2021-03-04
SRR13990131	SRR13990131	B.1.2	20G	2021-03-04
SRR13990157	SRR13990157	B.1.2	20G	2021-03-04
SRR13990158	SRR13990158	B.1.2	20G	2021-03-04
SRR13990159	SRR13990159	B.1.1.519	20B	2021-03-04
SRR13990162	SRR13990162	B.1.2	20G	2021-03-04
SRR14107286	SRR14107286	B.1.427	21C (Epsilon)	2021-03-04
SRR14107287	SRR14107287	B.1.427	21C (Epsilon)	2021-03-04
SRR13990132	SRR13990132	B.1.2	20G	2021-03-05
SRR13990133	SRR13990133	B.1.2	20G	2021-03-05
SRR13990135	SRR13990135	B.1.1.7	20I (Alpha, V1)	2021-03-05
SRR13990136	SRR13990136	R.1	20B	2021-03-05
SRR13990160	SRR13990160	B.1.2	20G	2021-03-05
SRR13990161	SRR13990161	B.1.2	20G	2021-03-05
SRR13990130	SRR13990130	B.1.526	21F (Iota)	2021-03-06
SRR13990143	SRR13990143	B.1.526	21F (Iota)	2021-03-06
SRR13990154	SRR13990154	B.1.526	21F (Iota)	2021-03-06
SRR13990134	SRR13990134	B.1.526	21F (Iota)	2021-03-08
SRR14107288	SRR14107288	B.1.526	21F (Iota)	2021-03-08
SRR14230091	SRR14230091	B.1.2	20G	2021-03-08
SRR14107314	SRR14107314	B.1.526	21F (Iota)	2021-03-09
SRR14107315	SRR14107315	B.1.526	21F (Iota)	2021-03-09
SRR14230048	SRR14230048	B.1.427	21C (Epsilon)	2021-03-09
SRR14230075	SRR14230075	B.1.575	20C	2021-03-09
SRR14107284	SRR14107284	B.1.2	20G	2021-03-10
SRR14107285	SRR14107285	B.1.429	21C (Epsilon)	2021-03-10
SRR14230041	SRR14230041	B.1.2	20G	2021-03-10
SRR14230047	SRR14230047	B.1.2	20G	2021-03-10
SRR14230049	SRR14230049	B.1.526	21F (Iota)	2021-03-10
SRR14230073	SRR14230073	B.1.36.31	20A	2021-03-10
SRR14230074	SRR14230074	B.1.526	21F (Iota)	2021-03-10
SRR14107294	SRR14107294	B.1.526	21F (Iota)	2021-03-11
SRR14230044	SRR14230044	B.1.2	20G	2021-03-11
SRR14230045	SRR14230045	B.1.2	20G	2021-03-11
SRR14230046	SRR14230046	B.1	20C	2021-03-11
SRR14230077	SRR14230077	B.1.2	20G	2021-03-11
SRR14230079	SRR14230079	B.1.1.7	20I (Alpha, V1)	2021-03-11
SRR14107281	SRR14107281	B.1.2	20G	2021-03-12
SRR14107305	SRR14107305	B.1.2	20G	2021-03-12
SRR14107316	SRR14107316	B.1.526	21F (Iota)	2021-03-12
SRR14230062	SRR14230062	B.1.526	21F (Iota)	2021-03-12
SRR14230063	SRR14230063	B.1.575	20C	2021-03-12
SRR14230064	SRR14230064	B.1.526	21F (Iota)	2021-03-12
SRR14230065	SRR14230065	B.1.243	20A	2021-03-12
SRR14230070	SRR14230070	B.1.617.1	21B (Kappa)	2021-03-12
SRR14230071	SRR14230071	B.1.243	20A	2021-03-12
SRR14230076	SRR14230076	B.1.243	20A	2021-03-12
SRR14230080	SRR14230080	B.1.526	21F (Iota)	2021-03-12
SRR14230081	SRR14230081	B.1.526	21F (Iota)	2021-03-12
SRR14230087	SRR14230087	B.1.526	21F (Iota)	2021-03-12
SRR14230066	SRR14230066	B.1.526	21F (Iota)	2021-03-13
SRR14230067	SRR14230067	B.1.1.519	20B	2021-03-13
SRR14230068	SRR14230068	B.1.526.2	21F (Iota)	2021-03-13
SRR14230069	SRR14230069	B.1.1.7	20I (Alpha, V1)	2021-03-13
SRR14230082	SRR14230082	B.1.1.7	20I (Alpha, V1)	2021-03-13
SRR14107327	SRR14107327	B.1.2	20G	2021-03-14
SRR14107338	SRR14107338	B.1.311	20C	2021-03-14
SRR14107339	SRR14107339	B.1.2	20G	2021-03-15
SRR14230098	SRR14230098	B.1.243	20A	2021-03-15
SRR14230083	SRR14230083	P.1	20J (Gamma, V3)	2021-03-19
SRR14230040	SRR14230040	B.1.526	21F (Iota)	2021-03-22
SRR14230084	SRR14230084	B.1.526	21F (Iota)	2021-03-25
SRR14230099	SRR14230099	B.1.575	20C	2021-03-25
SRR14421555	SRR14421555	B.1.1.7	20I (Alpha, V1)	2021-03-27
SRR14421557	SRR14421557	B.1.1.7	20I (Alpha, V1)	2021-03-29
SRR14421457	SRR14421457	B.1.1.7	20I (Alpha, V1)	2021-03-30
SRR14421553	SRR14421553	B.1.526	21F (Iota)	2021-03-30
SRR14421554	SRR14421554	B.1.1.7	20I (Alpha, V1)	2021-03-30
SRR14421572	SRR14421572	B.1.526	21F (Iota)	2021-03-30
SRR14421458	SRR14421458	B.1.1.7	20I (Alpha, V1)	2021-03-31
SRR14421461	SRR14421461	B.1.526	21F (Iota)	2021-03-31
SRR14421462	SRR14421462	B.1.1.7	20I (Alpha, V1)	2021-03-31
SRR14421568	SRR14421568	B.1.1.7	20I (Alpha, V1)	2021-03-31
SRR14421569	SRR14421569	B.1.1.7	20I (Alpha, V1)	2021-03-31
SRR14606333	SRR14606333	B.1.1.7	20I (Alpha, V1)	2021-03-31
SRR14606336	SRR14606336	B.1.1.7	20I (Alpha, V1)	2021-03-31
SRR14421472	SRR14421472	B.1	20C	2021-04-02
SRR14421475	SRR14421475	P.1	20J (Gamma, V3)	2021-04-02
SRR14421476	SRR14421476	B.1.526	21F (Iota)	2021-04-02
SRR14421477	SRR14421477	B.1.526	21F (Iota)	2021-04-02
SRR14421480	SRR14421480	B.1.2	20G	2021-04-02
SRR14421474	SRR14421474	B.1.526	21F (Iota)	2021-04-04
SRR14421536	SRR14421536	B.1.1.7	20I (Alpha, V1)	2021-04-04
SRR14421549	SRR14421549	B.1.1.7	20I (Alpha, V1)	2021-04-04
SRR14421550	SRR14421550	B.1.1.7	20I (Alpha, V1)	2021-04-04
SRR14421552	SRR14421552	B.1.1.7	20I (Alpha, V1)	2021-04-04
SRR14421562	SRR14421562	B.1.1.7	20I (Alpha, V1)	2021-04-04
SRR14421571	SRR14421571	B.1.1.7	20I (Alpha, V1)	2021-04-04
SRR14723685	SRR14723685	B.1.526	21F (Iota)	2021-04-04
SRR14421471	SRR14421471	B.1.1.7	20I (Alpha, V1)	2021-04-05
SRR14421484	SRR14421484	B.1.1.7	20I (Alpha, V1)	2021-04-05
SRR14421485	SRR14421485	B.1.1.7	20I (Alpha, V1)	2021-04-05
SRR14421486	SRR14421486	B.1.1.7	20I (Alpha, V1)	2021-04-05
SRR14421488	SRR14421488	B.1.1.7	20I (Alpha, V1)	2021-04-05
SRR14421490	SRR14421490	B.1.1.7	20I (Alpha, V1)	2021-04-05
SRR14421491	SRR14421491	B.1.1.7	20I (Alpha, V1)	2021-04-05
SRR14421492	SRR14421492	B.1.526.2	21F (Iota)	2021-04-05
SRR14421494	SRR14421494	B.1.1.7	20I (Alpha, V1)	2021-04-05
SRR14421495	SRR14421495	B.1.526	21F (Iota)	2021-04-05
SRR14421496	SRR14421496	B.1.526	21F (Iota)	2021-04-05
SRR14421497	SRR14421497	B.1.1.7	20I (Alpha, V1)	2021-04-05
SRR14421499	SRR14421499	B.1.1	20J (Gamma, V3)	2021-04-05
SRR14421502	SRR14421502	B.1.526.1	20C	2021-04-05
SRR14421503	SRR14421503	B.1.1.7	20I (Alpha, V1)	2021-04-05
SRR14421504	SRR14421504	B.1.1.7	20I (Alpha, V1)	2021-04-05
SRR14421507	SRR14421507	B.1.1.7	20I (Alpha, V1)	2021-04-05
SRR14421508	SRR14421508	B.1.526	21F (Iota)	2021-04-05
SRR14421509	SRR14421509	B.1.1.7	20I (Alpha, V1)	2021-04-05
SRR14421510	SRR14421510	B.1.1.7	20I (Alpha, V1)	2021-04-05
SRR14421512	SRR14421512	B.1.1.7	20I (Alpha, V1)	2021-04-05
SRR14421514	SRR14421514	B.1.526	21F (Iota)	2021-04-05
SRR14421515	SRR14421515	B.1.526	21F (Iota)	2021-04-05
SRR14421516	SRR14421516	B.1.526.1	20C	2021-04-05
SRR14421517	SRR14421517	B.1.1.7	20I (Alpha, V1)	2021-04-05
SRR14421518	SRR14421518	B.1.2	20G	2021-04-05
SRR14421519	SRR14421519	B.1.526	21F (Iota)	2021-04-05
SRR14421520	SRR14421520	B.1.1.7	20I (Alpha, V1)	2021-04-05
SRR14421523	SRR14421523	B.1.1.7	20I (Alpha, V1)	2021-04-05
SRR14421532	SRR14421532	B.1.1.7	20I (Alpha, V1)	2021-04-05
SRR14421534	SRR14421534	B.1.1.7	20I (Alpha, V1)	2021-04-05
SRR14421535	SRR14421535	B.1.526	21F (Iota)	2021-04-05
SRR14421541	SRR14421541	B.1.1.7	20I (Alpha, V1)	2021-04-05
SRR14421542	SRR14421542	B.1.1.7	20I (Alpha, V1)	2021-04-05
SRR14421563	SRR14421563	B.1.1.7	20I (Alpha, V1)	2021-04-05
SRR14421564	SRR14421564	B.1.1.7	20I (Alpha, V1)	2021-04-05
SRR14421570	SRR14421570	B.1.526	21F (Iota)	2021-04-05
SRR14606338	SRR14606338	B.1.1.7	20I (Alpha, V1)	2021-04-05
SRR14421463	SRR14421463	B.1.429	21C (Epsilon)	2021-04-06
SRR14421464	SRR14421464	P.1	20J (Gamma, V3)	2021-04-06
SRR14421465	SRR14421465	P.1	20J (Gamma, V3)	2021-04-06
SRR14421466	SRR14421466	P.1	20J (Gamma, V3)	2021-04-06
SRR14421469	SRR14421469	B.1.1.7	20I (Alpha, V1)	2021-04-06
SRR14421470	SRR14421470	B.1.1.7	20I (Alpha, V1)	2021-04-06
SRR14421521	SRR14421521	B.1.1.7	20I (Alpha, V1)	2021-04-06
SRR14421533	SRR14421533	B.1.243	20A	2021-04-06
SRR14421574	SRR14421574	B.1.526	21F (Iota)	2021-04-06
SRR14421467	SRR14421467	B.1.1.7	20I (Alpha, V1)	2021-04-07
SRR14421478	SRR14421478	B.1.1.7	20I (Alpha, V1)	2021-04-07
SRR14421482	SRR14421482	B.1.1.7	20I (Alpha, V1)	2021-04-07
SRR14421513	SRR14421513	B.1.526.2	21F (Iota)	2021-04-07
SRR14421573	SRR14421573	B.1.1.7	20I (Alpha, V1)	2021-04-07
SRR14581048	SRR14581048	B.1.413	20C	2021-04-07
SRR14581050	SRR14581050	B.1.526.1	20C	2021-04-07
SRR14606291	SRR14606291	B.1.575	20C	2021-04-07
SRR14606339	SRR14606339	B.1.1.7	20I (Alpha, V1)	2021-04-07
SRR14606341	SRR14606341	B.1.1.7	20I (Alpha, V1)	2021-04-07
SRR14606342	SRR14606342	B.1.1.7	20I (Alpha, V1)	2021-04-07
SRR14606345	SRR14606345	B.1.526	21F (Iota)	2021-04-07
SRR14606346	SRR14606346	B.1.1.7	20I (Alpha, V1)	2021-04-07
SRR14606349	SRR14606349	B.1.1.7	20I (Alpha, V1)	2021-04-07
SRR14606351	SRR14606351	B.1.1.7	20I (Alpha, V1)	2021-04-07
SRR14606353	SRR14606353	B.1.1.7	20I (Alpha, V1)	2021-04-07
SRR14606354	SRR14606354	B.1.1.7	20I (Alpha, V1)	2021-04-07
SRR14421483	SRR14421483	B.1.1.7	20I (Alpha, V1)	2021-04-08
SRR14421500	SRR14421500	B.1.1.7	20I (Alpha, V1)	2021-04-08
SRR14421511	SRR14421511	B.1.1.7	20I (Alpha, V1)	2021-04-08
SRR14421529	SRR14421529	B.1.1.7	20I (Alpha, V1)	2021-04-08
SRR14421530	SRR14421530	B.1.1.7	20I (Alpha, V1)	2021-04-08
SRR14421531	SRR14421531	R.1	20B	2021-04-08
SRR14421539	SRR14421539	B.1.526	21F (Iota)	2021-04-08
SRR14421544	SRR14421544	B.1.429	21C (Epsilon)	2021-04-08
SRR14581051	SRR14581051	B.1.1.7	20I (Alpha, V1)	2021-04-08
SRR14581052	SRR14581052	B.1.1.7	20I (Alpha, V1)	2021-04-08
SRR14581053	SRR14581053	B.1.1.7	20I (Alpha, V1)	2021-04-08
SRR14606256	SRR14606256	B.1.526	21F (Iota)	2021-04-08
SRR14606260	SRR14606260	B.1.526	21F (Iota)	2021-04-08
SRR14606261	SRR14606261	B.1.1.519	20B	2021-04-08
SRR14421537	SRR14421537	B.1.413	20C	2021-04-09
SRR14421538	SRR14421538	B.1.1.7	20I (Alpha, V1)	2021-04-09
SRR14421543	SRR14421543	B.1.1.7	20I (Alpha, V1)	2021-04-09
SRR14421547	SRR14421547	B.1.1.7	20I (Alpha, V1)	2021-04-09
SRR14421548	SRR14421548	B.1.1.7	20I (Alpha, V1)	2021-04-09
SRR14581054	SRR14581054	B.1.427	21C (Epsilon)	2021-04-09
SRR14581056	SRR14581056	B.1.526	21F (Iota)	2021-04-09
SRR14606262	SRR14606262	B.1.526	21F (Iota)	2021-04-09
SRR14606292	SRR14606292	B.1.1.7	20I (Alpha, V1)	2021-04-09
SRR14606358	SRR14606358	B.1.526.1	20C	2021-04-09
SRR14606359	SRR14606359	B.1.1.7	20I (Alpha, V1)	2021-04-09
SRR14606360	SRR14606360	B.1.1.7	20I (Alpha, V1)	2021-04-09
SRR14606361	SRR14606361	B.1.1.7	20I (Alpha, V1)	2021-04-09
SRR14606364	SRR14606364	B.1.1.7	20I (Alpha, V1)	2021-04-09
SRR14421525	SRR14421525	B.1.1.7	20B	2021-04-10
SRR14421527	SRR14421527	B.1.526.2	21F (Iota)	2021-04-10
SRR14421528	SRR14421528	B.1.1.7	20I (Alpha, V1)	2021-04-10
SRR14421540	SRR14421540	B.1.1.7	20I (Alpha, V1)	2021-04-10
SRR14421546	SRR14421546	B.1.526	21F (Iota)	2021-04-10
SRR14421551	SRR14421551	B.1.243	20A	2021-04-10
SRR14581032	SRR14581032	B.1.526	21F (Iota)	2021-04-10
SRR14581057	SRR14581057	B.1.1.7	20I (Alpha, V1)	2021-04-10
SRR14606307	SRR14606307	B.1.1.7	20I (Alpha, V1)	2021-04-10
SRR14421524	SRR14421524	B.1.1.7	20I (Alpha, V1)	2021-04-11
SRR14421526	SRR14421526	B.1.526	21F (Iota)	2021-04-11
SRR14421545	SRR14421545	B.1.526	21F (Iota)	2021-04-11
SRR14581033	SRR14581033	B.1.526	21F (Iota)	2021-04-11
SRR14581061	SRR14581061	B.1.1.7	20I (Alpha, V1)	2021-04-11
SRR14581062	SRR14581062	B.1.1.7	20I (Alpha, V1)	2021-04-11
SRR14581063	SRR14581063	B.1.1.7	20I (Alpha, V1)	2021-04-11
SRR14581084	SRR14581084	B.1.1.7	20I (Alpha, V1)	2021-04-11
SRR14581104	SRR14581104	B.1.1.7	20I (Alpha, V1)	2021-04-11
SRR14581115	SRR14581115	B.1.1.7	20I (Alpha, V1)	2021-04-11
SRR14606276	SRR14606276	B.1.526	21F (Iota)	2021-04-11
SRR14606277	SRR14606277	B.1.1.7	20I (Alpha, V1)	2021-04-11
SRR14606278	SRR14606278	B.1.526	21F (Iota)	2021-04-11
SRR14606279	SRR14606279	B.1.1.7	20I (Alpha, V1)	2021-04-11
SRR14606280	SRR14606280	B.1.1.7	20I (Alpha, V1)	2021-04-11
SRR14581038	SRR14581038	B.1.1.7	20I (Alpha, V1)	2021-04-12
SRR14581042	SRR14581042	B.1.1.7	20I (Alpha, V1)	2021-04-12
SRR14581045	SRR14581045	B.1.526.1	20C	2021-04-12
SRR14581046	SRR14581046	B.1.1.7	20I (Alpha, V1)	2021-04-12
SRR14581047	SRR14581047	B.1.1.7	20I (Alpha, V1)	2021-04-12
SRR14581049	SRR14581049	B.1.526	21F (Iota)	2021-04-12
SRR14581060	SRR14581060	B.1.1.7	20I (Alpha, V1)	2021-04-12
SRR14581071	SRR14581071	B.1.1.7	20I (Alpha, V1)	2021-04-12
SRR14581082	SRR14581082	B.1.1.7	20I (Alpha, V1)	2021-04-12
SRR14581093	SRR14581093	B.1.526	21F (Iota)	2021-04-12
SRR14581114	SRR14581114	B.1.1.7	20I (Alpha, V1)	2021-04-12
SRR14606293	SRR14606293	B.1.575	20C	2021-04-12
SRR14606373	SRR14606373	B.1.1.7	20I (Alpha, V1)	2021-04-12
SRR14712716	SRR14712716	B.1.1.7	20I (Alpha, V1)	2021-04-12
SRR14712719	SRR14712719	B.1.1.7	20I (Alpha, V1)	2021-04-12
SRR14712721	SRR14712721	B.1.1.7	20I (Alpha, V1)	2021-04-12
SRR14712722	SRR14712722	B.1.1.7	20I (Alpha, V1)	2021-04-12
SRR14712723	SRR14712723	B.1.1.7	20I (Alpha, V1)	2021-04-12
SRR14712726	SRR14712726	B.1.1.7	20I (Alpha, V1)	2021-04-12
SRR14712727	SRR14712727	B.1.1.7	20I (Alpha, V1)	2021-04-12
SRR14712729	SRR14712729	B.1.526	21F (Iota)	2021-04-12
SRR14712731	SRR14712731	B.1.1.7	20I (Alpha, V1)	2021-04-12
SRR14712732	SRR14712732	B.1.1.7	20I (Alpha, V1)	2021-04-12
SRR14712733	SRR14712733	B.1.1.7	20I (Alpha, V1)	2021-04-12
SRR14712734	SRR14712734	B.1.1.7	20I (Alpha, V1)	2021-04-12
SRR14712735	SRR14712735	B.1.1.7	20I (Alpha, V1)	2021-04-12
SRR14712736	SRR14712736	B.1.1.7	20I (Alpha, V1)	2021-04-12
SRR14712738	SRR14712738	B.1.1.7	20I (Alpha, V1)	2021-04-12
SRR14712741	SRR14712741	B.1.526	21F (Iota)	2021-04-12
SRR14712743	SRR14712743	B.1.1.7	20I (Alpha, V1)	2021-04-12
SRR14712744	SRR14712744	B.1.1.7	20I (Alpha, V1)	2021-04-12
SRR14712745	SRR14712745	B.1.1.519	20B	2021-04-12
SRR14712746	SRR14712746	B.1.526.1	20C	2021-04-12
SRR14712774	SRR14712774	B.1.1.7	20I (Alpha, V1)	2021-04-12
SRR14723686	SRR14723686	B.1.1.7	20I (Alpha, V1)	2021-04-12
SRR14723687	SRR14723687	B.1.1.7	20I (Alpha, V1)	2021-04-12
SRR14723690	SRR14723690	B.1.526	21F (Iota)	2021-04-12
SRR14723692	SRR14723692	B.1.1.7	20I (Alpha, V1)	2021-04-12
SRR14723777	SRR14723777	B.1.1.7	20I (Alpha, V1)	2021-04-12
SRR14723786	SRR14723786	B.1.1.7	20I (Alpha, V1)	2021-04-12
SRR14723788	SRR14723788	B.1.1.7	20I (Alpha, V1)	2021-04-12
SRR14723789	SRR14723789	B.1.526	21F (Iota)	2021-04-12
SRR14738909	SRR14738909	B.1.526.1	20C	2021-04-12
SRR14738910	SRR14738910	B.1.526.2	21F (Iota)	2021-04-12
SRR14738911	SRR14738911	B.1.526	21F (Iota)	2021-04-12
SRR14581034	SRR14581034	B.1.1.7	20I (Alpha, V1)	2021-04-13
SRR14581036	SRR14581036	B.1.1.7	20I (Alpha, V1)	2021-04-13
SRR14581039	SRR14581039	B.1.526	21F (Iota)	2021-04-13
SRR14581043	SRR14581043	B.1.526.2	21F (Iota)	2021-04-13
SRR14581044	SRR14581044	B.1.1.7	20I (Alpha, V1)	2021-04-13
SRR14581079	SRR14581079	B.1.1.7	20I (Alpha, V1)	2021-04-13
SRR14581080	SRR14581080	B.1.1.7	20I (Alpha, V1)	2021-04-13
SRR14581081	SRR14581081	B.1.1.7	20I (Alpha, V1)	2021-04-13
SRR14581087	SRR14581087	B.1.526	21F (Iota)	2021-04-13
SRR14581113	SRR14581113	B.1.526	21F (Iota)	2021-04-13
SRR14606266	SRR14606266	B.1.1.7	20I (Alpha, V1)	2021-04-13
SRR14606267	SRR14606267	B.1	20C	2021-04-13
SRR14606268	SRR14606268	B.1.526.1	20C	2021-04-13
SRR14606375	SRR14606375	B.1.526	21F (Iota)	2021-04-13
SRR14606381	SRR14606381	B.1.1.7	20I (Alpha, V1)	2021-04-13
SRR14723681	SRR14723681	B.1.1.7	20I (Alpha, V1)	2021-04-13
SRR14723682	SRR14723682	B.1.526	21F (Iota)	2021-04-13
SRR14738818	SRR14738818	B.1.1.7	20I (Alpha, V1)	2021-04-13
SRR14738819	SRR14738819	B.1.1.7	20I (Alpha, V1)	2021-04-13
SRR14738820	SRR14738820	B.1.1.7	21F (Iota)	2021-04-13
SRR14738821	SRR14738821	B.1.1.7	20I (Alpha, V1)	2021-04-13
SRR14738826	SRR14738826	B.1.1.7	20I (Alpha, V1)	2021-04-13
SRR14738829	SRR14738829	B.1.1.7	20I (Alpha, V1)	2021-04-13
SRR14738840	SRR14738840	B.1.1.7	20I (Alpha, V1)	2021-04-13
SRR14738842	SRR14738842	B.1.575	20C	2021-04-13
SRR14738845	SRR14738845	B.1.1.7	20I (Alpha, V1)	2021-04-13
SRR14738855	SRR14738855	B.1.526	21F (Iota)	2021-04-13
SRR14738856	SRR14738856	B.1.1.7	20I (Alpha, V1)	2021-04-13
SRR14738857	SRR14738857	B.1.526	21F (Iota)	2021-04-13
SRR14738858	SRR14738858	B.1.526	21F (Iota)	2021-04-13
SRR14738860	SRR14738860	R.1	20B	2021-04-13
SRR14738862	SRR14738862	B.1.1.7	20I (Alpha, V1)	2021-04-13
SRR14738865	SRR14738865	B.1.526	21F (Iota)	2021-04-13
SRR14738888	SRR14738888	B.1.526	21F (Iota)	2021-04-13
SRR14738890	SRR14738890	B.1.526.1	20C	2021-04-13
SRR14738891	SRR14738891	B.1.111	20A	2021-04-13
SRR14738892	SRR14738892	B.1.1.7	20I (Alpha, V1)	2021-04-13
SRR14738893	SRR14738893	B.1.1.7	20I (Alpha, V1)	2021-04-13
SRR14738916	SRR14738916	B.1.1.7	20I (Alpha, V1)	2021-04-13
SRR14738917	SRR14738917	B.1.1.7	20I (Alpha, V1)	2021-04-13
SRR14738920	SRR14738920	B.1.1.7	20I (Alpha, V1)	2021-04-13
SRR14738924	SRR14738924	B.1.1.7	20I (Alpha, V1)	2021-04-13
SRR14738926	SRR14738926	B.1.526	21F (Iota)	2021-04-13
SRR14738927	SRR14738927	B.1.526	21F (Iota)	2021-04-13
SRR14738928	SRR14738928	B.1.1.7	20I (Alpha, V1)	2021-04-13
SRR14761504	SRR14761504	B.1.1.7	20I (Alpha, V1)	2021-04-13
SRR14761505	SRR14761505	B.1.1.7	20I (Alpha, V1)	2021-04-13
SRR14761507	SRR14761507	B.1.243	20A	2021-04-13
SRR14581083	SRR14581083	B.1.1.7	20I (Alpha, V1)	2021-04-14
SRR14581085	SRR14581085	B.1.526.1	20C	2021-04-14
SRR14606259	SRR14606259	B.1.1.7	20I (Alpha, V1)	2021-04-14
SRR14606269	SRR14606269	B.1.1.7	20I (Alpha, V1)	2021-04-14
SRR14606270	SRR14606270	B.1.1	20B	2021-04-14
SRR14606271	SRR14606271	B.1.526.1	20C	2021-04-14
SRR14606281	SRR14606281	B.1.1.7	20I (Alpha, V1)	2021-04-14
SRR14606294	SRR14606294	B.1.1.7	20I (Alpha, V1)	2021-04-14
SRR14606305	SRR14606305	B.1.1.7	20I (Alpha, V1)	2021-04-14
SRR14606348	SRR14606348	B.1.1.7	20I (Alpha, V1)	2021-04-14
SRR14606374	SRR14606374	B.1.526	21F (Iota)	2021-04-14
SRR14606376	SRR14606376	B.1.1.7	20I (Alpha, V1)	2021-04-14
SRR14606377	SRR14606377	B.1.1.7	20I (Alpha, V1)	2021-04-14
SRR14606378	SRR14606378	B.1.1.7	20I (Alpha, V1)	2021-04-14
SRR14723684	SRR14723684	B.1.1.7	20I (Alpha, V1)	2021-04-14
SRR14761569	SRR14761569	B.1.1.7	20I (Alpha, V1)	2021-04-14
SRR14761580	SRR14761580	B.1.1.7	20I (Alpha, V1)	2021-04-14
SRR14761623	SRR14761623	B.1.526	21F (Iota)	2021-04-14
SRR14581067	SRR14581067	B.1.526	21F (Iota)	2021-04-15
SRR14581069	SRR14581069	B.1.1.7	20I (Alpha, V1)	2021-04-15
SRR14581072	SRR14581072	B.1.1.7	20I (Alpha, V1)	2021-04-15
SRR14581073	SRR14581073	B.1.526	21F (Iota)	2021-04-15
SRR14581074	SRR14581074	B.1.1.7	20I (Alpha, V1)	2021-04-15
SRR14581075	SRR14581075	B.1.526	21F (Iota)	2021-04-15
SRR14581094	SRR14581094	B.1.526	21F (Iota)	2021-04-15
SRR14581096	SRR14581096	P.1	20J (Gamma, V3)	2021-04-15
SRR14581098	SRR14581098	B.1.526	21F (Iota)	2021-04-15
SRR14581107	SRR14581107	B.1.1.7	20I (Alpha, V1)	2021-04-15
SRR14606274	SRR14606274	B.1.1.7	20I (Alpha, V1)	2021-04-15
SRR14606275	SRR14606275	P.1	20J (Gamma, V3)	2021-04-15
SRR14606323	SRR14606323	B.1.1.7	20I (Alpha, V1)	2021-04-15
SRR14606324	SRR14606324	B.1.1.7	20I (Alpha, V1)	2021-04-15
SRR14606325	SRR14606325	B.1.526	21F (Iota)	2021-04-15
SRR14606328	SRR14606328	B.1.1.7	20I (Alpha, V1)	2021-04-15
SRR14606331	SRR14606331	B.1.1.7	20I (Alpha, V1)	2021-04-15
SRR14606380	SRR14606380	B.1.1.7	20I (Alpha, V1)	2021-04-15
SRR14606386	SRR14606386	B.1.1.7	20I (Alpha, V1)	2021-04-15
SRR14723679	SRR14723679	B.1.1.7	20I (Alpha, V1)	2021-04-15
SRR14723767	SRR14723767	B.1.1.7	20I (Alpha, V1)	2021-04-15
SRR14581088	SRR14581088	B.1.1.7	20I (Alpha, V1)	2021-04-16
SRR14581089	SRR14581089	B.1.526	21F (Iota)	2021-04-16
SRR14581091	SRR14581091	B.1.1.7	20I (Alpha, V1)	2021-04-16
SRR14581097	SRR14581097	B.1.526	21F (Iota)	2021-04-16
SRR14581100	SRR14581100	B.1.1.7	20I (Alpha, V1)	2021-04-16
SRR14581101	SRR14581101	B.1.1.7	20I (Alpha, V1)	2021-04-16
SRR14581103	SRR14581103	B.1.526	21F (Iota)	2021-04-16
SRR14581105	SRR14581105	B.1.1.7	20I (Alpha, V1)	2021-04-16
SRR14581112	SRR14581112	B.1.526	21F (Iota)	2021-04-16
SRR14606264	SRR14606264	B.1.526	21F (Iota)	2021-04-16
SRR14606273	SRR14606273	B.1.1.7	20I (Alpha, V1)	2021-04-16
SRR14606287	SRR14606287	B.1.1.7	20I (Alpha, V1)	2021-04-16
SRR14606382	SRR14606382	B.1.1.7	20I (Alpha, V1)	2021-04-16
SRR14712678	SRR14712678	B.1.526	21F (Iota)	2021-04-16
SRR14712679	SRR14712679	R.1	20B	2021-04-16
SRR14712682	SRR14712682	B.1.1.7	20I (Alpha, V1)	2021-04-16
SRR14712683	SRR14712683	B.1.1.7	20I (Alpha, V1)	2021-04-16
SRR14712684	SRR14712684	B.1.1.7	20I (Alpha, V1)	2021-04-16
SRR14712756	SRR14712756	B.1.1.7	20I (Alpha, V1)	2021-04-16
SRR14712758	SRR14712758	B.1.526	21F (Iota)	2021-04-16
SRR14712759	SRR14712759	B.1.1.7	20I (Alpha, V1)	2021-04-16
SRR14712761	SRR14712761	B.1.1.7	20I (Alpha, V1)	2021-04-16
SRR14712765	SRR14712765	B.1.526	21F (Iota)	2021-04-16
SRR14712766	SRR14712766	B.1.1.7	20I (Alpha, V1)	2021-04-16
SRR14712767	SRR14712767	B.1.1.7	20I (Alpha, V1)	2021-04-16
SRR14712768	SRR14712768	B.1.1.7	20I (Alpha, V1)	2021-04-16
SRR14723780	SRR14723780	B.1.1.7	20I (Alpha, V1)	2021-04-16
SRR14723781	SRR14723781	B.1.1.7	20I (Alpha, V1)	2021-04-16
SRR14581077	SRR14581077	B.1.621	20A	2021-04-17
SRR14581078	SRR14581078	B.1.1.7	20I (Alpha, V1)	2021-04-17
SRR14581086	SRR14581086	B.1.1.7	20I (Alpha, V1)	2021-04-17
SRR14581092	SRR14581092	B.1.1.7	20I (Alpha, V1)	2021-04-17
SRR14581095	SRR14581095	B.1.526.1	20C	2021-04-17
SRR14581099	SRR14581099	B.1.1.7	20I (Alpha, V1)	2021-04-17
SRR14581102	SRR14581102	B.1.526	21F (Iota)	2021-04-17
SRR14581106	SRR14581106	B.1.1.7	20I (Alpha, V1)	2021-04-17
SRR14581110	SRR14581110	B.1.526	21F (Iota)	2021-04-17
SRR14581111	SRR14581111	B.1.1.7	20I (Alpha, V1)	2021-04-17
SRR14606285	SRR14606285	B.1.1.7	20I (Alpha, V1)	2021-04-17
SRR14606383	SRR14606383	B.1.526.2	21F (Iota)	2021-04-17
SRR14581108	SRR14581108	B.1.1.7	20I (Alpha, V1)	2021-04-18
SRR14606384	SRR14606384	B.1.1.7	20I (Alpha, V1)	2021-04-18
SRR14606387	SRR14606387	B.1.526.1	20C	2021-04-18
SRR14606299	SRR14606299	B.1.1.7	20I (Alpha, V1)	2021-04-19
SRR14606366	SRR14606366	B.1.526	21F (Iota)	2021-04-19
SRR14606370	SRR14606370	B.1.526	21F (Iota)	2021-04-19
SRR14606371	SRR14606371	B.1.526.2	21F (Iota)	2021-04-19
SRR14606372	SRR14606372	B.1.1.7	20I (Alpha, V1)	2021-04-19
SRR14606367	SRR14606367	B.1.1.7	20I (Alpha, V1)	2021-04-20
SRR14606368	SRR14606368	B.1.1.7	20I (Alpha, V1)	2021-04-20
SRR14712780	SRR14712780	B.1.1.7	20I (Alpha, V1)	2021-04-20
SRR14723707	SRR14723707	B.1.621	20A	2021-04-20
SRR14738839	SRR14738839	B.1.1.7	20I (Alpha, V1)	2021-04-20
SRR14738844	SRR14738844	B.1.1.7	20I (Alpha, V1)	2021-04-20
SRR14761493	SRR14761493	B.1.1.7	20I (Alpha, V1)	2021-04-20
SRR14761495	SRR14761495	B.1.1.7	20I (Alpha, V1)	2021-04-20
SRR14761496	SRR14761496	B.1.1.7	20I (Alpha, V1)	2021-04-20
SRR14761499	SRR14761499	B.1.1.7	20I (Alpha, V1)	2021-04-20
SRR14761500	SRR14761500	B.1.1.7	20I (Alpha, V1)	2021-04-20
SRR14761508	SRR14761508	B.1.526.2	21F (Iota)	2021-04-20
SRR14761602	SRR14761602	B.1.1.7	20I (Alpha, V1)	2021-04-20
SRR14761603	SRR14761603	B.1.1.7	20I (Alpha, V1)	2021-04-20
SRR14761604	SRR14761604	B.1.1.7	20I (Alpha, V1)	2021-04-20
SRR14761605	SRR14761605	B.1.1.7	20I (Alpha, V1)	2021-04-20
SRR14761606	SRR14761606	B.1.526.2	21F (Iota)	2021-04-20
SRR14761608	SRR14761608	B.1.1.7	20I (Alpha, V1)	2021-04-20
SRR14761609	SRR14761609	B.1.1.7	20I (Alpha, V1)	2021-04-20
SRR14761613	SRR14761613	B.1.526	21F (Iota)	2021-04-20
SRR14761614	SRR14761614	B.1.526.1	20C	2021-04-20
SRR14761617	SRR14761617	B.1.1.7	20I (Alpha, V1)	2021-04-20
SRR14761618	SRR14761618	B.1.526.2	21F (Iota)	2021-04-20
SRR14761620	SRR14761620	B.1.1.7	20I (Alpha, V1)	2021-04-20
SRR14761621	SRR14761621	B.1.1.7	20I (Alpha, V1)	2021-04-20
SRR14606302	SRR14606302	B.1.1.7	20I (Alpha, V1)	2021-04-21
SRR14606303	SRR14606303	B.1.1.7	20I (Alpha, V1)	2021-04-21
SRR14606318	SRR14606318	B.1.1.7	20I (Alpha, V1)	2021-04-21
SRR14712782	SRR14712782	B.1.1.7	20I (Alpha, V1)	2021-04-21
SRR14712783	SRR14712783	B.1.526	21F (Iota)	2021-04-21
SRR14723744	SRR14723744	B.1.596	20G	2021-04-21
SRR14761552	SRR14761552	R.1	20B	2021-04-21
SRR14761601	SRR14761601	B.1.1.7	20I (Alpha, V1)	2021-04-21
SRR14606300	SRR14606300	B.1.1.7	20I (Alpha, V1)	2021-04-22
SRR14606301	SRR14606301	B.1.1.7	20I (Alpha, V1)	2021-04-22
SRR14606306	SRR14606306	B.1.526	21F (Iota)	2021-04-22
SRR14712685	SRR14712685	B.1.1.7	20I (Alpha, V1)	2021-04-22
SRR14723706	SRR14723706	B.1.621	20A	2021-04-22
SRR14723742	SRR14723742	B.1.526	21F (Iota)	2021-04-22
SRR14761595	SRR14761595	B.1.324	20C	2021-04-22
SRR14761596	SRR14761596	B.1.1.7	20I (Alpha, V1)	2021-04-22
SRR14761598	SRR14761598	P.1	20J (Gamma, V3)	2021-04-22
SRR14761599	SRR14761599	B.1.1.7	20I (Alpha, V1)	2021-04-22
SRR14606295	SRR14606295	B.1.1.7	20I (Alpha, V1)	2021-04-23
SRR14606297	SRR14606297	B.1.526	21F (Iota)	2021-04-23
SRR14606298	SRR14606298	B.1.1.7	20I (Alpha, V1)	2021-04-23
SRR14606308	SRR14606308	B.1.1.7	20I (Alpha, V1)	2021-04-23
SRR14606309	SRR14606309	P.1	20J (Gamma, V3)	2021-04-23
SRR14712656	SRR14712656	B.1.1.7	20I (Alpha, V1)	2021-04-23
SRR14712686	SRR14712686	B.1.526.2	21F (Iota)	2021-04-23
SRR14712748	SRR14712748	B.1.526.2	21F (Iota)	2021-04-23
SRR14712749	SRR14712749	B.1.1.7	20I (Alpha, V1)	2021-04-23
SRR14712752	SRR14712752	B.1.1.7	20I (Alpha, V1)	2021-04-23
SRR14712754	SRR14712754	B.1.526.1	20C	2021-04-23
SRR14712755	SRR14712755	B.1.1.7	20I (Alpha, V1)	2021-04-23
SRR14723732	SRR14723732	B.1.1.7	20I (Alpha, V1)	2021-04-23
SRR14723740	SRR14723740	B.1.1.7	20I (Alpha, V1)	2021-04-23
SRR14723741	SRR14723741	B.1.1.7	20I (Alpha, V1)	2021-04-23
SRR14723770	SRR14723770	B.1.526	21F (Iota)	2021-04-23
SRR14723779	SRR14723779	B.1.526	21F (Iota)	2021-04-23
SRR14723782	SRR14723782	B.1.1.7	20I (Alpha, V1)	2021-04-23
SRR14723783	SRR14723783	B.1.526	21F (Iota)	2021-04-23
SRR14723793	SRR14723793	B.1.1.7	20I (Alpha, V1)	2021-04-23
SRR14723794	SRR14723794	B.1.1.7	20I (Alpha, V1)	2021-04-23
SRR14723795	SRR14723795	B.1.1.7	20I (Alpha, V1)	2021-04-23
SRR14761542	SRR14761542	B.1.1.7	20I (Alpha, V1)	2021-04-23
SRR14761545	SRR14761545	B.1.1.7	20I (Alpha, V1)	2021-04-23
SRR14761546	SRR14761546	B.1.1.7	20I (Alpha, V1)	2021-04-23
SRR14761567	SRR14761567	B.1.1.7	20I (Alpha, V1)	2021-04-23
SRR14761568	SRR14761568	B.1.526	21F (Iota)	2021-04-23
SRR14761571	SRR14761571	B.1.1.7	20I (Alpha, V1)	2021-04-23
SRR14761572	SRR14761572	B.1.1.7	20I (Alpha, V1)	2021-04-23
SRR14606311	SRR14606311	B.1.1.7	20I (Alpha, V1)	2021-04-24
SRR14606312	SRR14606312	B.1.1.7	20I (Alpha, V1)	2021-04-24
SRR14606314	SRR14606314	B.1.1.7	20I (Alpha, V1)	2021-04-24
SRR14606315	SRR14606315	B.1.1.7	20I (Alpha, V1)	2021-04-24
SRR14712747	SRR14712747	B.1.1.7	20I (Alpha, V1)	2021-04-24
SRR14712751	SRR14712751	B.1.2	20G	2021-04-24
SRR14723721	SRR14723721	B.1.526.1	20C	2021-04-24
SRR14723773	SRR14723773	B.1.526	21F (Iota)	2021-04-24
SRR14723774	SRR14723774	B.1.526.2	21F (Iota)	2021-04-24
SRR14723790	SRR14723790	B.1.1.7	20I (Alpha, V1)	2021-04-24
SRR14761544	SRR14761544	B.1.526	21F (Iota)	2021-04-24
SRR14606313	SRR14606313	B.1.1.7	20I (Alpha, V1)	2021-04-25
SRR14606317	SRR14606317	B.1.1.7	20I (Alpha, V1)	2021-04-25
SRR14606319	SRR14606319	P.1	20J (Gamma, V3)	2021-04-25
SRR14606337	SRR14606337	B.1.1.7	20I (Alpha, V1)	2021-04-25
SRR14723677	SRR14723677	B.1.1.7	20I (Alpha, V1)	2021-04-25
SRR14723699	SRR14723699	B.1.1.7	20I (Alpha, V1)	2021-04-25
SRR14723762	SRR14723762	B.1.1.7	20I (Alpha, V1)	2021-04-25
SRR14723766	SRR14723766	B.1.526	21F (Iota)	2021-04-25
SRR14723799	SRR14723799	B.1.1.419	20B	2021-04-25
SRR14723804	SRR14723804	B.1.1.7	20I (Alpha, V1)	2021-04-25
SRR14723805	SRR14723805	B.1.1.7	20I (Alpha, V1)	2021-04-25
SRR14738809	SRR14738809	P.1	20J (Gamma, V3)	2021-04-25
SRR14738919	SRR14738919	B.1.526	21F (Iota)	2021-04-25
SRR14723688	SRR14723688	B.1.1.7	20I (Alpha, V1)	2021-04-26
SRR14723709	SRR14723709	B.1.1.7	20I (Alpha, V1)	2021-04-26
SRR14723710	SRR14723710	B.1.526	21F (Iota)	2021-04-26
SRR14723711	SRR14723711	B.1.1.7	20I (Alpha, V1)	2021-04-26
SRR14723755	SRR14723755	B.1.1.7	20I (Alpha, V1)	2021-04-26
SRR14723757	SRR14723757	B.1.526	21F (Iota)	2021-04-26
SRR14723760	SRR14723760	B.1.1.7	20I (Alpha, V1)	2021-04-26
SRR14723763	SRR14723763	B.1.243	20A	2021-04-26
SRR14723798	SRR14723798	B.1.526	21F (Iota)	2021-04-26
SRR14723800	SRR14723800	B.1.1.7	20I (Alpha, V1)	2021-04-26
SRR14723801	SRR14723801	B.1.1.7	20I (Alpha, V1)	2021-04-26
SRR14723802	SRR14723802	B.1.1.7	20I (Alpha, V1)	2021-04-26
SRR14723803	SRR14723803	B.1.1.7	20I (Alpha, V1)	2021-04-26
SRR14738908	SRR14738908	B.1.1.7	20I (Alpha, V1)	2021-04-26
SRR14712690	SRR14712690	B.1.526.2	21F (Iota)	2021-04-27
SRR14712692	SRR14712692	B.1.526	21F (Iota)	2021-04-27
SRR14712693	SRR14712693	B.1.526	21F (Iota)	2021-04-27
SRR14712694	SRR14712694	B.1.526	21F (Iota)	2021-04-27
SRR14712696	SRR14712696	B.1.526	21F (Iota)	2021-04-27
SRR14712699	SRR14712699	B.1.1.7	20I (Alpha, V1)	2021-04-27
SRR14712700	SRR14712700	B.1.1.7	20I (Alpha, V1)	2021-04-27
SRR14712701	SRR14712701	B.1.526	21F (Iota)	2021-04-27
SRR14712702	SRR14712702	B.1.1.7	20I (Alpha, V1)	2021-04-27
SRR14712703	SRR14712703	B.1.526	21F (Iota)	2021-04-27
SRR14712708	SRR14712708	B.1.1.7	20I (Alpha, V1)	2021-04-27
SRR14712710	SRR14712710	B.1.1.7	20I (Alpha, V1)	2021-04-27
SRR14712713	SRR14712713	B.1.1.318	20B	2021-04-27
SRR14712717	SRR14712717	B.1.1.7	20I (Alpha, V1)	2021-04-27
SRR14712728	SRR14712728	B.1.1.7	20I (Alpha, V1)	2021-04-27
SRR14723724	SRR14723724	B.1.1.7	20I (Alpha, V1)	2021-04-27
SRR14723748	SRR14723748	B.1.1.7	20I (Alpha, V1)	2021-04-27
SRR14723753	SRR14723753	B.1.526.1	20C	2021-04-27
SRR14723765	SRR14723765	B.1.1.419	20B	2021-04-27
SRR14723796	SRR14723796	B.1.526	20C	2021-04-27
SRR14761560	SRR14761560	B.1.1.7	20I (Alpha, V1)	2021-04-27
SRR14723715	SRR14723715	B.1.1.7	20I (Alpha, V1)	2021-04-28
SRR14723720	SRR14723720	B.1.1.7	20I (Alpha, V1)	2021-04-28
SRR14723723	SRR14723723	B.1.1.7	20I (Alpha, V1)	2021-04-28
SRR14723729	SRR14723729	B.1.1.7	20I (Alpha, V1)	2021-04-28
SRR14723731	SRR14723731	B.1.526	21F (Iota)	2021-04-28
SRR14723733	SRR14723733	B.1.1.7	20I (Alpha, V1)	2021-04-28
SRR14723734	SRR14723734	B.1.1.7	20I (Alpha, V1)	2021-04-28
SRR14723749	SRR14723749	B.1.1.7	20I (Alpha, V1)	2021-04-28
SRR14761578	SRR14761578	B.1.1.7	20I (Alpha, V1)	2021-04-28
SRR14761581	SRR14761581	B.1.1.7	20I (Alpha, V1)	2021-04-28
SRR14761583	SRR14761583	B.1.1.7	20I (Alpha, V1)	2021-04-28
SRR14723725	SRR14723725	B.1.2	20G	2021-04-29
SRR14723726	SRR14723726	B.1.1.7	20I (Alpha, V1)	2021-04-29
SRR14723727	SRR14723727	B.1.526	21F (Iota)	2021-04-29
SRR14723730	SRR14723730	B.1.1.7	20I (Alpha, V1)	2021-04-29
SRR14723746	SRR14723746	B.1.596	20G	2021-04-29
SRR14723747	SRR14723747	B.1.1.7	20I (Alpha, V1)	2021-04-29
SRR14723751	SRR14723751	B.1.1.7	20I (Alpha, V1)	2021-04-29
SRR14738832	SRR14738832	B.1.1.7	20I (Alpha, V1)	2021-04-29
SRR14738897	SRR14738897	B.1.1.419	20B	2021-04-29
SRR14761550	SRR14761550	B.1.526	21F (Iota)	2021-04-29
SRR14761553	SRR14761553	B.1.1.7	20I (Alpha, V1)	2021-04-29
SRR14723695	SRR14723695	B.1.1.7	20I (Alpha, V1)	2021-04-30
SRR14723700	SRR14723700	B.1.1.7	20I (Alpha, V1)	2021-04-30
SRR14723701	SRR14723701	B.1.526.1	20C	2021-04-30
SRR14723704	SRR14723704	B.1.1.7	20I (Alpha, V1)	2021-04-30
SRR14723712	SRR14723712	B.1.1.7	20I (Alpha, V1)	2021-04-30
SRR14723758	SRR14723758	B.1.1.7	20I (Alpha, V1)	2021-04-30
SRR14723759	SRR14723759	B.1.526	21F (Iota)	2021-04-30
SRR14723776	SRR14723776	B.1.1.7	20I (Alpha, V1)	2021-04-30
SRR14738838	SRR14738838	B.1.526.1	20C	2021-04-30
SRR14738898	SRR14738898	B.1.575	20C	2021-04-30
SRR14738902	SRR14738902	B.1.1.7	20I (Alpha, V1)	2021-04-30
SRR14738903	SRR14738903	B.1.1.7	20I (Alpha, V1)	2021-04-30
SRR14738904	SRR14738904	B.1.526	21F (Iota)	2021-04-30
SRR14738905	SRR14738905	B.1.1.7	20I (Alpha, V1)	2021-04-30
SRR14738906	SRR14738906	B.1.526.2	21F (Iota)	2021-04-30
SRR14723717	SRR14723717	B.1.1.7	20I (Alpha, V1)	2021-05-01
SRR14723719	SRR14723719	B.1.1.7	20I (Alpha, V1)	2021-05-01
SRR14723722	SRR14723722	B.1.1.7	20I (Alpha, V1)	2021-05-01
SRR14723736	SRR14723736	B.1.1.419	20B	2021-05-01
SRR14723737	SRR14723737	B.1.1.7	20I (Alpha, V1)	2021-05-01
SRR14723738	SRR14723738	B.1.526	21F (Iota)	2021-05-01
SRR14723743	SRR14723743	B.1.1.7	20I (Alpha, V1)	2021-05-01
SRR14723754	SRR14723754	B.1.1.7	20I (Alpha, V1)	2021-05-01
SRR14723761	SRR14723761	B.1.1.7	20I (Alpha, V1)	2021-05-01
SRR14738822	SRR14738822	B.1.1.7	20I (Alpha, V1)	2021-05-01
SRR14738833	SRR14738833	B.1.1.7	20I (Alpha, V1)	2021-05-01
SRR14738837	SRR14738837	B.1.1.7	20I (Alpha, V1)	2021-05-01
SRR14723718	SRR14723718	B.1.1.7	20I (Alpha, V1)	2021-05-02
SRR14723735	SRR14723735	B.1.1.7	20I (Alpha, V1)	2021-05-02
SRR14723739	SRR14723739	P.1	20J (Gamma, V3)	2021-05-02
SRR14738805	SRR14738805	B.1	20C	2021-05-02
SRR14738807	SRR14738807	B.1.1.7	20I (Alpha, V1)	2021-05-02
SRR14738810	SRR14738810	B.1.1.7	20I (Alpha, V1)	2021-05-02
SRR14738835	SRR14738835	B.1.1.7	20I (Alpha, V1)	2021-05-02
SRR14738850	SRR14738850	B.1.1.7	20I (Alpha, V1)	2021-05-02
SRR14738878	SRR14738878	B.1.526	21F (Iota)	2021-05-02
SRR14712673	SRR14712673	B.1.1.7	20I (Alpha, V1)	2021-05-03
SRR14712750	SRR14712750	B.1.1.7	20I (Alpha, V1)	2021-05-03
SRR14723705	SRR14723705	B.1.1	20I (Alpha, V1)	2021-05-03
SRR14738806	SRR14738806	B.1.526	21F (Iota)	2021-05-03
SRR14738811	SRR14738811	B.1.1.7	20I (Alpha, V1)	2021-05-03
SRR14738846	SRR14738846	B.1.1.7	20I (Alpha, V1)	2021-05-03
SRR14738852	SRR14738852	B.1.1.7	20I (Alpha, V1)	2021-05-03
SRR14738866	SRR14738866	B.1.526.1	20C	2021-05-03
SRR14738877	SRR14738877	B.1.1.7	20I (Alpha, V1)	2021-05-03
SRR14738883	SRR14738883	B.1.1.7	20I (Alpha, V1)	2021-05-03
SRR14738885	SRR14738885	B.1.1.7	20I (Alpha, V1)	2021-05-03
SRR14738895	SRR14738895	B.1.1.7	20I (Alpha, V1)	2021-05-03
SRR14761587	SRR14761587	B.1.1.7	20I (Alpha, V1)	2021-05-03
SRR14712660	SRR14712660	B.1.526	21F (Iota)	2021-05-04
SRR14738871	SRR14738871	B.1.1.7	20I (Alpha, V1)	2021-05-04
SRR14738873	SRR14738873	B.1.1.7	20I (Alpha, V1)	2021-05-04
SRR14738880	SRR14738880	B.1.526.2	21F (Iota)	2021-05-04
SRR14738881	SRR14738881	B.1.1.7	20I (Alpha, V1)	2021-05-04
SRR14738896	SRR14738896	B.1.1.7	20I (Alpha, V1)	2021-05-04
SRR14712674	SRR14712674	B.1.1.7	20I (Alpha, V1)	2021-05-05
SRR14712676	SRR14712676	B.1.1.7	20I (Alpha, V1)	2021-05-05
SRR14712681	SRR14712681	B.1.1.7	20I (Alpha, V1)	2021-05-05
SRR14712764	SRR14712764	B.1.1.7	20I (Alpha, V1)	2021-05-05
SRR14712769	SRR14712769	B.1.1.7	20I (Alpha, V1)	2021-05-05
SRR14712775	SRR14712775	B.1.1.7	20I (Alpha, V1)	2021-05-05
SRR14738814	SRR14738814	B.1.1.7	20I (Alpha, V1)	2021-05-05
SRR14738815	SRR14738815	B.1.1.7	20I (Alpha, V1)	2021-05-05
SRR14738869	SRR14738869	B.1.1.7	20I (Alpha, V1)	2021-05-05
SRR14738875	SRR14738875	B.1.1.7	20I (Alpha, V1)	2021-05-05
SRR14738876	SRR14738876	B.1.1.419	20B	2021-05-05
SRR14761588	SRR14761588	B.1.1.7	20I (Alpha, V1)	2021-05-05
SRR14712658	SRR14712658	B.1.1.7	20I (Alpha, V1)	2021-05-06
SRR14712659	SRR14712659	B.1.1.7	20I (Alpha, V1)	2021-05-06
SRR14712661	SRR14712661	B.1.1.7	20I (Alpha, V1)	2021-05-06
SRR14712662	SRR14712662	B.1.1.7	20I (Alpha, V1)	2021-05-06
SRR14712665	SRR14712665	B.1.1.7	20I (Alpha, V1)	2021-05-06
SRR14712667	SRR14712667	B.1.1.7	20I (Alpha, V1)	2021-05-06
SRR14712668	SRR14712668	B.1.617.2	21A (Delta)	2021-05-06
SRR14712671	SRR14712671	B.1.1.7	20I (Alpha, V1)	2021-05-06
SRR14712788	SRR14712788	B.1.526	21F (Iota)	2021-05-06
SRR14738808	SRR14738808	B.1.1.7	20I (Alpha, V1)	2021-05-06
SRR14738813	SRR14738813	B.1.1.7	20I (Alpha, V1)	2021-05-06
SRR14738817	SRR14738817	B.1.1.7	20I (Alpha, V1)	2021-05-06
SRR14738868	SRR14738868	B.1.1.7	20I (Alpha, V1)	2021-05-06
SRR14738872	SRR14738872	B.1.1.7	20I (Alpha, V1)	2021-05-06
SRR14738874	SRR14738874	B.1.1.7	20I (Alpha, V1)	2021-05-06
SRR14738899	SRR14738899	P.1	20J (Gamma, V3)	2021-05-06
SRR14761624	SRR14761624	B.1.1.7	20I (Alpha, V1)	2021-05-06
SRR14738816	SRR14738816	B.1.1.7	20I (Alpha, V1)	2021-05-07
SRR14738853	SRR14738853	B.1.1.7	20I (Alpha, V1)	2021-05-07
SRR14738882	SRR14738882	B.1.1.7	20I (Alpha, V1)	2021-05-07
SRR14761590	SRR14761590	B.1.617.2	21A (Delta)	2021-05-07
SRR14738812	SRR14738812	B.1.1.419	20B	2021-05-08
SRR14738847	SRR14738847	B.1.1.7	20I (Alpha, V1)	2021-05-08
SRR14738849	SRR14738849	B.1.1.7	20I (Alpha, V1)	2021-05-08
SRR14738851	SRR14738851	B.1.1.7	20I (Alpha, V1)	2021-05-08
SRR14738854	SRR14738854	B.1.526.2	21F (Iota)	2021-05-08
SRR14738886	SRR14738886	B.1.1.7	20I (Alpha, V1)	2021-05-08
SRR14738848	SRR14738848	B.1.1.7	20I (Alpha, V1)	2021-05-09
SRR14738867	SRR14738867	B.1.526.2	21F (Iota)	2021-05-09
SRR14738823	SRR14738823	B.1.526	21F (Iota)	2021-05-10
SRR14761519	SRR14761519	B.1.1.7	20I (Alpha, V1)	2021-05-10
SRR14761524	SRR14761524	B.1.526.1	20C	2021-05-10
SRR14761531	SRR14761531	P.1	20J (Gamma, V3)	2021-05-10
SRR14761534	SRR14761534	B.1.1.7	20I (Alpha, V1)	2021-05-10
SRR14761535	SRR14761535	B.1.1.7	20I (Alpha, V1)	2021-05-10
SRR14761537	SRR14761537	B.1.1.7	20I (Alpha, V1)	2021-05-10
SRR14761539	SRR14761539	B.1.1.7	20I (Alpha, V1)	2021-05-10
SRR14761526	SRR14761526	B.1.1.7	20I (Alpha, V1)	2021-05-11
SRR14761585	SRR14761585	B.1.1.7	20I (Alpha, V1)	2021-05-11
SRR14761586	SRR14761586	B.1.1.7	20I (Alpha, V1)	2021-05-11
SRR14761518	SRR14761518	B.1.1.7	20I (Alpha, V1)	2021-05-12
SRR14761523	SRR14761523	B.1.1.7	20I (Alpha, V1)	2021-05-12
SRR14761527	SRR14761527	B.1.1.7	20I (Alpha, V1)	2021-05-12
SRR14761530	SRR14761530	B.1.1.7	20I (Alpha, V1)	2021-05-12
SRR14761622	SRR14761622	B.1.1.7	20I (Alpha, V1)	2021-05-12
SRR14761528	SRR14761528	B.1.526.2	21F (Iota)	2021-05-13
SRR14761529	SRR14761529	B.1.1.7	20I (Alpha, V1)	2021-05-13
SRR14761533	SRR14761533	B.1.1.7	20I (Alpha, V1)	2021-05-13
SRR14761538	SRR14761538	B.1.1.7	20I (Alpha, V1)	2021-05-13
SRR14761600	SRR14761600	B.1.1.7	20I (Alpha, V1)	2021-05-13
SRR14761611	SRR14761611	B.1.1.7	20I (Alpha, V1)	2021-05-13
SRR14761512	SRR14761512	B.1.1.7	20I (Alpha, V1)	2021-05-14
SRR14761515	SRR14761515	B.1.1.7	20I (Alpha, V1)	2021-05-14
SRR14761517	SRR14761517	B.1.1.7	20I (Alpha, V1)	2021-05-14
SRR14761525	SRR14761525	B.1.1.7	20I (Alpha, V1)	2021-05-14
SRR14761510	SRR14761510	B.1.1.7	20I (Alpha, V1)	2021-05-15
SRR14761513	SRR14761513	B.1.1.7	20I (Alpha, V1)	2021-05-15
