# Supplementary material for: Genomic surveillance of SARS-CoV-2 in the state of Delaware reveals tremendous genomic diversity
Source: PLoS One. 2022 Jan 19;17(1):e0262573. doi: 10.1371/journal.pone.0262573 (PMC8769358; doi:10.1371/journal.pone.0262573)
Supplement: S2 Table — (XLSX) [file pone.0262573.s002.xlsx]

## Sheet: #2 Nextclade Results
seqName	clade	qc.overallScore	qc.overallStatus	totalSubstitutions	totalDeletions	totalInsertions	totalAminoacidSubstitutions	totalAminoacidDeletions	totalMissing	totalNonACGTNs	totalPcrPrimerChanges	substitutions	deletions	insertions	aaSubstitutions	aaDeletions	missing	nonACGTNs	pcrPrimerChanges	alignmentScore	alignmentStart	alignmentEnd	qc.missingData.missingDataThreshold	qc.missingData.score	qc.missingData.status	qc.missingData.totalMissing	qc.mixedSites.mixedSitesThreshold	qc.mixedSites.score	qc.mixedSites.status	qc.mixedSites.totalMixedSites	qc.privateMutations.cutoff	qc.privateMutations.excess	qc.privateMutations.score	qc.privateMutations.status	qc.privateMutations.total	qc.snpClusters.clusteredSNPs	qc.snpClusters.score	qc.snpClusters.status	qc.snpClusters.totalSNPs	errors
SRR12960723	20C	30.2093	mediocre	7	0	1	3	0	1784	0	0	C241T,C1059T,C3037T,C14408T,A23403G,G25563T,G29540A		1352:A	ORF1b:P314L,ORF3a:Q57H,S:D614G		22-23,2585-2832,5261-5263,7036-7042,8655-8893,9363-9372,9377-9403,9426-9427,13392-13404,13485-13489,13502-13508,13578-13604,19291-19558,21163-21287,21358-21366,22034-22038,22125-22138,22156-22186,22198-22272,25668-25716,25750-25910,27528-27792,29373-29499,29838-29902			89608	21	29902	3000	54.963	mediocre	1784	10	0	good	0	24	-6	0	good	2		0	good	0
SRR12960724	19B	0	good	12	0	0	7	0	35	0	0	T490A,C3177T,C8782T,G11146T,C16178T,T18736C,G21123T,C24034T,T26729C,G28077C,T28144C,A29700G			ORF1a:D75E,ORF1a:P971L,ORF1a:M3627I,ORF1b:S904L,ORF1b:F1757L,ORF8:V62L,ORF8:L84S		7-28,29842-29854			89496	6	29854	3000	0	good	35	10	0	good	0	24	0	0	good	8		0	good	0
SRR12960725	20C	1.3959	good	6	0	0	4	0	619	0	0	C241T,C1059T,C3037T,C14408T,A23403G,G25563T			ORF1a:T265I,ORF1b:P314L,ORF3a:Q57H,S:D614G		3-38,7093-7117,7232-7236,7244-7320,20249-20297,20351-20391,20473-20479,21449-21453,27528-27790,29793-29903			89679	2	29903	3000	11.8148	good	619	10	0	good	0	24	-8	0	good	0		0	good	0
SRR12960726	20A	6.8179	good	7	0	0	4	0	1005	0	0	C241T,C3037T,C14408T,C18877T,C18998T,A23403G,G25563T			ORF1b:P314L,ORF1b:A1844V,ORF3a:Q57H,S:D614G		32-38,77-113,2751-2761,2763-2766,2777-2793,2827-2832,5186-5191,5260-5265,6868-6873,9266-9483,19291-19558,21163-21283,27528-27792,29837-29869			89588	31	29903	3000	26.1111	good	1005	10	0	good	0	24	-7	0	good	1		0	good	0
SRR12960727	20A	0.941619	good	8	0	0	3	0	562	0	0	C241T,T1918C,C3037T,C14408T,C18877T,C23230T,A23403G,G25563T			ORF1b:P314L,ORF3a:Q57H,S:D614G		28-38,81-86,111-113,2776-2777,19293-19348,19378-19388,19402-19558,21164-21177,27528-27694,27702-27790,29858-29903			89596	27	29903	3000	9.7037	good	562	10	0	good	0	24	-6	0	good	2		0	good	0
SRR12960728	20A	0	good	16	0	0	11	0	102	0	0	C241T,G1899A,G2258A,C3037T,A6441G,G7042T,C8140T,A9204G,A12998G,C14408T,C18804T,G19771A,A20268G,A23403G,C28854T,C29445T			N:S194L,N:T391I,ORF1a:R545Q,ORF1a:V665I,ORF1a:K2059R,ORF1a:M2259I,ORF1a:D2980G,ORF1a:S4245G,ORF1b:P314L,ORF1b:V2102I,S:D614G		4-38,29837-29903			89636	3	29903	3000	0	good	102	10	0	good	0	24	-2	0	good	6		0	good	0
SRR12960729	20A	0	good	16	0	0	11	0	50	0	0	C241T,G1899A,G2258A,C3037T,A6441G,G7042T,C8140T,A9204G,A12998G,C14408T,C18804T,G19771A,A20268G,A23403G,C28854T,C29445T			N:S194L,N:T391I,ORF1a:R545Q,ORF1a:V665I,ORF1a:K2059R,ORF1a:M2259I,ORF1a:D2980G,ORF1a:S4245G,ORF1b:P314L,ORF1b:V2102I,S:D614G		29854-29903			89531	38	29903	3000	0	good	50	10	0	good	0	24	-2	0	good	6		0	good	0
SRR12960730	20C	0	good	7	0	0	5	0	75	0	0	C241T,C1059T,C3037T,C14408T,C18508T,A23403G,G25563T			ORF1a:T265I,ORF1b:P314L,ORF1b:L1681F,ORF3a:Q57H,S:D614G		27528-27533,27570-27582,27586-27591,29854-29903			89567	38	29903	3000	0	good	75	10	0	good	0	24	-7	0	good	1		0	good	0
SRR12960731	20C	2.58376	good	6	0	0	4	0	734	0	0	C241T,C1059T,C3037T,C14408T,A23403G,G25563T			ORF1a:T265I,ORF1b:P314L,ORF3a:Q57H,S:D614G		33-38,81-91,2586-2592,2613-2624,2662-2721,2736-2748,2776-2832,5260-5263,19291-19557,21164,27528-27791,29842-29870,29901-29903			89589	32	29903	3000	16.0741	good	734	10	0	good	0	24	-8	0	good	0		0	good	0
SRR12960732	20A	0.424911	good	6	0	0	3	0	476	0	0	C241T,C3037T,T10104C,C14408T,C15324T,A23403G			ORF1a:M3280T,ORF1b:P314L,S:D614G		32-38,19293-19314,19395-19554,27527-27791,29852-29870,29901-29903			89592	31	29903	3000	6.51852	good	476	10	0	good	0	24	-7	0	good	1		0	good	0
SRR12960733	20C	0.108656	good	6	0	0	4	0	389	0	0	C241T,C1059T,C3037T,C14408T,A23403G,G25563T			ORF1a:T265I,ORF1b:P314L,ORF3a:Q57H,S:D614G		39,7104-7183,7292-7293,27528-27615,27650,29687-29903			89571	38	29903	3000	3.2963	good	389	10	0	good	0	24	-8	0	good	0		0	good	0
SRR12960734	20A	0	good	5	0	0	2	0	82	0	0	C241T,C3037T,C14408T,C15324T,A23403G			ORF1b:P314L,S:D614G		8-22,29837-29903			89668	7	29903	3000	0	good	82	10	0	good	0	24	-8	0	good	0		0	good	0
SRR12960735	20C	1.36977	good	7	0	0	4	0	616	0	0	C241T,C1059T,C3037T,C14408T,G16221A,A23403G,G25563T			ORF1a:T265I,ORF1b:P314L,ORF3a:Q57H,S:D614G		2667-2832,19291-19405,19464-19485,19508-19513,19551,27528-27549,27560-27791,29852-29903			89567	38	29903	3000	11.7037	good	616	10	0	good	0	24	-7	0	good	1		0	good	0
SRR12960736	20C	0	good	7	0	0	4	0	21	0	0	C241T,C1059T,C3037T,C14408T,C21811T,A23403G,G25563T			ORF1a:T265I,ORF1b:P314L,ORF3a:Q57H,S:D614G		29837-29857			89429	38	29857	3000	0	good	21	10	0	good	0	24	-7	0	good	1		0	good	0
SRR12960737	20C	0	good	7	0	0	4	0	90	0	0	C241T,C1059T,C3037T,C14408T,C21811T,A23403G,G25563T			ORF1a:T265I,ORF1b:P314L,ORF3a:Q57H,S:D614G		10-38,29842-29902			89651	9	29902	3000	0	good	90	10	0	good	0	24	-7	0	good	1		0	good	0
SRR12960738	20C	0.401111	good	7	0	0	4	0	471	0	0	C241T,C1059T,C3037T,G13201T,C14408T,A23403G,G25563T			ORF1a:T265I,ORF1b:P314L,ORF3a:Q57H,S:D614G		11-38,19293-19437,19441-19454,19511-19513,27528-27791,29854-29870			89651	10	29903	3000	6.33333	good	471	10	0	good	0	24	-7	0	good	1		0	good	0
SRR12960739	20C	0	good	6	0	0	4	0	90	0	0	C241T,C1059T,C3037T,C14408T,A23403G,G25563T			ORF1a:T265I,ORF1b:P314L,ORF3a:Q57H,S:D614G		1-38,29852-29903			89685	0	29903	3000	0	good	90	10	0	good	0	24	-8	0	good	0		0	good	0
SRR12960740	20A	0	good	11	0	0	3	0	60	0	0	C241T,C280T,T1918C,C3037T,C14408T,C17439T,C18877T,C23230T,A23403G,G25563T,A28675G			ORF1b:P314L,ORF3a:Q57H,S:D614G		3-38,29837-29860			89530	2	29860	3000	0	good	60	10	0	good	0	24	-3	0	good	5		0	good	0
SRR12960741	20C	0	good	7	0	0	4	0	43	0	0	G124A,C241T,C1059T,C3037T,C14408T,A23403G,G25563T			ORF1a:T265I,ORF1b:P314L,ORF3a:Q57H,S:D614G		8-38,29855-29866			89549	7	29866	3000	0	good	43	10	0	good	0	24	-7	0	good	1		0	good	0
SRR12960742	20C	0.329561	good	7	9	0	4	3	455	0	0	C241T,C1059T,C3037T,C14408T,A16749G,A23403G,G25563T	686-694		ORF1a:T265I,ORF1b:P314L,ORF3a:Q57H,S:D614G	ORF1a:K141-,ORF1a:S142-,ORF1a:F143-	2-4,78-87,2720-2721,2727-2729,2732-2767,2771-2832,19293-19312,19329-19337,27528-27718,27721-27790,29855-29903			89644	1	29903	3000	5.74074	good	455	10	0	good	0	24	-6	0	good	2		0	good	0
SRR12960743	20C	0	good	6	0	0	4	0	35	0	0	C241T,C1059T,C3037T,C14408T,A23403G,G25563T			ORF1a:T265I,ORF1b:P314L,ORF3a:Q57H,S:D614G		4-17,29842-29862			89553	3	29862	3000	0	good	35	10	0	good	0	24	-8	0	good	0		0	good	0
SRR12960744	20C	0	good	6	0	0	4	0	51	0	0	C241T,C1059T,C3037T,C14408T,A23403G,G25563T			ORF1a:T265I,ORF1b:P314L,ORF3a:Q57H,S:D614G		1-36,29837-29851			89529	0	29851	3000	0	good	51	10	0	good	0	24	-8	0	good	0		0	good	0
SRR12960745	19B	0	good	12	0	0	7	0	93	0	0	T490A,C3177T,C8782T,G11146T,C16178T,T18736C,G21123T,C24034T,T26729C,G28077C,T28144C,A29700G			ORF1a:D75E,ORF1a:P971L,ORF1a:M3627I,ORF1b:S904L,ORF1b:F1757L,ORF8:V62L,ORF8:L84S		6-38,29844-29903			89646	5	29903	3000	0	good	93	10	0	good	0	24	0	0	good	8		0	good	0
SRR12960746	20C	0.01	good	8	0	0	5	0	327	0	0	C241T,C1059T,C1594T,C3037T,G13309T,C14408T,A23403G,G25563T			ORF1a:T265I,ORF1a:K4348N,ORF1b:P314L,ORF3a:Q57H,S:D614G		3-16,27528-27790,29854-29903			89671	2	29903	3000	1	good	327	10	0	good	0	24	-6	0	good	2		0	good	0
SRR12960747	19B	0.891975	good	12	0	0	7	0	555	0	0	T490A,C3177T,C8782T,G11146T,C16178T,T18736C,G21123T,C24034T,T26729C,G28077C,T28144C,A29700G			ORF1a:D75E,ORF1a:P971L,ORF1a:M3627I,ORF1b:S904L,ORF1b:F1757L,ORF8:V62L,ORF8:L84S		38,19291-19553,27528-27560,27576-27593,27600-27790,29855-29903			89550	37	29903	3000	9.44444	good	555	10	0	good	0	24	0	0	good	8		0	good	0
SRR12960748	19B	0.173611	good	13	0	0	8	0	59	0	0	T490A,C3177T,C8782T,G11146T,C16178T,T18736C,G21123T,C23634T,C24034T,T26729C,G28077C,T28144C,A29700G			ORF1a:D75E,ORF1a:P971L,ORF1a:M3627I,ORF1b:S904L,ORF1b:F1757L,ORF8:V62L,ORF8:L84S,S:S691F		3-6,7125-7146,7204-7213,29852-29870,29900-29903			89651	2	29903	3000	0	good	59	10	0	good	0	24	1	4.16667	good	9		0	good	0
SRR12960749	20C	0	good	11	0	0	8	0	242	0	0	C241T,C1059T,C3037T,C4113T,C11916T,C14408T,C18998T,A23403G,G24197T,G25563T,G29540A			ORF1a:T265I,ORF1a:A1283V,ORF1a:S3884L,ORF1b:P314L,ORF1b:A1844V,ORF3a:Q57H,S:D614G,S:A879S		6-38,19432-19437,27528-27565,27570-27576,27616-27649,27656-27728,27738-27739,29855-29903			89650	5	29903	3000	0	good	242	10	0	good	0	24	-6	0	good	2		0	good	0
SRR12960750	19B	4.59864	good	11	0	0	7	0	879	0	0	T490A,C3177T,C8782T,C16178T,T18736C,A23403G,C24034T,T26729C,G28077C,T28144C,A29700G			ORF1a:D75E,ORF1a:P971L,ORF1b:S904L,ORF1b:F1757L,ORF8:V62L,ORF8:L84S,S:D614G		1-38,2585-2832,5260-5262,7036-7042,19291-19558,27528-27790,29852-29903			89665	0	29903	3000	21.4444	good	879	10	0	good	0	24	-1	0	good	7		0	good	0
SRR12960751	20A	0.051043	good	8	0	0	3	0	361	0	0	C241T,T1918C,C3037T,C14408T,C18877T,C23230T,A23403G,G25563T			ORF1b:P314L,ORF3a:Q57H,S:D614G		31-38,19293-19297,19301-19332,19442-19443,19449-19466,27528-27791,29842-29870,29901-29903			89587	30	29903	3000	2.25926	good	361	10	0	good	0	24	-6	0	good	2		0	good	0
SRR12960752	20C	16.5679	good	7	0	0	5	0	1399	0	0	C241T,C1059T,C3037T,C14408T,C18998T,A23403G,G25563T			ORF1a:T265I,ORF1b:P314L,ORF1b:A1844V,ORF3a:Q57H,S:D614G		38,78-83,1333-1345,1573-1579,2581-2624,2665-2677,2760-2833,5260-5263,8657-8661,9266-9483,19291-19557,20273-20427,20439-20443,20447-20471,20476-20478,21163-21371,27528-27791,29373-29392,29401-29414,29482-29484,29489-29500,29837-29870,29901-29903			89570	37	29903	3000	40.7037	mediocre	1399	10	0	good	0	24	-7	0	good	1		0	good	0
SRR12960753	20C	0.000494	good	8	0	0	5	0	306	0	0	C241T,C1059T,C3037T,A6604G,C14408T,A23403G,G25563T,C25688A			ORF1a:T265I,ORF1b:P314L,ORF3a:Q57H,ORF3a:A99D,S:D614G		2-38,27528-27583,27586-27790,29854-29861			89548	1	29861	3000	0.222222	good	306	10	0	good	0	24	-6	0	good	2		0	good	0
SRR12960754	20C	0	good	7	0	0	4	0	74	0	0	C241T,C1059T,C3037T,G5629T,C14408T,A23403G,G25563T			ORF1a:T265I,ORF1b:P314L,ORF3a:Q57H,S:D614G		8-21,29844-29903			89660	7	29903	3000	0	good	74	10	0	good	0	24	-7	0	good	1		0	good	0
SRR12960755	20C	0.024198	good	7	0	0	5	0	342	0	0	C241T,C1059T,C3037T,G3471A,C14408T,A23403G,G25563T			ORF1a:T265I,ORF1a:G1069E,ORF1b:P314L,ORF3a:Q57H,S:D614G		38,19293-19297,19299-19311,19346-19373,19549-19553,27528-27533,27555-27626,27639-27790,29844-29903			89570	37	29903	3000	1.55556	good	342	10	0	good	0	24	-7	0	good	1		0	good	0
SRR12960756	19A	0	good	6	0	0	3	0	41	0	0	C8078T,G11083T,C14805T,T17247C,G26144T,C26789T			ORF1a:P2605S,ORF1a:L3606F,ORF3a:G251V		2-6,29837-29872			89589	1	29872	3000	0	good	41	10	0	good	0	24	-5	0	good	3		0	good	0
SRR12960757	20C	0	good	9	0	0	7	0	121	0	0	C241T,T833C,C1059T,C3037T,C14408T,C17285T,A23403G,G25563T,C27964T			ORF1a:F190L,ORF1a:T265I,ORF1b:P314L,ORF1b:S1273L,ORF3a:Q57H,ORF8:S24L,S:D614G		1-28,27528-27535,27537-27559,29842-29903			89673	0	29903	3000	0	good	121	10	0	good	0	24	-6	0	good	2		0	good	0
SRR12960758	20C	6.64494	good	9	0	0	6	0	996	0	0	C241T,C1059T,C3037T,T9268C,C14408T,C18998T,A23403G,G25563T,A27947C			ORF1a:T265I,ORF1b:P314L,ORF1b:A1844V,ORF3a:Q57H,ORF8:Q18H,S:D614G		36-38,2701-2832,8654-8893,19291-19557,20473-20479,21358-21364,25821-25825,25903-25907,27528-27791,29838-29903			89568	35	29903	3000	25.7778	good	996	10	0	good	0	24	-5	0	good	3		0	good	0
SRR12960759	20C	0	good	8	0	0	6	0	44	0	0	C241T,C1059T,C3037T,C14408T,G18651T,C19402T,A23403G,G25563T			ORF1a:T265I,ORF1b:P314L,ORF1b:E1728D,ORF1b:H1979Y,ORF3a:Q57H,S:D614G		2-9,29806-29841			89488	1	29841	3000	0	good	44	10	0	good	0	24	-6	0	good	2		0	good	0
SRR12960760	20C	0	good	6	0	1	4	0	161	0	0	C241T,C1059T,C3037T,C14408T,A23403G,G25563T		27313:A	ORF1a:T265I,ORF1b:P314L,ORF3a:Q57H,S:D614G		2-23,29765-29903			89675	1	29903	3000	0	good	161	10	0	good	0	24	-7	0	good	1		0	good	0
SRR12960761	20C	0	good	12	0	0	9	0	90	0	0	C241T,C1059T,C3037T,C4113T,C11916T,C14408T,C18998T,A23403G,G24197T,G25563T,G29511A,G29540A			N:S413N,ORF1a:T265I,ORF1a:A1283V,ORF1a:S3884L,ORF1b:P314L,ORF1b:A1844V,ORF3a:Q57H,S:D614G,S:A879S		4,29814-29902			89649	3	29902	3000	0	good	90	10	0	good	0	24	-5	0	good	3		0	good	0
SRR12960762	20A	0	good	6	0	0	3	0	72	0	0	C241T,A263G,C1191T,C3037T,C14408T,A23403G			ORF1a:P309L,ORF1b:P314L,S:D614G		3-7,29837-29903			89679	2	29903	3000	0	good	72	10	0	good	0	24	-6	0	good	2		0	good	0
SRR12960763	20C	0	good	6	0	0	4	0	75	0	0	C241T,C1059T,C3037T,C14408T,A23403G,G25563T			ORF1a:T265I,ORF1b:P314L,ORF3a:Q57H,S:D614G		3-10,7114-7115,29837-29901			89673	2	29901	3000	0	good	75	10	0	good	0	24	-8	0	good	0		0	good	0
SRR12960764	20C	4.19491	good	6	0	0	4	0	853	0	0	C241T,C1059T,C3037T,C14408T,A23403G,G25563T			ORF1a:T265I,ORF1b:P314L,ORF3a:Q57H,S:D614G		31-38,2786-2789,8656-8893,19291-19557,21165-21168,25877-25910,27528-27792,29842-29871,29901-29903			89595	30	29903	3000	20.4815	good	853	10	0	good	0	24	-8	0	good	0		0	good	0
SRR12960765	20C	0.731975	good	6	0	0	4	0	531	0	0	C241T,C1059T,C3037T,C14408T,A23403G,G25563T			ORF1a:T265I,ORF1b:P314L,ORF3a:Q57H,S:D614G		17-35,8657-8667,8683,8708-8893,27528-27791,29854-29903			89637	16	29903	3000	8.55556	good	531	10	0	good	0	24	-8	0	good	0		0	good	0
SRR12960766	20C	0	good	8	0	0	6	0	103	0	0	C241T,C1059T,C3037T,C14408T,G18651T,C19402T,A23403G,G25563T			ORF1a:T265I,ORF1b:P314L,ORF1b:E1728D,ORF1b:H1979Y,ORF3a:Q57H,S:D614G		3-38,29837-29903			89671	2	29903	3000	0	good	103	10	0	good	0	24	-6	0	good	2		0	good	0
SRR12960767	20A	14.1042	good	6	0	0	3	0	1314	0	0	C241T,C3037T,C14408T,C18877T,A23403G,G25563T			ORF1b:P314L,ORF3a:Q57H,S:D614G		38-41,76-113,1333-1337,1339-1355,1404-1405,1557,2578-2832,5011-5017,9319,9333-9345,9363-9477,19291-19570,20256-20278,20308-20311,21162-21371,27528-27804,29837-29898			89559	37	29898	3000	37.5556	mediocre	1314	10	0	good	0	24	-8	0	good	0		0	good	0
SRR13182852	20C	0.051043	good	12	0	0	7	0	361	0	0	C241T,C1059T,C3037T,A5995G,T9694C,A10323G,C12885T,C14408T,T15276A,A23403G,G25563T,G28842T			N:S190I,ORF1a:T265I,ORF1a:K3353R,ORF1a:T4207I,ORF1b:P314L,ORF3a:Q57H,S:D614G		2-10,2586-2832,27528-27565,29837-29903			89658	1	29903	3000	2.25926	good	361	10	0	good	0	24	-5	0	good	3		0	good	0
SRR13182853	20C	2.45444	good	10	0	0	6	0	723	0	1	C241T,C1059T,C3037T,C14408T,A23403G,T24499C,G25563T,C25777T,G28899T,C29614T			N:R209I,ORF1a:T265I,ORF1b:P314L,ORF3a:Q57H,ORF3a:L129F,S:D614G		3-34,2585,5742-5785,8698-8893,19293-19321,19323-19326,27528-27791,29687-29805,29837-29869,29903		ChinaCDC_N_F:G28899T	89663	2	29903	3000	15.6667	good	723	10	0	good	0	24	-4	0	good	4		0	good	0
SRR13182854	20A	0.694444	good	14	1	0	8	0	50	0	0	C241T,C601T,C3037T,C3832A,C8389T,G12832T,C14408T,C17649T,C21242T,A23403G,G25563T,C27673T,G27915A,A28877T	28254		N:S202C,ORF1a:S1189R,ORF1a:Q4189H,ORF1b:P314L,ORF1b:T2592I,ORF3a:Q57H,ORF7a:Q94*,S:D614G		17-38,29843-29870			89595	16	29903	3000	0	good	50	10	0	good	0	24	2	8.33333	good	10		0	good	0
SRR13182855	20C	18.8742	good	14	0	3	8	0	1473	0	1	C1059T,T1165C,C3037T,G5029A,T5260A,C7420T,C12249T,C14408T,C16260T,T20394C,A23403G,G25563T,A28513G,C28821A		25759:ATA	N:S183Y,ORF1a:T265I,ORF1a:M1588I,ORF1a:A3995V,ORF1b:P314L,ORF3a:Q57H,ORF9b:Q77R,S:D614G		193-308,2630-2834,6869-7022,7109-7115,7125-7181,8656-8661,8860-8872,9266-9483,19397-19487,19499-19557,20249-20274,27528-27791,29487-29505,29666-29903		Charit√©_N_R:C28821A	89634	4	29903	3000	43.4444	mediocre	1473	10	0	good	0	24	0	0	good	8		0	good	0
SRR13182856	20A	0	good	12	0	0	8	0	191	0	0	C241T,G2258A,C3037T,C6026T,A6441G,C8140T,T9875C,C13721T,C14408T,A20268G,A23403G,C28854T			N:S194L,ORF1a:V665I,ORF1a:P1921S,ORF1a:K2059R,ORF1a:Y3204H,ORF1b:P85L,ORF1b:P314L,S:D614G		2-16,29728-29903			89658	1	29903	3000	0	good	191	10	0	good	0	24	-2	0	good	6		0	good	0
SRR13182857	20C	6.25	good	22	0	0	12	0	250	0	1	C241T,C1059T,T1936C,G2398A,C3037T,C4551T,C11379T,C13487T,C14408T,C14599T,C16192T,C16260T,T19497C,T21652G,C21707T,A23403G,C23557T,C23987T,T24548C,G25563T,G26690T,C28821A			N:S183Y,ORF1a:T265I,ORF1a:T1429I,ORF1a:A3705V,ORF1b:A7V,ORF1b:P314L,ORF1b:P909S,ORF3a:Q57H,S:N30K,S:H49Y,S:D614G,S:P809S		36-38,27528-27640,27680-27791,29852-29871,29902-29903		Charit√©_N_R:C28821A	89516	35	29903	3000	0	good	250	10	0	good	0	24	6	25	good	14		0	good	0
SRR13182858	20C	24.3908	good	21	0	0	13	0	1509	0	2	C241T,C1059T,C3037T,C10138T,G10618T,C12616T,C14184T,C14408T,G15543T,C16260T,C18555T,G20489T,G22017T,G22427A,A23403G,G24098T,C24507T,G25563T,C25613T,C28821A,G29440T			N:S183Y,N:Q389H,ORF1a:T265I,ORF1a:R3451S,ORF1b:P314L,ORF1b:C2341F,ORF3a:Q57H,ORF3a:S74F,S:W152L,S:V289I,S:D614G,S:A846S,S:S982L		31-38,78-113,287-299,2583-2834,6869,7006-7074,7206-7311,8656-8893,9266-9483,16205-16209,19293-19297,19321-19389,19515-19558,21235-21319,22034,22046-22061,27528-27791,29792-29870		Charit√©_N_R:C28821A,Pasteur_IP4_R:C14184T	89535	30	29903	3000	44.7778	mediocre	1509	10	0	good	0	24	5	20.8333	good	13		0	good	0
SRR13182859	20G	0	good	20	0	0	14	0	65	0	0	C241T,C1059T,C3037T,A3198G,C6286T,G8083A,C10319T,C14408T,C14805T,A18424G,C20316T,C21304A,G21305A,A23403G,G25563T,C25585T,G25907T,C27964T,C28472T,C28869T			N:P67S,N:P199L,ORF1a:T265I,ORF1a:D978G,ORF1a:M2606I,ORF1a:L3352F,ORF1b:P314L,ORF1b:N1653D,ORF1b:R2613N,ORF3a:Q57H,ORF3a:L65F,ORF3a:G172V,ORF8:S24L,S:D614G		25-38,2803-2804,2827-2832,29861-29903			89557	24	29903	3000	0	good	65	10	0	good	0	24	-2	0	good	6		0	good	0
SRR13182860	20G	0.00166	good	19	0	0	16	0	311	0	0	C241T,C1059T,C3037T,T7348A,G8083A,C10319T,G11083T,C13119T,C14408T,C14805T,C18131T,A18424G,C21304T,A23403G,G25563T,G25907T,C27964T,C28472T,C28869T			N:P67S,N:P199L,ORF1a:T265I,ORF1a:N2361K,ORF1a:M2606I,ORF1a:L3352F,ORF1a:L3606F,ORF1a:A4285V,ORF1b:P314L,ORF1b:T1555I,ORF1b:N1653D,ORF1b:R2613C,ORF3a:Q57H,ORF3a:G172V,ORF8:S24L,S:D614G		38,2585-2658,2663-2722,2827-2829,27528-27636,27649-27655,27743-27790,29848-29856			89381	37	29856	3000	0.407407	good	311	10	0	good	0	24	-4	0	good	4		0	good	0
SRR13182861	20A	16.1783	good	15	0	0	7	0	1386	0	0	C241T,C2416T,C3037T,C6145T,T6763C,G12188T,C14408T,C14599T,G16741A,C22747T,A23403G,G25563T,G26849T,C28854T,G29755T			M:M109I,N:S194L,ORF1a:V3975F,ORF1b:P314L,ORF1b:V1092I,ORF3a:Q57H,S:D614G		38,1333-1352,1465-1492,1517-1579,1960-2009,2061-2094,2143-2188,2584-2837,5011,5013-5017,5021-5047,5249-5265,6869-7047,19295-19297,19385-19387,19541-19558,20246-20478,27528-27791,29373-29510,29837-29838			89343	37	29838	3000	40.2222	mediocre	1386	10	0	good	0	24	0	0	good	8		0	good	0
SRR13182862	20A	0.014938	good	12	1	0	6	0	333	0	0	C241T,C601T,C3037T,C3832A,C8389T,G12832T,C14408T,C17649T,A23403G,G25563T,G27915A,A28877T	28254		N:S202C,ORF1a:S1189R,ORF1a:Q4189H,ORF1b:P314L,ORF3a:Q57H,S:D614G		4-21,27528-27790,29852-29903			89642	3	29903	3000	1.22222	good	333	10	0	good	0	24	0	0	good	8		0	good	0
SRR13182863	20A	6.01158	good	12	0	0	6	0	962	0	0	C241T,C601T,C3037T,C3832A,C8389T,C14408T,C14599T,C17649T,A23403G,G25563T,G27915A,A28877T			N:S202C,ORF1a:S1189R,ORF1b:P314L,ORF3a:Q57H,ORF8:G8R,S:D614G		5-37,2585-2832,5255-5263,6869-6873,6984-7042,8656-8893,20377-20427,20430-20432,27528-27791,29852-29903			89649	4	29903	3000	24.5185	good	962	10	0	good	0	24	-1	0	good	7		0	good	0
SRR13182864	20C	0	good	12	0	0	5	0	189	0	0	C241T,A391C,C1059T,C3037T,C3736T,C8092T,C11916T,C14408T,C15714T,A22036G,A23403G,G25563T			ORF1a:T265I,ORF1a:S3884L,ORF1b:P314L,ORF3a:Q57H,S:D614G		11-38,7112-7117,7119-7171,7173-7212,29842-29903			89631	10	29903	3000	0	good	189	10	0	good	0	24	-3	0	good	5		0	good	0
SRR13182865	20C	0.449396	good	9	0	0	5	0	481	0	1	C241T,C1059T,C3037T,C14408T,C14599T,C16260T,A23403G,G25563T,C28821A			N:S183Y,ORF1a:T265I,ORF1b:P314L,ORF3a:Q57H,S:D614G		38,1989,2585-2740,2785-2832,5182-5265,19293-19297,20452-20479,27528-27648,27728-27730,27740-27759,29839-29852		Charit√©_N_R:C28821A	89409	37	29852	3000	6.7037	good	481	10	0	good	0	24	-7	0	good	1		0	good	0
SRR13182866	20C	4.41	good	9	0	0	5	0	867	0	1	C241T,C1059T,C3037T,C14408T,C14599T,C16260T,A23403G,G25563T,C28821A			N:S183Y,ORF1a:T265I,ORF1b:P314L,ORF3a:Q57H,S:D614G		31-38,7111-7311,16205-16209,16412-16424,19291-19553,21163-21167,21169,22897-22912,27528-27791,29780-29870		Charit√©_N_R:C28821A	89583	30	29903	3000	21	good	867	10	0	good	0	24	-7	0	good	1		0	good	0
SRR13182868	20C	1.06778	good	9	0	0	5	0	579	0	1	C241T,C1059T,C3037T,C14408T,C14599T,C16260T,A23403G,G25563T,C28821A			N:S183Y,ORF1a:T265I,ORF1b:P314L,ORF3a:Q57H,S:D614G		31-38,19291-19557,27528-27797,29837-29870		Charit√©_N_R:C28821A	89583	30	29903	3000	10.3333	good	579	10	0	good	0	24	-7	0	good	1		0	good	0
SRR13182869	20G	0.173611	good	22	0	0	14	0	150	0	1	C241T,C1059T,C1288T,C3037T,C10319T,C12786T,C14408T,T17751G,A18424G,C19255T,C21304T,A22495C,A23403G,G25563T,G25907T,C27964T,G28378T,C28472T,C28677T,C28869T,C29733T,T29760C			N:P67S,N:T135I,N:P199L,ORF1a:T265I,ORF1a:L3352F,ORF1a:T4174I,ORF1b:P314L,ORF1b:N1653D,ORF1b:R2613C,ORF3a:Q57H,ORF3a:G172V,ORF8:S24L,ORF9b:R32L,S:D614G		36-38,27528-27614,29844-29903		Pasteur_IP2_R:C12786T	89516	35	29903	3000	0	good	150	10	0	good	0	24	1	4.16667	good	9		0	good	0
SRR13182870	20C	1.24281	good	9	0	0	5	0	601	0	1	C241T,C1059T,C3037T,C14408T,C14599T,C16260T,A23403G,G25563T,C28821A			N:S183Y,ORF1a:T265I,ORF1b:P314L,ORF3a:Q57H,S:D614G		25-37,7106-7311,19293-19316,19412-19427,19433-19437,19466-19471,27528-27791,29837-29903		Charit√©_N_R:C28821A	89601	24	29903	3000	11.1481	good	601	10	0	good	0	24	-7	0	good	1		0	good	0
SRR13182871	20C	0	good	9	0	0	5	0	120	0	1	C241T,C1059T,C3037T,C14408T,C14599T,C16260T,A23403G,G25563T,C28821A			N:S183Y,ORF1a:T265I,ORF1b:P314L,ORF3a:Q57H,S:D614G		5-37,27528-27562,29852-29903		Charit√©_N_R:C28821A	89661	4	29903	3000	0	good	120	10	0	good	0	24	-7	0	good	1		0	good	0
SRR13182872	20C	0.030302	good	10	0	0	5	0	347	0	1	C241T,C1059T,C3037T,C4321T,C14408T,C14599T,C16260T,A23403G,G25563T,C28821A			N:S183Y,ORF1a:T265I,ORF1b:P314L,ORF3a:Q57H,S:D614G		3-38,2586-2603,2613-2624,2663-2781,2810-2829,27528-27592,27650-27652,27687-27711,29842-29890		Charit√©_N_R:C28821A	89624	2	29890	3000	1.74074	good	347	10	0	good	0	24	-6	0	good	2		0	good	0
SRR13182873	20C	0	good	10	0	0	5	0	55	0	1	C241T,C1059T,C3037T,C4321T,C14408T,C14599T,C16260T,A23403G,G25563T,C28821A			N:S183Y,ORF1a:T265I,ORF1b:P314L,ORF3a:Q57H,S:D614G		2-4,2789-2791,29855-29903		Charit√©_N_R:C28821A	89666	1	29903	3000	0	good	55	10	0	good	0	24	-6	0	good	2		0	good	0
SRR13182874	20C	1.4e-05	good	10	0	0	5	0	301	0	1	C241T,C1059T,C3037T,C4321T,C14408T,C14599T,C16260T,A23403G,G25563T,C28821A			N:S183Y,ORF1a:T265I,ORF1b:P314L,ORF3a:Q57H,S:D614G		31-38,27528-27790,29844-29871,29902-29903		Charit√©_N_R:C28821A	89579	30	29903	3000	0.037037	good	301	10	0	good	0	24	-6	0	good	2		0	good	0
SRR13182875	20C	0	good	10	0	0	6	0	112	0	1	C241T,C1059T,C3037T,C9207T,C14408T,C14599T,C16260T,A23403G,G25563T,C28821A			N:S183Y,ORF1a:T265I,ORF1a:S2981F,ORF1b:P314L,ORF3a:Q57H,S:D614G		3-4,2823-2832,27528-27533,27550-27566,27728-27764,27778-27790,29844-29870		Charit√©_N_R:C28821A	89663	2	29903	3000	0	good	112	10	0	good	0	24	-6	0	good	2		0	good	0
SRR13182876	20C	2.15111	good	9	0	0	5	0	696	0	1	C241T,C1059T,C3037T,C14408T,C14599T,C16260T,A23403G,G25563T,C28821A			N:S183Y,ORF1a:T265I,ORF1b:P314L,ORF3a:Q57H,S:D614G		37-38,2584-2834,7036-7047,19458-19485,19508-19527,19549-19553,20249-20335,27528-27791,29844-29870		Charit√©_N_R:C28821A	89565	36	29903	3000	14.6667	good	696	10	0	good	0	24	-7	0	good	1		0	good	0
SRR13182877	20C	0	good	9	0	0	5	0	36	0	1	C241T,C1059T,C3037T,C14408T,C14599T,C16260T,A23403G,G25563T,C28821A			N:S183Y,ORF1a:T265I,ORF1b:P314L,ORF3a:Q57H,S:D614G		5-16,19293-19297,29852-29870		Charit√©_N_R:C28821A	89661	4	29903	3000	0	good	36	10	0	good	0	24	-7	0	good	1		0	good	0
SRR13182878	20C	0	good	10	0	0	5	0	58	0	1	C241T,C1059T,C3037T,C4321T,C14408T,C14599T,C16260T,A23403G,G25563T,C28821A			N:S183Y,ORF1a:T265I,ORF1b:P314L,ORF3a:Q57H,S:D614G		3-27,19538-19546,19549-19553,29852-29870		Charit√©_N_R:C28821A	89564	2	29870	3000	0	good	58	10	0	good	0	24	-6	0	good	2		0	good	0
SRR13182879	20C	0	good	9	0	0	5	0	70	0	1	C241T,C1059T,C3037T,C14408T,C14599T,C16260T,A23403G,G25563T,C28821A			N:S183Y,ORF1a:T265I,ORF1b:P314L,ORF3a:Q57H,S:D614G		31-38,7109-7117,19293-19295,27528-27550,29844-29870		Charit√©_N_R:C28821A	89583	30	29903	3000	0	good	70	10	0	good	0	24	-7	0	good	1		0	good	0
SRR13182880	20C	0.77701	good	11	0	0	9	0	538	0	0	C241T,T833C,C1059T,C3037T,C14408T,T14867C,A23403G,G25563T,C25904T,A26592T,C27964T			M:I24L,ORF1a:F190L,ORF1a:T265I,ORF1b:P314L,ORF1b:V467A,ORF3a:Q57H,ORF3a:S171L,ORF8:S24L,S:D614G		2583-2834,7093-7130,27528-27718,27772-27790,29814-29851			89395	38	29851	3000	8.81481	good	538	10	0	good	0	24	-4	0	good	4		0	good	0
SRR13182881	20C	0	good	10	0	0	5	0	94	0	1	C241T,C1059T,C3037T,C4321T,C14408T,C14599T,C16260T,A23403G,G25563T,C28821A			N:S183Y,ORF1a:T265I,ORF1b:P314L,ORF3a:Q57H,S:D614G		5-38,29844-29903		Charit√©_N_R:C28821A	89657	4	29903	3000	0	good	94	10	0	good	0	24	-6	0	good	2		0	good	0
SRR13182882	20C	0	good	10	0	0	5	0	34	0	1	C241T,C1059T,C3037T,C4321T,C14408T,C14599T,C16260T,A23403G,G25563T,C28821A			N:S183Y,ORF1a:T265I,ORF1b:P314L,ORF3a:Q57H,S:D614G		13-36,29852-29861		Charit√©_N_R:C28821A	89507	12	29861	3000	0	good	34	10	0	good	0	24	-6	0	good	2		0	good	0
SRR13182883	20C	0	good	9	0	0	5	0	58	0	1	C241T,C1059T,C3037T,C14408T,C14599T,C16260T,A23403G,G25563T,C28821A			N:S183Y,ORF1a:T265I,ORF1b:P314L,ORF3a:Q57H,S:D614G		1-9,29855-29903		Charit√©_N_R:C28821A	89673	0	29903	3000	0	good	58	10	0	good	0	24	-7	0	good	1		0	good	0
SRR13182884	20C	0	good	9	0	0	5	0	84	0	1	C241T,C1059T,C3037T,C14408T,C14599T,C16260T,A23403G,G25563T,C28821A			N:S183Y,ORF1a:T265I,ORF1b:P314L,ORF3a:Q57H,S:D614G		4-38,7112-7122,29838-29875		Charit√©_N_R:C28821A	89580	3	29875	3000	0	good	84	10	0	good	0	24	-7	0	good	1		0	good	0
SRR13182885	20C	93.8746	mediocre	13	0	0	6	0	2916	0	1	C241T,C1059T,C3037T,T3312G,C4321T,T5260A,C14407T,C14408T,C14599T,C16260T,A23403G,G25563T,C28821A			N:S183Y,ORF1a:T265I,ORF1a:L1016R,ORF1b:P314F,ORF3a:Q57H,S:D614G		32-38,1333-1337,1383-1412,1432-1531,1539-1569,1574-1579,2583-2603,4419-4646,5261-5263,6867-6962,7111-7311,10758-10763,10877-11004,11688-11869,16205-16209,16220-16227,16404-16755,19525-19528,19549-19585,19592-19857,20248-20479,21573-21605,22034-22271,22643-22819,25668-25729,27528-27790,29373-29500,29797-29799,29809-29870,29902-29903		Charit√©_N_R:C28821A	89564	31	29903	3000	96.8889	mediocre	2916	10	0	good	0	24	-3	0	good	5		0	good	0
SRR13182886	20A	28.484	good	10	0	0	4	0	1741	0	0	C241T,T1918C,C3037T,C7504T,C14408T,C16859T,C18877T,C23230T,A23403G,G25563T			ORF1b:P314L,ORF1b:A1131V,ORF3a:Q57H,S:D614G		31-37,4685-4704,7093-7311,10756-11004,16204-16424,19293-19454,19494-19557,22897-23127,25988-26203,27528-27792,29746-29770,29780-29789,29804-29805,29821-29870			89579	30	29903	3000	53.3704	mediocre	1741	10	0	good	0	24	-4	0	good	4		0	good	0
SRR13182887	20C	0	good	12	0	0	5	0	62	0	1	C241T,C1059T,C3037T,C10747T,A14223G,A14224G,C14408T,A23403G,G25563T,T26705G,C27128T,A28885T			ORF1a:T265I,ORF1b:T253A,ORF1b:P314L,ORF3a:Q57H,S:D614G		4-6,29845-29903		ChinaCDC_N_F:A28885T	89652	3	29903	3000	0	good	62	10	0	good	0	24	-2	0	good	6		0	good	0
SRR13182888	20C	0.719355	good	11	0	0	6	0	529	0	2	C241T,C1059T,C3037T,C10369T,C14178A,C14408T,C16260T,C23202T,A23403G,G25563T,C28821A			N:S183Y,ORF1a:T265I,ORF1b:P314L,ORF3a:Q57H,S:T547I,S:D614G		5-37,1958-2077,2092-2122,2132-2166,2585-2832,5260-5263,27670-27675,29852-29903		Charit√©_N_R:C28821A,Pasteur_IP4_R:C14178A	89653	4	29903	3000	8.48148	good	529	10	0	good	0	24	-5	0	good	3		0	good	0
SRR13182889	20C	9.29121	good	13	0	0	8	0	1123	0	1	C241T,C1059T,C3037T,G3564T,G3770T,C4158T,C14408T,C17550T,C20178T,A23403G,G25563T,C28821A,C29546T			N:S183Y,ORF1a:T265I,ORF1a:G1100V,ORF1a:V1169F,ORF1a:A1298V,ORF1b:P314L,ORF3a:Q57H,S:D614G		31-37,7109-7311,16204-16294,16364-16424,19291-19557,22897-22912,22987-22988,25988-26070,27528-27798,29687-29808		Charit√©_N_R:C28821A	89282	30	29808	3000	30.4815	mediocre	1123	10	0	good	0	24	-2	0	good	6		0	good	0
SRR13182890	20C	40.205	mediocre	8	3	0	4	1	2012	0	0	C241T,C1059T,C3037T,A3139G,C14408T,A23403G,G25563T,C29545T	21992-21994		ORF1a:T265I,ORF1b:P314L,ORF3a:Q57H,S:D614G	S:Y144-	37-38,3615-3778,7093-7311,10757-10797,10816-11003,15174-15177,16204-16426,19291-19555,19935-20094,20112-20186,21163-21366,22897-22983,25988,25990-25995,27528-27797,29768-29870			89553	36	29903	3000	63.4074	mediocre	2012	10	0	good	0	24	-5	0	good	3		0	good	0
SRR13182892	20C	7.73664	good	12	0	0	9	0	1051	0	0	C241T,C1059T,C3037T,C10340T,C11916T,C14408T,C18998T,A23403G,C25517T,G25563T,G29402T,G29540A			N:D377Y,ORF1a:T265I,ORF1a:P3359S,ORF1a:S3884L,ORF1b:P314L,ORF1b:A1844V,ORF3a:P42L,ORF3a:Q57H,S:D614G		32-38,7111-7311,10757-10792,16204-16424,19293-19377,21163-21169,21179,21227-21231,22897-22903,27528-27791,29687-29903			89568	31	29903	3000	27.8148	good	1051	10	0	good	0	24	-5	0	good	3		0	good	0
SRR13182893	20C	25.4091	good	10	0	1	6	0	1661	0	1	C241T,C1059T,C3037T,C14408T,C14599T,A23403G,G25563T,G25720T,G26428T,C28821A		21511:A	E:V62F,N:S183Y,ORF1a:T265I,ORF3a:Q57H,ORF3a:A110S,S:D614G		35-38,7102-7311,10757-11003,16204-16424,19291-19557,19935-19963,20180,22897-23040,25988-26070,27528-27798,29687-29870		Charit√©_N_R:C28821A	89560	34	29903	3000	50.4074	mediocre	1661	10	0	good	0	24	-4	0	good	4		0	good	0
SRR13182894	20C	0.434623	good	8	0	0	4	0	478	0	0	C241T,C1059T,C3037T,C14408T,C16575T,A23403G,G25563T,G29449T			ORF1a:T265I,ORF1b:P314L,ORF3a:Q57H,S:D614G		2601-2730,2740-2832,27529-27609,27611-27640,29760-29903			89563	38	29903	3000	6.59259	good	478	10	0	good	0	24	-6	0	good	2		0	good	0
SRR13182895	20C	3.91161	good	12	0	0	9	0	834	0	0	C241T,C1059T,C3037T,C9333T,G11083T,C11824T,C14408T,G18255T,G21986A,A23403G,G25217T,G25563T			ORF1a:T265I,ORF1a:A3023V,ORF1a:L3606F,ORF1b:P314L,ORF1b:M1596I,ORF3a:Q57H,S:G142S,S:D614G,S:G1219C		35-38,7107-7311,10988-10997,11000-11002,16205-16211,16412-16421,19293-19553,22237-22272,27528-27791,29837-29870			89559	34	29903	3000	19.7778	good	834	10	0	good	0	24	-2	0	good	6		0	good	0
SRR13182896	20C	0	good	8	0	0	5	0	289	0	0	C241T,C1059T,C3037T,C14408T,C16750T,A23403G,G25563T,G29705T			ORF1a:T265I,ORF1b:P314L,ORF1b:P1095S,ORF3a:Q57H,S:D614G		3-36,19291-19373,19523-19553,27646-27716,27763-27781,29820-29870			89671	2	29903	3000	0	good	289	10	0	good	0	24	-6	0	good	2		0	good	0
SRR13182897	20C	0	good	11	0	0	6	0	48	0	2	C241T,C1059T,C3037T,C10369T,C14178A,C14408T,C16260T,C23202T,A23403G,G25563T,C28821A			N:S183Y,ORF1a:T265I,ORF1b:P314L,ORF3a:Q57H,S:T547I,S:D614G		5-37,29837-29851		Charit√©_N_R:C28821A,Pasteur_IP4_R:C14178A	89497	4	29851	3000	0	good	48	10	0	good	0	24	-5	0	good	3		0	good	0
SRR13182898	20C	3.20012	good	13	0	0	6	0	783	0	0	C241T,C1059T,C3037T,G4665A,C4672T,T7375C,C11916T,C14408T,C14931T,G18180A,C18744T,A23403G,G25563T			ORF1a:T265I,ORF1a:R1467K,ORF1a:S3884L,ORF1b:P314L,ORF3a:Q57H,S:D614G		11-38,7107-7311,19291-19553,27528-27650,27668-27685,27687-27706,27783-27790,29780-29785,29792-29903			89627	10	29903	3000	17.8889	good	783	10	0	good	0	24	-2	0	good	6		0	good	0
SRR13182899	20C	0	good	15	0	0	11	0	281	0	0	C241T,C1059T,C3037T,C9924T,G11083T,C11916T,C14408T,G16677A,C18452T,C18998T,A23403G,C25355T,G25563T,C25901T,G29540A			ORF1a:T265I,ORF1a:A3220V,ORF1a:L3606F,ORF1a:S3884L,ORF1b:P314L,ORF1b:A1662V,ORF1b:A1844V,ORF3a:Q57H,ORF3a:T170I,S:D614G,S:L1265F		25-38,2823-2832,27545-27650,27667-27675,27716-27790,29837-29903			89577	24	29903	3000	0	good	281	10	0	good	0	24	-2	0	good	6		0	good	0
SRR13182900	20C	0.05273	good	7	0	0	5	0	362	0	0	C241T,C1059T,A1935G,C3037T,C14408T,A23403G,G25563T			ORF1a:T265I,ORF1a:N557S,ORF1b:P314L,ORF3a:Q57H,S:D614G		7-35,2603-2624,2634-2655,2684-2726,7107-7181,7244-7247,7268-7277,7280-7303,7306-7311,20251-20268,27528-27541,27565-27566,27785-27790,29817-29903			89663	6	29903	3000	2.2963	good	362	10	0	good	0	24	-7	0	good	1		0	good	0
SRR13182901	20C	131.484	bad	14	0	0	9	0	3396	0	0	C241T,C1059T,C3037T,A8456G,C11916T,C14408T,C18998T,C20762T,C21588T,T21832C,A23403G,G25563T,T29068C,G29540A			ORF1a:T265I,ORF1a:S2731G,ORF1a:S3884L,ORF1b:P314L,ORF1b:A1844V,ORF1b:T2432I,ORF3a:Q57H,S:P9L,S:D614G		33-36,1531-1559,1568-1569,1573-1874,2578-2837,6866-7311,10756-11003,16204-16770,19291-19566,19929-20479,21437-21482,21505-21535,22897-23006,23008,23050-23071,23076-23082,23087-23121,27528-27791,29676-29870			89557	32	29903	3000	114.667	bad	3396	10	0	good	0	24	-3	0	good	5		0	good	0
SRR13182902	20B	33.8552	mediocre	16	0	0	11	0	1871	0	3	C241T,G521T,C3037T,T9172C,A10948G,C14408T,A23403G,C24099T,C25820T,G26730T,C28045T,C28163T,C28308T,G28881A,G28882A,G28883C			M:V70F,N:A12V,N:R203K,N:G204R,ORF1a:V86F,ORF1b:P314L,ORF3a:A143V,ORF8:A51V,ORF9b:H9Y,S:D614G,S:A846V		9-28,78-113,148,2583-2674,2702-2834,7044-7047,7051-7311,8656-8893,9271,9278-9300,9304-9322,9330-9351,9357-9375,9411-9483,16204-16210,19293-19439,19490-19503,19538-19557,27528-27803,29375-29378,29430-29434,29448-29903		ChinaCDC_N_F:G28881A;G28882A;G28883C	89621	8	29903	3000	58.1852	mediocre	1871	10	0	good	0	24	-2	0	good	6		0	good	0
SRR13182903	20C	0.723471	good	13	1	0	9	0	346	0	0	G242T,C1059T,C3037T,C6286T,C14408T,G18255T,C18511T,G20580T,G21986A,T23042C,A23403G,G25563T,C28866T	241		N:T198I,ORF1a:T265I,ORF1b:P314L,ORF1b:M1596I,ORF1b:P1682S,ORF3a:Q57H,S:G142S,S:S494P,S:D614G		3-13,2728-2832,27528-27591,27650-27718,29807-29903			89642	2	29903	3000	1.7037	good	346	10	0	good	0	24	2	8.33333	good	10		0	good	0
SRR13182904	20C	4.98778	good	10	0	0	6	0	903	0	1	C241T,C1059T,C3037T,C14408T,C14599T,C16260T,C23127T,A23403G,G25563T,C28821A			N:S183Y,ORF1a:T265I,ORF1b:P314L,ORF3a:Q57H,S:A522V,S:D614G		32-38,7106-7311,10960-11003,16204-16209,16345-16394,16399-16424,19291-19556,27528-27791,29837-29870		Charit√©_N_R:C28821A	89576	31	29903	3000	22.3333	good	903	10	0	good	0	24	-6	0	good	2		0	good	0
SRR13182905	20C	0.083457	good	13	0	0	9	0	378	0	0	C241T,C1059T,C3037T,C9333T,C11074T,G11083T,C11824T,C14408T,G18255T,G21986A,A23403G,G25217T,G25563T			ORF1a:T265I,ORF1a:A3023V,ORF1a:L3606F,ORF1b:P314L,ORF1b:M1596I,ORF3a:Q57H,S:G142S,S:D614G,S:G1219C		32-38,2586-2678,2687-2832,27528-27591,27601,29837-29903			89564	31	29903	3000	2.88889	good	378	10	0	good	0	24	-1	0	good	7		0	good	0
SRR13182906	20C	0.173611	good	15	0	0	10	0	93	0	0	C241T,C1059T,C3037T,C3042A,C9333T,C11074T,G11083T,C11824T,C14408T,G18255T,T21919C,G21986A,A23403G,G25217T,G25563T			ORF1a:T265I,ORF1a:P926H,ORF1a:A3023V,ORF1a:L3606F,ORF1b:P314L,ORF1b:M1596I,ORF3a:Q57H,S:G142S,S:D614G,S:G1219C		3-36,29845-29903			89643	2	29903	3000	0	good	93	10	0	good	0	24	1	4.16667	good	9		0	good	0
SRR13182907	20C	0	good	13	0	0	9	0	92	0	0	C241T,C1059T,C3037T,C9333T,C11074T,G11083T,C11824T,C14408T,G18255T,G21986A,A23403G,G25217T,G25563T			ORF1a:T265I,ORF1a:A3023V,ORF1a:L3606F,ORF1b:P314L,ORF1b:M1596I,ORF3a:Q57H,S:G142S,S:D614G,S:G1219C		14-38,29837-29903			89618	13	29903	3000	0	good	92	10	0	good	0	24	-1	0	good	7		0	good	0
SRR13182908	20B	1.23457	good	12	0	0	6	0	600	0	4	C241T,C3037T,C11005A,C14408T,C15952T,C18788T,C20178T,A23403G,A28624T,G28881A,G28882A,G28883C			N:R203K,N:G204R,ORF1a:H3580Q,ORF1b:P314L,ORF1b:T1774I,S:D614G		3-22,2585-2834,27827-28089,29837-29903		HKU_ORF_F:C18788T,ChinaCDC_N_F:G28881A;G28882A;G28883C	89655	2	29903	3000	11.1111	good	600	10	0	good	0	24	-3	0	good	5		0	good	0
SRR13182909	20C	1.72874	good	12	0	0	7	0	655	0	0	C241T,C619T,C1059T,C3037T,T3055C,C6033T,C7732T,G13958A,C14408T,A14912G,A23403G,G25563T			ORF1a:T265I,ORF1a:A1923V,ORF1b:R164H,ORF1b:P314L,ORF1b:N482S,ORF3a:Q57H,S:D614G		1-38,2585-2835,7093-7109,7112-7117,27528-27791,29765-29770,29802-29874			89574	0	29874	3000	13.1481	good	655	10	0	good	0	24	-2	0	good	6		0	good	0
SRR13182910	20B	0.002689	good	9	0	0	5	0	314	0	3	C241T,C3037T,C11005A,C14408T,A23403G,A28624T,G28881A,G28882A,G28883C			N:R203K,N:G204R,ORF1a:H3580Q,ORF1b:P314L,S:D614G		12-38,2586-2677,27827-27865,27871-27924,28082-28088,29809-29903		ChinaCDC_N_F:G28881A;G28882A;G28883C	89640	11	29903	3000	0.518519	good	314	10	0	good	0	24	-6	0	good	2		0	good	0
SRR13182911	20C	0.020864	good	11	0	0	7	0	339	0	0	C241T,C1059T,C3037T,T8041C,C14408T,G22225T,A23403G,A25531G,G25563T,C28005T,G28655T			N:D128Y,ORF1a:T265I,ORF1b:P314L,ORF3a:I47V,ORF3a:Q57H,ORF8:P38S,S:D614G		5-37,7111-7117,19291-19300,19347-19454,19480,27528-27529,27551-27592,27674-27742,29837-29903			89653	4	29903	3000	1.44444	good	339	10	0	good	0	24	-3	0	good	5		0	good	0
SRR13182912	20B	3.10269	good	17	0	0	10	0	719	0	4	C241T,T1822C,C3037T,G5230T,A5353G,G9773T,A10323G,C11005A,C11031T,C14408T,C18788T,C20178T,A23403G,A28624T,G28881A,G28882A,G28883C			N:R203K,N:G204R,ORF1a:K1655N,ORF1a:V3170F,ORF1a:K3353R,ORF1a:H3580Q,ORF1a:T3589I,ORF1b:P314L,ORF1b:T1774I,S:D614G		2584-2698,6869-6898,6978-7058,7062-7069,27827-28245,29838-29903		HKU_ORF_F:C18788T,ChinaCDC_N_F:G28881A;G28882A;G28883C	89635	2	29903	3000	15.5185	good	719	10	0	good	0	24	2	8.33333	good	10		0	good	0
SRR13182913	20C	0.173611	good	17	0	0	10	0	119	0	1	C241T,C1059T,C1457T,T1936C,C3037T,C5826T,G11083T,C13487T,C14408T,C16260T,C21707T,A23403G,C23557T,C25267T,G25563T,G26690T,C28821A			N:S183Y,ORF1a:T265I,ORF1a:R398C,ORF1a:T1854I,ORF1a:L3606F,ORF1b:A7V,ORF1b:P314L,ORF3a:Q57H,S:H49Y,S:D614G		5-10,29791-29903		Charit√©_N_R:C28821A	89629	4	29903	3000	0	good	119	10	0	good	0	24	1	4.16667	good	9		0	good	0
SRR13182914	20B	0.046145	good	14	0	0	7	0	358	0	4	C241T,C3037T,A5353G,C9559T,C11005A,A13616G,C14408T,C18788T,C20178T,A23403G,A28624T,G28881A,G28882A,G28883C			N:R203K,N:G204R,ORF1a:H3580Q,ORF1b:K50R,ORF1b:P314L,ORF1b:T1774I,S:D614G		11-38,27827-28089,29837-29903		HKU_ORF_F:C18788T,ChinaCDC_N_F:G28881A;G28882A;G28883C	89623	10	29903	3000	2.14815	good	358	10	0	good	0	24	-1	0	good	7		0	good	0
SRR13182915	20A	1.40466	good	11	0	0	5	0	620	0	1	C241T,C2416T,C3037T,C5944T,C14408T,C16616T,A23403G,C23422T,G25563T,C26885T,C28887T			N:T205I,ORF1b:P314L,ORF1b:T1050I,ORF3a:Q57H,S:D614G		7-38,78-124,2584-2834,7036-7058,7068-7071,7142-7161,27528-27730,27785-27790,29837-29870		ChinaCDC_N_F:C28887T	89647	6	29903	3000	11.8519	good	620	10	0	good	0	24	-3	0	good	5		0	good	0
SRR13182916	20A	3.40198	good	11	0	0	4	0	798	0	0	C241T,T1750C,C3037T,C14408T,C16954T,C18486T,A20268G,T22162C,G23282T,A23403G,C28854T			N:S194L,ORF1b:P314L,S:D574Y,S:D614G		7-38,2585-2592,2634-2707,2709-2834,7093-7311,20473-20479,22340-22341,27528-27790,29837-29903			89647	6	29903	3000	18.4444	good	798	10	0	good	0	24	-4	0	good	4		0	good	0
SRR13182917	20B	0.694444	good	17	0	0	9	0	145	0	5	C241T,C3037T,A5106C,G8006A,C9907T,A10042G,T12094C,C14408T,C18189T,C18246T,A23403G,C28290T,G28881A,G28882A,G28883C,A28898G,G29734A			N:P6L,N:R203K,N:G204R,N:R209G,ORF1a:E1614A,ORF1a:G2581S,ORF1b:P314L,ORF9b:P3S,S:D614G		18-38,2719-2766,2827-2832,29834-29903		ChinaCDC_N_F:G28881A;G28882A;G28883C;A28898G,USCDC_N1_F:C28290T	89590	17	29903	3000	0	good	145	10	0	good	0	24	2	8.33333	good	10		0	good	0
SRR13182918	20C	0	good	15	0	0	10	0	94	0	0	C241T,C1059T,C1473T,T2079C,C3037T,T7153C,C12473T,C14408T,C16349T,A16373C,C21110T,A23403G,G25563T,C27964T,C28846T			ORF1a:T265I,ORF1a:T403I,ORF1a:V605A,ORF1b:P314L,ORF1b:S961L,ORF1b:N969T,ORF1b:T2548I,ORF3a:Q57H,ORF8:S24L,S:D614G		6-37,29842-29903			89634	5	29903	3000	0	good	94	10	0	good	0	24	0	0	good	8		0	good	0
SRR13182919	20B	0.016804	good	13	0	0	7	0	335	0	4	C241T,C3037T,A5353G,C11005A,C14408T,C18788T,C20178T,C20404T,A23403G,A28624T,G28881A,G28882A,G28883C			N:R203K,N:G204R,ORF1a:H3580Q,ORF1b:P314L,ORF1b:T1774I,ORF1b:P2313S,S:D614G		1-38,27827-28098,29837-29861		HKU_ORF_F:C18788T,ChinaCDC_N_F:G28881A;G28882A;G28883C	89531	0	29861	3000	1.2963	good	335	10	0	good	0	24	-2	0	good	6		0	good	0
SRR13182920	20A	0.178272	good	11	0	0	7	0	414	0	0	C241T,G2258A,C3037T,C6026T,A6441G,C8140T,T9875C,C14408T,A20268G,A23403G,C28854T			N:S194L,ORF1a:V665I,ORF1a:P1921S,ORF1a:K2059R,ORF1a:Y3204H,ORF1b:P314L,S:D614G		11-12,1960-2063,2074-2120,2122-2148,2175-2188,2586-2592,2663-2832,27528-27533,29837-29873			89545	10	29873	3000	4.22222	good	414	10	0	good	0	24	-3	0	good	5		0	good	0
SRR13182922	20A	35.1166	mediocre	10	0	0	7	0	1900	0	0	C241T,G2258A,C3037T,A6441G,C8140T,T9875C,C13059T,C14408T,A23403G,C28854T			N:S194L,ORF1a:V665I,ORF1a:K2059R,ORF1a:Y3204H,ORF1a:T4265I,ORF1b:P314L,S:D614G		39,2578-2834,7062-7311,8656-8893,9266-9483,13382-13385,13481-13502,13564-13597,16204-16431,19291-19341,19387-19388,19466-19468,20249-20358,27527-27791,29687-29903			89555	38	29903	3000	59.2593	mediocre	1900	10	0	good	0	24	-3	0	good	5		0	good	0
SRR13182923	20A	89.4776	mediocre	10	0	0	6	0	2854	0	0	G2258A,C3037T,T5260A,A6441G,C8140T,T9875C,C14408T,A20268G,A23403G,C28854T			N:S194L,ORF1a:V665I,ORF1a:K2059R,ORF1a:Y3204H,ORF1b:P314L,S:D614G		39-55,76-330,2578-2839,5261-5280,6867-7311,8657-8698,8704-8787,8860-8893,9266-9483,16204-16435,19291-19558,20314-20479,24466-24467,27528-27791,29359-29903			89555	38	29903	3000	94.5926	mediocre	2854	10	0	good	0	24	-5	0	good	3		0	good	0
SRR13182924	20C	46.8464	mediocre	8	0	0	6	0	2148	0	1	C1059T,C3037T,C14408T,A23403G,T24499C,G25563T,C25777T,G28899T			N:R209I,ORF1a:T265I,ORF1b:P314L,ORF3a:Q57H,ORF3a:L129F,S:D614G		37-38,77-330,2578-2837,5261-5263,7045-7058,7064-7293,9266-9483,16205-16334,16352-16426,19293-19557,27528-27791,29373-29413,29417-29500,29508-29510,29566-29870		ChinaCDC_N_F:G28899T	89569	36	29903	3000	68.4444	mediocre	2148	10	0	good	0	24	-5	0	good	3		0	good	0
SRR13182925	20A	34.8975	mediocre	8	0	0	4	0	1895	0	0	C241T,C3037T,T5260A,C14408T,C21846A,A23403G,C26447T,T26460C			E:S68F,ORF1b:P314L,S:T95N,S:D614G		39-47,2584-2624,2651-2653,2777-2834,5635-5872,7036-7072,7093-7304,7306-7310,8656-8893,9269-9271,9332-9410,9481,16204-16294,16405-16421,19291-19422,19425-19443,19445-19487,19497-19541,19549-19557,20249-20268,21163-21169,21174-21197,21206-21219,27528-27791,29373-29407,29483-29510,29681-29903			89563	38	29903	3000	59.0741	mediocre	1895	10	0	good	0	24	-4	0	good	4		0	good	0
SRR13297080	20C	7.30474	good	19	0	0	13	0	947	0	0	C241T,C1059T,C3037T,A4103G,A5560T,C8092T,T9429C,C10319T,A10724G,C13225T,C14408T,C19170T,A23403G,A23474G,G24926T,G25127T,G25563T,C26895T,C27964T			M:H125Y,ORF1a:T265I,ORF1a:K1280E,ORF1a:I3055T,ORF1a:L3352F,ORF1a:T3487A,ORF1b:P314L,ORF3a:Q57H,ORF8:S24L,S:D614G,S:T638A,S:V1122L,S:V1189F		5-8,1960-1964,2584-2834,6867-6974,6998-7058,7068-7077,7092-7117,7132-7285,7292-7293,27528-27791,29809-29870			89621	4	29903	3000	23.963	good	947	10	0	good	0	24	3	12.5	good	11		0	good	0
SRR13297081	20C	64.1779	mediocre	12	0	0	7	0	2463	0	1	C241T,C1059T,G2258A,C3037T,T9875C,C14408T,C14599T,C16260T,A20268G,A23403G,G25563T,C28821A			N:S183Y,ORF1a:T265I,ORF1a:V665I,ORF1a:Y3204H,ORF1b:P314L,ORF3a:Q57H,S:D614G		5-38,1385-1579,2584-2832,5011-5229,5260-5263,6867-7035,19291-19855,21162-21551,22046-22087,22110-22134,25668-25713,25778-25866,27528-27803,29373-29500,29839-29870		Charit√©_N_R:C28821A	89649	4	29903	3000	80.1111	mediocre	2463	10	0	good	0	24	-4	0	good	4		0	good	0
SRR13297082	20C	1.47578	good	14	0	0	8	0	628	0	0	C241T,C1059T,C3037T,C14408T,C14599T,C16323T,C20316T,C21304A,G21305A,A23403G,G25563T,G25907T,C27964T,C28869T			N:P199L,ORF1a:T265I,ORF1b:P314L,ORF1b:R2613N,ORF3a:Q57H,ORF3a:G172V,ORF8:S24L,S:D614G		13-38,19293-19557,27528-27797,29837-29903			89617	12	29903	3000	12.1481	good	628	10	0	good	0	24	-1	0	good	7		0	good	0
SRR13297083	20C	6.02066	good	20	1	0	12	0	650	0	0	C241T,C1059T,C1471T,C3037T,C10319T,A11085T,G12832T,G14055T,C14408T,C16323T,T16905C,C21304A,G21305A,A23403G,G25563T,C25585T,G25939A,C27964T,C28472T,A28877T	28254		N:P67S,N:S202C,ORF1a:T265I,ORF1a:L3352F,ORF1a:Y3607F,ORF1a:Q4189H,ORF1b:P314L,ORF1b:R2613N,ORF3a:Q57H,ORF3a:L65F,ORF3a:D183N,S:D614G		17-41,5254-5271,7104-7272,27528-27791,29730-29903			89571	16	29903	3000	12.963	good	650	10	0	good	0	24	5	20.8333	good	13		0	good	0
SRR13297084	20C	1.78767	good	12	0	0	7	0	661	0	1	C241T,C1059T,G2258A,C3037T,T9875C,C14408T,C14599T,A20268G,A23403G,G25563T,C28821A,G29744A			N:S183Y,ORF1a:T265I,ORF1a:V665I,ORF1a:Y3204H,ORF1b:P314L,ORF3a:Q57H,S:D614G		5-31,19293-19558,21293-21366,27528-27791,29842-29870,29903		Charit√©_N_R:C28821A	89649	4	29903	3000	13.3704	good	661	10	0	good	0	24	-3	0	good	5		0	good	0
SRR13297085	20A	5.86716	good	12	0	0	8	0	954	0	1	C241T,G2258A,C3037T,A6441G,C8140T,T9875C,C14408T,A20268G,A23403G,C27493T,C28854T,C29253T			N:S194L,N:S327L,ORF1a:V665I,ORF1a:K2059R,ORF1a:Y3204H,ORF1b:P314L,ORF7a:P34S,S:D614G		11-39,1958-2090,2130-2144,2583-2837,5260-5275,7036-7124,7171-7181,27529-27791,29761-29903		HKU_N_R:C29253T	89631	10	29903	3000	24.2222	good	954	10	0	good	0	24	-2	0	good	6		0	good	0
SRR13297086	20A	7.05197	good	9	0	0	5	0	1017	0	0	C241T,G2258A,C3037T,C8140T,T9875C,C14408T,A20268G,A23403G,C28854T			N:S194L,ORF1a:V665I,ORF1a:Y3204H,ORF1b:P314L,S:D614G		5-38,1960-2112,2124-2188,2585-2834,5260-5265,7044-7177,27528-27790,29765-29873,29901-29903			89661	4	29903	3000	26.5556	good	1017	10	0	good	0	24	-5	0	good	3		0	good	0
SRR13297087	20A	6.54981	good	12	0	0	3	0	991	0	0	C241T,C3037T,C14408T,C15738T,C16111T,C18486T,A20268G,C21108T,C21721T,T22162C,A23403G,C28854T			N:S194L,ORF1b:P314L,S:D614G		5-45,2580-2834,5260-5275,6903-7137,7193-7290,27528-27533,27645-27791,29711-29903			89649	4	29903	3000	25.5926	good	991	10	0	good	0	24	-3	0	good	5		0	good	0
SRR13297088	20A	6.65744	good	17	1	0	8	0	711	0	0	C241T,C601T,C1471T,A1777G,C3037T,T5260A,C8389T,A11085T,G12832T,G14055T,C14408T,A23403G,G25563T,G25939A,G27915A,A28877T,G29402T	28254		N:S202C,N:D377Y,ORF1a:Y3607F,ORF1a:Q4189H,ORF1b:P314L,ORF3a:Q57H,ORF3a:D183N,S:D614G		39,1960-2024,2585-2834,5261-5270,7044-7047,7114-7117,7130-7150,7163,7200-7253,7292-7293,27528-27791,29837-29870,29903			89517	38	29903	3000	15.2222	good	711	10	0	good	0	24	5	20.8333	good	13		0	good	0
SRR13297089	20C	2.65569	good	11	0	0	6	0	740	0	1	C241T,C1059T,C3037T,C14408T,C14599T,C16260T,G16741A,A20268G,A23403G,G25563T,C28821A			N:S183Y,ORF1a:T265I,ORF1b:P314L,ORF1b:V1092I,ORF3a:Q57H,S:D614G		31-38,2663-2707,2722-2791,19291-19558,27527-27808,29837-29903		Charit√©_N_R:C28821A	89575	30	29903	3000	16.2963	good	740	10	0	good	0	24	-5	0	good	3		0	good	0
SRR13297090	20C	9.93417	good	14	0	0	7	0	1151	0	1	C241T,C1059T,C1385T,G1738T,C3037T,G3242A,A11782G,C14408T,C20703T,A23403G,G25563T,C28087T,C29149T,G29332T			ORF1a:T265I,ORF1a:H374Y,ORF1a:G993S,ORF1b:P314L,ORF3a:Q57H,ORF8:A65V,S:D614G		5-38,1960-2000,2024,2044-2061,2187,2583-2837,5260-5270,6869-7253,7306,7308-7311,19497-19508,19513-19552,27528-27730,27736-27746,29427-29500,29754-29755,29760-29765,29787-29799,29832-29870		HKU_N_F:C29149T	89641	4	29903	3000	31.5185	mediocre	1151	10	0	good	0	24	0	0	good	8		0	good	0
SRR13297091	20G	26.5416	good	19	0	0	16	0	1691	0	0	C241T,C1059T,C3037T,T7348A,G8083A,C10319T,G11083T,C13119T,C14408T,C14805T,C18131T,A18424G,C21304T,A23403G,G25563T,G25907T,C27964T,C28472T,C28869T			N:P67S,N:P199L,ORF1a:T265I,ORF1a:N2361K,ORF1a:M2606I,ORF1a:L3352F,ORF1a:L3606F,ORF1a:A4285V,ORF1b:P314L,ORF1b:T1555I,ORF1b:N1653D,ORF1b:R2613C,ORF3a:Q57H,ORF3a:G172V,ORF8:S24L,S:D614G		12-47,1960-2133,2182-2183,2187,2580-2837,6869-6871,6880-7311,8656-8893,27528-27791,29373-29505,29754-29903			89600	11	29903	3000	51.5185	mediocre	1691	10	0	good	0	24	-4	0	good	4		0	good	0
SRR13297092	20C	83.6886	mediocre	9	0	0	5	0	2770	0	1	C241T,C1059T,C3037T,C14408T,C14599T,C16260T,A23403G,G25563T,C28821A			N:S183Y,ORF1a:T265I,ORF1b:P314L,ORF3a:Q57H,S:D614G		31-38,1333-1579,2585-2832,5011-5229,5260-5265,6866-7042,16579-16753,19291-19962,20111-20134,20173-20175,20180-20188,20207-20291,20391-20479,21163-21386,21410-21551,25820-25823,27528-27803,29373-29500,29837-29870		Charit√©_N_R:C28821A	89583	30	29903	3000	91.4815	mediocre	2770	10	0	good	0	24	-7	0	good	1		0	good	0
SRR13297093	20C	7.29	good	10	0	0	5	0	1029	0	1	C241T,C1059T,C3037T,C14408T,C14599T,C16260T,C20316T,A23403G,G25563T,C28821A			N:S183Y,ORF1a:T265I,ORF1b:P314L,ORF3a:Q57H,S:D614G		28-36,2585-2832,19291-19557,20180,20185-20186,20190-20197,21164-21272,21286-21366,27528-27798,29838-29870		Charit√©_N_R:C28821A	89588	27	29903	3000	27	good	1029	10	0	good	0	24	-6	0	good	2		0	good	0
SRR13297094	20C	22.4746	good	11	0	0	7	0	1580	0	1	C398T,C1059T,C3037T,A3278G,C10507T,T13527C,C14408T,C16260T,A23403G,G25563T,C28821A			N:S183Y,ORF1a:H45Y,ORF1a:T265I,ORF1a:I1005V,ORF1b:P314L,ORF3a:Q57H,S:D614G		78-325,2259-2269,2486-2493,2566-2837,5231-5265,8651-8686,9266-9401,9426-9481,19291-19505,19553,21355,22339-22350,27528-27880,29373-29378,29444,29487-29500,29699-29872,29903		Charit√©_N_R:C28821A	89653	4	29903	3000	47.4074	mediocre	1580	10	0	good	0	24	-4	0	good	4		0	good	0
SRR13297095	20C	8.30294	good	12	0	0	7	0	1078	0	1	C241T,C1059T,C3037T,C14408T,C14599T,C16260T,T20197C,A20243T,A20268G,A23403G,G25563T,C28821A			N:S183Y,ORF1a:T265I,ORF1b:P314L,ORF1b:Y2244H,ORF1b:Q2259L,ORF3a:Q57H,S:D614G		7-38,2585-2611,2620-2791,2809-2832,19291-19557,21162-21374,27528-27803,29837-29903		Charit√©_N_R:C28821A	89643	6	29903	3000	28.8148	good	1078	10	0	good	0	24	-4	0	good	4		0	good	0
SRR13297096	20C	8.53938	good	9	0	0	5	0	1089	0	1	C241T,C1059T,C3037T,C14408T,C14599T,C16260T,A23403G,G25563T,C28821A			N:S183Y,ORF1a:T265I,ORF1b:P314L,ORF3a:Q57H,S:D614G		5-36,2583-2832,19293-19557,21162-21319,21324-21364,27528-27803,29837-29903		Charit√©_N_R:C28821A	89661	4	29903	3000	29.2222	good	1089	10	0	good	0	24	-7	0	good	1		0	good	0
SRR13297097	20C	14.0209	good	13	10	0	7	0	1311	0	2	C1059T,C2459T,C3037T,C13446T,C14408T,C16260T,A17941G,A23403G,G25563T,G26690T,A27295G,C27493T,C28821A	6513-6522		N:S183Y,ORF1b:P314L,ORF1b:K1492E,ORF3a:Q57H,ORF6:I32V,ORF7a:P34S,S:D614G		9-38,78-330,2585-2837,5260-5265,7044-7124,9266-9484,19293-19311,20258-20269,27527-27791,29731-29903		Charit√©_N_R:C28821A,ChinaCDC_ORF_R:C13446T	89595	8	29903	3000	37.4444	mediocre	1311	10	0	good	0	24	-1	0	good	7		0	good	0
SRR13297098	20A	23.3403	good	16	0	0	12	0	1560	0	1	C241T,G1135T,C3037T,A3867T,C10641T,C14408T,A16356C,C21614T,C21952T,A23403G,A25050T,G25563T,G25987T,C28310T,C28854T,C29642T			N:P13S,N:S194L,ORF1a:K290N,ORF1a:Q1201L,ORF1a:T3459M,ORF1b:P314L,ORF1b:K963N,ORF3a:Q57H,ORF3a:D199Y,S:L18F,S:D614G,S:D1163V		6-38,1960-2117,2182-2188,2583-2838,5260-5267,6866-7059,7093-7320,16545-16612,16623-16636,16664-16676,20249-20291,20301-20359,20363-20479,27528-27791,29765-29770,29780-29871		USCDC_N1_P:C28310T	89630	5	29903	3000	46.6667	mediocre	1560	10	0	good	0	24	3	12.5	good	11		0	good	0
SRR13297099	20C	8.51775	good	9	0	0	5	0	1088	0	1	C241T,C1059T,C3037T,C14408T,C14599T,C16260T,A23403G,G25563T,C28821A			N:S183Y,ORF1a:T265I,ORF1b:P314L,ORF3a:Q57H,S:D614G		8-31,2634-2791,2809-2832,19293-19558,20239-20315,20437,21163-21365,27528-27800,29842-29903		Charit√©_N_R:C28821A	89652	7	29903	3000	29.1852	good	1088	10	0	good	0	24	-7	0	good	1		0	good	0
SRR13297100	20B	26.5798	good	15	0	0	8	0	1692	0	3	C241T,C3037T,C3885T,A4457T,A5353G,C11005A,C14408T,C20178T,A23403G,T24703A,G25563T,A28624T,G28881A,G28882A,G28883C			N:R203K,N:G204R,ORF1a:P1207L,ORF1a:I1398L,ORF1a:H3580Q,ORF1b:P314L,ORF3a:Q57H,S:D614G		5-11,1547-1548,1958-2190,2584-2837,5260-5275,6866-7181,7200-7311,16502-16607,19518-19558,20249-20298,20301-20427,20437-20442,20444-20479,21439-21593,21603,21650-21657,24669-24701,27528-27648,29809-29873,29901-29903		ChinaCDC_N_F:G28881A;G28882A;G28883C	89637	4	29903	3000	51.5556	mediocre	1692	10	0	good	0	24	0	0	good	8		0	good	0
SRR13297101	20C	15.0947	good	9	0	0	5	0	1349	0	1	C241T,C1059T,C3037T,C14408T,C14599T,C16260T,A23403G,G25563T,C28821A			N:S183Y,ORF1a:T265I,ORF1b:P314L,ORF3a:Q57H,S:D614G		5-30,2585-2832,6869,7036-7041,19291-19558,20196-20479,21163-21368,27528-27803,29837-29870		Charit√©_N_R:C28821A	89661	4	29903	3000	38.8519	mediocre	1349	10	0	good	0	24	-7	0	good	1		0	good	0
SRR13297102	20C	7.7779	good	9	0	0	5	0	1053	0	1	C241T,C1059T,C3037T,C14408T,C14599T,C16260T,A23403G,G25563T,C28821A			N:S183Y,ORF1a:T265I,ORF1b:P314L,ORF3a:Q57H,S:D614G		5-31,2585-2832,19291-19558,21163-21366,27528-27799,29837-29870		Charit√©_N_R:C28821A	89661	4	29903	3000	27.8889	good	1053	10	0	good	0	24	-7	0	good	1		0	good	0
SRR13297103	20C	72.313	mediocre	9	0	0	5	0	2596	0	1	C241T,C1059T,C3037T,C14408T,C14599T,C16260T,A23403G,G25563T,C28821A			N:S183Y,ORF1a:T265I,ORF1b:P314L,ORF3a:Q57H,S:D614G		5-37,1374-1382,1421-1579,2585-2832,5011-5229,5260-5263,6869-7042,16541-16753,19293-19860,20232-20479,21162-21551,24461-24487,27528-27791,29837-29873,29901-29903		Charit√©_N_R:C28821A	89661	4	29903	3000	85.037	mediocre	2596	10	0	good	0	24	-7	0	good	1		0	good	0
SRR13297105	20C	8.66975	good	10	0	0	5	0	1095	0	1	C241T,C1059T,C3037T,C14408T,C14599T,C16260T,A20268G,A23403G,G25563T,C28821A			N:S183Y,ORF1a:T265I,ORF1b:P314L,ORF3a:Q57H,S:D614G		29-38,2584-2832,6976-6989,7036-7042,19291-19558,20232-20239,20253-20255,21163-21366,27528-27792,29837-29903		Charit√©_N_R:C28821A	89585	28	29903	3000	29.4444	good	1095	10	0	good	0	24	-6	0	good	2		0	good	0
SRR13297106	20C	48.0198	mediocre	14	0	0	8	0	2171	0	0	C241T,C1059T,C1385T,G1738T,C3037T,G3242A,C11916T,C14408T,C17304T,C20703T,A23403G,G25563T,C28087T,G29332T			ORF1a:T265I,ORF1a:H374Y,ORF1a:G993S,ORF1a:S3884L,ORF1b:P314L,ORF3a:Q57H,ORF8:A65V,S:D614G		1-16,1333-1337,1571-1579,2585-2833,5240-5264,6869-7332,8656-8761,8803-8893,9266-9271,16499-16656,16739-16753,19397-19584,19846-19850,21428-21551,22245-22256,22258-22271,24461-24701,27528-27790,29373-29500,29852-29903			89653	0	29903	3000	69.2963	mediocre	2171	10	0	good	0	24	-1	0	good	7		0	good	0
SRR13297107	20B	29.5211	good	12	0	0	7	0	1767	0	4	C3037T,G8548A,C10376T,T13339C,C14408T,C18183T,G19891T,A23403G,G28881A,G28882A,G28883C,A29237G			N:R203K,N:G204R,N:M322V,ORF1a:P3371S,ORF1b:P314L,ORF1b:D2142Y,S:D614G		5-17,78-330,2584-2834,6928-6932,6952-7022,7036-7117,7166-7186,7211-7212,8656-8882,9266-9483,13380-13606,24461-24467,25072-25087,25280-25285,27528-27791,29754-29755,29770,29773-29806,29837-29903		HKU_N_R:A29237G,ChinaCDC_N_F:G28881A;G28882A;G28883C	89649	4	29903	3000	54.3333	mediocre	1767	10	0	good	0	24	-2	0	good	6		0	good	0
SRR13297108	20C	18.0153	good	10	0	0	5	0	1446	0	1	C241T,C1059T,C3037T,T5260A,C14408T,C14599T,C16260T,A23403G,G25563T,C28821A			N:S183Y,ORF1a:T265I,ORF1b:P314L,ORF3a:Q57H,S:D614G		8-38,1578,2584-2832,5209-5229,5261-5263,19293-19558,20135-20479,21163-21377,27528-27805,29837-29872,29903		Charit√©_N_R:C28821A	89648	7	29903	3000	42.4444	mediocre	1446	10	0	good	0	24	-6	0	good	2		0	good	0
SRR13297109	20C	15.6171	good	10	0	0	6	0	1367	0	1	C241T,C1059T,C3037T,C14408T,C14599T,C16260T,C20402T,A23403G,G25563T,C28821A			N:S183Y,ORF1a:T265I,ORF1b:P314L,ORF1b:S2312L,ORF3a:Q57H,S:D614G		13-36,2585-2592,2634-2832,5011-5054,6867-7042,19293-19558,20173-20200,20207-20315,21163-21371,27528-27797,29837-29870		Charit√©_N_R:C28821A	89633	12	29903	3000	39.5185	mediocre	1367	10	0	good	0	24	-6	0	good	2		0	good	0
SRR13297110	20B	48.0198	mediocre	14	0	1	8	0	2171	0	3	C3037T,G4354A,C6573T,C10029T,C14408T,G16153A,A23403G,C25487T,C25528T,A26555C,G28881A,G28882A,G28883C,G29778T		7892:T	M:E11D,N:R203K,N:G204R,ORF1b:P314L,ORF1b:V896I,ORF3a:T32I,ORF3a:L46F,S:D614G		31-38,77-325,2261-2269,2569-2825,5013-5028,5031-5056,5168-5169,5179-5267,6918-7042,9266-9481,19291-19558,21163-21371,22339-22363,27528-28088,29373-29416,29837-29903		ChinaCDC_N_F:G28881A;G28882A;G28883C	89556	30	29903	3000	69.2963	mediocre	2171	10	0	good	0	24	0	0	good	8		0	good	0
SRR13297111	20C	32.2428	mediocre	16	0	3	9	0	1829	0	2	C193T,C241T,C1059T,C1267T,C3037T,A3184C,C5826T,C7420T,C14408T,C16260T,G23126T,A23403G,G25563T,C28087T,C28821A,G29227T		25759:ATA	N:S183Y,ORF1a:T265I,ORF1a:E973D,ORF1a:T1854I,ORF1b:P314L,ORF3a:Q57H,ORF8:A65V,S:A522S,S:D614G		13-39,2019-2049,2182-2188,2583-2838,5260-5275,6866-7312,8656-8667,8823-8893,10756-10894,10904-10906,10950-11004,16204-16209,16415-16442,19293-19297,20249-20480,27528-27791,29373-29378,29407-29414,29676-29691,29704-29903		Charit√©_N_R:C28821A,USCDC_N2_R:G29227T	89602	12	29903	3000	56.6296	mediocre	1829	10	0	good	0	24	1	4.16667	good	9		0	good	0
SRR13297112	20C	50.998	mediocre	22	11	0	13	0	2060	0	2	C241T,C346T,C1059T,C3037T,G4476A,T9545C,A9935G,C10156T,C10582T,C14408T,A15911C,C16260T,G21724T,A23403G,G23593T,G24000T,G25483T,G25563T,G26262T,G28079T,C28821A,C29253T	29738-29748		N:S183Y,N:S327L,ORF1a:T265I,ORF1a:R1404H,ORF1a:T3224A,ORF1b:P314L,ORF1b:D815A,ORF3a:A31S,ORF3a:Q57H,S:L54F,S:D614G,S:Q677H,S:S813I		39,76-221,2583-2832,5231-5265,6866-7042,8654-8879,9266-9366,9402-9439,9441-9477,13432-13492,13600-13604,19291-19570,21162-21386,21408-21419,21429,27528-27797,29373-29500,29837-29903		Charit√©_N_R:C28821A,HKU_N_R:C29253T	89468	38	29903	3000	65.1852	mediocre	2060	10	0	good	0	24	7	29.1667	good	15		0	good	0
SRR13297113	20C	58.3243	mediocre	9	0	0	6	0	2362	0	1	C1059T,C3037T,A3278G,C10507T,C14408T,C16260T,A23403G,G25563T,C28821A			N:S183Y,ORF1a:T265I,ORF1a:I1005V,ORF1b:P314L,ORF3a:Q57H,S:D614G		32-39,76-330,2585-2832,6866-7311,8656-8893,9266-9483,13381-13606,16499-16510,24461-24625,25070-25284,27528-27791,29837-29903		Charit√©_N_R:C28821A	89580	31	29903	3000	76.3704	mediocre	2362	10	0	good	0	24	-6	0	good	2		0	good	0
SRR13297114	20C	74.4066	mediocre	9	0	0	5	0	2629	0	1	C241T,C1059T,C3037T,C14408T,C14599T,C16260T,A23403G,G25563T,C28821A			N:S183Y,ORF1a:T265I,ORF1b:P314L,ORF3a:Q57H,S:D614G		31-38,1421-1579,2584-2832,5011-5229,5260-5265,6867-7042,16585-16753,19291-19859,20231-20479,21162-21551,27528-27798,29373-29500,29837-29872		Charit√©_N_R:C28821A	89583	30	29903	3000	86.2593	mediocre	2629	10	0	good	0	24	-7	0	good	1		0	good	0
SRR13297115	20C	148.479	bad	11	0	0	6	0	3590	0	1	C241T,C1059T,C3037T,C14408T,C14599T,C16260T,T22118G,A22123G,A23403G,G25563T,C28821A			N:S183Y,ORF1a:T265I,ORF1b:P314L,ORF3a:Q57H,S:F186V,S:D614G		38,1333-1579,2584-2832,5011-5229,5231-5265,6866-7042,8655-8879,11695-11706,16576-16753,19291-19871,20054-20080,20088-20096,20232-20479,21163-21551,22034-22112,22237-22272,22640-22804,25668-25910,27528-27803,29373-29500,29837-29902		Charit√©_N_R:C28821A	89551	37	29902	3000	121.852	bad	3590	10	0	good	0	24	-5	0	good	3		0	good	0
SRR13297116	20C	71.8091	mediocre	15	0	0	6	0	2572	1	1	C241T,C920T,C1059T,C3037T,A3278G,T5260A,C10138T,C10507T,T13527C,C14408T,A23403G,G25563T,C28821A,G29543A,A29644T			N:S183Y,ORF1a:T265I,ORF1a:I1005V,ORF1b:P314L,ORF3a:Q57H,S:D614G		77-126,2187-2188,2578-2837,5011-5066,5076-5143,5188-5199,5261-5275,6866-7161,7196-7304,8703-8714,8862-8879,9266-9279,9359-9363,9392-9444,9478-9481,10756-11004,16204-16444,16494-16499,16504-16510,19291-19558,20241-20343,20382-20478,27528-27791,29371-29526,29664-29870	Y:9316	Charit√©_N_R:C28821A	89535	38	29903	3000	84.1481	mediocre	2572	10	10	good	1	24	0	0	good	8		0	good	0
SRR13297117	20B	0	good	14	2	0	8	0	189	0	3	C241T,C313T,C1909T,C3037T,C7083T,C10582T,C14408T,G21193A,A23403G,C23430T,C27679T,G28881A,G28882A,G28883C	27968-27969		N:R203K,N:G204R,ORF1a:S2273F,ORF1b:P314L,ORF1b:D2576N,ORF7a:L96F,S:D614G,S:A623V		1-7,19291-19342,19346-19454,29854-29873,29903		ChinaCDC_N_F:G28881A;G28882A;G28883C	89639	0	29903	3000	0	good	189	10	0	good	0	24	-1	0	good	7		0	good	0
SRR13297118	20G	78.8807	mediocre	18	0	0	11	0	2698	0	0	C241T,C1059T,C3037T,T6025C,C10319T,C14408T,A18424G,G19872T,C21304T,A23403G,C23758T,G25563T,G25907T,C27964T,C28472T,C28606T,C28869T,A29700G			N:P67S,N:P199L,ORF1a:T265I,ORF1a:L3352F,ORF1b:P314L,ORF1b:N1653D,ORF1b:R2613C,ORF3a:Q57H,ORF3a:G172V,ORF8:S24L,S:D614G		5-55,65-74,78-94,1959-2188,2583-2837,5254-5283,6866-7322,8654-8793,9266-9362,9376-9401,9455-9481,16201-16277,16364-16753,17756-17761,17785-17786,17846-17863,20249-20480,21447-21634,21649-21663,22034-22036,22748-22763,22897-22903,24461,24560-24576,26521-26525,27528-27791,29754-29870			89625	4	29903	3000	88.8148	mediocre	2698	10	0	good	0	24	-3	0	good	5		0	good	0
SRR13297119	20A	0	good	17	0	0	9	0	222	0	0	C241T,T1578C,C3037T,C6031T,G6618A,T7211C,A7833C,C10741T,G11939A,C14408T,A20268G,A23403G,C23604A,T24076C,C28854T,G29266A,T29710C			N:S194L,ORF1a:V438A,ORF1a:G2118D,ORF1a:W2316R,ORF1a:N2523T,ORF1a:V3892I,ORF1b:P314L,S:D614G,S:P681H		10-37,7112-7181,7237-7253,27528-27555,29795-29871,29902-29903			89614	9	29903	3000	0	good	222	10	0	good	0	24	-5	0	good	3		0	good	0
SRR13297120	20G	0	good	23	0	0	16	0	149	0	0	C241T,C1059T,C3037T,T7348A,G8083A,C10319T,G11083T,C13119T,A13186C,C13426T,C14408T,C14805T,C18131T,A18424G,C21304T,C23191T,A23403G,G25563T,G25907T,C26885T,C27964T,C28472T,C28869T			N:P67S,N:P199L,ORF1a:T265I,ORF1a:N2361K,ORF1a:M2606I,ORF1a:L3352F,ORF1a:L3606F,ORF1a:A4285V,ORF1b:P314L,ORF1b:T1555I,ORF1b:N1653D,ORF1b:R2613C,ORF3a:Q57H,ORF3a:G172V,ORF8:S24L,S:D614G		5-38,7106-7109,7111-7115,7117,29799-29903			89605	4	29903	3000	0	good	149	10	0	good	0	24	0	0	good	8		0	good	0
SRR13297121	20A	0.173611	good	15	0	0	8	0	84	0	0	C241T,C3037T,G10882T,A11782G,A12124T,C14408T,C18032A,C18508T,T20197C,A20243T,A20268G,A23403G,C26681T,A28792T,C28854T			N:S194L,ORF1a:M3539I,ORF1b:P314L,ORF1b:T1522N,ORF1b:L1681F,ORF1b:Y2244H,ORF1b:Q2259L,S:D614G		32-39,27528-27560,27570-27578,29837-29870			89556	31	29903	3000	0	good	84	10	0	good	0	24	1	4.16667	good	9		0	good	0
SRR13297122	20G	0	good	23	0	0	16	0	70	0	0	C241T,C1059T,C3037T,T7348A,G8083A,C10319T,G11083T,C13119T,A13186C,C13426T,C14408T,C14805T,C18131T,A18424G,C21304T,C23191T,A23403G,G25563T,G25907T,C26885T,C27964T,C28472T,C28869T			N:P67S,N:P199L,ORF1a:T265I,ORF1a:N2361K,ORF1a:M2606I,ORF1a:L3352F,ORF1a:L3606F,ORF1a:A4285V,ORF1b:P314L,ORF1b:T1555I,ORF1b:N1653D,ORF1b:R2613C,ORF3a:Q57H,ORF3a:G172V,ORF8:S24L,S:D614G		36-38,29804-29870			89512	35	29903	3000	0	good	70	10	0	good	0	24	0	0	good	8		0	good	0
SRR13297123	20C	0.708491	good	17	0	3	9	0	332	0	1	G94T,C193T,C241T,C1059T,T1165C,C3037T,G5029A,C7420T,C12249T,C14408T,C16260T,T20394C,A23403G,C25169T,G25563T,A28513G,C28821A		25759:ATA	N:S183Y,ORF1a:T265I,ORF1a:M1588I,ORF1a:A3995V,ORF1b:P314L,ORF3a:Q57H,ORF9b:Q77R,S:D614G,S:L1203F		2-9,7039-7052,7057-7058,7113-7153,7191-7212,7239-7310,27528-27578,27597-27601,27611-27613,29790-29903		Charit√©_N_R:C28821A	89631	1	29903	3000	1.18518	good	332	10	0	good	0	24	2	8.33333	good	10		0	good	0
SRR13297124	20C	0.049383	good	10	0	0	7	0	360	0	0	C241T,C1059T,C3037T,G5012T,C14408T,C19488T,A23403G,G25563T,G25650T,T28843G			N:S190R,ORF1a:T265I,ORF1a:V1583F,ORF1b:P314L,ORF3a:Q57H,ORF3a:L86F,S:D614G		13-38,1998-2007,2603-2624,2634-2832,27528-27590,27785-27790,29837-29870			89633	12	29903	3000	2.22222	good	360	10	0	good	0	24	-8	0	good	0		0	good	0
SRR13297125	20G	0	good	21	0	0	16	0	55	0	0	C241T,C1059T,C3037T,T7348A,G8083A,C10319T,G11083T,C13119T,A13186C,C14408T,C14805T,C18131T,A18424G,C21304T,C23191T,A23403G,G25563T,G25907T,C27964T,C28472T,C28869T			N:P67S,N:P199L,ORF1a:T265I,ORF1a:N2361K,ORF1a:M2606I,ORF1a:L3352F,ORF1a:L3606F,ORF1a:A4285V,ORF1b:P314L,ORF1b:T1555I,ORF1b:N1653D,ORF1b:R2613C,ORF3a:Q57H,ORF3a:G172V,ORF8:S24L,S:D614G		37-38,27528-27546,29837-29870			89517	36	29903	3000	0	good	55	10	0	good	0	24	-2	0	good	6		0	good	0
SRR13297126	20B	0	good	12	3	0	6	1	145	0	3	C241T,C2973T,C3037T,C9430T,C10376T,C14408T,A23403G,C26151T,C27920T,G28881A,G28882A,G28883C	516-518		N:R203K,N:G204R,ORF1a:A903V,ORF1a:P3371S,ORF1b:P314L,S:D614G	ORF1a:M85-	5-33,7106-7107,7109-7115,29797-29903		ChinaCDC_N_F:G28881A;G28882A;G28883C	89632	4	29903	3000	0	good	145	10	0	good	0	24	-3	0	good	5		0	good	0
SRR13297127	20A	1.5625	good	17	0	0	12	0	131	0	1	C241T,G1135T,C3037T,A3867T,C5850T,C8208T,C10641T,C14408T,A16356C,A20268G,C21952T,A23403G,A25050T,G25987T,C28310T,C28854T,C29642T			N:P13S,N:S194L,ORF1a:K290N,ORF1a:Q1201L,ORF1a:P1862L,ORF1a:T2648I,ORF1a:T3459M,ORF1b:P314L,ORF1b:K963N,ORF3a:D199Y,S:D614G,S:D1163V		3,2746-2834,29832-29871,29903		USCDC_N1_P:C28310T	89635	2	29903	3000	0	good	131	10	0	good	0	24	3	12.5	good	11		0	good	0
SRR13297128	20C	0	good	10	0	0	5	0	135	0	1	C241T,C1059T,C3037T,C4321T,C14408T,C14599T,C16260T,A23403G,G25563T,C28821A			N:S183Y,ORF1a:T265I,ORF1b:P314L,ORF3a:Q57H,S:D614G		4-38,29804-29903		Charit√©_N_R:C28821A	89660	3	29903	3000	0	good	135	10	0	good	0	24	-6	0	good	2		0	good	0
SRR13297129	20C	55.1994	mediocre	9	0	0	5	0	2306	0	1	C241T,C1059T,C3037T,C14408T,C14599T,C16260T,A23403G,G25563T,C28821A			N:S183Y,ORF1a:T265I,ORF1b:P314L,ORF3a:Q57H,S:D614G		5-17,1361-1579,2583-2832,5011-5229,5260-5265,6866-7042,16678-16753,19291-19570,19582-19585,20179-20479,21162-21423,27528-27803,29373-29500,29809-29903		Charit√©_N_R:C28821A	89661	4	29903	3000	74.2963	mediocre	2306	10	0	good	0	24	-7	0	good	1		0	good	0
SRR13297130	20G	0	good	21	0	0	16	0	185	0	0	C241T,C1059T,C3037T,T7348A,G8083A,C10319T,G11083T,C13119T,A13186C,C14408T,C14805T,C18131T,A18424G,C21304T,C23191T,A23403G,G25563T,G25907T,C27964T,C28472T,C28869T			N:P67S,N:P199L,ORF1a:T265I,ORF1a:N2361K,ORF1a:M2606I,ORF1a:L3352F,ORF1a:L3606F,ORF1a:A4285V,ORF1b:P314L,ORF1b:T1555I,ORF1b:N1653D,ORF1b:R2613C,ORF3a:Q57H,ORF3a:G172V,ORF8:S24L,S:D614G		5-39,29754-29903			89613	4	29903	3000	0	good	185	10	0	good	0	24	-2	0	good	6		0	good	0
SRR13297131	20G	0	good	23	0	0	16	0	209	0	0	C241T,C1059T,C3037T,T7348A,G8083A,C10319T,G11083T,C13119T,A13186C,C13426T,C14408T,C14805T,C18131T,A18424G,C21304T,C23191T,A23403G,G25563T,G25907T,C26885T,C27964T,C28472T,C28869T			N:P67S,N:P199L,ORF1a:T265I,ORF1a:N2361K,ORF1a:M2606I,ORF1a:L3352F,ORF1a:L3606F,ORF1a:A4285V,ORF1b:P314L,ORF1b:T1555I,ORF1b:N1653D,ORF1b:R2613C,ORF3a:Q57H,ORF3a:G172V,ORF8:S24L,S:D614G		11-38,29704,29714-29720,29731-29903			89587	10	29903	3000	0	good	209	10	0	good	0	24	0	0	good	8		0	good	0
SRR13297132	20B	2.77778	good	19	0	0	13	0	138	0	3	C241T,C936T,G1820A,A2342G,C3037T,G3259T,C5621T,C7732T,C11173T,C11591T,C14408T,G17122T,C18348T,A23403G,T25365C,A26069G,G28881A,G28882A,G28883C			N:R203K,N:G204R,ORF1a:T224I,ORF1a:G519S,ORF1a:I693V,ORF1a:Q998H,ORF1a:P1786S,ORF1a:L3776F,ORF1b:P314L,ORF1b:A1219S,ORF3a:E226G,S:D614G,S:V1268A		3-38,29802-29903		ChinaCDC_N_F:G28881A;G28882A;G28883C	89627	2	29903	3000	0	good	138	10	0	good	0	24	4	16.6667	good	12		0	good	0
SRR13297133	20B	0.173611	good	18	0	0	12	0	250	0	3	C140T,C241T,C936T,A2342G,C3037T,G3259T,C8357T,C11591T,C14408T,G17122T,C18348T,A23403G,A25065G,A26069G,G28881A,G28882A,G28883C,G29747T			N:R203K,N:G204R,ORF1a:T224I,ORF1a:I693V,ORF1a:Q998H,ORF1a:H2698Y,ORF1a:L3776F,ORF1b:P314L,ORF1b:A1219S,ORF3a:E226G,S:D614G,S:D1168G		1-42,5261-5265,7093-7156,7263-7282,7287-7311,29704-29720,29754-29755,29770,29780-29789,29807-29870		ChinaCDC_N_F:G28881A;G28882A;G28883C	89637	0	29903	3000	0	good	250	10	0	good	0	24	1	4.16667	good	9		0	good	0
SRR13297134	20C	0	good	13	0	0	9	0	155	0	0	C241T,C1059T,C3037T,C9333T,C11074T,G11083T,C11824T,C14408T,G18255T,G21986A,A23403G,G25217T,G25563T			ORF1a:T265I,ORF1a:A3023V,ORF1a:L3606F,ORF1b:P314L,ORF1b:M1596I,ORF3a:Q57H,S:G142S,S:D614G,S:G1219C		3-13,27528-27560,29760-29870			89651	2	29903	3000	0	good	155	10	0	good	0	24	-1	0	good	7		0	good	0
SRR13297135	20G	0.173611	good	23	0	0	14	0	186	0	0	C241T,C1059T,C3037T,A3198G,C6347T,G8083A,C10319T,C14408T,C14805T,C16323T,T16905C,A18424G,C18570T,C20316T,C21304A,G21305A,A23403G,G25563T,C25585T,G25907T,C27964T,C28472T,C28869T			N:P67S,N:P199L,ORF1a:T265I,ORF1a:D978G,ORF1a:M2606I,ORF1a:L3352F,ORF1b:P314L,ORF1b:N1653D,ORF1b:R2613N,ORF3a:Q57H,ORF3a:L65F,ORF3a:G172V,ORF8:S24L,S:D614G		5-38,29743-29744,29754-29903			89605	4	29903	3000	0	good	186	10	0	good	0	24	1	4.16667	good	9		0	good	0
SRR13297136	20B	1.66633	good	18	0	0	9	0	387	0	3	C186T,C241T,C673T,C3037T,T3370G,G3371A,T9151C,G10523A,C11124T,G12202T,C14408T,A18565G,C20946T,A23403G,T24682A,G28881A,G28882A,G28883C			N:R203K,N:G204R,ORF1a:D1036N,ORF1a:V3420I,ORF1a:A3620V,ORF1a:K3979N,ORF1b:P314L,ORF1b:N1700D,S:D614G		5-21,7062-7069,7092-7253,7261-7272,29711-29723,29729-29903		ChinaCDC_N_F:G28881A;G28882A;G28883C	89625	4	29903	3000	3.22222	good	387	10	0	good	0	24	3	12.5	good	11		0	good	0
SRR13297137	20A	0.759753	good	14	1	0	8	0	369	0	0	C241T,C601T,C3037T,C3832A,C8389T,G12832T,C14408T,C17649T,C21242T,A23403G,G25563T,C27673T,G27915A,A28877T	28254		N:S202C,ORF1a:S1189R,ORF1a:Q4189H,ORF1b:P314L,ORF1b:T2592I,ORF3a:Q57H,ORF7a:Q94*,S:D614G		5-38,7093-7122,7188-7213,27528-27650,27728-27790,29780-29872			89631	4	29903	3000	2.55556	good	369	10	0	good	0	24	2	8.33333	good	10		0	good	0
SRR13297138	20A	0	good	11	0	0	7	0	131	0	0	C241T,G521T,G2258A,C3037T,A6441G,C8140T,T9875C,C14408T,A20268G,A23403G,C28854T			N:S194L,ORF1a:V86F,ORF1a:V665I,ORF1a:K2059R,ORF1a:Y3204H,ORF1b:P314L,S:D614G		5-17,29756-29870,29901-29903			89653	4	29903	3000	0	good	131	10	0	good	0	24	-3	0	good	5		0	good	0
SRR13297139	20C	0.228272	good	13	0	3	6	0	429	0	1	C193T,C241T,C1059T,T1165C,C3037T,G5029A,C7420T,C14408T,C16260T,T20394C,A23403G,G25563T,C28821A		25759:ATA	N:S183Y,ORF1a:T265I,ORF1a:M1588I,ORF1b:P314L,ORF3a:Q57H,S:D614G		5-39,27528-27745,29728-29903		Charit√©_N_R:C28821A	89638	4	29903	3000	4.77778	good	429	10	0	good	0	24	-2	0	good	6		0	good	0
SRR13297140	20C	66.8155	mediocre	9	0	0	5	0	2507	0	1	C241T,C1059T,C3037T,C14408T,C14599T,C16260T,A23403G,G25563T,C28821A			N:S183Y,ORF1a:T265I,ORF1b:P314L,ORF3a:Q57H,S:D614G		9-38,1382-1579,2580-2834,5011-5265,6867-7042,16541-16609,16640-16687,16752,19291-19621,19623-19635,20126-20479,21162-21455,27528-27808,29373-29500,29799-29870,29902-29903		Charit√©_N_R:C28821A	89649	8	29903	3000	81.7407	mediocre	2507	10	0	good	0	24	-7	0	good	1		0	good	0
SRR13297141	20A	1.59343	good	16	0	0	11	0	556	0	1	C241T,G1135T,C3037T,A3867T,C8208T,C10641T,C14408T,A16356C,A20268G,C21952T,A23403G,A25050T,G25987T,C28310T,C28854T,C29642T			N:P13S,N:S194L,ORF1a:K290N,ORF1a:Q1201L,ORF1a:T2648I,ORF1a:T3459M,ORF1b:P314L,ORF1b:K963N,ORF3a:D199Y,S:D614G,S:D1163V		33-39,2585-2832,27528-27723,29799-29903		USCDC_N1_P:C28310T	89549	32	29903	3000	9.48148	good	556	10	0	good	0	24	2	8.33333	good	10		0	good	0
SRR13297142	20A	1.6422	good	10	0	0	6	0	646	0	0	C241T,G2258A,C3037T,A6441G,C8140T,T9875C,C14408T,A20268G,A23403G,C28854T			N:S194L,ORF1a:V665I,ORF1a:K2059R,ORF1a:Y3204H,ORF1b:P314L,S:D614G		11-38,1958-2080,2099-2196,2584-2655,2681-2837,6867-6873,7036-7058,7094-7112,7193-7230,27785-27790,29829-29903			89639	10	29903	3000	12.8148	good	646	10	0	good	0	24	-4	0	good	4		0	good	0
SRR13297143	20G	0.576475	good	23	0	0	16	0	505	0	0	C241T,C1059T,C3037T,T7348A,G8083A,C10319T,G11083T,C13119T,A13186C,C13426T,C14408T,C14805T,C18131T,A18424G,C21304T,C23191T,A23403G,G25563T,G25907T,C26885T,C27964T,C28472T,C28869T			N:P67S,N:P199L,ORF1a:T265I,ORF1a:N2361K,ORF1a:M2606I,ORF1a:L3352F,ORF1a:L3606F,ORF1a:A4285V,ORF1b:P314L,ORF1b:T1555I,ORF1b:N1653D,ORF1b:R2613C,ORF3a:Q57H,ORF3a:G172V,ORF8:S24L,S:D614G		4-38,7092-7311,27528-27545,27574-27601,27636-27690,27716-27730,29770-29903			89608	3	29903	3000	7.59259	good	505	10	0	good	0	24	0	0	good	8		0	good	0
SRR13297144	20A	2.94679	good	16	1	0	8	0	411	0	0	C241T,C601T,C1716T,C3037T,C3784T,C8389T,C9120T,G12832T,C14408T,C19524T,G21974T,A23365G,A23403G,G25563T,G27915A,A28877T	28254		N:S202C,ORF1a:T484I,ORF1a:T2952I,ORF1a:Q4189H,ORF1b:P314L,ORF3a:Q57H,S:D138Y,S:D614G		17-38,2583-2832,27528-27560,27576-27601,27783-27790,29832-29903			89587	16	29903	3000	4.11111	good	411	10	0	good	0	24	4	16.6667	good	12		0	good	0
SRR13297145	20A	0	good	12	1	0	6	0	288	0	0	C241T,C601T,C3037T,C3832A,C8389T,G12832T,C14408T,C17649T,A23403G,G25563T,G27915A,A28877T	28254		N:S202C,ORF1a:S1189R,ORF1a:Q4189H,ORF1b:P314L,ORF3a:Q57H,S:D614G		5-16,3590-3600,7093-7311,27533,27556-27566,29837-29870			89639	4	29903	3000	0	good	288	10	0	good	0	24	0	0	good	8		0	good	0
SRR13297146	20C	0.479684	good	14	0	0	6	0	487	0	1	C241T,C920T,C1059T,C3037T,A3278G,C10138T,C10507T,T13527C,C14408T,C16260T,A23403G,G25563T,C28821A,A29644T			N:S183Y,ORF1a:T265I,ORF1a:I1005V,ORF1b:P314L,ORF3a:Q57H,S:D614G		6-38,7109-7282,27611-27650,27668-27675,27776-27790,29687-29903		Charit√©_N_R:C28821A	89638	5	29903	3000	6.92593	good	487	10	0	good	0	24	-2	0	good	6		0	good	0
SRR13297147	20G	5.39272	good	13	0	0	8	0	927	0	0	C241T,C1059T,C3037T,C6347T,G8083A,C10319T,C14408T,C14805T,A18424G,C20316T,A23403G,G25907T,C28869T			N:P199L,ORF1a:T265I,ORF1a:M2606I,ORF1a:L3352F,ORF1b:P314L,ORF1b:N1653D,ORF3a:G172V,S:D614G		4-44,77-89,95-126,191-219,5247-5271,6869-6873,6880-6978,7092-7311,27528-27790,29704-29903			89648	3	29903	3000	23.2222	good	927	10	0	good	0	24	-2	0	good	6		0	good	0
SRR13297148	20G	0.020864	good	21	0	0	16	0	339	0	0	C241T,C1059T,C3037T,T7348A,G8083A,C10319T,G11083T,C13119T,A13186C,C14408T,C14805T,C18131T,A18424G,C21304T,C23191T,A23403G,G25563T,G25907T,C27964T,C28472T,C28869T			N:P67S,N:P199L,ORF1a:T265I,ORF1a:N2361K,ORF1a:M2606I,ORF1a:L3352F,ORF1a:L3606F,ORF1a:A4285V,ORF1b:P314L,ORF1b:T1555I,ORF1b:N1653D,ORF1b:R2613C,ORF3a:Q57H,ORF3a:G172V,ORF8:S24L,S:D614G		13-38,7112-7114,27528-27620,29687-29903			89589	12	29903	3000	1.44444	good	339	10	0	good	0	24	-2	0	good	6		0	good	0
SRR13297149	20A	1.35929	good	13	1	0	7	0	594	0	0	C241T,C601T,C3037T,C3832A,C8389T,G12832T,C14408T,C17649T,C21242T,A23403G,G25563T,G27915A,A28877T	28254		N:S202C,ORF1a:S1189R,ORF1a:Q4189H,ORF1b:P314L,ORF1b:T2592I,ORF3a:Q57H,S:D614G		1-39,2585-2767,7132-7173,27528-27790,29837-29903			89647	0	29903	3000	10.8889	good	594	10	0	good	0	24	1	4.16667	good	9		0	good	0
SRR13297150	20A	4.34472	good	17	1	0	9	0	318	0	0	C241T,C601T,C1471T,A1777G,C3037T,C8389T,A11085T,G12832T,G14055T,C14408T,C18086T,A23403G,G25563T,G25939A,G27915A,A28877T,G29402T	28254		N:S202C,N:D377Y,ORF1a:Y3607F,ORF1a:Q4189H,ORF1b:P314L,ORF1b:T1540I,ORF3a:Q57H,ORF3a:D183N,S:D614G		5-38,19293-19557,29852-29870			89619	4	29903	3000	0.666667	good	318	10	0	good	0	24	5	20.8333	good	13		0	good	0
SRR13297151	20A	98.6001	mediocre	14	2	0	6	0	2943	0	2	C601T,C3037T,A6042G,C8389T,G12832T,C14408T,C17939T,C20242T,A23403G,G25563T,G27915A,G28774T,C28831T,A28877T	1781228254		N:L167F,N:S202C,ORF1a:D1926G,ORF1a:Q4189H,ORF3a:Q57H,S:D614G		37-38,78-319,1333-1579,2154-2177,2182-2187,2578-2837,5011-5229,5260-5263,6867-7311,8693-8893,9266-9483,13380-13427,13437-13527,13561-13573,19291-19577,21163-21386,25668-25673,25741-25757,27528-27791,29401-29407,29417-29505,29842-29870		Charit√©_N_P:G28774T,Charit√©_N_R:C28831T	89525	36	29903	3000	97.8889	mediocre	2943	10	0	good	0	24	4	16.6667	good	12		0	good	0
SRR13297152	20C	1.30129	good	13	0	0	6	0	608	0	1	C241T,C920T,C1059T,C3037T,A3278G,C10507T,T13527C,C14408T,C16260T,A23403G,G25563T,C28821A,A29644T			N:S183Y,ORF1a:T265I,ORF1a:I1005V,ORF1b:P314L,ORF3a:Q57H,S:D614G		1960-1967,2584-2837,5261-5268,7052,7064-7117,7119-7123,7135-7154,27528-27634,27636-27648,29730-29744,29780-29902		Charit√©_N_R:C28821A	89648	2	29902	3000	11.4074	good	608	10	0	good	0	24	-3	0	good	5		0	good	0
SRR13297153	20C	0.044568	good	10	0	0	7	0	357	0	0	C241T,C1059T,C3037T,G5012T,C14408T,C19488T,A23403G,G25563T,G25650T,T28843G			N:S190R,ORF1a:T265I,ORF1a:V1583F,ORF1b:P314L,ORF3a:Q57H,ORF3a:L86F,S:D614G		10-38,2584-2837,27528-27566,27570-27576,29848-29870,29899-29903			89642	9	29903	3000	2.11111	good	357	10	0	good	0	24	-8	0	good	0		0	good	0
SRR13297154	20B	2.24465	good	18	0	0	8	0	523	0	4	C241T,C3037T,A5106C,G8006A,C9907T,A10042G,T12094C,C14408T,C18189T,C18246T,A23125T,A23403G,T27850G,G28881A,G28882A,G28883C,A28898G,G29734A			N:R203K,N:G204R,N:R209G,ORF1a:E1614A,ORF1a:G2581S,ORF1b:P314L,ORF7b:L32R,S:D614G		11-38,2584-2832,6871-6906,6928-6973,7006-7009,7028-7058,29760-29765,29781-29903		ChinaCDC_N_F:G28881A;G28882A;G28883C;A28898G	89607	10	29903	3000	8.25926	good	523	10	0	good	0	24	3	12.5	good	11		0	good	0
SRR13297155	20C	2.26313	good	18	0	3	9	0	526	0	2	C21T,C193T,C241T,C1059T,C1267T,C3037T,A3184C,C5826T,C7420T,C14408T,C16260T,T20394C,G23126T,A23403G,G25563T,C28087T,C28821A,G29227T		25759:ATA	N:S183Y,ORF1a:T265I,ORF1a:E973D,ORF1a:T1854I,ORF1b:P314L,ORF3a:Q57H,ORF8:A65V,S:A522S,S:D614G		5-12,1960-2045,2053-2058,2584-2834,7060-7080,7174-7181,29746-29755,29763-29770,29776-29903		Charit√©_N_R:C28821A,USCDC_N2_R:G29227T	89618	4	29903	3000	8.37037	good	526	10	0	good	0	24	3	12.5	good	11		0	good	0
SRR13297156	20B	3.34755	good	17	0	0	12	0	794	0	3	C241T,G521T,C3037T,C8727T,T9172C,A10948G,C14408T,A23403G,C24099T,C25820T,G26730T,C28045T,C28163T,C28308T,G28881A,G28882A,G28883C			M:V70F,N:A12V,N:R203K,N:G204R,ORF1a:V86F,ORF1a:A2821V,ORF1b:P314L,ORF3a:A143V,ORF8:A51V,ORF9b:H9Y,S:D614G,S:A846V		5-10,1958-2122,2153-2176,2182-2183,2583-2838,7036-7041,7045-7047,7125-7234,7244-7256,27528-27576,27621-27640,27650,27763-27790,29793-29903		ChinaCDC_N_F:G28881A;G28882A;G28883C	89629	4	29903	3000	18.2963	good	794	10	0	good	0	24	-1	0	good	7		0	good	0
SRR13297157	20A	4.08938	good	13	0	0	8	0	846	0	1	C241T,C346T,C2106T,C3037T,C6636T,A12072G,C14408T,A20268G,A23403G,G25459T,A28168C,C28854T,C29167T			N:S194L,ORF1a:T614I,ORF1a:T2124I,ORF1a:D3936G,ORF1b:P314L,ORF3a:A23S,ORF8:E92A,S:D614G		23-38,2584-2752,2827-2832,7092-7311,16204-16210,16304-16330,16340-16362,16399-16425,19293-19297,19318-19321,19326-19379,19545-19557,27528-27545,27575-27576,27588-27624,27636-27777,29795-29870		USCDC_N2_F:C29167T	89591	22	29903	3000	20.2222	good	846	10	0	good	0	24	-1	0	good	7		0	good	0
SRR13297158	20G	1.51199	good	17	0	0	13	0	632	0	0	C241T,C1059T,C3037T,T5260A,G8083A,C10319T,G11083T,C14408T,C14805T,A18424G,C21304T,A23403G,G25563T,G25907T,C27964T,C28472T,C28869T			N:P67S,N:P199L,ORF1a:T265I,ORF1a:M2606I,ORF1a:L3352F,ORF1a:L3606F,ORF1b:P314L,ORF1b:N1653D,ORF1b:R2613C,ORF3a:Q57H,ORF3a:G172V,ORF8:S24L,S:D614G		13-38,2583-2837,5261-5270,7045-7047,27528-27790,29829-29903			89605	12	29903	3000	12.2963	good	632	10	0	good	0	24	-6	0	good	2		0	good	0
SRR13297159	20C	4.82372	good	9	0	0	6	0	893	0	0	C241T,C1059T,C3037T,G5012T,C14408T,C19488T,A23403G,G25563T,T28843G			N:S190R,ORF1a:T265I,ORF1a:V1583F,ORF1b:P314L,ORF3a:Q57H,S:D614G		16-39,2144,2578-2834,6869-7057,7244-7272,27528-27791,29775-29903			89628	15	29903	3000	21.963	good	893	10	0	good	0	24	-7	0	good	1		0	good	0
SRR13297160	20G	0.81	good	20	0	0	14	0	543	0	0	C241T,C1059T,C3037T,A3198G,C6286T,G8083A,C10319T,C14408T,C14805T,A18424G,C20316T,C21304A,G21305A,A23403G,G25563T,C25585T,G25907T,C27964T,C28472T,C28869T			N:P67S,N:P199L,ORF1a:T265I,ORF1a:D978G,ORF1a:M2606I,ORF1a:L3352F,ORF1b:P314L,ORF1b:N1653D,ORF1b:R2613N,ORF3a:Q57H,ORF3a:L65F,ORF3a:G172V,ORF8:S24L,S:D614G		4-39,2583-2839,5260-5265,7069-7082,7084-7117,27528-27597,27626-27640,27650,29794-29903			89620	3	29903	3000	9	good	543	10	0	good	0	24	-2	0	good	6		0	good	0
SRR13367054	20B	7.38778	good	22	0	0	13	0	588	0	4	C241T,C3037T,C3885T,A4457T,A5353G,C6843T,C11005A,C12369T,C12885T,C14408T,C18788T,A19246G,A19674G,C20178T,C20405T,A23403G,C25096T,T28245A,A28624T,G28881A,G28882A,G28883C			N:R203K,N:G204R,ORF1a:P1207L,ORF1a:I1398L,ORF1a:S2193F,ORF1a:H3580Q,ORF1a:T4035I,ORF1a:T4207I,ORF1b:P314L,ORF1b:T1774I,ORF1b:T1927A,ORF1b:P2313L,S:D614G		5-38,27827-28242,29699-29836		HKU_ORF_F:C18788T,ChinaCDC_N_F:G28881A;G28882A;G28883C	89408	4	29836	3000	10.6667	good	588	10	0	good	0	24	6	25	good	14		0	good	0
SRR13367055	20G	0	good	18	0	0	15	0	287	0	0	C241T,C1059T,C3037T,A4269G,A5852G,C10319T,C12708T,C14408T,A18424G,C20629T,A23403G,C24133T,G25244T,G25563T,G25907T,C27964T,C28472T,C28869T			N:P67S,N:P199L,ORF1a:T265I,ORF1a:N1335S,ORF1a:I1863V,ORF1a:L3352F,ORF1a:A4148V,ORF1b:P314L,ORF1b:N1653D,ORF1b:H2388Y,ORF3a:Q57H,ORF3a:G172V,ORF8:S24L,S:D614G,S:V1228L		17-38,7114-7117,27528-27591,27655-27661,27668-27790,29837-29903			89589	16	29903	3000	0	good	287	10	0	good	0	24	-1	0	good	7		0	good	0
SRR13367056	20A	0.173611	good	15	0	0	10	0	69	0	1	C241T,G1181T,G2258A,C3037T,A6441G,C8140T,T9875C,C14408T,C14724T,A20268G,A23403G,G25855T,G26589T,C28854T,C29253T			M:V23L,N:S194L,N:S327L,ORF1a:V306F,ORF1a:V665I,ORF1a:K2059R,ORF1a:Y3204H,ORF1b:P314L,ORF3a:D155Y,S:D614G		3-4,29837-29903		HKU_N_R:C29253T	89643	2	29903	3000	0	good	69	10	0	good	0	24	1	4.16667	good	9		0	good	0
SRR13367057	20B	7.38778	good	22	0	0	13	0	588	0	4	C241T,C3037T,C3885T,A4457T,A5353G,C6843T,C11005A,C12369T,C12885T,C14408T,C18788T,A19246G,A19674G,C20178T,C20405T,A23403G,C25096T,T28245A,A28624T,G28881A,G28882A,G28883C			N:R203K,N:G204R,ORF1a:P1207L,ORF1a:I1398L,ORF1a:S2193F,ORF1a:H3580Q,ORF1a:T4035I,ORF1a:T4207I,ORF1b:P314L,ORF1b:T1774I,ORF1b:T1927A,ORF1b:P2313L,S:D614G		3-38,27827-28242,29768-29903		HKU_ORF_F:C18788T,ChinaCDC_N_F:G28881A;G28882A;G28883C	89615	2	29903	3000	10.6667	good	588	10	0	good	0	24	6	25	good	14		0	good	0
SRR13367058	20B	7.51771	good	22	0	0	13	0	604	0	4	C241T,C3037T,C3885T,A4457T,A5353G,C6843T,C11005A,C12369T,C12885T,C14408T,C18788T,A19246G,A19674G,C20178T,C20405T,A23403G,C25096T,T28245A,A28624T,G28881A,G28882A,G28883C			N:R203K,N:G204R,ORF1a:P1207L,ORF1a:I1398L,ORF1a:S2193F,ORF1a:H3580Q,ORF1a:T4035I,ORF1a:T4207I,ORF1b:P314L,ORF1b:T1774I,ORF1b:T1927A,ORF1b:P2313L,S:D614G		34-38,27827-28242,29687-29869		HKU_ORF_F:C18788T,ChinaCDC_N_F:G28881A;G28882A;G28883C	89522	33	29903	3000	11.2593	good	604	10	0	good	0	24	6	25	good	14		0	good	0
SRR13367059	20A	0.0731	good	14	0	0	7	0	373	0	0	C241T,T1173C,C3037T,G8056A,C13665T,C14396T,C14408T,C18486T,A20268G,G21724T,T22162C,A23403G,G25173A,C28854T			N:S194L,ORF1a:V303A,ORF1b:T310I,ORF1b:P314L,S:L54F,S:D614G,S:G1204E		9-38,19293-19302,19318,19331-19351,19361-19454,19464-19553,29738-29744,29760-29879			89557	8	29879	3000	2.7037	good	373	10	0	good	0	24	-1	0	good	7		0	good	0
SRR13367060	20A	0	good	16	0	0	8	0	170	0	1	C241T,G1444T,C3037T,C5310T,G6618A,C10741T,C14408T,A20268G,A23403G,C23604A,T24076C,C28849T,C28854T,C28887T,G29266A,T29710C			N:S194L,N:T205I,ORF1a:L393F,ORF1a:T1682I,ORF1a:G2118D,ORF1b:P314L,S:D614G,S:P681H		2-4,29737-29903		ChinaCDC_N_F:C28887T	89642	1	29903	3000	0	good	170	10	0	good	0	24	-4	0	good	4		0	good	0
SRR13367061	20A	3.44309	good	16	0	0	8	0	801	0	1	C241T,G1444T,C3037T,C5310T,G6618A,C10741T,C14408T,A20268G,A23403G,C23604A,T24076C,C28849T,C28854T,C28887T,G29266A,T29710C			N:S194L,N:T205I,ORF1a:L393F,ORF1a:T1682I,ORF1a:G2118D,ORF1b:P314L,S:D614G,S:P681H		7093-7311,19293-19513,19537-19553,27527-27791,29743-29746,29829-29903		ChinaCDC_N_F:C28887T	89531	38	29903	3000	18.5556	good	801	10	0	good	0	24	-4	0	good	4		0	good	0
SRR13367062	20A	70.1585	mediocre	19	1	0	9	0	2420	0	0	C241T,C601T,C1471T,A1777G,C3037T,C8389T,A8621G,A11085T,G12832T,G13617A,G14055T,C14408T,A23403G,G25563T,G25939A,C26885T,G27915A,A28877T,G29402T	28254		N:S202C,N:D377Y,ORF1a:I2786V,ORF1a:Y3607F,ORF1a:Q4189H,ORF1b:P314L,ORF3a:Q57H,ORF3a:D183N,S:D614G		39,2578-2832,5013-5161,5231-5267,6866-7319,9369-9374,14920-14926,15007-15009,15024-15057,15060-15104,16204-16247,16316-16444,19293-19454,19464-19554,20232-20480,21162-21222,21240-21245,21248-21279,21286-21382,22897-22913,22924-22950,23068-23115,23123-23128,27527-27803,29666-29693,29699-29744,29765-29870,29901-29903			89509	38	29903	3000	78.5185	mediocre	2420	10	0	good	0	24	7	29.1667	good	15		0	good	0
SRR13367063	20G	1.07545	good	19	0	0	15	0	580	0	0	C241T,C1059T,C3037T,A5852G,C10319T,G10345A,C11747T,C12708T,C12756T,C14408T,A18424G,C21575T,A23403G,G25244T,G25563T,G25907T,C27964T,C28472T,C28869T			N:P67S,N:P199L,ORF1a:T265I,ORF1a:I1863V,ORF1a:L3352F,ORF1a:A4148V,ORF1a:T4164I,ORF1b:P314L,ORF1b:N1653D,ORF3a:Q57H,ORF3a:G172V,ORF8:S24L,S:L5F,S:D614G,S:V1228L		31-38,19291-19557,27528-27798,29837-29869,29903			89543	30	29903	3000	10.3704	good	580	10	0	good	0	24	0	0	good	8		0	good	0
SRR13367064	20G	0	good	19	0	0	16	0	282	0	0	C241T,C1059T,C3037T,A4269G,A5852G,C10319T,C12708T,C14408T,A18424G,G22226T,A23403G,G25244T,G25563T,C25658T,G25907T,G26262T,C27964T,C28472T,C28869T			N:P67S,N:P199L,ORF1a:T265I,ORF1a:N1335S,ORF1a:I1863V,ORF1a:L3352F,ORF1a:A4148V,ORF1b:P314L,ORF1b:N1653D,ORF3a:Q57H,ORF3a:T89I,ORF3a:G172V,ORF8:S24L,S:A222S,S:D614G,S:V1228L		36-38,19291-19553,29846-29861			89402	35	29861	3000	0	good	282	10	0	good	0	24	0	0	good	8		0	good	0
SRR13367065	20G	0.067215	good	19	0	0	16	0	370	0	0	C241T,C1059T,C3037T,A4269G,A5852G,C10319T,C11962T,C12708T,C14408T,A18424G,G20306T,A23403G,G25244T,G25444T,G25563T,G25907T,C27964T,C28472T,C28869T			N:P67S,N:P199L,ORF1a:T265I,ORF1a:N1335S,ORF1a:I1863V,ORF1a:L3352F,ORF1a:A4148V,ORF1b:P314L,ORF1b:N1653D,ORF1b:G2280V,ORF3a:G18C,ORF3a:Q57H,ORF3a:G172V,ORF8:S24L,S:D614G,S:V1228L		1-38,19291-19556,29838-29903			89633	0	29903	3000	2.59259	good	370	10	0	good	0	24	0	0	good	8		0	good	0
SRR13367066	20A	0	good	16	0	0	7	0	287	0	0	C241T,C1734T,C3037T,C10741T,C14408T,T17445C,G19981A,A20268G,A23403G,C23533T,C23604A,T24076C,C28854T,G29266A,C29409T,T29710C			N:S194L,N:T379I,ORF1a:T490I,ORF1b:P314L,ORF1b:V2172I,S:D614G,S:P681H		12-17,19293-19314,27850-28056,29852-29903			89612	11	29903	3000	0	good	287	10	0	good	0	24	-3	0	good	5		0	good	0
SRR13367067	20C	31.7762	mediocre	19	0	0	14	0	1822	0	2	C241T,T692C,C1059T,C3037T,T5260A,C5497T,T7168C,C12525T,C14408T,G18028T,G19180T,C21034T,A23403G,G24095T,G25563T,C27920T,G28300T,C28677T,C28893T			N:Q9H,N:T135I,N:P207L,ORF1a:F143L,ORF1a:T265I,ORF1a:T4087I,ORF1b:P314L,ORF1b:A1521S,ORF1b:V1905L,ORF1b:L2523F,ORF3a:Q57H,ORF9b:S6I,S:D614G,S:A845S		25-107,2578-2834,6866-7122,7222-7293,7306-7310,19293-19299,19310-19316,19324-19567,20254,24457-24600,24602-24701,27527-27792,29372-29526,29574-29693,29697-29701,29738-29836		ChinaCDC_N_F:C28893T,USCDC_N1_F:G28300T	89360	24	29836	3000	56.3704	mediocre	1822	10	0	good	0	24	0	0	good	8		0	good	0
SRR13367068	20C	25.4464	good	19	0	0	15	0	1662	0	2	C241T,T692C,C1059T,C3037T,A5011C,C5497T,T7168C,C12525T,C14408T,G18028T,G19180T,C21034T,A23403G,G24095T,G25563T,C27920T,G28300T,C28677T,C28893T			N:Q9H,N:T135I,N:P207L,ORF1a:F143L,ORF1a:T265I,ORF1a:Q1582H,ORF1a:T4087I,ORF1b:P314L,ORF1b:A1521S,ORF1b:V1905L,ORF1b:L2523F,ORF3a:Q57H,ORF9b:S6I,S:D614G,S:A845S		39,1960-1979,1989-2012,2580-2833,6867-7070,7263-7271,16204-16227,19291-19565,20243-20299,20301-20315,20467-20479,27528-27791,29371-29869,29901-29903		ChinaCDC_N_F:C28893T,USCDC_N1_F:G28300T	89519	38	29903	3000	50.4444	mediocre	1662	10	0	good	0	24	-2	0	good	6		0	good	0
SRR13367069	20C	0	good	19	0	0	15	0	101	0	2	C241T,T692C,C1059T,C3037T,C5497T,T7168C,C12525T,C14408T,G18028T,G19180T,C21034T,A23403G,G24095T,G25563T,C27920T,G28300T,C28677T,C28893T,C29445T			N:Q9H,N:T135I,N:P207L,N:T391I,ORF1a:F143L,ORF1a:T265I,ORF1a:T4087I,ORF1b:P314L,ORF1b:A1521S,ORF1b:V1905L,ORF1b:L2523F,ORF3a:Q57H,ORF9b:S6I,S:D614G,S:A845S		24-38,29818-29903		ChinaCDC_N_F:C28893T,USCDC_N1_F:G28300T	89564	23	29903	3000	0	good	101	10	0	good	0	24	-1	0	good	7		0	good	0
SRR13367070	20B	2.77778	good	19	0	0	13	0	262	0	3	C241T,C936T,G1820A,A2342G,C3037T,G3259T,A5780G,C7732T,C11173T,C11591T,C14408T,G17122T,C18348T,A23403G,T25365C,A26069G,G28881A,G28882A,G28883C			N:R203K,N:G204R,ORF1a:T224I,ORF1a:G519S,ORF1a:I693V,ORF1a:Q998H,ORF1a:I1839V,ORF1a:L3776F,ORF1b:P314L,ORF1b:A1219S,ORF3a:E226G,S:D614G,S:V1268A		3-38,19291-19454,19508-19556,29842-29854		ChinaCDC_N_F:G28881A;G28882A;G28883C	89480	2	29854	3000	0	good	262	10	0	good	0	24	4	16.6667	good	12		0	good	0
SRR13367071	20C	0.272719	good	15	2	0	10	0	385	0	1	C241T,C1059T,C3037T,C8208T,C10747T,A12187G,C13694T,T14103C,C14408T,A20458T,A23403G,C24909A,G25563T,G27258T,C28887T	28029-28030		N:T205I,ORF1a:T265I,ORF1a:T2648I,ORF1b:T76I,ORF1b:P314L,ORF1b:I2331L,ORF3a:Q57H,ORF6:M19I,S:D614G,S:T1116N		2-15,19291-19557,27534-27626,29842-29852		ChinaCDC_N_F:C28887T	89480	1	29852	3000	3.14815	good	385	10	0	good	0	24	1	4.16667	good	9		0	good	0
SRR13367072	20G	3.47063	good	21	0	0	15	0	803	0	0	C241T,C1059T,C3037T,C5730T,G8083A,C10319T,A10874G,C14408T,C14805T,C16887T,C17436T,A18424G,C21304T,A23403G,G25563T,G25907T,C27964T,G28376T,C28472T,C28849T,C28869T			N:A35S,N:P67S,N:P199L,ORF1a:T265I,ORF1a:T1822I,ORF1a:M2606I,ORF1a:L3352F,ORF1a:N3537D,ORF1b:P314L,ORF1b:N1653D,ORF1b:R2613C,ORF3a:Q57H,ORF3a:G172V,ORF8:S24L,S:D614G		19291-19557,21323-21366,27528-27806,29406-29414,29666-29869			89511	38	29903	3000	18.6296	good	803	10	0	good	0	24	-2	0	good	6		0	good	0
SRR13367073	20B	25.0278	good	27	0	0	14	0	345	0	3	G204A,C241T,G614T,C2445T,C3037T,C4331T,T4435C,C4824T,C5173T,T5600C,C6633T,C11960A,C12400T,C13965T,C14408T,C14790T,C22624T,A22958C,A23403G,A23779T,G24794A,G25767T,C28232T,C28500T,G28881A,G28882A,G28883C			N:T76I,N:R203K,N:G204R,ORF1a:A117S,ORF1a:T727I,ORF1a:S1520F,ORF1a:F1779L,ORF1a:A2123V,ORF1a:L3899I,ORF1b:P314L,ORF3a:M125I,ORF9b:P73S,S:D614G,S:A1078T		5-38,19293-19551,29852-29903		ChinaCDC_N_F:G28881A;G28882A;G28883C	89589	4	29903	3000	1.66667	good	345	10	0	good	0	24	12	50	mediocre	20		0	good	0
SRR13367074	20A	15.6757	good	10	0	0	4	0	1369	0	0	C241T,C3037T,C14408T,C18486T,C20178T,A20268G,T22162C,A23403G,T28216C,C28854T			N:S194L,ORF1b:P314L,ORF8:F108S,S:D614G		13-17,2569-2624,5260-5276,7036-7311,19293-19557,20410-20422,20473-20479,21163-21371,27528-27792,27796-27800,29373-29391,29487-29510,29666-29870,29901-29903			89633	12	29903	3000	39.5926	mediocre	1369	10	0	good	0	24	-5	0	good	3		0	good	0
SRR13367075	20A	0	good	14	0	0	5	0	192	0	0	C241T,A603G,C3037T,G8056A,C13665T,C14408T,C18486T,A20268G,G21724T,T22162C,A23403G,C25614T,C28854T,G29773T			N:S194L,ORF1a:E113G,ORF1b:P314L,S:L54F,S:D614G		3-38,19441-19454,19460-19464,19466-19469,19477-19557,29852-29903			89647	2	29903	3000	0	good	192	10	0	good	0	24	-1	0	good	7		0	good	0
SRR13367076	20A	0.198975	good	23	0	0	12	0	343	0	0	C241T,G910A,T911A,C912A,T1578C,C3037T,T5303G,G6618A,A7833C,C7860T,C10741T,C12153T,C14408T,A20268G,T21087C,A23403G,C23604A,T24076C,C25844T,C27923T,C28854T,G29266A,T29710C			N:S194L,ORF1a:S216N,ORF1a:V438A,ORF1a:L1680V,ORF1a:G2118D,ORF1a:N2523T,ORF1a:T2532I,ORF1a:A3963V,ORF1b:P314L,ORF3a:T151I,S:D614G,S:P681H		5-38,19291-19297,19318-19557,29842-29903			89605	4	29903	3000	1.59259	good	343	10	0	good	0	24	1	4.16667	good	9		0	good	0
SRR13367077	20B	25.0066	good	27	0	0	14	0	322	0	3	G204A,C241T,G614T,C2445T,C3037T,C4331T,T4435C,C4824T,C5173T,T5600C,C6633T,C11960A,C12400T,C13965T,C14408T,C14790T,C22624T,A22958C,A23403G,A23779T,G24794A,G25767T,C28232T,C28500T,G28881A,G28882A,G28883C			N:T76I,N:R203K,N:G204R,ORF1a:A117S,ORF1a:T727I,ORF1a:S1520F,ORF1a:F1779L,ORF1a:A2123V,ORF1a:L3899I,ORF1b:P314L,ORF3a:M125I,ORF9b:P73S,S:D614G,S:A1078T		36-38,19291-19557,29852-29903		ChinaCDC_N_F:G28881A;G28882A;G28883C	89496	35	29903	3000	0.814815	good	322	10	0	good	0	24	12	50	mediocre	20		0	good	0
SRR13367078	20G	2.77778	good	25	0	0	15	0	98	0	0	C241T,T400C,A949G,C1059T,C2232T,T2698C,C3037T,C10319T,C11572T,C12400T,G14126A,C14408T,C15540T,C17802A,A18424G,C21304T,C21614T,T21656C,C23266T,A23403G,G25563T,G25907T,C27964T,C28472T,C28869T			N:P67S,N:P199L,ORF1a:T265I,ORF1a:A656V,ORF1a:L3352F,ORF1b:S220N,ORF1b:P314L,ORF1b:N1653D,ORF1b:R2613C,ORF3a:Q57H,ORF3a:G172V,ORF8:S24L,S:L18F,S:F32L,S:D614G		5-12,29794-29883			89537	4	29883	3000	0	good	98	10	0	good	0	24	4	16.6667	good	12		0	good	0
SRR13367079	20G	4.34028	good	26	0	0	15	0	24	0	0	C241T,T400C,A949G,C1059T,C1684T,C2232T,T2698C,C3037T,C10319T,C11572T,C12400T,G14126A,C14408T,C15540T,C17802A,A18424G,C21304T,C21614T,T21656C,C23266T,A23403G,G25563T,G25907T,C27964T,C28472T,C28869T			N:P67S,N:P199L,ORF1a:T265I,ORF1a:A656V,ORF1a:L3352F,ORF1b:S220N,ORF1b:P314L,ORF1b:N1653D,ORF1b:R2613C,ORF3a:Q57H,ORF3a:G172V,ORF8:S24L,S:L18F,S:F32L,S:D614G		32-38,29837-29853			89362	31	29853	3000	0	good	24	10	0	good	0	24	5	20.8333	good	13		0	good	0
SRR13367080	20A	0.023059	good	16	0	0	7	0	341	0	0	C241T,T1578C,C3037T,G6618A,A7833C,C10741T,C14408T,C15952T,A20268G,A23403G,C23604A,T24076C,C27923T,C28854T,G29266A,T29710C			N:S194L,ORF1a:V438A,ORF1a:G2118D,ORF1a:N2523T,ORF1b:P314L,S:D614G,S:P681H		31-38,19291-19558,29839-29903			89555	30	29903	3000	1.51852	good	341	10	0	good	0	24	-6	0	good	2		0	good	0
SRR13367081	20G	1.6422	good	22	0	0	15	0	646	0	0	C241T,C1059T,C3037T,A3198G,G8083A,C9886T,C10319T,C14408T,C14805T,C16323T,A18424G,C20316T,C21304A,G21305A,A23403G,G25563T,C25585T,G25907T,T27835C,C27964T,C28472T,C28869T			N:P67S,N:P199L,ORF1a:T265I,ORF1a:D978G,ORF1a:M2606I,ORF1a:L3352F,ORF1b:P314L,ORF1b:N1653D,ORF1b:R2613N,ORF3a:Q57H,ORF3a:L65F,ORF3a:G172V,ORF7b:I27T,ORF8:S24L,S:D614G		2-10,19291-19557,20149,20173-20181,20189-20192,21163-21176,21223-21225,21358-21363,27528-27794,29838-29903			89618	1	29903	3000	12.8148	good	646	10	0	good	0	24	0	0	good	8		0	good	0
SRR13367082	20A	1.70243	good	17	0	0	7	0	401	0	0	C241T,C703T,C3037T,C4900T,C8326T,C11109T,C11575T,A11760C,C14408T,G18255T,C19029T,A20268G,C22858T,A23403G,G27382C,C28854T,G29553T			N:S194L,ORF1a:A3615V,ORF1a:K3832T,ORF1b:P314L,ORF1b:M1596I,ORF6:D61H,S:D614G		5-21,19291-19551,29759,29775-29789,29797-29903			89629	4	29903	3000	3.74074	good	401	10	0	good	0	24	3	12.5	good	11		0	good	0
SRR13367083	20A	0	good	17	0	0	8	0	46	0	0	C241T,T1578C,C3037T,G6618A,A7833C,C10741T,C14408T,A20268G,C22295T,A23403G,C23604A,T24076C,C24904T,C27923T,C28854T,G29266A,T29710C			N:S194L,ORF1a:V438A,ORF1a:G2118D,ORF1a:N2523T,ORF1b:P314L,S:H245Y,S:D614G,S:P681H		5-38,29842-29853			89479	4	29853	3000	0	good	46	10	0	good	0	24	-5	0	good	3		0	good	0
SRR13367084	20A	0	good	16	0	0	7	0	85	0	0	C241T,T1578C,C3037T,G6618A,A7833C,C10741T,C14408T,C15952T,A20268G,A23403G,C23604A,T24076C,C27923T,C28854T,G29266A,T29710C			N:S194L,ORF1a:V438A,ORF1a:G2118D,ORF1a:N2523T,ORF1b:P314L,S:D614G,S:P681H		3-11,19291-19345,29852-29872			89546	2	29872	3000	0	good	85	10	0	good	0	24	-6	0	good	2		0	good	0
SRR13367085	20A	1.26771	good	15	0	0	8	0	604	0	1	C241T,G1444T,C3037T,T5260A,C5310T,G6618A,C10741T,C14408T,A20268G,A23403G,C23604A,T24076C,C28854T,C28887T,G29266A			N:S194L,N:T205I,ORF1a:L393F,ORF1a:T1682I,ORF1a:G2118D,ORF1b:P314L,S:D614G,S:P681H		6-38,2586-2624,2663-2834,27582-27587,27625,27650-27791,29687-29693,29699-29902		ChinaCDC_N_F:C28887T	89631	5	29902	3000	11.2593	good	604	10	0	good	0	24	-4	0	good	4		0	good	0
SRR13367086	20B	4.51956	good	14	0	0	10	0	874	0	4	C241T,G440A,C620T,C3037T,C14408T,G18286T,G20208T,A23403G,A23586G,G24197T,G28881A,G28882A,G28883C,A29209G			N:R203K,N:G204R,ORF1a:G59S,ORF1a:R119C,ORF1b:P314L,ORF1b:V1607L,ORF1b:Q2247H,S:D614G,S:Q675R,S:A879S		2-21,7093-7291,7302-7310,16204-16210,16237-16292,16310-16424,19291-19313,19502-19517,21164-21168,21358-21364,28001-28200,29687-29903		ChinaCDC_N_F:G28881A;G28882A;G28883C,USCDC_N2_P:A29209G	89650	1	29903	3000	21.2593	good	874	10	0	good	0	24	-2	0	good	6		0	good	0
SRR13367087	20C	0	good	21	0	0	16	0	243	0	2	C241T,T692C,C1059T,C3037T,A5011C,C5497T,T7168C,C12525T,C14408T,G18028T,G19180T,A23403G,G24095T,G25563T,C25624T,C27059T,C27920T,G28300T,C28677T,C28893T,C29445T			N:Q9H,N:T135I,N:P207L,N:T391I,ORF1a:F143L,ORF1a:T265I,ORF1a:Q1582H,ORF1a:T4087I,ORF1b:P314L,ORF1b:A1521S,ORF1b:V1905L,ORF3a:Q57H,ORF3a:H78Y,ORF9b:S6I,S:D614G,S:A845S		12-38,19293-19297,19375-19553,29842-29873		ChinaCDC_N_F:C28893T,USCDC_N1_F:G28300T	89502	11	29873	3000	0	good	243	10	0	good	0	24	-1	0	good	7		0	good	0
SRR13367088	20A	0	good	16	0	0	9	0	241	0	0	C241T,T1578C,C3037T,G6618A,A7833C,C9996T,C10741T,C14408T,G19677T,A20268G,A23403G,C23604A,T24076C,C28854T,G29266A,T29710C			N:S194L,ORF1a:V438A,ORF1a:G2118D,ORF1a:N2523T,ORF1a:S3244L,ORF1b:P314L,ORF1b:Q2070H,S:D614G,S:P681H		1-36,19291-19314,19389-19485,19497-19557,29852-29870,29900-29903			89645	0	29903	3000	0	good	241	10	0	good	0	24	-6	0	good	2		0	good	0
SRR13367089	20A	0	good	15	0	0	9	0	172	0	0	C241T,T1578C,C3037T,G6618A,A7833C,C10741T,C14408T,A20268G,A23403G,C23604A,T24076C,A28386T,C28854T,G29266A,G29648T			N:K38I,N:S194L,ORF1a:V438A,ORF1a:G2118D,ORF1a:N2523T,ORF1b:P314L,ORF9b:N35Y,S:D614G,S:P681H		3-7,29699-29865			89529	2	29865	3000	0	good	172	10	0	good	0	24	-6	0	good	2		0	good	0
SRR13367090	20G	3.86778	good	19	0	0	16	0	831	0	0	C241T,C1059T,C3037T,G8083A,C10319T,C14408T,C14805T,A18424G,C20759T,C21304T,G22959A,A23403G,C23730T,C25553T,G25563T,G25907T,C27964T,C28472T,C28869T			N:P67S,N:P199L,ORF1a:T265I,ORF1a:M2606I,ORF1a:L3352F,ORF1b:P314L,ORF1b:N1653D,ORF1b:A2431V,ORF1b:R2613C,ORF3a:A54V,ORF3a:Q57H,ORF3a:G172V,ORF8:S24L,S:R466K,S:D614G,S:T723I		34-38,7093-7272,19383-19557,27528-27791,29697-29903			89534	33	29903	3000	19.6667	good	831	10	0	good	0	24	-4	0	good	4		0	good	0
SRR13367091	20G	0	good	23	0	0	16	0	71	0	0	C241T,C475T,C1059T,C3037T,C5730T,G8083A,C10319T,A10874G,C12846T,C14408T,C14805T,C16887T,C17436T,A18424G,C21304T,A23403G,G25563T,G25907T,C27964T,G28376T,C28472T,C28849T,C28869T			N:A35S,N:P67S,N:P199L,ORF1a:T265I,ORF1a:T1822I,ORF1a:M2606I,ORF1a:L3352F,ORF1a:N3537D,ORF1a:A4194V,ORF1b:P314L,ORF1b:N1653D,ORF1b:R2613C,ORF3a:Q57H,ORF3a:G172V,ORF8:S24L,S:D614G		12-38,19291-19297,19311-19316,19549-19553,27531-27533,29852-29870,29900-29903			89584	11	29903	3000	0	good	71	10	0	good	0	24	0	0	good	8		0	good	0
SRR13367092	20G	13.4444	good	21	0	0	16	0	1290	0	0	C241T,C1059T,C2676T,C3037T,C4206T,G5554T,C10319T,C14408T,A18424G,C21304T,C22264T,C23290A,A23403G,A23539C,G25019T,G25563T,G25907T,A26021C,C27964T,C28472T,C28869T			N:P67S,N:P199L,ORF1a:T265I,ORF1a:P804L,ORF1a:A1314V,ORF1a:K1763N,ORF1a:L3352F,ORF1b:P314L,ORF1b:N1653D,ORF1b:R2613C,ORF3a:Q57H,ORF3a:G172V,ORF3a:D210A,ORF8:S24L,S:D614G,S:D1153Y		32-38,7093-7311,16204-16339,16345-16424,19291-19556,21163-21235,27525-27795,29666-29903			89532	31	29903	3000	36.6667	mediocre	1290	10	0	good	0	24	0	0	good	8		0	good	0
SRR13367093	20A	12.0692	good	13	0	0	8	0	1238	0	1	C241T,G2258A,C3037T,A6441G,C8140T,T9875C,C14408T,A20268G,C22522T,A23403G,G26660T,C28292A,C28854T			M:L46F,N:Q7K,N:S194L,ORF1a:V665I,ORF1a:K2059R,ORF1a:Y3204H,ORF1b:P314L,S:D614G		32-38,7093-7303,7306-7309,14920-14935,16204-16424,19291-19553,27528-27813,27826-27841,29687-29900		USCDC_N1_F:C28292A	89555	31	29900	3000	34.7407	mediocre	1238	10	0	good	0	24	-1	0	good	7		0	good	0
SRR13367094	20A	1.93931	good	14	0	0	8	0	676	0	1	C241T,G1444T,C3037T,C5310T,G6618A,C10741T,C14408T,A20268G,A23403G,C23604A,T24076C,C28854T,C28887T,G29266A			N:S194L,N:T205I,ORF1a:L393F,ORF1a:T1682I,ORF1a:G2118D,ORF1b:P314L,S:D614G,S:P681H		29-39,2634-2653,2663-2675,2805-2834,7036-7070,7221-7224,19293-19297,27528-27792,29605-29644,29651-29903		ChinaCDC_N_F:C28887T	89569	28	29903	3000	13.9259	good	676	10	0	good	0	24	-5	0	good	3		0	good	0
SRR13367095	20A	0.016804	good	15	0	0	8	0	335	0	1	C241T,G1444T,C3037T,C5310T,G6618A,C10741T,C14408T,A20268G,A23403G,C23604A,T24076C,C28854T,C28887T,G29266A,T29710C			N:S194L,N:T205I,ORF1a:L393F,ORF1a:T1682I,ORF1a:G2118D,ORF1b:P314L,S:D614G,S:P681H		24-38,27528-27748,27752-27769,27776-27782,27789,29797-29869		ChinaCDC_N_F:C28887T	89580	23	29903	3000	1.2963	good	335	10	0	good	0	24	-5	0	good	3		0	good	0
SRR13367096	20G	0	good	22	0	0	16	0	101	0	0	C241T,C1059T,G1942T,C3037T,G6530A,G8083A,A9085G,C10319T,C14408T,C14805T,C15141T,A18424G,C21304T,A23403G,G23522A,G23593T,G25563T,G25907T,C27964T,C28472T,C28869T,G29402T			N:P67S,N:P199L,N:D377Y,ORF1a:T265I,ORF1a:E2089K,ORF1a:M2606I,ORF1a:L3352F,ORF1b:P314L,ORF1b:N1653D,ORF1b:R2613C,ORF3a:Q57H,ORF3a:G172V,ORF8:S24L,S:D614G,S:E654K,S:Q677H		9-38,19293-19300,19314,19326-19345,19349-19387,29852-29854			89450	8	29854	3000	0	good	101	10	0	good	0	24	-2	0	good	6		0	good	0
SRR13367097	20A	1.06778	good	13	0	0	9	0	579	0	1	C241T,G2258A,C3037T,A5570G,A6441G,C8140T,T9875C,C14408T,A20268G,A23403G,T25556G,C28292A,C28854T			N:Q7K,N:S194L,ORF1a:V665I,ORF1a:M1769V,ORF1a:K2059R,ORF1a:Y3204H,ORF1b:P314L,ORF3a:V55G,S:D614G		1-38,7109-7117,16205-16209,19291-19437,27527-27764,29699-29840		USCDC_N1_F:C28292A	89468	0	29840	3000	10.3333	good	579	10	0	good	0	24	-1	0	good	7		0	good	0
SRR13367098	20A	2.7779	good	15	1	3	6	0	303	0	0	C241T,C601T,C3037T,C3832A,C8389T,G12832T,C14408T,C17649T,A23403G,G25563T,C26801T,C27131T,G27915A,G28079T,A28877T	28254	25702:CCC	N:S202C,ORF1a:S1189R,ORF1a:Q4189H,ORF1b:P314L,ORF3a:Q57H,S:D614G		1-16,19291-19558,29852-29870			89632	0	29903	3000	0.111111	good	303	10	0	good	0	24	4	16.6667	good	12		0	good	0
SRR13367099	20B	7.2177	good	21	0	0	13	0	758	0	4	C241T,C3037T,C3885T,A4457T,A5353G,C6843T,C11005A,C12369T,C12885T,C14408T,C18788T,A19246G,A19674G,C20178T,C20405T,A23403G,C25096T,A28624T,G28881A,G28882A,G28883C			N:R203K,N:G204R,ORF1a:P1207L,ORF1a:I1398L,ORF1a:S2193F,ORF1a:H3580Q,ORF1a:T4035I,ORF1a:T4207I,ORF1b:P314L,ORF1b:T1774I,ORF1b:T1927A,ORF1b:P2313L,S:D614G		3-38,19291-19377,19452-19454,19456-19557,27827-28245,29793-29903		HKU_ORF_F:C18788T,ChinaCDC_N_F:G28881A;G28882A;G28883C	89619	2	29903	3000	16.963	good	758	10	0	good	0	24	5	20.8333	good	13		0	good	0
SRR13495725	20G	0	good	22	0	0	14	0	69	0	0	C241T,C1059T,G1358A,C3037T,C4570T,G8083A,C10319T,C12473T,G13201T,C14408T,C14805T,C16323T,A16748G,A18424G,C21304T,A23403G,G25563T,G25907T,C26735T,C27964T,C28472T,C28869T			N:P67S,N:P199L,ORF1a:T265I,ORF1a:V365I,ORF1a:M2606I,ORF1a:L3352F,ORF1b:P314L,ORF1b:K1094R,ORF1b:N1653D,ORF1b:R2613C,ORF3a:Q57H,ORF3a:G172V,ORF8:S24L,S:D614G		1-4,29839-29903			89621	0	29903	3000	0	good	69	10	0	good	0	24	-1	0	good	7		0	good	0
SRR13495726	20G	0	good	22	0	0	14	0	90	0	0	C241T,C1059T,G1358A,C3037T,C4570T,G8083A,C10319T,C12473T,G13201T,C14408T,C14805T,C16323T,A16748G,A18424G,C21304T,A23403G,G25563T,G25907T,C26735T,C27964T,C28472T,C28869T			N:P67S,N:P199L,ORF1a:T265I,ORF1a:V365I,ORF1a:M2606I,ORF1a:L3352F,ORF1b:P314L,ORF1b:K1094R,ORF1b:N1653D,ORF1b:R2613C,ORF3a:Q57H,ORF3a:G172V,ORF8:S24L,S:D614G		1-38,29852-29903			89621	0	29903	3000	0	good	90	10	0	good	0	24	-1	0	good	7		0	good	0
SRR13495727	20C	0.134444	good	19	0	0	15	0	399	0	2	C241T,T692C,C1059T,C3037T,A5011C,C5497T,T7168C,C12525T,C14408T,G18028T,G19180T,A23403G,G24095T,G25563T,C27920T,G28300T,C28677T,C28893T,C29445T			N:Q9H,N:T135I,N:P207L,N:T391I,ORF1a:F143L,ORF1a:T265I,ORF1a:Q1582H,ORF1a:T4087I,ORF1b:P314L,ORF1b:A1521S,ORF1b:V1905L,ORF3a:Q57H,ORF9b:S6I,S:D614G,S:A845S		5-10,19291-19314,19442-19454,19459-19557,27528-27626,27668,27680-27684,27707-27808,27826-27841,27843,29837-29869		ChinaCDC_N_F:C28893T,USCDC_N1_F:G28300T	89621	4	29903	3000	3.66667	good	399	10	0	good	0	24	-3	0	good	5		0	good	0
SRR13495728	20C	1.13778	good	19	0	0	15	0	588	0	2	C241T,T692C,C1059T,C3037T,A5011C,C5497T,T7168C,C12525T,C14408T,G18028T,G19180T,A23403G,G24095T,G25563T,C27920T,G28300T,C28677T,C28893T,C29445T			N:Q9H,N:T135I,N:P207L,N:T391I,ORF1a:F143L,ORF1a:T265I,ORF1a:Q1582H,ORF1a:T4087I,ORF1b:P314L,ORF1b:A1521S,ORF1b:V1905L,ORF3a:Q57H,ORF9b:S6I,S:D614G,S:A845S		5-38,19291-19557,27528-27791,29838-29860		ChinaCDC_N_F:C28893T,USCDC_N1_F:G28300T	89492	4	29860	3000	10.6667	good	588	10	0	good	0	24	-3	0	good	5		0	good	0
SRR13495729	20B	25.3642	good	20	0	0	13	0	1538	0	4	C241T,G1462T,C3037T,C12439T,C14408T,A19338G,C21648T,C23277T,A23403G,G23593T,G24368A,G25565A,C25624T,T27242C,G28881A,G28882A,G28883C,G28975T,G29332T,G29751T			N:R203K,N:G204R,N:M234I,ORF1a:K399N,ORF1b:P314L,ORF3a:S58N,ORF3a:H78Y,ORF6:I14T,S:T29I,S:T572I,S:D614G,S:Q677H,S:D936N		36-38,2583-2626,5038-5066,5118-5125,5132-5138,5220-5229,5231-5263,6849-7311,12484-12498,14920-14926,16204-16206,19293-19297,19347-19553,20232-20338,20349-20437,20467-20480,21163-21319,21344-21366,27528-27808,29837-29869		ChinaCDC_N_F:G28881A;G28882A;G28883C,ChinaCDC_N_R:G28975T	89524	35	29903	3000	45.8519	mediocre	1538	10	0	good	0	24	5	20.8333	good	13		0	good	0
SRR13495730	20G	0.694444	good	25	0	0	15	0	92	0	0	C241T,C1059T,C2485T,C3037T,C5427T,G8083A,C10319T,A10874G,C14408T,C14805T,C16887T,C16915T,C17436T,A18424G,C18570T,C21304T,A23403G,G25563T,G25907T,C27498T,C27964T,G28376T,C28472T,C28849T,C28869T			N:A35S,N:P67S,N:P199L,ORF1a:T265I,ORF1a:T1721I,ORF1a:M2606I,ORF1a:L3352F,ORF1a:N3537D,ORF1b:P314L,ORF1b:N1653D,ORF1b:R2613C,ORF3a:Q57H,ORF3a:G172V,ORF8:S24L,S:D614G		10-38,29841-29903			89582	9	29903	3000	0	good	92	10	0	good	0	24	2	8.33333	good	10		0	good	0
SRR13495731	20G	1.5625	good	26	0	0	16	0	124	0	0	C241T,C1059T,C2485T,C2918T,C3037T,C5427T,G8083A,C10319T,A10874G,C14408T,C14805T,C16887T,C16915T,C17436T,A18424G,C18570T,C21304T,A23403G,G25563T,G25907T,C27498T,C27964T,G28376T,C28472T,C28849T,C28869T			N:A35S,N:P67S,N:P199L,ORF1a:T265I,ORF1a:P885S,ORF1a:T1721I,ORF1a:M2606I,ORF1a:L3352F,ORF1a:N3537D,ORF1b:P314L,ORF1b:N1653D,ORF1b:R2613C,ORF3a:Q57H,ORF3a:G172V,ORF8:S24L,S:D614G		18-38,7112-7181,29747-29779			89182	17	29779	3000	0	good	124	10	0	good	0	24	3	12.5	good	11		0	good	0
SRR13495732	20G	16.1656	good	24	0	0	19	0	1362	0	0	C241T,C1059T,A1520G,C2706T,C3037T,T4330C,T6492C,A6796G,G8083A,C10319T,C14408T,C14805T,G17561A,A18424G,G19684T,A23403G,A25420C,G25563T,C25844T,G25907T,C27964T,C28472T,C28869T,G29513T			N:P67S,N:P199L,N:A414S,ORF1a:T265I,ORF1a:K419E,ORF1a:T814I,ORF1a:I2076T,ORF1a:M2606I,ORF1a:L3352F,ORF1b:P314L,ORF1b:R1365Q,ORF1b:N1653D,ORF1b:V2073L,ORF3a:I10L,ORF3a:Q57H,ORF3a:T151I,ORF3a:G172V,ORF8:S24L,S:D614G		3-12,7036-7311,16204-16424,19291-19513,19538-19546,21163-21369,27527-27797,29759-29903			89607	2	29903	3000	39.3333	mediocre	1362	10	0	good	0	24	2	8.33333	good	10		0	good	0
SRR13495733	20G	20.8544	good	23	0	0	18	0	1533	0	0	C241T,C1059T,C3037T,T4330C,T6492C,A6796G,G8083A,C10319T,C14408T,C14805T,G17561A,A18424G,G19684T,C21304T,A23403G,A25420C,G25563T,C25844T,G25907T,C27964T,C28472T,C28869T,G29513T			N:P67S,N:P199L,N:A414S,ORF1a:T265I,ORF1a:I2076T,ORF1a:M2606I,ORF1a:L3352F,ORF1b:P314L,ORF1b:R1365Q,ORF1b:N1653D,ORF1b:V2073L,ORF1b:R2613C,ORF3a:I10L,ORF3a:Q57H,ORF3a:T151I,ORF3a:G172V,ORF8:S24L,S:D614G		22-38,2578-2837,6866-6873,7036-7220,7256-7272,9266-9374,9382-9401,9478-9483,16204-16394,19291-19399,19455-19556,21166-21169,27528-27791,29367-29414,29711-29903			89554	21	29903	3000	45.6667	mediocre	1533	10	0	good	0	24	0	0	good	8		0	good	0
SRR13495734	20G	23.6423	good	24	0	0	18	0	1608	0	0	C241T,C1059T,C3037T,T4330C,T6492C,A6796G,G8083A,C10319T,C14408T,C14805T,G17561A,A18424G,G19684T,C21304T,A23403G,A25420C,G25563T,C25844T,G25907T,C27964T,C28472T,C28869T,G29513T,T29748A			N:P67S,N:P199L,N:A414S,ORF1a:T265I,ORF1a:I2076T,ORF1a:M2606I,ORF1a:L3352F,ORF1b:P314L,ORF1b:R1365Q,ORF1b:N1653D,ORF1b:V2073L,ORF1b:R2613C,ORF3a:I10L,ORF3a:Q57H,ORF3a:T151I,ORF3a:G172V,ORF8:S24L,S:D614G		5-38,78-81,2584-2832,5258-5269,6866-7087,7221-7236,7250-7311,9274,9283-9408,9410-9483,13380-13396,19291-19557,20236-20349,20447-20448,20456-20479,27528-27791,29750-29869			89601	4	29903	3000	48.4444	mediocre	1608	10	0	good	0	24	1	4.16667	good	9		0	good	0
SRR13495735	20A	110.969	bad	15	0	0	10	0	3142	0	0	G2258A,C3037T,A3278C,C3768T,C4345A,C6312T,A6441G,C8140T,T9875C,C14408T,G15075A,A15677G,C21997T,A23403G,C28854T			N:S194L,ORF1a:V665I,ORF1a:I1005L,ORF1a:T1168I,ORF1a:T2016I,ORF1a:K2059R,ORF1a:Y3204H,ORF1b:P314L,ORF1b:Y737C,S:D614G		4-39,78-325,2580-2832,5260-5265,6867-7319,8656-8893,9266-9483,13380-13385,13486-13492,13502-13606,16205-16209,19291-19575,20237-20479,21163-21322,25970-26014,26182-26206,27528-27803,29371-29903			89640	3	29903	3000	105.259	bad	3142	10	0	good	0	24	1	4.16667	good	9		0	good	0
SRR13495736	20C	66.2114	mediocre	18	0	0	15	0	2497	0	2	C241T,T692C,C1059T,C3037T,C5497T,C12525T,C14408T,G18028T,G19180T,C21034T,A23403G,G24095T,G25563T,C27920T,G28300T,C28677T,C28893T,C29445T			N:Q9H,N:T135I,N:P207L,N:T391I,ORF1a:F143L,ORF1a:T265I,ORF1a:T4087I,ORF1b:P314L,ORF1b:A1521S,ORF1b:V1905L,ORF1b:L2523F,ORF3a:Q57H,ORF9b:S6I,S:D614G,S:A845S		35-38,2258-2529,4996-5066,5118-5140,5145-5229,5253-5266,6596-7311,15057-15061,15075-15084,16249-16290,16300-16330,16334-16342,16362-16426,19290-19557,20232-20258,20382-20388,20437-20482,21163-21224,21226-21366,22897-22903,24154-24402,27618-27808,27970-28088,29837-29869		ChinaCDC_N_F:C28893T,USCDC_N1_F:G28300T	89535	34	29903	3000	81.3704	mediocre	2497	10	0	good	0	24	-3	0	good	5		0	good	0
SRR13495737	20A	34.7226	mediocre	15	0	0	9	0	1891	0	2	C241T,C398T,G1444T,C3037T,C5310T,G6618A,C10741T,G14118A,C14408T,A23403G,C23604A,T24076C,C28854T,C28887T,G29266A			N:S194L,N:T205I,ORF1a:H45Y,ORF1a:L393F,ORF1a:T1682I,ORF1a:G2118D,ORF1b:P314L,S:D614G,S:P681H		35-38,2776-2791,5011-5267,6864-7311,14920-14929,19291-19558,20207-20381,20419,20447-20479,21163-21371,27528-27808,29687-29871,29900-29903		ChinaCDC_N_F:C28887T,Pasteur_IP4_P:G14118A	89547	34	29903	3000	58.9259	mediocre	1891	10	0	good	0	24	-3	0	good	5		0	good	0
SRR13495738	20C	0	good	20	0	0	15	0	188	0	2	C241T,T692C,C1059T,C1385T,C3037T,C5497T,T7168C,T8902A,C12525T,C14408T,G18028T,G19180T,A23403G,G24095T,G25563T,C27920T,G28300T,C28677T,C28893T,C29445T			N:Q9H,N:T135I,N:P207L,N:T391I,ORF1a:F143L,ORF1a:T265I,ORF1a:H374Y,ORF1a:T4087I,ORF1b:P314L,ORF1b:A1521S,ORF1b:V1905L,ORF3a:Q57H,ORF9b:S6I,S:D614G,S:A845S		36-38,19293-19297,19301-19316,19437-19557,27685-27720,29856-29862		ChinaCDC_N_F:C28893T,USCDC_N1_F:G28300T	89401	35	29862	3000	0	good	188	10	0	good	0	24	0	0	good	8		0	good	0
SRR13495739	20A	26.5625	good	19	0	0	10	0	58	0	0	C241T,C3037T,G3527A,G5015A,A5877G,G8017T,C11008T,T13950C,C14408T,T18305G,A20268G,C20283T,A23403G,C25714T,G25855T,C27434T,A27690G,C27998T,C28854T			N:S194L,ORF1a:D1088N,ORF1a:V1584M,ORF1a:N1871S,ORF1b:P314L,ORF1b:F1613C,ORF3a:L108F,ORF3a:D155Y,ORF7a:T14I,S:D614G		19504-19513,29856-29903			89633	0	29903	3000	0	good	58	10	0	good	0	24	3	12.5	good	11	27690-25515:9	50	mediocre	9
SRR13495740	20G	3.40598	good	23	0	0	17	0	514	0	0	C241T,C1059T,C2855A,G2891A,C3037T,A5852G,C9979T,C10319T,T10639C,G10754T,A11991G,C12708T,C14408T,A18424G,A23403G,G25244T,G25563T,G25907T,T26777G,C27964T,C28472T,C28869T,C29708T			N:P67S,N:P199L,ORF1a:T265I,ORF1a:L864I,ORF1a:A876T,ORF1a:I1863V,ORF1a:L3352F,ORF1a:A3497S,ORF1a:E3909G,ORF1a:A4148V,ORF1b:P314L,ORF1b:N1653D,ORF3a:Q57H,ORF3a:G172V,ORF8:S24L,S:D614G,S:V1228L		31-38,19369-19558,27528-27791,29852-29903			89527	30	29903	3000	7.92593	good	514	10	0	good	0	24	4	16.6667	good	12		0	good	0
SRR13495742	20A	9.51437	good	21	0	0	10	0	571	0	1	C241T,C3037T,C3448T,G10882T,C11620T,A11782G,A12124T,C14408T,C18508T,G19627A,T20197C,A20243T,A20268G,A23403G,C26681T,C26822T,C27493T,C28657T,A28792T,C28854T,G28899C			N:S194L,N:R209T,ORF1a:M3539I,ORF1b:P314L,ORF1b:L1681F,ORF1b:E2054K,ORF1b:Y2244H,ORF1b:Q2259L,ORF7a:P34S,S:D614G		38,19291-19557,27528-27776,27789-27790,29852-29903		ChinaCDC_N_F:G28899C	89514	37	29903	3000	10.037	good	571	10	0	good	0	24	7	29.1667	good	15		0	good	0
SRR13495743	20A	29.1225	good	19	0	0	11	0	732	0	0	C241T,C3037T,G3527A,G5015A,A5877G,G8017T,C8802T,C11008T,T13950C,C14408T,T18305G,A20268G,C20283T,A23403G,C25714T,G25855T,C27434T,C27998T,C28854T			N:S194L,ORF1a:D1088N,ORF1a:V1584M,ORF1a:N1871S,ORF1a:T2846I,ORF1b:P314L,ORF1b:F1613C,ORF3a:L108F,ORF3a:D155Y,ORF7a:T14I,S:D614G		37-38,19291-19558,21163-21213,21236-21243,21253-21366,27528-27791,29838-29862			89402	36	29862	3000	16	good	732	10	0	good	0	24	3	12.5	good	11	18305-17638:8	50	mediocre	8
SRR13495744	20C	5.04626	good	18	0	0	11	0	896	0	0	A161G,C241T,C1059T,T1169G,C1420T,C3037T,A3147C,C3695T,C6468T,A10323G,C14408T,T15276A,G17790T,G22487C,A23403G,G25563T,C28256T,G28842T			N:S190I,ORF1a:T265I,ORF1a:S302A,ORF1a:E961A,ORF1a:T2068I,ORF1a:K3353R,ORF1b:P314L,ORF1b:Q1441H,ORF3a:Q57H,S:E309Q,S:D614G		31-38,19291-19558,20242-20279,20301-20315,20349-20364,20437-20479,21163-21386,27528-27793,29852-29869			89547	30	29903	3000	22.0741	good	896	10	0	good	0	24	1	4.16667	good	9		0	good	0
SRR13495745	20G	0	good	22	0	0	14	0	90	0	0	C241T,C1059T,G1358A,C3037T,C4570T,G8083A,C10319T,C12473T,G13201T,C14408T,C14805T,C16323T,A16748G,A18424G,C21304T,A23403G,G25563T,G25907T,C26735T,C27964T,C28472T,C28869T			N:P67S,N:P199L,ORF1a:T265I,ORF1a:V365I,ORF1a:M2606I,ORF1a:L3352F,ORF1b:P314L,ORF1b:K1094R,ORF1b:N1653D,ORF1b:R2613C,ORF3a:Q57H,ORF3a:G172V,ORF8:S24L,S:D614G		5-38,29375-29378,29852-29903			89609	4	29903	3000	0	good	90	10	0	good	0	24	-1	0	good	7		0	good	0
SRR13495746	20A	29.0852	good	15	0	0	9	0	834	0	0	C241T,C3037T,G3527A,G5015A,A5877G,G8017T,C11008T,C14408T,T17103C,A23403G,C25714T,G25855T,C27434T,C27998T,C28854T			N:S194L,ORF1a:D1088N,ORF1a:V1584M,ORF1a:N1871S,ORF1b:P314L,ORF3a:L108F,ORF3a:D155Y,ORF7a:T14I,S:D614G		37-38,5260-5263,6864-7311,20236-20480,21163-21235,21358-21386,29838-29869,29903			89541	36	29903	3000	19.7778	good	834	10	0	good	0	24	1	4.16667	good	9	17103-13946:7	50	mediocre	7
SRR13495747	20A	25.2636	good	17	0	0	9	0	381	0	0	C241T,C3037T,G3527A,G5015A,A5877G,G8017T,C11008T,C14408T,T17103C,A20268G,C20283T,A23403G,C25714T,G25855T,C27434T,C27998T,C28854T			N:S194L,ORF1a:D1088N,ORF1a:V1584M,ORF1a:N1871S,ORF1b:P314L,ORF3a:L108F,ORF3a:D155Y,ORF7a:T14I,S:D614G		13-16,6882-6892,6933-7062,27556-27791			89605	12	29903	3000	3	good	381	10	0	good	0	24	1	4.16667	good	9	17103-13946:7	50	mediocre	7
SRR13570771	20G	1.57325	good	24	0	0	17	0	328	0	0	C241T,C1059T,C2113T,C3037T,G5617A,G9928T,C10319T,A13285G,C14408T,C16952T,A17431G,A18424G,C18877T,C21304T,A23403G,G25563T,G25690T,G25907T,G26211T,G26458A,C27434T,C27964T,C28472T,C28869T			E:D72N,N:P67S,N:P199L,ORF1a:T265I,ORF1a:M3221I,ORF1a:L3352F,ORF1b:P314L,ORF1b:T1162I,ORF1b:I1322V,ORF1b:N1653D,ORF1b:R2613C,ORF3a:Q57H,ORF3a:G100C,ORF3a:G172V,ORF7a:T14I,ORF8:S24L,S:D614G		2-4,19291-19556,27528-27529,27531-27533,27709-27716,29854-29899			89598	1	29899	3000	1.03704	good	328	10	0	good	0	24	3	12.5	good	11		0	good	0
SRR13570772	20G	1.66633	good	24	0	0	17	0	387	0	0	C241T,C1059T,C2113T,C3037T,G5617A,G9928T,C10319T,A13285G,C14408T,C16952T,A17431G,A18424G,C18877T,C21304T,A23403G,G25563T,G25690T,G25907T,G26211T,G26458A,C27434T,C27964T,C28472T,C28869T			E:D72N,N:P67S,N:P199L,ORF1a:T265I,ORF1a:M3221I,ORF1a:L3352F,ORF1b:P314L,ORF1b:T1162I,ORF1b:I1322V,ORF1b:N1653D,ORF1b:R2613C,ORF3a:Q57H,ORF3a:G100C,ORF3a:G172V,ORF7a:T14I,ORF8:S24L,S:D614G		1-2,19291-19556,27528-27587,27785-27791,29852-29903			89613	0	29903	3000	3.22222	good	387	10	0	good	0	24	3	12.5	good	11		0	good	0
SRR13570773	20G	1.09086	good	21	0	0	16	0	582	0	0	C241T,C1059T,C3037T,G8083A,A8763G,C10319T,C14407T,C14408T,C14805T,A18424G,C21304T,A23403G,G23593T,G25563T,G25907T,G26775T,C27964T,C28472T,C28869T,G29402T,G29449T			M:A85S,N:P67S,N:P199L,N:D377Y,ORF1a:T265I,ORF1a:M2606I,ORF1a:D2833G,ORF1a:L3352F,ORF1b:P314F,ORF1b:N1653D,ORF1b:R2613C,ORF3a:Q57H,ORF3a:G172V,ORF8:S24L,S:D614G,S:Q677H		32-38,19291-19556,20173-20200,21206-21207,27528-27793,29854-29866			89421	31	29866	3000	10.4444	good	582	10	0	good	0	24	-3	0	good	5		0	good	0
SRR13570774	20A	0.145528	good	13	23	0	8	0	403	0	0	C241T,G521T,G2258A,C3037T,A6441G,G7007A,C8140T,T9875C,C14408T,A20268G,A23403G,C26645T,C28854T	29738-29760		N:S194L,ORF1a:V86F,ORF1a:V665I,ORF1a:K2059R,ORF1a:A2248T,ORF1a:Y3204H,ORF1b:P314L,S:D614G		1-5,19291-19558,27528-27576,27611-27640,27649-27650,29855-29903			89582	0	29903	3000	3.81481	good	403	10	0	good	0	24	0	0	good	8		0	good	0
SRR13570775	20A	0	good	16	0	0	7	0	26	0	0	A223T,C241T,C3037T,G6618A,A7833C,C10741T,C14408T,C18981T,A20268G,A23403G,C23604A,T24076C,G24197T,C28854T,G29266A,T29710C			N:S194L,ORF1a:G2118D,ORF1a:N2523T,ORF1b:P314L,S:D614G,S:P681H,S:A879S		2-3,29838-29861			89516	1	29861	3000	0	good	26	10	0	good	0	24	-4	0	good	4		0	good	0
SRR13570776	20A	15.1811	good	10	0	0	7	0	1352	0	0	C241T,G521T,G2258A,C3037T,A6441G,C8140T,T9875C,C14408T,A23403G,C28854T			N:S194L,ORF1a:V86F,ORF1a:V665I,ORF1a:K2059R,ORF1a:Y3204H,ORF1b:P314L,S:D614G		8-33,6867-7035,19291-19557,20089-20200,20221-20479,21162-21369,27527-27792,29859-29903			89648	7	29903	3000	38.963	mediocre	1352	10	0	good	0	24	-3	0	good	5		0	good	0
SRR13570777	20C	21.991	good	22	0	0	11	0	1546	0	2	C241T,C1059T,T2671C,C3037T,G6052A,G7675C,C10319T,C12473T,C14408T,C16260T,C17012T,G19872T,C21621T,G22201T,A23403G,G25563T,G25855T,C27964T,G28975T,G29254T,G29474T,G29764T			N:M234I,N:D401Y,ORF1a:T265I,ORF1a:L3352F,ORF1b:P314L,ORF1b:S1182L,ORF3a:Q57H,ORF3a:D155Y,ORF8:S24L,S:T20I,S:D614G		3-38,7409-7634,19291-19558,20008-20479,21163-21376,27528-27808,29855-29903		HKU_N_R:G29254T,ChinaCDC_N_R:G28975T	89615	2	29903	3000	46.1481	mediocre	1546	10	0	good	0	24	2	8.33333	good	10		0	good	0
SRR13570778	20G	4.70984	good	25	0	0	14	0	779	0	0	C241T,C1059T,C2485T,C3037T,C5427T,G8083A,C10319T,A10874G,C14408T,C14805T,C16887T,C16915T,C17436T,A18424G,C18570T,A23403G,G25563T,G25907T,T26307C,C27498T,C27964T,G28376T,C28472T,C28849T,C28869T			N:A35S,N:P67S,N:P199L,ORF1a:T265I,ORF1a:T1721I,ORF1a:M2606I,ORF1a:L3352F,ORF1a:N3537D,ORF1b:P314L,ORF1b:N1653D,ORF3a:Q57H,ORF3a:G172V,ORF8:S24L,S:D614G		31-38,19291-19557,21163-21366,25990-25994,27528-27791,29842-29870,29902-29903			89519	30	29903	3000	17.7407	good	779	10	0	good	0	24	3	12.5	good	11		0	good	0
SRR13570779	20C	0	good	19	0	0	15	0	171	0	2	C241T,T692C,C1059T,C3037T,C5497T,T7168C,G11083T,C12525T,C14408T,G18028T,G19180T,A23403G,G24095T,G25563T,C27920T,G28300T,C28677T,C28893T,C29445T			N:Q9H,N:T135I,N:P207L,N:T391I,ORF1a:F143L,ORF1a:T265I,ORF1a:L3606F,ORF1a:T4087I,ORF1b:P314L,ORF1b:A1521S,ORF1b:V1905L,ORF3a:Q57H,ORF9b:S6I,S:D614G,S:A845S		5-8,19291-19344,19496-19556,29852-29903		ChinaCDC_N_F:C28893T,USCDC_N1_F:G28300T	89621	4	29903	3000	0	good	171	10	0	good	0	24	-1	0	good	7		0	good	0
SRR13570780	20B	0.257462	good	17	0	0	11	0	437	0	3	C241T,C936T,A2342G,C3037T,G3259T,A4448G,C10582T,C11591T,C14408T,G17122T,C18348T,A23403G,A26069G,G28881A,G28882A,G28883C,G29747T			N:R203K,N:G204R,ORF1a:T224I,ORF1a:I693V,ORF1a:Q998H,ORF1a:T1395A,ORF1a:L3776F,ORF1b:P314L,ORF1b:A1219S,ORF3a:E226G,S:D614G		5-9,19291-19556,27545-27624,27627-27634,27636-27640,27655-27669,27785-27790,29852-29903		ChinaCDC_N_F:G28881A;G28882A;G28883C	89629	4	29903	3000	5.07407	good	437	10	0	good	0	24	0	0	good	8		0	good	0
SRR13570781	20G	0.174983	good	24	0	0	19	0	310	0	1	C241T,C1059T,C1427T,C3037T,G4963A,T7348A,G8017T,G8083A,C9474T,C10319T,G11083T,C13119T,C14408T,C14805T,C18131T,A18424G,C18788T,C21304T,A23403G,G25563T,G25907T,C27964T,C28472T,C28869T			N:P67S,N:P199L,ORF1a:T265I,ORF1a:H388Y,ORF1a:N2361K,ORF1a:M2606I,ORF1a:A3070V,ORF1a:L3352F,ORF1a:L3606F,ORF1a:A4285V,ORF1b:P314L,ORF1b:T1555I,ORF1b:N1653D,ORF1b:T1774I,ORF1b:R2613C,ORF3a:Q57H,ORF3a:G172V,ORF8:S24L,S:D614G		9-26,19291-19553,29842-29870		HKU_ORF_F:C18788T	89589	8	29903	3000	0.37037	good	310	10	0	good	0	24	1	4.16667	good	9		0	good	0
SRR13570782	20C	14.0856	good	24	0	0	14	0	341	0	1	C241T,C1059T,C1385T,G1738T,C3037T,G3242A,G4444T,T8215C,C9365T,G10976A,C11665A,G11761A,C11916T,C14408T,C17135T,G21867C,A23403G,C23758T,G25563T,C25611T,A25910G,C28087T,G28881A,C29367T			N:R203K,N:P365L,ORF1a:T265I,ORF1a:H374Y,ORF1a:G993S,ORF1a:A3571T,ORF1a:S3884L,ORF1b:P314L,ORF1b:P1223L,ORF3a:Q57H,ORF3a:D173G,ORF8:A65V,S:R102T,S:D614G		5-30,19291-19556,29855-29903		ChinaCDC_N_F:G28881A	89601	4	29903	3000	1.51852	good	341	10	0	good	0	24	9	37.5	mediocre	17		0	good	0
SRR13570783	20A	56.8628	mediocre	12	0	0	5	0	2336	0	0	C241T,C3037T,C10741T,C12763T,C14408T,G16846T,A23403G,C23604A,T24076C,C28253T,C28854T,T29710C			N:S194L,ORF1b:P314L,ORF1b:D1127Y,S:D614G,S:P681H		31-38,2584-2678,5011-5263,6866-7042,10454-10505,10662-10672,19291-19557,19935-20480,21163-21455,21482-21525,27528-28088,29842-29870			89571	30	29903	3000	75.4074	mediocre	2336	10	0	good	0	24	-5	0	good	3		0	good	0
SRR13570784	20G	3.41009	good	22	3	0	14	1	667	0	1	C241T,T667C,C683T,C1059T,C3037T,C5497T,C9165T,G9928T,C10319T,C14408T,A18424G,A23403G,C24337T,G25563T,C25624T,G25907T,C26060T,C27964T,C28472T,C28869T,C29200T,G29422T	6686-6688		N:P67S,N:P199L,ORF1a:T265I,ORF1a:T2967I,ORF1a:M3221I,ORF1a:L3352F,ORF1b:P314L,ORF1b:N1653D,ORF3a:Q57H,ORF3a:H78Y,ORF3a:G172V,ORF3a:T223I,ORF8:S24L,S:D614G	ORF1a:Y2141-	13-38,19291-19557,21163-21225,21293-21364,27528-27620,27669-27800,29856-29869		USCDC_N2_P:C29200T	89569	12	29903	3000	13.5926	good	667	10	0	good	0	24	3	12.5	good	11		0	good	0
SRR13570785	20G	31.1614	mediocre	23	0	0	16	0	1803	0	0	C241T,C1059T,G2957A,C3037T,G8083A,C10319T,A10874G,C14408T,C14805T,C16887T,C17436T,C17825T,A18424G,A23403G,G25563T,G25907T,A26986T,C27498T,C27964T,G28376T,C28472T,C28849T,C28869T			M:H155L,N:A35S,N:P67S,N:P199L,ORF1a:T265I,ORF1a:D898N,ORF1a:M2606I,ORF1a:L3352F,ORF1a:N3537D,ORF1b:P314L,ORF1b:T1453I,ORF1b:N1653D,ORF3a:Q57H,ORF3a:G172V,ORF8:S24L,S:D614G		22-38,6866-7042,19291-19558,19932-20480,21162-21386,27528-27962,28006-28085,29852-29903			89554	21	29903	3000	55.6667	mediocre	1803	10	0	good	0	24	1	4.16667	good	9		0	good	0
SRR13570786	20G	1.33522	good	20	0	0	16	0	591	0	0	C241T,C1059T,C2003T,C3037T,A4269G,A5852G,C10319T,C12708T,G13425T,C14408T,A18424G,C22120T,A23403G,G25244T,G25563T,G25907T,C27219T,C27964T,C28472T,C28869T			N:P67S,N:P199L,ORF1a:T265I,ORF1a:L580F,ORF1a:N1335S,ORF1a:I1863V,ORF1a:L3352F,ORF1a:A4148V,ORF1a:R4387L,ORF1b:P314L,ORF1b:N1653D,ORF3a:Q57H,ORF3a:G172V,ORF8:S24L,S:D614G,S:V1228L		6-15,19291-19557,27527-27791,29855-29903			89614	5	29903	3000	10.7778	good	591	10	0	good	0	24	1	4.16667	good	9		0	good	0
SRR13570787	20A	13.3631	good	15	0	0	9	0	1287	0	1	C241T,G1444T,C3037T,C5310T,G6618A,C10741T,C12242T,C14408T,A23403G,C23604A,T24076C,C28854T,C28887T,G29266A,T29710C			N:S194L,N:T205I,ORF1a:L393F,ORF1a:T1682I,ORF1a:G2118D,ORF1a:R3993C,ORF1b:P314L,S:D614G,S:P681H		31-38,5011-5263,6869-6899,19291-19558,20248-20291,20339-20479,21163-21371,27528-27808,29852-29903		ChinaCDC_N_F:C28887T	89559	30	29903	3000	36.5556	mediocre	1287	10	0	good	0	24	-4	0	good	4		0	good	0
SRR13570788	20A	0	good	18	0	0	9	0	275	0	0	C241T,C3037T,C3293T,C6027T,G6618A,A7833C,C10741T,C14408T,A20268G,A22320G,A23403G,C23604A,T24076C,C27630T,C28854T,C29095T,G29266A,T29710C			N:S194L,ORF1a:P1010S,ORF1a:P1921L,ORF1a:G2118D,ORF1a:N2523T,ORF1b:P314L,S:D253G,S:D614G,S:P681H		1-2,19291-19557,29857-29862			89514	0	29862	3000	0	good	275	10	0	good	0	24	-2	0	good	6		0	good	0
SRR13570789	20G	5.72712	good	25	0	0	18	0	851	0	0	C241T,G872A,C1059T,C3037T,C5467T,G8083A,C10319T,G12243T,C14408T,C14805T,C16308T,A17184C,C17639T,A18424G,C19955T,A23403G,C24378T,G25563T,G25907T,G25922T,C27964T,G28077T,C28472T,C28869T,C29296T			N:P67S,N:P199L,ORF1a:D203N,ORF1a:T265I,ORF1a:M2606I,ORF1a:L3352F,ORF1a:R3993L,ORF1b:P314L,ORF1b:S1391L,ORF1b:N1653D,ORF1b:T2163I,ORF3a:Q57H,ORF3a:G172V,ORF3a:S177I,ORF8:S24L,ORF8:V62L,S:D614G,S:S939F		5-15,19291-19557,20133-20200,21163-21364,26028-26058,26198-26202,27528-27782,29858-29869			89597	4	29903	3000	20.4074	good	851	10	0	good	0	24	3	12.5	good	11		0	good	0
SRR13570790	20A	0	good	19	0	0	11	0	150	0	0	C241T,T2904C,C3037T,G6618A,A7833C,T8400C,C10741T,C14408T,G19388A,C19862T,A20268G,A23403G,C23604A,T24076C,C27923T,G28851A,C28854T,G29266A,T29710C			N:S193N,N:S194L,ORF1a:I880T,ORF1a:G2118D,ORF1a:N2523T,ORF1a:I2712T,ORF1b:P314L,ORF1b:S1974N,ORF1b:A2132V,S:D614G,S:P681H		2-4,20078-20082,20087-20180,29856-29903			89630	1	29903	3000	0	good	150	10	0	good	0	24	-1	0	good	7		0	good	0
SRR13570791	20G	9.42717	good	22	0	0	18	0	1129	0	0	C241T,C1059T,C3037T,T7348A,G8017T,G8083A,C9491T,C10319T,G11083T,C13119T,C14408T,C14805T,C18131T,A18424G,C21575T,A23403G,G25563T,C25624T,G25907T,C27964T,C28472T,C28869T			N:P67S,N:P199L,ORF1a:T265I,ORF1a:N2361K,ORF1a:M2606I,ORF1a:H3076Y,ORF1a:L3352F,ORF1a:L3606F,ORF1a:A4285V,ORF1b:P314L,ORF1b:T1555I,ORF1b:N1653D,ORF3a:Q57H,ORF3a:H78Y,ORF3a:G172V,ORF8:S24L,S:L5F,S:D614G		5-22,6871-6901,19291-19557,19935-20059,20096-20200,20287-20295,20437-20478,21163-21371,27528-27803,29857-29903			89609	4	29903	3000	30.7037	mediocre	1129	10	0	good	0	24	0	0	good	8		0	good	0
SRR13570792	20A	14.0625	good	21	1	0	10	0	285	0	0	C241T,C601T,C1471T,A1777G,C3037T,C8389T,C9891T,A11085T,C12473T,G12832T,G14055T,C14408T,C19269T,A23403G,G25273C,G25563T,G25939A,G27915A,A28877T,G29402T,A29647G	28254		N:S202C,N:D377Y,ORF1a:A3209V,ORF1a:Y3607F,ORF1a:Q4189H,ORF1b:P314L,ORF3a:Q57H,ORF3a:D183N,S:D614G,S:M1237I		1-4,19291-19556,29861-29870,29899-29903			89615	0	29903	3000	0	good	285	10	0	good	0	24	9	37.5	mediocre	17		0	good	0
SRR13570793	20A	3.14672	good	18	7	0	9	0	464	0	0	C241T,C3037T,C3737T,A8031G,G11417T,C14408T,C16887T,C17586T,C18118A,T19176C,A20268G,A23403G,T24076C,G25816C,T27384C,G28580T,C28854T,C29666T	29761-29767		N:D103Y,N:S194L,ORF1a:P1158S,ORF1a:K2589R,ORF1a:V3718F,ORF1b:P314L,ORF1b:L1551I,ORF3a:D142H,S:D614G		3-4,19291-19557,27528-27648,27696-27729,27736-27740,27785-27790,29482-29494,29857-29871,29903			89604	2	29903	3000	6.07407	good	464	10	0	good	0	24	4	16.6667	good	12		0	good	0
SRR13570794	20A	0	good	17	9	0	8	3	244	0	0	T224C,C241T,C3037T,G6618A,A7833C,C9996T,C10741T,C14408T,G15327T,A20268G,A23403G,C23604A,G23611T,T24076C,C28854T,G29266A,T29710C	6605-6613		N:S194L,ORF1a:G2118D,ORF1a:N2523T,ORF1a:S3244L,ORF1b:P314L,ORF1b:M620I,S:D614G,S:P681H	ORF1a:S2114-,ORF1a:R2115-,ORF1a:V2116-	1-3,19291-19462,19497-19542,19546-19552,29855-29869,29903			89607	0	29903	3000	0	good	244	10	0	good	0	24	-2	0	good	6		0	good	0
SRR13570795	20B	2.7321	good	18	0	0	11	0	592	0	3	C241T,C2197T,C3037T,C6402G,C7299T,C8655T,C11005A,C14408T,T20504C,A21685G,A23403G,T23489C,G25183T,T28245A,A28624T,G28881A,G28882A,G28883C			N:R203K,N:G204R,ORF1a:P2046R,ORF1a:A2345V,ORF1a:S2797F,ORF1a:H3580Q,ORF1b:P314L,ORF1b:I2346T,S:D614G,S:F643L,S:E1207D		13-36,19291-19387,27827-28242,29847-29901		ChinaCDC_N_F:G28881A;G28882A;G28883C	89595	12	29901	3000	10.8148	good	592	10	0	good	0	24	3	12.5	good	11		0	good	0
SRR13570796	20G	0.173611	good	22	0	0	15	0	199	0	0	C241T,C683T,C1059T,C3037T,C5497T,T9429C,G9928T,C10319T,C14408T,A18424G,C21304T,A23403G,G25563T,G25687T,G25907T,A27256G,T27687C,C27964T,C28472T,C28869T,G29422T,G29779T			N:P67S,N:P199L,ORF1a:T265I,ORF1a:I3055T,ORF1a:M3221I,ORF1a:L3352F,ORF1b:P314L,ORF1b:N1653D,ORF1b:R2613C,ORF3a:Q57H,ORF3a:A99S,ORF3a:G172V,ORF6:M19V,ORF8:S24L,S:D614G		2-11,19347-19387,19454-19556,29858-29902			89615	1	29902	3000	0	good	199	10	0	good	0	24	1	4.16667	good	9		0	good	0
SRR13570797	20A	0	good	23	0	0	11	0	51	0	2	C241T,C936T,G2516T,C3037T,C3787T,A5999G,A10323G,C10449T,C10798T,C11866T,C13378T,C14408T,C18693T,C19164T,A20268G,G21974T,A23403G,C24031T,C25521T,T25577C,C28854T,G28975T,C29666T			N:S194L,N:M234I,ORF1a:T224I,ORF1a:V751L,ORF1a:I1912V,ORF1a:K3353R,ORF1a:P3395L,ORF1b:P314L,ORF3a:I62T,S:D138Y,S:D614G		2-5,19408,29858-29903		ChinaCDC_N_R:G28975T,ChinaCDC_ORF_P:C13378T	89614	1	29903	3000	0	good	51	10	0	good	0	24	-3	0	good	5		0	good	0
SRR13570798	20C	5.5138	good	20	0	0	16	0	934	0	2	C241T,T692C,C1059T,C3037T,A5011C,C5497T,T7168C,C12525T,C14408T,G18028T,G19180T,A23403G,G24095T,G24638T,G25563T,C27920T,G28300T,C28677T,C28893T,C29445T			N:Q9H,N:T135I,N:P207L,N:T391I,ORF1a:F143L,ORF1a:T265I,ORF1a:Q1582H,ORF1a:T4087I,ORF1b:P314L,ORF1b:A1521S,ORF1b:V1905L,ORF3a:Q57H,ORF9b:S6I,S:D614G,S:A845S,S:A1026S		5-36,19291-19558,20105-20200,21162-21368,27528-27808,29854-29903		ChinaCDC_N_F:C28893T,USCDC_N1_F:G28300T	89617	4	29903	3000	23.4815	good	934	10	0	good	0	24	-2	0	good	6		0	good	0
SRR13570799	21F (Iota)	0	good	22	10	0	16	3	163	0	1	C241T,C1059T,C3037T,G6101A,A7201G,T9867C,C10450T,C11020T,C14408T,A16500C,A20262G,C21058T,C21575T,C21846T,A22320G,A23403G,C23664T,C25517T,G25563T,C27925T,C28869T,G28975A	11288-11296,28271		N:P199L,N:M234I,ORF1a:T265I,ORF1a:G1946S,ORF1a:L3201P,ORF1b:P314L,ORF1b:Q1011H,ORF1b:P2531S,ORF3a:P42L,ORF3a:Q57H,ORF8:T11I,S:L5F,S:T95I,S:D253G,S:D614G,S:A701V	ORF1a:S3675-,ORF1a:G3676-,ORF1a:F3677-	2-4,19293-19297,19331-19454,19466-19485,29852-29862		ChinaCDC_N_R:G28975A	89452	1	29862	3000	0	good	163	10	0	good	0	24	-1	0	good	7		0	good	0
SRR13627962	20G	1.5625	good	24	0	0	17	0	45	0	0	C241T,C1059T,C3037T,C8140T,G9928T,C10319T,G13505A,C14408T,C15960T,A18424G,C21304T,G21593A,C21646T,A23403G,C24068A,G25563T,G25907T,C26534T,C27002T,C27945T,C27964T,C28011G,C28472T,C28869T			N:P67S,N:P199L,ORF1a:T265I,ORF1a:M3221I,ORF1a:L3352F,ORF1b:C13Y,ORF1b:P314L,ORF1b:N1653D,ORF1b:R2613C,ORF3a:Q57H,ORF3a:G172V,ORF8:Q18*,ORF8:S24L,ORF8:H40D,S:V11I,S:D614G,S:Q836K		1-2,29861-29903			89613	0	29903	3000	0	good	45	10	0	good	0	24	3	12.5	good	11		0	good	0
SRR13627963	20A	0.046145	good	16	0	0	8	0	358	0	1	C241T,G1444T,C3037T,C5310T,G6618A,C10741T,C11866T,C14408T,A20268G,A23403G,C23604A,T24076C,C28854T,C28887T,G29266A,T29710C			N:S194L,N:T205I,ORF1a:L393F,ORF1a:T1682I,ORF1a:G2118D,ORF1b:P314L,S:D614G,S:P681H		31-38,19291-19556,29820-29903		ChinaCDC_N_F:C28887T	89555	30	29903	3000	2.14815	good	358	10	0	good	0	24	-4	0	good	4		0	good	0
SRR13627964	20G	0.173611	good	20	0	0	16	0	45	0	0	C241T,C1059T,C1348T,C3037T,C3738T,A4269G,A5852G,C10319T,C12708T,C14408T,A18424G,C20629T,A23403G,C24133T,G25244T,G25563T,G25907T,C27964T,C28472T,C28869T			N:P67S,N:P199L,ORF1a:T265I,ORF1a:P1158L,ORF1a:N1335S,ORF1a:I1863V,ORF1a:L3352F,ORF1a:A4148V,ORF1b:P314L,ORF1b:N1653D,ORF1b:H2388Y,ORF3a:Q57H,ORF3a:G172V,ORF8:S24L,S:D614G,S:V1228L		2-4,29862-29903			89626	1	29903	3000	0	good	45	10	0	good	0	24	1	4.16667	good	9		0	good	0
SRR13627965	20A	0	good	20	0	0	11	0	50	0	1	C241T,G1444T,C3037T,C3096T,C5310T,C6594T,G6618A,C10741T,C14408T,A20268G,A23403G,C23604A,T24076C,C24844T,T27856A,C28854T,C28887T,G29266A,T29710C,C29741T			N:S194L,N:T205I,ORF1a:L393F,ORF1a:S944L,ORF1a:T1682I,ORF1a:P2110L,ORF1a:G2118D,ORF1b:P314L,ORF7b:L34Q,S:D614G,S:P681H		2,29855-29903		ChinaCDC_N_F:C28887T	89626	1	29903	3000	0	good	50	10	0	good	0	24	0	0	good	8		0	good	0
SRR13627966	20G	0	good	23	0	0	17	0	299	0	0	C241T,C1059T,C3037T,C4206T,C5549T,G8083A,C8890T,A9085G,C10319T,C14408T,C14805T,A18424G,C21304T,A23403G,G23593T,G25563T,G25907T,A26148G,C27964T,C28093T,C28472T,C28869T,G29402T			N:P67S,N:P199L,N:D377Y,ORF1a:T265I,ORF1a:A1314V,ORF1a:L1762F,ORF1a:M2606I,ORF1a:L3352F,ORF1b:P314L,ORF1b:N1653D,ORF1b:R2613C,ORF3a:Q57H,ORF3a:G172V,ORF8:S24L,ORF8:S67F,S:D614G,S:Q677H		7-14,19289-19557,29838-29859			89467	6	29859	3000	0	good	299	10	0	good	0	24	-1	0	good	7		0	good	0
SRR13627967	20A	0	good	18	0	0	10	0	21	0	1	C241T,G1444T,G1806A,C3037T,C4173T,C5310T,G6618A,C8626T,C10741T,C14408T,A20268G,A23403G,C23604A,T24076C,C28854T,C28887T,G29266A,T29710C			N:S194L,N:T205I,ORF1a:L393F,ORF1a:G514E,ORF1a:T1303I,ORF1a:T1682I,ORF1a:G2118D,ORF1b:P314L,S:D614G,S:P681H		1,29854-29873		ChinaCDC_N_F:C28887T	89547	0	29873	3000	0	good	21	10	0	good	0	24	-2	0	good	6		0	good	0
SRR13627968	20B	0.459383	good	24	0	0	14	0	483	0	3	C241T,G1836A,C2110T,C3037T,A3790T,G6362A,G9802T,G11417T,C12473T,C14408T,T15642C,C17550T,G22604T,G22661T,A23403G,G25062C,C25521T,G25913A,C28278A,G28881A,G28882A,G28883C,C29370T,T29793C			N:S2Y,N:R203K,N:G204R,N:T366I,ORF1a:G524D,ORF1a:L1175F,ORF1a:A2033T,ORF1a:V3718F,ORF1b:P314L,ORF3a:G174D,S:A348S,S:V367F,S:D614G,S:G1167A		2-34,19292-19297,19346-19551,27528-27645,27650,27677-27715,27723-27790,29858-29869		ChinaCDC_N_F:G28881A;G28882A;G28883C	89610	1	29903	3000	6.77778	good	483	10	0	good	0	24	-7	0	good	1		0	good	0
SRR13627969	20I (Alpha, V1)	0.173611	good	34	19	0	22	6	60	0	4	C241T,C913T,C3037T,C3267T,C5025T,C5388A,C5986T,T6954C,C7224T,G7393T,C9286T,C14408T,C14676T,C15279T,C15368T,T16176C,A17615G,A23063T,C23271A,A23403G,C23604A,C23709T,T24506G,G24914C,C27972T,G28048T,A28111G,G28280C,A28281T,T28282A,G28881A,G28882A,G28883C,C28977T	11288-11296,21765-21770,21992-21994,28271		N:D3L,N:R203K,N:G204R,N:S235F,ORF1a:T1001I,ORF1a:S1587L,ORF1a:A1708D,ORF1a:I2230T,ORF1a:A2320V,ORF1b:P314L,ORF1b:T634I,ORF1b:K1383R,ORF8:Q27*,ORF8:R52I,ORF8:Y73C,S:N501Y,S:A570D,S:D614G,S:P681H,S:T716I,S:S982A,S:D1118H	ORF1a:S3675-,ORF1a:G3676-,ORF1a:F3677-,S:H69-,S:V70-,S:Y144-	1-3,19537-19546,19549-19551,29860-29903		ChinaCDC_N_F:G28881A;G28882A;G28883C,ChinaCDC_N_R:C28977T	89488	0	29903	3000	0	good	60	10	0	good	0	24	1	4.16667	good	9		0	good	0
SRR13627970	20G	0	good	22	0	0	17	0	56	0	0	C241T,C1059T,G1820A,C3037T,A6796G,G8083A,C10319T,C14408T,C14576T,C14805T,A18424G,C18698T,G21088T,C21302T,C21304A,G21305A,A23403G,G25563T,G25907T,C27964T,C28472T,C28869T			N:P67S,N:P199L,ORF1a:T265I,ORF1a:G519S,ORF1a:M2606I,ORF1a:L3352F,ORF1b:P314L,ORF1b:A370V,ORF1b:N1653D,ORF1b:A1744V,ORF1b:D2541Y,ORF1b:P2612L,ORF1b:R2613N,ORF3a:Q57H,ORF3a:G172V,ORF8:S24L,S:D614G		3-8,29854-29903			89615	2	29903	3000	0	good	56	10	0	good	0	24	0	0	good	8		0	good	0
SRR13627971	20A	0	good	17	22	0	9	0	51	0	1	C241T,G1444T,C3037T,C5310T,C6594T,G6618A,C10741T,C14408T,A20268G,A23403G,C23604A,T24076C,C24844T,C28854T,C28887T,G29266A,T29710C	29728-29749		N:S194L,N:T205I,ORF1a:L393F,ORF1a:T1682I,ORF1a:P2110L,ORF1a:G2118D,ORF1b:P314L,S:D614G,S:P681H		3-4,29854-29902		ChinaCDC_N_F:C28887T	89560	2	29902	3000	0	good	51	10	0	good	0	24	-2	0	good	6		0	good	0
SRR13627972	20A	0	good	14	0	0	8	0	59	0	1	C241T,G2258A,C3037T,C4582T,A6441G,C8140T,T9875C,C14318T,C14408T,A20268G,A23403G,C28854T,C29253T,A29558T			N:S194L,N:S327L,ORF1a:V665I,ORF1a:K2059R,ORF1a:Y3204H,ORF1b:T284I,ORF1b:P314L,S:D614G		4-10,29852-29903		HKU_N_R:C29253T	89644	3	29903	3000	0	good	59	10	0	good	0	24	0	0	good	8		0	good	0
SRR13627973	20C	0	good	21	2	0	15	0	84	0	1	C241T,C1059T,A1180G,C3037T,C6730T,C6936T,C10029T,C11514T,G13425A,C14408T,C16375T,C17746T,T20748C,T23042C,A23403G,C23604A,C23709T,G25563T,T26767C,C28887T,C29719T	2827129711		M:I82T,N:T205I,ORF1a:T265I,ORF1a:S2224F,ORF1a:T3255I,ORF1a:T3750I,ORF1a:R4387H,ORF1b:P314L,ORF1b:P970S,ORF1b:P1427S,ORF3a:Q57H,S:S494P,S:D614G,S:P681H,S:T716I		1-38,29858-29903		ChinaCDC_N_F:C28887T	89607	0	29903	3000	0	good	84	10	0	good	0	24	-3	0	good	5		0	good	0
SRR13627974	20C	0	good	16	0	0	10	0	51	0	1	C241T,A291G,C643T,C1059T,C3037T,G3231T,C7420T,A12850G,A13296G,C14408T,T19092C,C21364T,A23064C,A23403G,G25563T,C28890T			N:S206F,ORF1a:N9S,ORF1a:T265I,ORF1a:G989V,ORF1a:D4344G,ORF1b:P314L,ORF1b:P2633S,ORF3a:Q57H,S:N501T,S:D614G		1-2,29855-29903		ChinaCDC_N_F:C28890T	89645	0	29903	3000	0	good	51	10	0	good	0	24	-3	0	good	5		0	good	0
SRR13627975	20A	0	good	17	0	0	8	0	25	0	1	C241T,G1444T,C3037T,A5215G,C5310T,G6618A,C10741T,G12328A,C14408T,A20268G,A23403G,C23604A,T24076C,C28854T,C28887T,G29266A,T29710C			N:S194L,N:T205I,ORF1a:L393F,ORF1a:T1682I,ORF1a:G2118D,ORF1b:P314L,S:D614G,S:P681H		13-19,29855-29870,29902-29903		ChinaCDC_N_F:C28887T	89605	12	29903	3000	0	good	25	10	0	good	0	24	-3	0	good	5		0	good	0
SRR13627976	20A	0	good	17	0	0	9	0	76	0	1	C241T,T2014C,C3037T,C4404T,G6618A,A7833C,C8357T,C10741T,C14408T,A20268G,A23403G,C23604A,T24076C,C28854T,G28899A,G29266A,T29710C			N:S194L,N:R209K,ORF1a:A1380V,ORF1a:G2118D,ORF1a:N2523T,ORF1a:H2698Y,ORF1b:P314L,S:D614G,S:P681H		3-10,19397-19426,19434-19439,19449-19454,19506-19519,29858-29869		ChinaCDC_N_F:G28899A	89635	2	29903	3000	0	good	76	10	0	good	0	24	-3	0	good	5		0	good	0
SRR13627977	20A	1.37845	good	17	0	0	8	0	617	0	1	C241T,G1444T,C3037T,C5310T,G6618A,G9802T,C10741T,C14408T,A20268G,T20799C,A23403G,C23604A,T24076C,C28854T,C28887T,G29266A,T29710C			N:S194L,N:T205I,ORF1a:L393F,ORF1a:T1682I,ORF1a:G2118D,ORF1b:P314L,S:D614G,S:P681H		3-37,5258-5264,19291-19553,27528-27790,29855-29903		ChinaCDC_N_F:C28887T	89635	2	29903	3000	11.7407	good	617	10	0	good	0	24	-3	0	good	5		0	good	0
SRR13627978	20A	25	good	22	22	0	13	6	53	0	1	C241T,C3037T,C3902T,A3983G,C4158T,C12439T,C14408T,C15037T,C21648T,C23277T,A23403G,G23593T,G24368A,G25565A,C25624T,T26496C,T27242C,C27630T,A28877T,G28975T,G29332T,G29751T	26158-26161,28880-28897		N:A208C,N:M234I,ORF1a:P1213S,ORF1a:T1240A,ORF1a:A1298V,ORF1b:P314L,ORF1b:R524C,ORF6:I14T,S:T29I,S:T572I,S:D614G,S:Q677H,S:D936N	N:S202-,N:R203-,N:G204-,N:T205-,N:S206-,N:P207-	12-17,29857-29903		ChinaCDC_N_R:G28975T	89508	11	29903	3000	0	good	53	10	0	good	0	24	12	50	mediocre	20		0	good	0
SRR13627979	20A	3.0173	good	15	0	0	7	0	769	0	0	C241T,C3037T,C3293T,G6618A,A7833C,C10741T,C14408T,A20268G,A23403G,C23604A,T24076C,C27630T,C28854T,G29266A,T29710C			N:S194L,ORF1a:P1010S,ORF1a:G2118D,ORF1a:N2523T,ORF1b:P314L,S:D614G,S:P681H		1-7,6869-7035,10451-10663,19595-19850,21442-21455,22645-22709,29857-29903			89649	0	29903	3000	17.3704	good	769	10	0	good	0	24	-5	0	good	3		0	good	0
SRR13627980	20I (Alpha, V1)	0	good	33	19	0	21	6	50	0	4	C241T,C913T,C3037T,C3267T,C5025T,C5388A,C5986T,T6954C,C7224T,G7393T,C9286T,C14408T,C14676T,C15279T,T16176C,A17615G,A23063T,C23271A,A23403G,C23604A,C23709T,T24506G,G24914C,C27972T,G28048T,A28111G,G28280C,A28281T,T28282A,G28881A,G28882A,G28883C,C28977T	11288-11296,21765-21770,21992-21994,28271		N:D3L,N:R203K,N:G204R,N:S235F,ORF1a:T1001I,ORF1a:S1587L,ORF1a:A1708D,ORF1a:I2230T,ORF1a:A2320V,ORF1b:P314L,ORF1b:K1383R,ORF8:Q27*,ORF8:R52I,ORF8:Y73C,S:N501Y,S:A570D,S:D614G,S:P681H,S:T716I,S:S982A,S:D1118H	ORF1a:S3675-,ORF1a:G3676-,ORF1a:F3677-,S:H69-,S:V70-,S:Y144-	1-4,29858-29903		ChinaCDC_N_F:G28881A;G28882A;G28883C,ChinaCDC_N_R:C28977T	89492	0	29903	3000	0	good	50	10	0	good	0	24	0	0	good	8		0	good	0
SRR13627981	20A	0	good	16	0	0	8	0	39	0	0	C241T,C3037T,G6618A,A7833C,C10741T,C14408T,C19862T,A20268G,C21575T,A23403G,C23604A,T24076C,C27923T,C28854T,G29266A,T29710C			N:S194L,ORF1a:G2118D,ORF1a:N2523T,ORF1b:P314L,ORF1b:A2132V,S:L5F,S:D614G,S:P681H		3-38,29901-29903			89639	2	29903	3000	0	good	39	10	0	good	0	24	-4	0	good	4		0	good	0
SRR13627982	20A	0	good	18	0	0	9	0	126	0	1	C241T,G1444T,C3037T,C5310T,C6594T,G6618A,C10741T,C14408T,C19011T,A20268G,A23403G,C23604A,T24076C,C24844T,C28854T,C28887T,G29266A,T29710C			N:S194L,N:T205I,ORF1a:L393F,ORF1a:T1682I,ORF1a:P2110L,ORF1a:G2118D,ORF1b:P314L,S:D614G,S:P681H		3-16,19301-19312,19442-19446,19456-19480,19497-19508,19518-19554,29837-29857		ChinaCDC_N_F:C28887T	89493	2	29857	3000	0	good	126	10	0	good	0	24	-2	0	good	6		0	good	0
SRR13627983	20A	0	good	17	0	0	9	0	227	0	1	C241T,G1444T,C3037T,C5310T,C6594T,G6618A,C10741T,C14408T,A20268G,A23403G,C23604A,T24076C,C24844T,C28854T,C28887T,G29266A,T29710C			N:S194L,N:T205I,ORF1a:L393F,ORF1a:T1682I,ORF1a:P2110L,ORF1a:G2118D,ORF1b:P314L,S:D614G,S:P681H		7-37,5231-5263,19413-19435,27528-27650,29854-29870		ChinaCDC_N_F:C28887T	89623	6	29903	3000	0	good	227	10	0	good	0	24	-3	0	good	5		0	good	0
SRR13627984	20G	0.173611	good	24	0	0	17	0	279	0	1	C241T,C1059T,C3037T,T6492C,A6796G,C7471T,G8083A,C10138T,C10319T,C14408T,C14805T,C15441T,G16935T,A18424G,G19684T,C21304T,A23403G,G25563T,C25844T,G25907T,C27964T,C28472T,C28869T,G29513T			N:P67S,N:P199L,N:A414S,ORF1a:T265I,ORF1a:I2076T,ORF1a:M2606I,ORF1a:L3352F,ORF1b:P314L,ORF1b:M1156I,ORF1b:N1653D,ORF1b:V2073L,ORF1b:R2613C,ORF3a:Q57H,ORF3a:T151I,ORF3a:G172V,ORF8:S24L,S:D614G		13-38,19293-19297,27528-27533,27570-27791,29852-29869,29902-29903		Charit√©_RdRp_F:C15441T	89577	12	29903	3000	0	good	279	10	0	good	0	24	1	4.16667	good	9		0	good	0
SRR13627985	20A	0	good	18	0	0	7	0	235	0	0	C241T,C3037T,G6618A,A7833C,T8929C,C10741T,C11344T,C14408T,C19273T,A20268G,A23403G,C23604A,T24076C,C26885T,C26936T,C28854T,G29266A,T29710C			N:S194L,ORF1a:G2118D,ORF1a:N2523T,ORF1b:P314L,ORF1b:P1936S,S:D614G,S:P681H		2-4,19292-19346,19397-19429,19449-19454,19466-19556,29857-29903			89634	1	29903	3000	0	good	235	10	0	good	0	24	-2	0	good	6		0	good	0
SRR13627986	20C	0	good	22	0	0	17	0	256	0	2	C241T,T692C,C1059T,C3037T,C3987T,A5011C,C5497T,T7168C,C12525T,C14408T,C16338T,G18028T,G19180T,A23403G,G24095T,G24638T,G25563T,C27920T,G28300T,C28677T,C28893T,C29445T			N:Q9H,N:T135I,N:P207L,N:T391I,ORF1a:F143L,ORF1a:T265I,ORF1a:T1241I,ORF1a:Q1582H,ORF1a:T4087I,ORF1b:P314L,ORF1b:A1521S,ORF1b:V1905L,ORF3a:Q57H,ORF9b:S6I,S:D614G,S:A845S,S:A1026S		3-21,27528-27659,27664-27696,27712-27713,27752-27763,27776-27778,27785-27790,29855-29903		ChinaCDC_N_F:C28893T,USCDC_N1_F:G28300T	89615	2	29903	3000	0	good	256	10	0	good	0	24	0	0	good	8		0	good	0
SRR13627987	20A	0	good	20	0	0	11	0	48	0	1	C241T,G1444T,C3037T,A4870G,C5310T,G6618A,A8519G,C10741T,C14408T,C14786T,C19834A,A20268G,A23403G,C23604A,T24076C,C27167T,C28854T,C28887T,G29266A,T29710C			N:S194L,N:T205I,ORF1a:L393F,ORF1a:T1682I,ORF1a:G2118D,ORF1a:N2752D,ORF1b:P314L,ORF1b:A440V,ORF1b:L2123I,S:D614G,S:P681H		4-7,29860-29903		ChinaCDC_N_F:C28887T	89620	3	29903	3000	0	good	48	10	0	good	0	24	0	0	good	8		0	good	0
SRR13627988	20A	0.593471	good	12	0	0	6	0	508	0	0	C241T,C3037T,G7643A,C10369T,C14408T,C15240T,C16887T,G19086T,A20268G,G22017T,A23403G,C28854T			N:S194L,ORF1a:A2460T,ORF1b:P314L,ORF1b:K1873N,S:W152L,S:D614G		11-38,19293-19297,19316-19475,27528-27790,29852-29903			89631	10	29903	3000	7.7037	good	508	10	0	good	0	24	-2	0	good	6		0	good	0
SRR13627989	20B	14.0625	good	24	0	0	16	0	17	0	4	C241T,C3037T,C3902T,A3983G,C4158T,C12439T,C14408T,C21648T,C23277T,A23403G,G23593T,G24368A,G25565A,C25624T,T26496C,T27242C,C27630T,A28877T,G28881A,G28882A,G28883C,G28975T,G29332T,G29751T			N:S202C,N:R203K,N:G204R,N:M234I,ORF1a:P1213S,ORF1a:T1240A,ORF1a:A1298V,ORF1b:P314L,ORF3a:S58N,ORF3a:H78Y,ORF6:I14T,S:T29I,S:T572I,S:D614G,S:Q677H,S:D936N		1-16,29903		ChinaCDC_N_F:G28881A;G28882A;G28883C,ChinaCDC_N_R:G28975T	89613	0	29903	3000	0	good	17	10	0	good	0	24	9	37.5	mediocre	17		0	good	0
SRR13627990	20B	0	good	17	0	0	9	0	17	0	3	C241T,C1572T,C3037T,T6262C,C6990T,G9389A,C11650T,C14408T,C16386T,C16915T,C20762T,C22987T,A23403G,C26060T,G28881A,G28882A,G28883C			N:R203K,N:G204R,ORF1a:T436I,ORF1a:S2242F,ORF1a:D3042N,ORF1b:P314L,ORF1b:T2432I,ORF3a:T223I,S:D614G		1-10,29862-29868		ChinaCDC_N_F:G28881A;G28882A;G28883C	89641	0	29903	3000	0	good	17	10	0	good	0	24	-4	0	good	4		0	good	0
SRR13627991	20I (Alpha, V1)	0.173611	good	34	19	0	22	6	56	0	4	C241T,C913T,C3037T,C3267T,C5025T,C5388A,C5986T,T6954C,C7224T,G7393T,C9286T,C14408T,C14676T,C15279T,C15368T,T16176C,A17615G,A23063T,C23271A,A23403G,C23604A,C23709T,T24506G,G24914C,C27972T,G28048T,A28111G,G28280C,A28281T,T28282A,G28881A,G28882A,G28883C,C28977T	11288-11296,21765-21770,21992-21994,28271		N:D3L,N:R203K,N:G204R,N:S235F,ORF1a:T1001I,ORF1a:S1587L,ORF1a:A1708D,ORF1a:I2230T,ORF1a:A2320V,ORF1b:P314L,ORF1b:T634I,ORF1b:K1383R,ORF8:Q27*,ORF8:R52I,ORF8:Y73C,S:N501Y,S:A570D,S:D614G,S:P681H,S:T716I,S:S982A,S:D1118H	ORF1a:S3675-,ORF1a:G3676-,ORF1a:F3677-,S:H69-,S:V70-,S:Y144-	1-6,29854-29903		ChinaCDC_N_F:G28881A;G28882A;G28883C,ChinaCDC_N_R:C28977T	89488	0	29903	3000	0	good	56	10	0	good	0	24	1	4.16667	good	9		0	good	0
SRR13627992	20G	0.173611	good	25	0	0	17	0	31	0	0	C241T,C1059T,G1942T,C3037T,G6530A,A7531G,G8083A,A9085G,C10319T,C14408T,C14805T,C15141T,A18424G,C21304T,A23403G,G23522A,G23593T,G25563T,G25907T,T27216A,T27656G,C27964T,C28472T,C28869T,G29402T			N:P67S,N:P199L,N:D377Y,ORF1a:T265I,ORF1a:E2089K,ORF1a:M2606I,ORF1a:L3352F,ORF1b:P314L,ORF1b:N1653D,ORF1b:R2613C,ORF3a:Q57H,ORF3a:G172V,ORF7a:I88S,ORF8:S24L,S:D614G,S:E654K,S:Q677H		20-38,29858-29869			89552	19	29903	3000	0	good	31	10	0	good	0	24	1	4.16667	good	9		0	good	0
SRR13676127	20A	10.6953	good	7	0	0	4	0	1183	0	0	C241T,C2416T,C3037T,C14408T,C17639T,A23403G,G25563T			ORF1b:P314L,ORF1b:S1391L,ORF3a:Q57H,S:D614G		28-38,2583-2717,2719-2748,2761-2767,2830-2832,2834,7097-7311,16204-16269,19291-19551,21163-21169,25990-25994,26005-26009,26023,27528-27792,29681-29760,29780-29870			89600	27	29903	3000	32.7037	mediocre	1183	10	0	good	0	24	-7	0	good	1		0	good	0
SRR13676128	20A	0	good	6	0	0	3	0	185	0	0	C241T,C2416T,C3037T,C14408T,A23403G,G25563T			ORF1b:P314L,ORF3a:Q57H,S:D614G		25-38,27528,27650-27692,27726-27790,29809-29870			89613	24	29903	3000	0	good	185	10	0	good	0	24	-8	0	good	0		0	good	0
SRR13676129	20A	2.69203	good	6	0	0	3	0	743	0	0	C241T,C2416T,C3037T,C14408T,A23403G,G25563T			ORF1b:P314L,ORF3a:Q57H,S:D614G		39-41,7106-7229,7282-7309,19293-19326,19439-19443,19457-19485,19496-19502,19508-19553,27528-27791,29667-29869			89571	38	29903	3000	16.4074	good	743	10	0	good	0	24	-8	0	good	0		0	good	0
SRR13676130	20A	0.003964	good	6	0	0	3	0	317	0	0	C241T,C2416T,C3037T,C14408T,A23403G,G25563T			ORF1b:P314L,ORF3a:Q57H,S:D614G		5-38,19291-19554,29852-29870			89673	4	29903	3000	0.62963	good	317	10	0	good	0	24	-8	0	good	0		0	good	0
SRR13676131	20C	0	good	7	0	0	5	0	58	0	0	C241T,C1059T,C1917T,C3037T,C14408T,A23403G,G25563T			ORF1a:T265I,ORF1a:T551I,ORF1b:P314L,ORF3a:Q57H,S:D614G		3-9,19311,19454,19484-19509,29848-29870			89675	2	29903	3000	0	good	58	10	0	good	0	24	-7	0	good	1		0	good	0
SRR13676132	20A	1	good	6	0	0	3	0	570	0	0	C241T,C2416T,C3037T,C14408T,A23403G,G25563T			ORF1b:P314L,ORF3a:Q57H,S:D614G		12-38,7112-7183,7199-7205,7234,19291-19306,27527-27791,29689-29870			89652	11	29903	3000	10	good	570	10	0	good	0	24	-8	0	good	0		0	good	0
SRR13676133	20C	0.000672	good	9	0	0	5	0	307	0	0	C241T,C1059T,C1594T,C3037T,C11916T,C14408T,C15714A,A23403G,G25563T			ORF1a:T265I,ORF1a:S3884L,ORF1b:P314L,ORF3a:Q57H,S:D614G		31-38,19291-19556,29838-29870			89583	30	29903	3000	0.259259	good	307	10	0	good	0	24	-6	0	good	2		0	good	0
SRR13676134	20C	3.75211	good	9	0	0	6	0	823	0	0	C241T,C1059T,C3037T,C14408T,G18255T,G21986A,A23403G,G25563T,C29733T			ORF1a:T265I,ORF1b:P314L,ORF1b:M1596I,ORF3a:Q57H,S:G142S,S:D614G		32-38,2583-2832,7105-7311,19293-19312,27528-27791,29795-29869			89580	31	29903	3000	19.3704	good	823	10	0	good	0	24	-5	0	good	3		0	good	0
SRR13676136	20A	65.61	mediocre	6	0	0	3	0	2487	0	0	C241T,C2416T,C3037T,C14408T,A23403G,G25563T			ORF1b:P314L,ORF3a:Q57H,S:D614G		48-54,2578-2837,7084-7319,8641-8893,9299-9486,10960-11004,13380-13494,13501-13503,13524-13532,13550-13610,16204-16424,19291-19558,20254-20255,21169,21207-21259,21273-21285,21290-21312,22897-22912,26033-26203,27528-27803,29373-29412,29574-29595,29666-29869			89544	47	29903	3000	81	mediocre	2487	10	0	good	0	24	-8	0	good	0		0	good	0
SRR13676137	20A	0	good	6	0	0	3	0	69	0	0	C241T,C2416T,C3037T,C14408T,A23403G,G25563T			ORF1b:P314L,ORF3a:Q57H,S:D614G		1-31,19293-19297,29838-29870			89685	0	29903	3000	0	good	69	10	0	good	0	24	-8	0	good	0		0	good	0
SRR13676138	19B	0	good	12	0	0	7	0	253	0	0	T490A,C3177T,C8782T,G11146T,C16178T,T18736C,G21123T,C24034T,T26729C,G28077C,T28144C,A29700G			ORF1a:D75E,ORF1a:P971L,ORF1a:M3627I,ORF1b:S904L,ORF1b:F1757L,ORF8:V62L,ORF8:L84S		3-26,19348-19352,19358-19557,29847-29870			89655	2	29903	3000	0	good	253	10	0	good	0	24	0	0	good	8		0	good	0
SRR13676139	20C	0.006639	good	8	0	0	5	0	322	0	0	C241T,C1059T,C3037T,C14408T,A23403G,G25563T,C28171T,C29870A			ORF1a:T265I,ORF1b:P314L,ORF3a:Q57H,ORF8:P93L,S:D614G		6-30,19291-19554,29837-29869			89662	5	29903	3000	0.814815	good	322	10	0	good	0	24	-6	0	good	2		0	good	0
SRR13676140	20C	0.36	good	9	0	0	7	0	462	0	0	C241T,C1059T,C2388T,C3037T,C14408T,G18255T,G21986A,A23403G,G25563T			ORF1a:T265I,ORF1a:T708I,ORF1b:P314L,ORF1b:M1596I,ORF3a:Q57H,S:G142S,S:D614G		1-33,2264-2269,19291-19553,21163-21165,27845-27961,28074-28078,28082,29837-29870			89673	0	29903	3000	6	good	462	10	0	good	0	24	-5	0	good	3		0	good	0
SRR13676141	20A	12.1723	good	4	0	0	2	0	1242	0	0	C241T,C3037T,C14408T,A23403G			ORF1b:P314L,S:D614G		31-38,2259-2282,2503-2512,19291-19555,21163-21371,22340-22354,22377-22468,27528-27962,29687-29870			89603	30	29903	3000	34.8889	mediocre	1242	10	0	good	0	24	-8	0	good	0		0	good	0
SRR13676142	19B	0.010754	good	12	0	0	6	0	328	0	0	T490A,C3177T,C8782T,T18736C,C24034T,T26729C,C26735T,C27635T,G28077C,T28144C,A29567C,A29700G			ORF1a:D75E,ORF1a:P971L,ORF1b:F1757L,ORF7a:S81L,ORF8:V62L,ORF8:L84S		12-38,19291-19557,29837-29870			89628	11	29903	3000	1.03704	good	328	10	0	good	0	24	0	0	good	8		0	good	0
SRR13676143	20C	0.000219	good	9	0	0	6	0	304	0	0	T13C,C241T,C1059T,C3037T,C14408T,G18255T,G21986A,A23403G,G25563T			ORF1a:T265I,ORF1b:P314L,ORF1b:M1596I,ORF3a:Q57H,S:G142S,S:D614G		3-6,19291-19557,29838-29870			89667	2	29903	3000	0.148148	good	304	10	0	good	0	24	-5	0	good	3		0	good	0
SRR13676144	20C	0	good	8	0	0	6	0	60	0	0	C241T,C1059T,C3037T,G11507A,C12081T,C14408T,A23403G,G25563T			ORF1a:T265I,ORF1a:V3748I,ORF1a:A3939V,ORF1b:P314L,ORF3a:Q57H,S:D614G		4-37,19291-19297,29852-29870			89668	3	29903	3000	0	good	60	10	0	good	0	24	-6	0	good	2		0	good	0
SRR13676145	19B	0.116104	good	13	0	0	8	0	392	0	1	T490A,C3177T,C6040T,C8782T,G12478A,A15917G,T18736C,C24034T,T26729C,G28077C,T28144C,C28896G,A29700G			N:A208G,ORF1a:D75E,ORF1a:P971L,ORF1a:M4071I,ORF1b:Y817C,ORF1b:F1757L,ORF8:V62L,ORF8:L84S		5-38,19291-19553,21163-21197,29844-29903		ChinaCDC_N_F:C28896G	89645	4	29903	3000	3.40741	good	392	10	0	good	0	24	-5	0	good	3		0	good	0
SRR13676146	20C	4.97125	good	6	0	0	4	0	902	0	0	C241T,C1059T,C3037T,C14408T,A23403G,G25563T			ORF1a:T265I,ORF1b:P314L,ORF3a:Q57H,S:D614G		38,19291-19556,21163-21364,27543-27791,29687-29870			89574	37	29903	3000	22.2963	good	902	10	0	good	0	24	-8	0	good	0		0	good	0
SRR13676147	20C	0	good	8	0	0	6	0	73	0	0	C241T,C1059T,C3037T,A3084T,C14408T,C21191T,A23403G,G25563T			ORF1a:T265I,ORF1a:E940V,ORF1b:P314L,ORF1b:A2575V,ORF3a:Q57H,S:D614G		5-17,29814-29870,29901-29903			89665	4	29903	3000	0	good	73	10	0	good	0	24	-6	0	good	2		0	good	0
SRR13676148	19B	0	good	12	0	0	7	0	53	0	0	T490A,C3177T,C8782T,G11146T,C16178T,T18736C,G21123T,C24034T,T26729C,G28077C,T28144C,A29700G			ORF1a:D75E,ORF1a:P971L,ORF1a:M3627I,ORF1b:S904L,ORF1b:F1757L,ORF8:V62L,ORF8:L84S		5-30,29844-29870			89649	4	29903	3000	0	good	53	10	0	good	0	24	0	0	good	8		0	good	0
SRR13676149	19A	5.5e-05	good	4	3	0	2	1	302	0	0	C11620T,G15850T,C26032T,G29711T	669-671		ORF1a:Y136N,ORF1b:D795Y	ORF1a:S135-	36-38,19291-19557,29839-29870			89571	35	29903	3000	0.074074	good	302	10	0	good	0	24	-3	0	good	5		0	good	0
SRR13676151	20A	172.387	bad	8	7	0	2	0	3845	0	0	C241T,C2416T,C3037T,C14408T,A23403G,A23592G,G23593C,G25563T	23585-23591		ORF1b:P314L,ORF3a:Q57H		39-49,2581-2834,2836-2837,5260-5270,7092-7311,7690-7951,8335-8893,9266-9486,10758-10763,10884-10889,10891-11003,16204-16444,19291-19558,19934-19961,20012-20035,20040-20100,20173-20479,21163-21371,22433-22521,22897-23127,23584,23594-23595,25962-26204,27528-27800,29666-29868			89535	38	29903	3000	131.296	bad	3845	10	0	good	0	24	-5	0	good	3		0	good	0
SRR13676152	19B	11.3844	good	6	0	0	3	0	1211	0	0	C8782T,C17747T,A17858G,C18060T,A24694T,T28144C			ORF1b:P1427L,ORF1b:Y1464C,ORF8:L84S		2578-2767,2827-2833,7093-7311,19291-19391,19397-19451,25988-26116,26118-26179,27528-27791,29687-29870			89679	2	29903	3000	33.7407	mediocre	1211	10	0	good	0	24	-7	0	good	1		0	good	0
SRR13676153	20B	0	good	9	0	0	5	0	222	0	3	C241T,C313T,C3037T,C14408T,A23403G,G26526T,G28881A,G28882A,G28883C			M:A2S,N:R203K,N:G204R,ORF1b:P314L,S:D614G		17-38,19291-19443,19538-19546,19549-19553,29838-29870		ChinaCDC_N_F:G28881A;G28882A;G28883C	89625	16	29903	3000	0	good	222	10	0	good	0	24	-7	0	good	1		0	good	0
SRR13676154	20C	53.9409	mediocre	8	0	0	6	0	2283	0	0	C241T,C1059T,A2018G,C3037T,C14408T,T21995C,A23403G,G25563T			ORF1a:T265I,ORF1a:M585V,ORF1b:P314L,ORF3a:Q57H,S:Y145H,S:D614G		40-55,2584-2653,2662-2742,6869-6873,6878-6901,7011-7058,7060-7082,7092-7311,8657-8661,8678-8693,8710-8730,8843-8893,9266-9354,9478,16204-16294,16382-16424,19291-19557,20241-20335,20359-20360,20377-20479,21163-21169,22897-22935,25990-26156,26188-26204,27528-27797,29357-29868			89560	39	29903	3000	73.4444	mediocre	2283	10	0	good	0	24	-6	0	good	2		0	good	0
SRR13676155	20C	0	good	8	0	0	4	0	54	0	0	C241T,C379A,C1059T,C3037T,C14408T,C22480T,A23403G,G25563T			ORF1a:T265I,ORF1b:P314L,ORF3a:Q57H,S:D614G		12-38,29844-29870			89644	11	29903	3000	0	good	54	10	0	good	0	24	-6	0	good	2		0	good	0
SRR13676156	19A	0	good	5	3	0	2	1	88	0	0	C11620T,G15850T,C26032T,G29645T,G29711T	669-671		ORF1a:Y136N,ORF1b:D795Y	ORF1a:S135-	2-16,19502-19541,19549-19552,29842-29870			89669	1	29903	3000	0	good	88	10	0	good	0	24	-2	0	good	6		0	good	0
SRR13676157	20C	0	good	7	0	0	5	0	299	0	0	C241T,C1059T,C3037T,G9738T,C14408T,A23403G,G25563T			ORF1a:T265I,ORF1a:S3158I,ORF1b:P314L,ORF3a:Q57H,S:D614G		4-12,19291-19546,29837-29870			89672	3	29903	3000	0	good	299	10	0	good	0	24	-7	0	good	1		0	good	0
SRR13676158	19B	128.361	bad	9	1	0	4	0	3359	0	0	T490A,C3177T,T18736C,G19684T,C24034T,T26729C,G28077C,T28144C,C29870A	3962		ORF1b:F1757L,ORF1b:V2073L,ORF8:V62L,ORF8:L84S		40-325,2578-2838,4420-4514,5011-5229,5260-5275,6867-7317,8654-8750,8761-8784,8855-8876,9266-9483,10955,13502-13516,19291-19558,19932-20479,21163-21197,21211-21231,25988-26033,26055-26204,27528-27791,29371-29510,29687-29868			89546	39	29903	3000	113.296	bad	3359	10	0	good	0	24	0	0	good	8		0	good	0
SRR13676159	20A	0.214335	good	6	0	0	3	0	425	0	0	C241T,C2416T,C3037T,C14408T,A23403G,G25563T			ORF1b:P314L,ORF3a:Q57H,S:D614G		10-30,7111-7216,27528-27791,29837-29870			89658	9	29903	3000	4.62963	good	425	10	0	good	0	24	-8	0	good	0		0	good	0
SRR13711042	20A	0	good	10	0	0	4	0	63	0	0	C241T,C3037T,T5566C,C13721T,C14408T,C18555T,C18877T,C20283T,A23403G,G25563T			ORF1b:P85L,ORF1b:P314L,ORF3a:Q57H,S:D614G		1-11,29852-29903			89669	0	29903	3000	0	good	63	10	0	good	0	24	-4	0	good	4		0	good	0
SRR13711043	20C	0	good	8	0	0	4	0	84	0	0	C241T,C1059T,C3037T,C14408T,C16575T,A23403G,G25563T,G29449T			ORF1a:T265I,ORF1b:P314L,ORF3a:Q57H,S:D614G		5-33,29849-29903			89665	4	29903	3000	0	good	84	10	0	good	0	24	-6	0	good	2		0	good	0
SRR13711044	20C	0	good	7	0	0	4	0	93	0	0	C241T,C1059T,C3037T,C14408T,C21811T,A23403G,G25563T			ORF1a:T265I,ORF1b:P314L,ORF3a:Q57H,S:D614G		9-38,29840-29902			89654	8	29902	3000	0	good	93	10	0	good	0	24	-7	0	good	1		0	good	0
SRR13711045	20C	0	good	7	0	0	4	0	293	0	0	C241T,C1059T,C3037T,C14408T,A23403G,G25563T,A29700G			ORF1a:T265I,ORF1b:P314L,ORF3a:Q57H,S:D614G		32-38,19442-19450,27528-27789,29837-29851			89432	31	29851	3000	0	good	293	10	0	good	0	24	-7	0	good	1		0	good	0
SRR13711046	20C	15.2678	good	6	0	0	4	0	1355	0	0	C241T,C1059T,C3037T,C14408T,A23403G,G25563T			ORF1a:T265I,ORF1b:P314L,ORF3a:Q57H,S:D614G		31-38,2586-2606,2613-2624,2634-2832,5640-5872,8656-8879,8881-8893,13391-13606,19331-19443,27528-27791,29852-29903			89595	30	29903	3000	39.0741	mediocre	1355	10	0	good	0	24	-8	0	good	0		0	good	0
SRR13711047	20C	0	good	7	0	0	5	0	55	0	0	C241T,C1059T,C3037T,C6762T,C14408T,A23403G,G25563T			ORF1a:T265I,ORF1a:T2166I,ORF1b:P314L,ORF3a:Q57H,S:D614G		36-38,29852-29903			89576	35	29903	3000	0	good	55	10	0	good	0	24	-7	0	good	1		0	good	0
SRR13711048	20C	0	good	13	0	0	9	0	79	0	0	C241T,C1059T,C3037T,G7809A,C11916T,C13038T,C14408T,C18998T,A23403G,G25563T,C25721T,C26882T,G29540A			ORF1a:T265I,ORF1a:R2515K,ORF1a:S3884L,ORF1a:T4258I,ORF1b:P314L,ORF1b:A1844V,ORF3a:Q57H,ORF3a:A110V,S:D614G		4-36,29858-29903			89648	3	29903	3000	0	good	79	10	0	good	0	24	-4	0	good	4		0	good	0
SRR13711049	20C	0	good	9	0	0	6	0	238	0	0	C241T,C1059T,C3037T,C11916T,C14408T,C18998T,A23403G,G25563T,G29540A			ORF1a:T265I,ORF1a:S3884L,ORF1b:P314L,ORF1b:A1844V,ORF3a:Q57H,S:D614G		9-17,27528-27706,29854-29903			89649	8	29903	3000	0	good	238	10	0	good	0	24	-8	0	good	0		0	good	0
SRR13711050	19B	0	good	11	0	0	6	0	22	0	0	T490A,C3177T,C8782T,C16178T,T18736C,G21123T,C24034T,T26729C,G28077C,T28144C,A29700G			ORF1a:D75E,ORF1a:P971L,ORF1b:S904L,ORF1b:F1757L,ORF8:V62L,ORF8:L84S		29852-29873			89524	17	29873	3000	0	good	22	10	0	good	0	24	-1	0	good	7		0	good	0
SRR13711051	19B	0	good	12	0	0	7	0	88	0	0	T490A,C3177T,C8782T,G11146T,C16178T,T18736C,G21123T,C24034T,T26729C,G28077C,T28144C,A29700G			ORF1a:D75E,ORF1a:P971L,ORF1a:M3627I,ORF1b:S904L,ORF1b:F1757L,ORF8:V62L,ORF8:L84S		5-28,29837-29900			89640	4	29900	3000	0	good	88	10	0	good	0	24	0	0	good	8		0	good	0
SRR13711052	20C	0	good	6	0	0	4	0	64	0	0	C241T,C1059T,C3037T,C14408T,A23403G,G25563T			ORF1a:T265I,ORF1b:P314L,ORF3a:Q57H,S:D614G		3-4,29842-29903			89679	2	29903	3000	0	good	64	10	0	good	0	24	-8	0	good	0		0	good	0
SRR13711053	20C	0	good	7	0	0	4	0	46	0	0	C241T,C1059T,C2197T,C3037T,C14408T,A23403G,G25563T			ORF1a:T265I,ORF1b:P314L,ORF3a:Q57H,S:D614G		8-38,29837-29851			89504	7	29851	3000	0	good	46	10	0	good	0	24	-7	0	good	1		0	good	0
SRR13711054	20C	0	good	6	0	0	4	0	103	0	0	C241T,C1059T,C3037T,C14408T,A23403G,G25563T			ORF1a:T265I,ORF1b:P314L,ORF3a:Q57H,S:D614G		2-38,29838-29903			89682	1	29903	3000	0	good	103	10	0	good	0	24	-8	0	good	0		0	good	0
SRR13711055	20C	0	good	6	0	0	4	0	93	0	0	C241T,C1059T,C3037T,C14408T,A23403G,G25563T			ORF1a:T265I,ORF1b:P314L,ORF3a:Q57H,S:D614G		5-30,29837-29903			89673	4	29903	3000	0	good	93	10	0	good	0	24	-8	0	good	0		0	good	0
SRR13711056	20C	0	good	7	0	0	4	0	60	0	0	C241T,C1059T,C3037T,C14408T,A23403G,G25563T,C29281A			ORF1a:T265I,ORF1b:P314L,ORF3a:Q57H,S:D614G		12-17,19294-19297,27533,29854-29902			89645	11	29902	3000	0	good	60	10	0	good	0	24	-7	0	good	1		0	good	0
SRR13711057	20C	11.0618	good	6	0	0	4	0	1198	0	0	C241T,C1059T,C3037T,C14408T,A23403G,G25563T			ORF1a:T265I,ORF1b:P314L,ORF3a:Q57H,S:D614G		38,1333-1497,1507-1579,2584-2832,5231-5263,6867-7052,20247-20271,20301-20326,20473-20478,27528-27791,29373-29505,29838-29870,29900-29903			89574	37	29903	3000	33.2593	mediocre	1198	10	0	good	0	24	-8	0	good	0		0	good	0
SRR13711058	20C	0	good	6	0	0	4	0	29	0	0	C241T,C1059T,C3037T,C14408T,A23403G,G25563T			ORF1a:T265I,ORF1b:P314L,ORF3a:Q57H,S:D614G		4-11,29855-29875			89592	3	29875	3000	0	good	29	10	0	good	0	24	-8	0	good	0		0	good	0
SRR13711059	20C	0.003086	good	7	0	0	4	0	315	0	0	C241T,C1059T,C3037T,C14408T,C21811T,A23403G,G25563T			ORF1a:T265I,ORF1b:P314L,ORF3a:Q57H,S:D614G		33-38,2586-2598,27528-27704,27713-27716,27726-27790,29854-29903			89585	32	29903	3000	0.555556	good	315	10	0	good	0	24	-7	0	good	1		0	good	0
SRR13711060	19B	1.38716	good	12	0	0	7	0	618	0	1	T490A,C3177T,C6040T,C8782T,G12478A,T18736C,C24034T,T26729C,G28077C,T28144C,C28896G,A29700G			N:A208G,ORF1a:D75E,ORF1a:P971L,ORF1a:M4071I,ORF1b:F1757L,ORF8:V62L,ORF8:L84S		32-38,8692-8694,8703-8711,8874-8879,19291-19557,27528-27791,29842-29903		ChinaCDC_N_F:C28896G	89568	31	29903	3000	11.7778	good	618	10	0	good	0	24	-6	0	good	2		0	good	0
SRR13711061	20C	0	good	6	0	0	4	0	41	0	0	C241T,C1059T,C3037T,C14408T,A23403G,G25563T			ORF1a:T265I,ORF1b:P314L,ORF3a:Q57H,S:D614G		3-28,29837-29851			89523	2	29851	3000	0	good	41	10	0	good	0	24	-8	0	good	0		0	good	0
SRR13711062	19B	0	good	12	0	0	7	0	29	0	0	T490A,C3177T,C8782T,G11146T,C16178T,T18736C,G21123T,C24034T,T26729C,G28077C,T28144C,A29700G			ORF1a:D75E,ORF1a:P971L,ORF1a:M3627I,ORF1b:S904L,ORF1b:F1757L,ORF8:V62L,ORF8:L84S		1-8,29837-29857			89523	0	29857	3000	0	good	29	10	0	good	0	24	0	0	good	8		0	good	0
SRR13711063	20C	0	good	9	0	0	6	0	66	0	1	C241T,C1059T,C1178T,C3037T,C14408T,C16260T,A23403G,G25563T,C28821A			N:S183Y,ORF1a:T265I,ORF1a:P305S,ORF1b:P314L,ORF3a:Q57H,S:D614G		5-35,29839-29873		Charit√©_N_R:C28821A	89571	4	29873	3000	0	good	66	10	0	good	0	24	-7	0	good	1		0	good	0
SRR13711064	20C	0	good	7	0	0	4	0	69	0	0	C241T,C1059T,C3037T,C14408T,C21811T,A23403G,G25563T			ORF1a:T265I,ORF1b:P314L,ORF3a:Q57H,S:D614G		5-10,29841-29903			89669	4	29903	3000	0	good	69	10	0	good	0	24	-7	0	good	1		0	good	0
SRR13711065	20C	0	good	7	0	0	5	0	65	0	0	C241T,C1059T,C3037T,C14408T,A23403G,G25563T,C28006T			ORF1a:T265I,ORF1b:P314L,ORF3a:Q57H,ORF8:P38L,S:D614G		3-18,29855-29903			89675	2	29903	3000	0	good	65	10	0	good	0	24	-7	0	good	1		0	good	0
SRR13711066	19B	0	good	12	0	0	7	0	19	0	0	T490A,C3177T,C8782T,G11146T,C16178T,T18736C,G21123T,C24034T,T26729C,G28077C,T28144C,A29700G			ORF1a:D75E,ORF1a:P971L,ORF1a:M3627I,ORF1b:S904L,ORF1b:F1757L,ORF8:V62L,ORF8:L84S		1-7,29846-29857			89523	0	29857	3000	0	good	19	10	0	good	0	24	0	0	good	8		0	good	0
SRR13711067	19B	0	good	12	0	0	7	0	90	0	0	T490A,C3177T,C8782T,G11146T,C16178T,T18736C,G21123T,C24034T,T26729C,G28077C,T28144C,A29700G			ORF1a:D75E,ORF1a:P971L,ORF1a:M3627I,ORF1b:S904L,ORF1b:F1757L,ORF8:V62L,ORF8:L84S		3-38,29842-29895			89631	2	29895	3000	0	good	90	10	0	good	0	24	0	0	good	8		0	good	0
SRR13711068	19B	0	good	12	0	0	7	0	72	0	0	T490A,C3177T,C8782T,G11146T,C16178T,T18736C,G21123T,C24034T,T26729C,G28077C,T28144C,A29700G			ORF1a:D75E,ORF1a:P971L,ORF1a:M3627I,ORF1b:S904L,ORF1b:F1757L,ORF8:V62L,ORF8:L84S		5-16,29844-29903			89649	4	29903	3000	0	good	72	10	0	good	0	24	0	0	good	8		0	good	0
SRR13711069	20C	0	good	7	0	0	4	0	108	0	0	C241T,C1059T,C3037T,C7945T,C14408T,A23403G,G25563T			ORF1a:T265I,ORF1b:P314L,ORF3a:Q57H,S:D614G		2586-2592,27528-27578,29854-29903			89603	26	29903	3000	0	good	108	10	0	good	0	24	-7	0	good	1		0	good	0
SRR13711070	19B	0	good	12	0	0	7	0	93	0	0	T490A,C3177T,C8782T,G11146T,C16178T,T18736C,G21123T,C24034T,T26729C,G28077C,T28144C,A29700G			ORF1a:D75E,ORF1a:P971L,ORF1a:M3627I,ORF1b:S904L,ORF1b:F1757L,ORF8:V62L,ORF8:L84S		13-38,29837-29903			89625	12	29903	3000	0	good	93	10	0	good	0	24	0	0	good	8		0	good	0
SRR13711071	20A	0	good	7	0	0	3	0	44	0	0	C241T,C2416T,C3037T,C14408T,C15952T,A23403G,G25563T			ORF1b:P314L,ORF3a:Q57H,S:D614G		17-38,29841-29862			89510	16	29862	3000	0	good	44	10	0	good	0	24	-7	0	good	1		0	good	0
SRR13711072	20C	0	good	7	0	0	4	0	21	0	0	C241T,C1059T,C3037T,C14408T,A23403G,G25563T,G29825T			ORF1a:T265I,ORF1b:P314L,ORF3a:Q57H,S:D614G		1-7,29841-29854			89534	0	29854	3000	0	good	21	10	0	good	0	24	-7	0	good	1		0	good	0
SRR13711073	20C	0	good	8	0	0	6	0	99	0	0	C241T,C1059T,C3037T,G11507A,C12081T,C14408T,A23403G,G25563T			ORF1a:T265I,ORF1a:V3748I,ORF1a:A3939V,ORF1b:P314L,ORF3a:Q57H,S:D614G		2-38,29842-29903			89674	1	29903	3000	0	good	99	10	0	good	0	24	-6	0	good	2		0	good	0
SRR13711074	19B	0.173611	good	13	0	0	8	0	40	0	0	T490A,C3177T,C8782T,G11146T,C16178T,T18736C,G21123T,C23634T,C24034T,T26729C,G28077C,T28144C,A29700G			ORF1a:D75E,ORF1a:P971L,ORF1a:M3627I,ORF1b:S904L,ORF1b:F1757L,ORF8:V62L,ORF8:L84S,S:S691F		7-35,29852-29862			89516	6	29862	3000	0	good	40	10	0	good	0	24	1	4.16667	good	9		0	good	0
SRR13711075	20C	5.67145	good	8	0	0	5	0	943	0	1	C241T,C1059T,C3037T,C14408T,C16260T,A23403G,G25563T,C28821A			N:S183Y,ORF1a:T265I,ORF1b:P314L,ORF3a:Q57H,S:D614G		1-38,78-98,2583-2717,5638-5698,8656-8750,8802-8893,13380-13606,27528-27790,29852-29862		Charit√©_N_R:C28821A	89554	0	29862	3000	23.8148	good	943	10	0	good	0	24	-8	0	good	0		0	good	0
SRR13711076	20A	7.09137	good	6	0	0	3	0	1019	0	0	C241T,C2416T,C3037T,C14408T,A23403G,G25563T			ORF1b:P314L,ORF3a:Q57H,S:D614G		1-38,8651-8661,8682-8684,8782-8796,8830-8835,8846-8879,19291-19556,27528-28028,28043-28044,28082-28084,28088,29765-29903			89685	0	29903	3000	26.6296	good	1019	10	0	good	0	24	-8	0	good	0		0	good	0
SRR13711077	19B	0	good	12	0	0	7	0	71	0	0	T490A,C3177T,C8782T,G11146T,C16178T,T18736C,G21123T,C24034T,T26729C,G28077C,T28144C,A29700G			ORF1a:D75E,ORF1a:P971L,ORF1a:M3627I,ORF1b:S904L,ORF1b:F1757L,ORF8:V62L,ORF8:L84S		3-7,29838-29903			89655	2	29903	3000	0	good	71	10	0	good	0	24	0	0	good	8		0	good	0
SRR13711078	20C	0	good	8	0	0	5	0	41	0	0	C241T,C1059T,G2100T,C3037T,T4949C,C14408T,A23403G,G25563T			ORF1a:T265I,ORF1a:W612L,ORF1b:P314L,ORF3a:Q57H,S:D614G		3-38,29837-29841			89485	2	29841	3000	0	good	41	10	0	good	0	24	-6	0	good	2		0	good	0
SRR13764653	20B	6.25	good	24	0	0	14	0	81	0	3	C241T,A1547G,C2062T,G2243A,C2334T,C2395T,C3037T,G4160T,C8389T,T9172C,A10948G,C10977T,C14408T,G23012A,A23403G,C23604A,A24874G,G25819T,G25996T,G26730T,A26927G,G28881A,G28882A,G28883C			M:V70F,N:R203K,N:G204R,ORF1a:S428G,ORF1a:V660I,ORF1a:A690V,ORF1a:V1299L,ORF1a:A3571V,ORF1b:P314L,ORF3a:A143S,ORF3a:V202L,S:E484K,S:D614G,S:P681H		6-38,29852-29899		ChinaCDC_N_F:G28881A;G28882A;G28883C	89586	5	29899	3000	0	good	81	10	0	good	0	24	6	25	good	14		0	good	0
SRR13764654	20G	0	good	20	0	0	14	0	56	0	0	C241T,A427G,C1059T,C3037T,C10319T,C14408T,G15253A,A18424G,A20163G,C21304T,A23403G,C24616T,G25563T,G25907T,C26305G,C27964T,C28472T,C28869T,G29405C,G29705T			E:L21V,N:P67S,N:P199L,N:E378Q,ORF1a:T265I,ORF1a:L3352F,ORF1b:P314L,ORF1b:V596I,ORF1b:N1653D,ORF1b:R2613C,ORF3a:Q57H,ORF3a:G172V,ORF8:S24L,S:D614G		1-10,29858-29903			89629	0	29903	3000	0	good	56	10	0	good	0	24	-1	0	good	7		0	good	0
SRR13764655	20A	29.925	good	17	0	0	10	0	1777	0	1	C241T,G1444T,C3037T,C5310T,G6618A,T8838C,C10741T,T11449C,C14408T,A23403G,C23604A,T24076C,T24903C,C28854T,C28887T,G29266A,T29710C			N:S194L,N:T205I,ORF1a:L393F,ORF1a:T1682I,ORF1a:G2118D,ORF1a:I2858T,ORF1b:P314L,S:D614G,S:P681H,S:I1114T		12-38,2709-2761,2777-2791,2793-2813,5001-5275,6861-6964,7092-7311,19291-19557,20217-20226,20230-20291,20314-20315,20330-20371,20417-20486,21162-21386,22339-22346,22348-22367,22384-22423,27526-27808,29837-29869		ChinaCDC_N_F:C28887T	89608	11	29903	3000	54.7037	mediocre	1777	10	0	good	0	24	-2	0	good	6		0	good	0
SRR13764656	20A	0	good	19	0	0	10	0	103	0	1	C241T,G1444T,C3037T,C5310T,G6618A,T8838C,C10741T,T11449C,C14408T,T19668G,A20268G,C21590T,A23403G,C23604A,T24076C,C28854T,C28887T,G29266A,T29710C			N:S194L,N:T205I,ORF1a:L393F,ORF1a:T1682I,ORF1a:G2118D,ORF1a:I2858T,ORF1b:P314L,ORF1b:D2067E,S:D614G,S:P681H		3-38,29837-29903		ChinaCDC_N_F:C28887T	89627	2	29903	3000	0	good	103	10	0	good	0	24	-1	0	good	7		0	good	0
SRR13764657	20G	0	good	23	0	0	18	0	281	0	0	C241T,C1059T,T1927C,C3037T,C6120T,C10319T,C14408T,G15766T,A18424G,G18538T,C21304T,A22255T,A23403G,G25563T,G25907T,T25930C,C27128T,C27494T,C27641T,C27964T,C28472T,C28869T,A29439T			N:P67S,N:P199L,N:Q389L,ORF1a:T265I,ORF1a:S1952L,ORF1a:L3352F,ORF1b:P314L,ORF1b:V767L,ORF1b:N1653D,ORF1b:V1691L,ORF1b:R2613C,ORF3a:Q57H,ORF3a:G172V,ORF3a:S180P,ORF7a:P34L,ORF7a:S83L,ORF8:S24L,S:D614G		1-28,19289-19361,19441-19568,29852-29903			89617	0	29903	3000	0	good	281	10	0	good	0	24	-4	0	good	4		0	good	0
SRR13764658	20G	0.014938	good	23	0	0	18	0	333	0	0	C241T,C1059T,T1927C,C3037T,C6120T,C10319T,C14408T,G15766T,A18424G,G18538T,C21304T,A22255T,A23403G,G25563T,G25907T,T25930C,C27128T,C27494T,C27641T,C27964T,C28472T,C28869T,A29439T			N:P67S,N:P199L,N:Q389L,ORF1a:T265I,ORF1a:S1952L,ORF1a:L3352F,ORF1b:P314L,ORF1b:V767L,ORF1b:N1653D,ORF1b:V1691L,ORF1b:R2613C,ORF3a:Q57H,ORF3a:G172V,ORF3a:S180P,ORF7a:P34L,ORF7a:S83L,ORF8:S24L,S:D614G		3-16,19289-19557,29854-29903			89611	2	29903	3000	1.22222	good	333	10	0	good	0	24	-4	0	good	4		0	good	0
SRR13764659	20A	0.173611	good	15	0	0	9	0	146	0	1	C241T,G2258A,C3037T,C4582T,A6441G,C8140T,T9875C,A9935G,C14318T,C14408T,A20268G,A23403G,C28854T,C29253T,A29558T			N:S194L,N:S327L,ORF1a:V665I,ORF1a:K2059R,ORF1a:Y3204H,ORF1a:T3224A,ORF1b:T284I,ORF1b:P314L,S:D614G		10-30,19291-19356,19363,19508-19558,29852-29858		HKU_N_R:C29253T	89487	9	29858	3000	0	good	146	10	0	good	0	24	1	4.16667	good	9		0	good	0
SRR13764660	20C	0.000219	good	20	0	0	14	0	304	0	2	C241T,T692C,C1059T,C3037T,C5497T,T7168C,T8902A,C12525T,C14408T,C16323T,G18028T,G19180T,A23403G,G24095T,G25563T,C27920T,G28300T,C28677T,C28893T,C29445T			N:Q9H,N:T135I,N:P207L,N:T391I,ORF1a:F143L,ORF1a:T265I,ORF1a:T4087I,ORF1b:P314L,ORF1b:A1521S,ORF1b:V1905L,ORF3a:Q57H,ORF9b:S6I,S:D614G,S:A845S		13-39,19291-19558,29852-29860		ChinaCDC_N_F:C28893T,USCDC_N1_F:G28300T	89464	12	29860	3000	0.148148	good	304	10	0	good	0	24	0	0	good	8		0	good	0
SRR13764661	20G	3.07449	good	29	0	0	19	0	632	0	2	C241T,C1059T,C2003T,C3037T,C3264T,C5869T,T7633C,C8118T,C10319T,A11451G,C14408T,A18424G,C19983T,G20060T,C20402T,A21137G,C21304T,C21811A,A23403G,A23592C,C23758T,G25563T,G25907T,C27964T,C28472T,C28869T,T29194C,T29377A,A29731T			N:P67S,N:P199L,ORF1a:T265I,ORF1a:L580F,ORF1a:T1000I,ORF1a:A2618V,ORF1a:L3352F,ORF1a:Q3729R,ORF1b:P314L,ORF1b:N1653D,ORF1b:S2198I,ORF1b:S2312L,ORF1b:K2557R,ORF1b:R2613C,ORF3a:Q57H,ORF3a:G172V,ORF8:S24L,S:D614G,S:Q677P		1-38,19291-19557,27527-27791,29842-29903		HKU_N_P:T29194C,USCDC_N2_P:T29194C	89593	0	29903	3000	12.2963	good	632	10	0	good	0	24	3	12.5	good	11		0	good	0
SRR13764662	20C	5.5e-05	good	13	0	0	8	0	302	0	0	C241T,C1059T,C3037T,C6982T,C14408T,C18555T,A22190G,A23403G,T24364G,G25563T,G25650T,T28843G,C29296T			N:S190R,ORF1a:T265I,ORF1b:P314L,ORF3a:Q57H,ORF3a:L86F,S:I210V,S:D614G,S:I934M		29-41,19291-19558,29852-29872			89480	28	29872	3000	0.074074	good	302	10	0	good	0	24	-2	0	good	6		0	good	0
SRR13764663	20C	5.93915	good	14	0	0	9	0	958	0	0	C241T,C1059T,C3037T,G5012T,C6982T,C14408T,C18555T,A22190G,A23403G,T24364G,G25563T,G25650T,T28843G,C29296T			N:S190R,ORF1a:T265I,ORF1a:V1583F,ORF1b:P314L,ORF3a:Q57H,ORF3a:L86F,S:I210V,S:D614G,S:I934M		32-38,2827-2832,19291-19558,21162-21378,27527-27798,29373-29501,29842-29900			89551	31	29900	3000	24.3704	good	958	10	0	good	0	24	-3	0	good	5		0	good	0
SRR13764664	20G	4.34028	good	26	0	0	16	0	49	0	0	C241T,C841T,C1059T,C3037T,C9803T,C10319T,C14408T,C18131T,A18424G,G18583T,C19524T,C19881T,C21304T,G21800C,T21808A,A23403G,A23512G,G25459T,G25563T,G25907T,G26109T,C26984T,C27600T,C27964T,C28472T,C28869T			N:P67S,N:P199L,ORF1a:T265I,ORF1a:L3352F,ORF1b:P314L,ORF1b:T1555I,ORF1b:N1653D,ORF1b:V1706L,ORF1b:R2613C,ORF3a:A23S,ORF3a:Q57H,ORF3a:G172V,ORF3a:E239D,ORF8:S24L,S:D80H,S:D614G		29855-29903			89593	4	29903	3000	0	good	49	10	0	good	0	24	5	20.8333	good	13		0	good	0
SRR13764665	20C	1.86778	good	14	0	0	9	0	669	0	0	C241T,C1059T,C3037T,G5012T,C6982T,C14408T,C18555T,A22190G,A23403G,T24364G,G25563T,G25650T,T28843G,C29296T			N:S190R,ORF1a:T265I,ORF1a:V1583F,ORF1b:P314L,ORF3a:Q57H,ORF3a:L86F,S:I210V,S:D614G,S:I934M		29-39,19289-19558,21189-21231,21358-21371,27527-27795,29842-29903			89569	28	29903	3000	13.6667	good	669	10	0	good	0	24	-3	0	good	5		0	good	0
SRR13764666	20C	0	good	15	0	0	9	0	57	0	0	C241T,C1059T,C3037T,G5012T,C6982T,C14408T,C18555T,C19488T,A22190G,A23403G,T24364G,G25563T,G25650T,T28843G,C29296T			N:S190R,ORF1a:T265I,ORF1a:V1583F,ORF1b:P314L,ORF3a:Q57H,ORF3a:L86F,S:I210V,S:D614G,S:I934M		26-38,29855-29898			89559	25	29898	3000	0	good	57	10	0	good	0	24	-3	0	good	5		0	good	0
SRR13764667	20A	29.3403	good	21	0	0	12	0	46	0	0	C241T,C3037T,G3527A,G5015A,G5148T,A5877G,C6445T,G8017T,C8950T,C9491T,C11008T,C14408T,A20268G,C20283T,A23403G,C25714T,G25855T,C27434T,C27998T,C28854T,C29520T			N:S194L,N:S416L,ORF1a:D1088N,ORF1a:V1584M,ORF1a:R1628L,ORF1a:N1871S,ORF1a:H3076Y,ORF1b:P314L,ORF3a:L108F,ORF3a:D155Y,ORF7a:T14I,S:D614G		2-37,29852-29861			89496	1	29861	3000	0	good	46	10	0	good	0	24	5	20.8333	good	13	29520-25515:9	50	mediocre	9
SRR13764668	20G	0.694444	good	23	0	0	17	0	57	0	0	A156G,C241T,C1059T,C1627T,C3037T,G8264T,C10319T,C14408T,G17193T,A18424G,C21304T,A23403G,C23683T,G25471T,G25563T,G25907T,G25947T,C26060T,T26163G,C26681T,C27964T,C28472T,C28869T			N:P67S,N:P199L,ORF1a:T265I,ORF1a:G2667C,ORF1a:L3352F,ORF1b:P314L,ORF1b:E1242D,ORF1b:N1653D,ORF1b:R2613C,ORF3a:D27Y,ORF3a:Q57H,ORF3a:G172V,ORF3a:Q185H,ORF3a:T223I,ORF3a:N257K,ORF8:S24L,S:D614G		5-38,29852-29873,29903			89605	4	29903	3000	0	good	57	10	0	good	0	24	2	8.33333	good	10		0	good	0
SRR13764669	20G	1.5625	good	29	0	0	19	0	191	0	2	C241T,C1059T,C2003T,C3037T,C3264T,C5869T,T7633C,C8118T,C10319T,A11451G,C14408T,A18424G,C19983T,G20060T,C20402T,A21137G,C21304T,C21811A,A23403G,A23592C,C23758T,G25563T,G25907T,C27964T,C28472T,C28869T,T29194C,T29377A,A29731T			N:P67S,N:P199L,ORF1a:T265I,ORF1a:L580F,ORF1a:T1000I,ORF1a:A2618V,ORF1a:L3352F,ORF1a:Q3729R,ORF1b:P314L,ORF1b:N1653D,ORF1b:S2198I,ORF1b:S2312L,ORF1b:K2557R,ORF1b:R2613C,ORF3a:Q57H,ORF3a:G172V,ORF8:S24L,S:D614G,S:Q677P		3-38,7036-7042,27528-27550,27552-27560,27728-27791,29852-29903		HKU_N_P:T29194C,USCDC_N2_P:T29194C	89587	2	29903	3000	0	good	191	10	0	good	0	24	3	12.5	good	11		0	good	0
SRR13764670	20A	0	good	19	0	0	11	0	88	0	1	C241T,G1444T,C3037T,C5310T,C6594T,G6618A,A6659G,C10741T,C14408T,A20268G,G22289T,A23403G,C23604A,T24076C,C24844T,C28854T,C28887T,G29266A,T29710C			N:S194L,N:T205I,ORF1a:L393F,ORF1a:T1682I,ORF1a:P2110L,ORF1a:G2118D,ORF1a:S2132G,ORF1b:P314L,S:A243S,S:D614G,S:P681H		3-38,29852-29903		ChinaCDC_N_F:C28887T	89627	2	29903	3000	0	good	88	10	0	good	0	24	-1	0	good	7		0	good	0
SRR13764671	20C	0.51096	good	15	0	0	9	0	493	0	0	C241T,C1059T,C3037T,G5012T,C6982T,C14408T,C18555T,C19488T,A22190G,A23403G,T24364G,G25563T,G25650T,T28843G,C29296T			N:S190R,ORF1a:T265I,ORF1a:V1583F,ORF1b:P314L,ORF3a:Q57H,ORF3a:L86F,S:I210V,S:D614G,S:I934M		5-6,19293-19471,19498-19505,27528-27717,27726-27790,29855-29903			89637	4	29903	3000	7.14815	good	493	10	0	good	0	24	-3	0	good	5		0	good	0
SRR13764672	20B	0	good	27	0	0	14	0	101	0	3	C241T,C1288T,G1836A,C2110T,C3037T,A3790T,A4060T,G6362A,G9802T,G11417T,C12473T,C14408T,T15642C,C17550T,G22604T,G22661T,A23403G,G25062C,C25521T,G25913A,C28278A,C28789T,G28881A,G28882A,G28883C,C29370T,T29793C			N:S2Y,N:R203K,N:G204R,N:T366I,ORF1a:G524D,ORF1a:L1175F,ORF1a:A2033T,ORF1a:V3718F,ORF1b:P314L,ORF3a:G174D,S:A348S,S:V367F,S:D614G,S:G1167A		3-38,29838-29902		ChinaCDC_N_F:G28881A;G28882A;G28883C	89592	2	29902	3000	0	good	101	10	0	good	0	24	-4	0	good	4		0	good	0
SRR13764673	20G	1.5625	good	26	0	0	16	0	289	0	0	C241T,C1059T,C3037T,G8083A,C10319T,A10874G,G12988T,C14408T,C14805T,C16887T,C16915T,C17436T,C18131T,A18424G,C18570T,A19338G,C21304T,A23403G,G25563T,G25907T,C27498T,C27964T,G28376T,C28472T,C28849T,C28869T			N:A35S,N:P67S,N:P199L,ORF1a:T265I,ORF1a:M2606I,ORF1a:L3352F,ORF1a:N3537D,ORF1a:M4241I,ORF1b:P314L,ORF1b:T1555I,ORF1b:N1653D,ORF1b:R2613C,ORF3a:Q57H,ORF3a:G172V,ORF8:S24L,S:D614G		33-38,27528-27791,29856-29872,29902-29903			89509	32	29903	3000	0	good	289	10	0	good	0	24	3	12.5	good	11		0	good	0
SRR13764674	20G	0	good	23	0	0	17	0	66	0	0	C241T,C1059T,C3037T,G8083A,A8763G,C10319T,A11991G,C14407T,C14408T,C14805T,A18424G,C19983T,C21304T,A23403G,G23593T,G25563T,G25907T,G26775T,C27964T,C28472T,C28869T,G29402T,G29449T			M:A85S,N:P67S,N:P199L,N:D377Y,ORF1a:T265I,ORF1a:M2606I,ORF1a:D2833G,ORF1a:L3352F,ORF1a:E3909G,ORF1b:P314F,ORF1b:N1653D,ORF1b:R2613C,ORF3a:Q57H,ORF3a:G172V,ORF8:S24L,S:D614G,S:Q677H		1-18,29856-29903			89617	0	29903	3000	0	good	66	10	0	good	0	24	-1	0	good	7		0	good	0
SRR13764675	20G	14.0625	good	30	0	0	21	0	46	0	0	C241T,C1059T,T1927C,C3037T,G3231T,C4301T,C9693T,C9979T,C10319T,C14408T,T14961C,G15380T,G17058T,C17172T,A18424G,C21304T,G22225T,A22255T,A23403G,C23481T,C23997T,G25269T,G25563T,G25647T,G25907T,T27705A,C27964T,C28472T,C28869T,G29032T			N:P67S,N:P199L,N:E253D,ORF1a:T265I,ORF1a:G989V,ORF1a:L1346F,ORF1a:A3143V,ORF1a:L3352F,ORF1b:P314L,ORF1b:S638I,ORF1b:M1197I,ORF1b:N1653D,ORF1b:R2613C,ORF3a:Q57H,ORF3a:L85F,ORF3a:G172V,ORF8:S24L,S:D614G,S:S640F,S:P812L,S:C1236F		3-16,29852-29872,29893-29903			89583	2	29903	3000	0	good	46	10	0	good	0	24	9	37.5	mediocre	17		0	good	0
SRR13764676	20G	2.77778	good	27	0	0	20	0	24	0	0	C241T,G872A,C1059T,C3037T,C5467T,T6572A,G8083A,C10319T,G12243T,C14408T,C14805T,C16308T,A17184C,C17639T,A18424G,C19955T,C21304T,A23403G,C24378T,G25563T,G25907T,G25922T,C27964T,G28077T,C28472T,C28869T,C29296T			N:P67S,N:P199L,ORF1a:D203N,ORF1a:T265I,ORF1a:S2103T,ORF1a:M2606I,ORF1a:L3352F,ORF1a:R3993L,ORF1b:P314L,ORF1b:S1391L,ORF1b:N1653D,ORF1b:T2163I,ORF1b:R2613C,ORF3a:Q57H,ORF3a:G172V,ORF3a:S177I,ORF8:S24L,ORF8:V62L,S:D614G,S:S939F		1-10,29857-29870			89601	0	29903	3000	0	good	24	10	0	good	0	24	4	16.6667	good	12		0	good	0
SRR13764677	20G	1.73148	good	24	0	0	17	0	637	0	1	C241T,C1059T,C3037T,T6492C,A6796G,C7471T,G8083A,C10138T,C10319T,C14408T,C14805T,C15441T,G16935T,A18424G,G19684T,C21304T,A23403G,G25563T,C25844T,G25907T,C27964T,C28472T,C28869T,G29513T			N:P67S,N:P199L,N:A414S,ORF1a:T265I,ORF1a:I2076T,ORF1a:M2606I,ORF1a:L3352F,ORF1b:P314L,ORF1b:M1156I,ORF1b:N1653D,ORF1b:V2073L,ORF1b:R2613C,ORF3a:Q57H,ORF3a:T151I,ORF3a:G172V,ORF8:S24L,S:D614G		7-38,19291-19558,21358-21364,27528-27791,29838-29903		Charit√©_RdRp_F:C15441T	89595	6	29903	3000	12.4815	good	637	10	0	good	0	24	1	4.16667	good	9		0	good	0
SRR13764678	20G	0.69642	good	25	0	0	18	0	312	0	1	C241T,C1059T,C3037T,T6492C,A6796G,C7471T,G8083A,C10138T,C10319T,C14408T,C14805T,C15441T,G16935T,A18424G,G19684T,C21304T,A23403G,C25046T,G25563T,C25844T,G25907T,C27964T,C28472T,C28869T,G29513T			N:P67S,N:P199L,N:A414S,ORF1a:T265I,ORF1a:I2076T,ORF1a:M2606I,ORF1a:L3352F,ORF1b:P314L,ORF1b:M1156I,ORF1b:N1653D,ORF1b:V2073L,ORF1b:R2613C,ORF3a:Q57H,ORF3a:T151I,ORF3a:G172V,ORF8:S24L,S:D614G,S:P1162S		12-38,19291-19558,29837-29853		Charit√©_RdRp_F:C15441T	89426	11	29853	3000	0.444444	good	312	10	0	good	0	24	2	8.33333	good	10		0	good	0
SRR13764679	20G	1.52111	good	17	0	0	14	0	633	0	0	C241T,C888T,C1059T,T1927A,C3037T,A5852G,C10319T,C12708T,C14408T,A18424G,A23403G,G25244T,G25563T,G25907T,C27964T,C28472T,C28869T			N:P67S,N:P199L,ORF1a:A208V,ORF1a:T265I,ORF1a:I1863V,ORF1a:L3352F,ORF1a:A4148V,ORF1b:P314L,ORF1b:N1653D,ORF3a:Q57H,ORF3a:G172V,ORF8:S24L,S:D614G,S:V1228L		3-38,19291-19558,20447-20453,20473-20479,27528-27791,29852-29902			89632	2	29902	3000	12.3333	good	633	10	0	good	0	24	-2	0	good	6		0	good	0
SRR13764680	20G	3.98855	good	23	0	0	16	0	753	1	1	C241T,C1059T,C3037T,T6492C,A6796G,C7471T,G8083A,C10138T,C10319T,C14408T,C14805T,C15441T,G16935T,A18424G,G19684T,A23403G,G25563T,C25844T,G25907T,C27964T,C28472T,C28869T,G29513T			N:P67S,N:P199L,N:A414S,ORF1a:T265I,ORF1a:I2076T,ORF1a:M2606I,ORF1a:L3352F,ORF1b:P314L,ORF1b:M1156I,ORF1b:N1653D,ORF1b:V2073L,ORF3a:Q57H,ORF3a:T151I,ORF3a:G172V,ORF8:S24L,S:D614G		32-38,19291,19293-19302,19347-19557,21163-21285,21296-21366,27528-27791,29838-29903	R:19338	Charit√©_RdRp_F:C15441T	89524	31	29903	3000	16.7778	good	753	10	10	good	1	24	1	4.16667	good	9		0	good	0
SRR13764681	20G	3.28012	good	19	0	0	14	0	789	0	0	C241T,A427G,C1059T,C3037T,C3486T,C10319T,C14408T,G15253A,A18424G,A20163G,A23403G,G25563T,G25907T,C26305G,C27964T,C28472T,C28869T,G29405C,G29705T			E:L21V,N:P67S,N:P199L,N:E378Q,ORF1a:T265I,ORF1a:A1074V,ORF1a:L3352F,ORF1b:P314L,ORF1b:V596I,ORF1b:N1653D,ORF3a:Q57H,ORF3a:G172V,ORF8:S24L,S:D614G		4-12,19290-19558,21163-21317,21342-21366,27528-27791,29837-29903			89624	3	29903	3000	18.1111	good	789	10	0	good	0	24	-1	0	good	7		0	good	0
SRR13764682	20C	0.007257	good	14	0	0	9	0	323	0	0	C241T,C1059T,C3037T,G5012T,C6982T,C14408T,C18555T,A22190G,A23403G,T24364G,G25563T,G25650T,T28843G,C29296T			N:S190R,ORF1a:T265I,ORF1a:V1583F,ORF1b:P314L,ORF3a:Q57H,ORF3a:L86F,S:I210V,S:D614G,S:I934M		3-31,19291-19557,27785-27790,29852-29872			89554	2	29872	3000	0.851852	good	323	10	0	good	0	24	-3	0	good	5		0	good	0
SRR13764683	20A	25.6165	good	26	0	0	12	0	512	0	0	C241T,C1288T,C2040T,G2305T,C2902T,C3037T,G6476A,C10335T,C10525T,C11575T,T12751G,C14408T,C18060T,T19896C,C20259T,A20268G,G22147A,G22487C,A23403G,C23664T,G25455T,G25770T,T25807C,G26109T,C27418T,C28854T			N:S194L,ORF1a:T592I,ORF1a:K680N,ORF1a:V2071I,ORF1a:A3357V,ORF1b:P314L,ORF3a:K21N,ORF3a:R126S,ORF3a:E239D,S:E309Q,S:D614G,S:A701V		1-31,19291-19318,19338-19454,19464-19554,27912-28104,29852-29903			89605	0	29903	3000	7.85185	good	512	10	0	good	0	24	12	50	mediocre	20		0	good	0
SRR13764684	20A	25.0494	good	26	0	0	12	0	360	0	0	C241T,C1288T,C2040T,G2305T,C2902T,C3037T,G6476A,C10335T,C10525T,C11575T,T12751G,C14408T,C18060T,T19896C,C20259T,A20268G,G22147A,G22487C,A23403G,C23664T,G25455T,G25770T,T25807C,G26109T,C27418T,C28854T			N:S194L,ORF1a:T592I,ORF1a:K680N,ORF1a:V2071I,ORF1a:A3357V,ORF1b:P314L,ORF3a:K21N,ORF3a:R126S,ORF3a:E239D,S:E309Q,S:D614G,S:A701V		5-23,27912-28233,29852-29870			89494	4	29870	3000	2.22222	good	360	10	0	good	0	24	12	50	mediocre	20		0	good	0
SRR13764685	20G	0	good	25	0	0	19	0	273	0	0	C241T,C1059T,T1927C,C3037T,C6120T,C10319T,A10874G,C14408T,G15766T,A18424G,G18538T,C21304T,T21613C,A22255T,A23403G,G25563T,G25907T,T25930C,C27128T,C27494T,C27641T,C27964T,C28472T,C28869T,A29439T			N:P67S,N:P199L,N:Q389L,ORF1a:T265I,ORF1a:S1952L,ORF1a:L3352F,ORF1a:N3537D,ORF1b:P314L,ORF1b:V767L,ORF1b:N1653D,ORF1b:V1691L,ORF1b:R2613C,ORF3a:Q57H,ORF3a:G172V,ORF3a:S180P,ORF7a:P34L,ORF7a:S83L,ORF8:S24L,S:D614G		2-36,19291-19316,19323-19391,19397-19454,19468-19469,19524-19556,29854-29903			89606	1	29903	3000	0	good	273	10	0	good	0	24	-2	0	good	6		0	good	0
SRR13764686	20I (Alpha, V1)	29.6017	good	32	19	0	20	6	1769	0	4	C241T,C913T,C3037T,C3267T,C5025T,C5388A,C5986T,T6954C,G7393T,C9286T,C14408T,C14676T,C15279T,T16176C,A17615G,A23063T,C23271A,A23403G,C23604A,C23709T,T24506G,G24914C,C27972T,G28048T,A28111G,G28280C,A28281T,T28282A,G28881A,G28882A,G28883C,C28977T	11288-11296,21765-21770,21992-21994,28271		N:D3L,N:R203K,N:G204R,N:S235F,ORF1a:T1001I,ORF1a:S1587L,ORF1a:A1708D,ORF1a:I2230T,ORF1b:P314L,ORF1b:K1383R,ORF8:Q27*,ORF8:R52I,ORF8:Y73C,S:N501Y,S:A570D,S:D614G,S:P681H,S:T716I,S:S982A,S:D1118H	ORF1a:S3675-,ORF1a:G3676-,ORF1a:F3677-,S:H69-,S:V70-,S:Y144-	38,2724-2837,3610-3635,3664-3703,3714-3778,7093-7311,19291-19566,20254-20255,21162-21386,25990-26005,27525-27808,29373-29870,29901-29903		ChinaCDC_N_F:G28881A;G28882A;G28883C,ChinaCDC_N_R:C28977T	89385	37	29903	3000	54.4074	mediocre	1769	10	0	good	0	24	-1	0	good	7		0	good	0
SRR13764687	20A	0	good	18	0	0	7	0	295	0	0	C241T,C3037T,G6618A,A7833C,T8929C,C10741T,C11344T,C14408T,C19273T,A20268G,A23403G,C23604A,T24076C,C26885T,C26936T,C28854T,G29266A,T29710C			N:S194L,ORF1a:G2118D,ORF1a:N2523T,ORF1b:P314L,ORF1b:P1936S,S:D614G,S:P681H		27-39,19289-19558,29842-29853			89409	26	29853	3000	0	good	295	10	0	good	0	24	-2	0	good	6		0	good	0
SRR13764688	20G	0.032936	good	25	0	0	19	0	349	0	0	C241T,C1059T,T1927C,C3037T,C6120T,C10319T,A10874G,C14408T,G15766T,A18424G,G18538T,C21304T,T21613C,A22255T,A23403G,G25563T,G25907T,T25930C,C27128T,C27494T,C27641T,C27964T,C28472T,C28869T,A29439T			N:P67S,N:P199L,N:Q389L,ORF1a:T265I,ORF1a:S1952L,ORF1a:L3352F,ORF1a:N3537D,ORF1b:P314L,ORF1b:V767L,ORF1b:N1653D,ORF1b:V1691L,ORF1b:R2613C,ORF3a:Q57H,ORF3a:G172V,ORF3a:S180P,ORF7a:P34L,ORF7a:S83L,ORF8:S24L,S:D614G		12-39,19291-19297,19301-19320,19326-19559,29844-29903			89576	11	29903	3000	1.81482	good	349	10	0	good	0	24	-2	0	good	6		0	good	0
SRR13764689	20G	19.9842	good	17	0	0	13	0	1507	0	0	C241T,C1059T,C3037T,G8083A,C10319T,G11417T,C14408T,C14805T,A18424G,A23403G,G25563T,G25907T,C27964T,C28472T,C28869T,G29315T,G29715T			N:P67S,N:P199L,N:D348Y,ORF1a:T265I,ORF1a:M2606I,ORF1a:L3352F,ORF1a:V3718F,ORF1b:P314L,ORF1b:N1653D,ORF3a:Q57H,ORF3a:G172V,ORF8:S24L,S:D614G		37-38,1564-1579,2578-2832,5007-5052,7008-7042,19291-19570,20219-20311,20361-20377,20438,20442-20479,21162-21398,21413-21414,25988-25994,27528-27800,29373-29510,29837-29903			89533	36	29903	3000	44.7037	mediocre	1507	10	0	good	0	24	-5	0	good	3		0	good	0
SRR13764690	20A	0	good	20	0	0	9	0	244	0	1	C241T,C3037T,C4226T,C6429A,G6618A,T7984C,A9204G,C9365T,C10741T,C14408T,A20268G,G21800T,A21801T,A23403G,C23604A,T24076C,C28854T,A29209G,G29266A,T29710C			N:S194L,ORF1a:P1321S,ORF1a:P2055H,ORF1a:G2118D,ORF1a:D2980G,ORF1b:P314L,S:D80F,S:D614G,S:P681H		17-38,19291-19416,19466-19482,19549-19557,27650,27785-27791,29842-29903		USCDC_N2_P:A29209G	89581	16	29903	3000	0	good	244	10	0	good	0	24	0	0	good	8		0	good	0
SRR13764691	20A	1.25938	good	20	0	0	9	0	603	0	1	C241T,C3037T,C4226T,C6429A,G6618A,T7984C,A9204G,C9365T,C10741T,C14408T,A20268G,G21800T,A21801T,A23403G,C23604A,T24076C,C28854T,A29209G,G29266A,T29710C			N:S194L,ORF1a:P1321S,ORF1a:P2055H,ORF1a:G2118D,ORF1a:D2980G,ORF1b:P314L,S:D80F,S:D614G,S:P681H		17-38,19291-19557,27528-27791,29852-29901		USCDC_N2_P:A29209G	89575	16	29901	3000	11.2222	good	603	10	0	good	0	24	0	0	good	8		0	good	0
SRR13764692	20G	11.1111	good	29	0	0	19	0	25	0	0	C241T,T400C,A949G,C1059T,C2232T,T2698C,C3037T,C10319T,C11328T,C11572T,C12400T,G14126A,C14408T,C15540T,G16935T,G17259T,C17802A,A18424G,C21304T,C21614T,T21656C,C23266T,A23403G,G25563T,G25907T,C27964T,C28087T,C28472T,C28869T			N:P67S,N:P199L,ORF1a:T265I,ORF1a:A656V,ORF1a:L3352F,ORF1a:A3688V,ORF1b:S220N,ORF1b:P314L,ORF1b:M1156I,ORF1b:E1264D,ORF1b:N1653D,ORF1b:R2613C,ORF3a:Q57H,ORF3a:G172V,ORF8:S24L,ORF8:A65V,S:L18F,S:F32L,S:D614G		29879-29903			89593	0	29903	3000	0	good	25	10	0	good	0	24	8	33.3333	mediocre	16		0	good	0
SRR13764693	20B	3.50412	good	21	0	0	12	0	562	1	3	C241T,A1547G,C3037T,C5183T,C7834T,T9172C,A10948G,C10977T,C14408T,G18105T,G21718A,G23012A,A23403G,C23604A,A24874G,G25819T,G26730T,A26927G,G28881A,G28882A,G28883C			M:V70F,N:R203K,N:G204R,ORF1a:S428G,ORF1a:P1640S,ORF1a:A3571V,ORF1b:P314L,ORF1b:Q1546H,ORF3a:A143S,S:E484K,S:D614G,S:P681H		19432-19443,19454,19517-19553,21428-21663,27528-27791,29860-29870,29903	K:21664	ChinaCDC_N_F:G28881A;G28882A;G28883C	89613	4	29903	3000	9.7037	good	562	10	10	good	1	24	3	12.5	good	11		0	good	0
SRR13764694	20B	1.5625	good	21	0	0	12	0	47	0	3	C241T,A1547G,C3037T,C7834T,T9172C,A10948G,C10977T,C14408T,G18105T,C21621T,G21718A,G23012A,A23403G,C23604A,A24874G,G25819T,G26730T,A26927G,G28881A,G28882A,G28883C			M:V70F,N:R203K,N:G204R,ORF1a:S428G,ORF1a:A3571V,ORF1b:P314L,ORF1b:Q1546H,ORF3a:A143S,S:T20I,S:E484K,S:D614G,S:P681H		1-2,29859-29903		ChinaCDC_N_F:G28881A;G28882A;G28883C	89625	0	29903	3000	0	good	47	10	0	good	0	24	3	12.5	good	11		0	good	0
SRR13764695	20A	17.3611	good	22	1	0	12	0	16	0	0	C241T,C601T,C1471T,A1777G,C2676T,C3037T,C7113T,C8389T,A11085T,G12832T,G14055T,G14187T,C14408T,C15857T,A23403G,T24256C,G25563T,C25642T,G25939A,G27915A,A28877T,G29402T	28254		N:S202C,N:D377Y,ORF1a:P804L,ORF1a:T2283I,ORF1a:Y3607F,ORF1a:Q4189H,ORF1b:R240S,ORF1b:P314L,ORF1b:T797I,ORF3a:Q57H,ORF3a:D183N,S:D614G		1-3,29858-29870			89611	0	29903	3000	0	good	16	10	0	good	0	24	10	41.6667	mediocre	18		0	good	0
SRR13764696	20G	2.09713	good	21	0	0	15	0	691	0	0	C241T,C1059T,C3037T,G8083A,A8763G,C10319T,C14407T,C14408T,C14805T,A18424G,C19983T,A23403G,G23593T,G25563T,G25907T,G26775T,C27964T,C28472T,C28869T,G29402T,G29449T			M:A85S,N:P67S,N:P199L,N:D377Y,ORF1a:T265I,ORF1a:M2606I,ORF1a:D2833G,ORF1a:L3352F,ORF1b:P314F,ORF1b:N1653D,ORF3a:Q57H,ORF3a:G172V,ORF8:S24L,S:D614G,S:Q677H		23-38,19297-19314,19341-19553,21163-21232,21243-21285,21304-21319,21329-21364,27528-27791,29855-29869			89559	22	29903	3000	14.4815	good	691	10	0	good	0	24	-2	0	good	6		0	good	0
SRR13764697	20B	17.737	good	23	0	0	16	0	995	0	4	C241T,C3037T,C3902T,A3983G,C4158T,C12439T,C13176T,C14408T,C23277T,A23403G,G23593T,G24368A,G25565A,C25624T,T26496C,T27242C,A28877T,G28881A,G28882A,G28883C,G28975T,G29332T,G29751T			N:S202C,N:R203K,N:G204R,N:M234I,ORF1a:P1213S,ORF1a:T1240A,ORF1a:A1298V,ORF1a:T4304I,ORF1b:P314L,ORF3a:S58N,ORF3a:H78Y,ORF6:I14T,S:T572I,S:D614G,S:Q677H,S:D936N		39,6861-7178,7236-7255,7261-7319,20249-20291,20463-20480,21432-21665,27524-27800,29844-29868		ChinaCDC_N_F:G28881A;G28882A;G28883C,ChinaCDC_N_R:G28975T	89503	38	29903	3000	25.7407	good	995	10	0	good	0	24	8	33.3333	mediocre	16		0	good	0
SRR13764698	20G	0.843676	good	23	0	0	15	0	548	0	0	C241T,C1059T,G1358A,C3037T,C4570T,C7431T,G8083A,C10319T,C12473T,G13201T,C14408T,C14805T,C16323T,A16748G,A18424G,C21304T,A23403G,G25563T,G25907T,C26735T,C27964T,C28472T,C28869T			N:P67S,N:P199L,ORF1a:T265I,ORF1a:V365I,ORF1a:S2389L,ORF1a:M2606I,ORF1a:L3352F,ORF1b:P314L,ORF1b:K1094R,ORF1b:N1653D,ORF1b:R2613C,ORF3a:Q57H,ORF3a:G172V,ORF8:S24L,S:D614G		30-37,19291-19552,27528-27790,29857-29869,29902-29903			89530	29	29903	3000	9.18519	good	548	10	0	good	0	24	0	0	good	8		0	good	0
SRR13764699	20G	0.017778	good	23	0	0	15	0	336	0	0	C241T,C1059T,G1358A,C3037T,C4570T,C7431T,G8083A,C10319T,C12473T,G13201T,C14408T,C14805T,C16323T,A16748G,A18424G,C21304T,A23403G,G25563T,G25907T,C26735T,C27964T,C28472T,C28869T			N:P67S,N:P199L,ORF1a:T265I,ORF1a:V365I,ORF1a:S2389L,ORF1a:M2606I,ORF1a:L3352F,ORF1b:P314L,ORF1b:K1094R,ORF1b:N1653D,ORF1b:R2613C,ORF3a:Q57H,ORF3a:G172V,ORF8:S24L,S:D614G		18-38,19411-19454,27528-27790,29862-29869			89566	17	29903	3000	1.33333	good	336	10	0	good	0	24	0	0	good	8		0	good	0
SRR13764700	20A	0	good	13	0	0	9	0	15	0	1	C241T,G2258A,C3037T,A6441G,C8140T,T9875C,C14408T,C15026T,A20268G,A23403G,A25439G,C28854T,C29253T			N:S194L,N:S327L,ORF1a:V665I,ORF1a:K2059R,ORF1a:Y3204H,ORF1b:P314L,ORF1b:A520V,ORF3a:K16R,S:D614G		2-3,29857-29868,29903		HKU_N_R:C29253T	89654	1	29903	3000	0	good	15	10	0	good	0	24	-1	0	good	7		0	good	0
SRR13764701	21C (Epsilon)	0	good	25	0	0	13	0	43	0	2	C241T,C1059T,C2395T,T2597C,C3037T,C8947T,C12100T,G12769T,A12878G,C14408T,G17014T,C21575T,G21600T,G22018T,T22917G,A23403G,T24349C,G25563T,C26681T,G27890T,G28191T,A28272T,C28887T,G28975T,C29362T			N:T205I,N:M234I,ORF1a:T265I,ORF1a:I4205V,ORF1b:P314L,ORF1b:D1183Y,ORF3a:Q57H,ORF8:V100L,S:L5F,S:S13I,S:W152C,S:L452R,S:D614G		29861-29903		ChinaCDC_N_F:C28887T,ChinaCDC_N_R:G28975T	89609	0	29903	3000	0	good	43	10	0	good	0	24	-6	0	good	2		0	good	0
SRR13764702	20G	0	good	17	0	0	12	0	32	0	1	C241T,C1059T,C3037T,C10319T,T10816A,A13815T,C14408T,A15807G,A18424G,C21304T,A23403G,G25563T,G25907T,C27964T,C28291T,C28472T,C28869T			N:P67S,N:P199L,ORF1a:T265I,ORF1a:L3352F,ORF1b:P314L,ORF1b:N1653D,ORF1b:R2613C,ORF3a:Q57H,ORF3a:G172V,ORF8:S24L,ORF9b:P3L,S:D614G		1-4,29857-29884		USCDC_N1_F:C28291T	89584	0	29884	3000	0	good	32	10	0	good	0	24	-4	0	good	4		0	good	0
SRR13764703	20A	0.676049	good	18	0	0	10	0	522	0	0	C241T,T1578C,C3037T,T3171C,G3250T,G6618A,A7833C,C10741T,C12768T,C14408T,A20268G,A23403G,C23604A,T24076C,C28854T,G29266A,C29545A,T29710C			N:S194L,ORF1a:V438A,ORF1a:L969P,ORF1a:E995D,ORF1a:G2118D,ORF1a:N2523T,ORF1a:A4168V,ORF1b:P314L,S:D614G,S:P681H		4-38,19293-19326,19346-19556,27528-27601,27646-27792,29837-29857			89490	3	29857	3000	8.22222	good	522	10	0	good	0	24	-4	0	good	4		0	good	0
SRR13764704	20A	0	good	17	0	0	9	0	17	0	1	C241T,G1444T,C3037T,C5310T,C6594T,G6618A,C10741T,C14408T,A20268G,A23403G,C23604A,T24076C,C24844T,C28854T,C28887T,G29266A,T29710C			N:S194L,N:T205I,ORF1a:L393F,ORF1a:T1682I,ORF1a:P2110L,ORF1a:G2118D,ORF1b:P314L,S:D614G,S:P681H		3-6,29852-29864		ChinaCDC_N_F:C28887T	89518	2	29864	3000	0	good	17	10	0	good	0	24	-3	0	good	5		0	good	0
SRR13764705	20G	0.694444	good	25	0	0	15	0	85	0	0	C241T,C1059T,C2485T,C3037T,C5427T,G8083A,C10319T,A10874G,C14408T,C14805T,C16887T,C16915T,C17436T,A18424G,C18570T,C21304T,A23403G,G25563T,G25907T,C27498T,C27964T,G28376T,C28472T,C28849T,C28869T			N:A35S,N:P67S,N:P199L,ORF1a:T265I,ORF1a:T1721I,ORF1a:M2606I,ORF1a:L3352F,ORF1a:N3537D,ORF1b:P314L,ORF1b:N1653D,ORF1b:R2613C,ORF3a:Q57H,ORF3a:G172V,ORF8:S24L,S:D614G		1-23,29842-29903			89609	0	29903	3000	0	good	85	10	0	good	0	24	2	8.33333	good	10		0	good	0
SRR13764706	21C (Epsilon)	0.012346	good	25	0	0	13	0	330	0	2	C241T,C1059T,C2395T,T2597C,C3037T,C8947T,C12100T,G12769T,A12878G,C14408T,G17014T,C21575T,G21600T,G22018T,T22917G,A23403G,T24349C,G25563T,C26681T,G27890T,G28191T,A28272T,C28887T,G28975T,C29362T			N:T205I,N:M234I,ORF1a:T265I,ORF1a:I4205V,ORF1b:P314L,ORF1b:D1183Y,ORF3a:Q57H,ORF8:V100L,S:L5F,S:S13I,S:W152C,S:L452R,S:D614G		8-38,21728-21974,29852-29903		ChinaCDC_N_F:C28887T,ChinaCDC_N_R:G28975T	89588	7	29903	3000	1.11111	good	330	10	0	good	0	24	-6	0	good	2		0	good	0
SRR13764707	20G	0.694444	good	25	0	0	15	0	53	0	0	C241T,C1059T,C2485T,C3037T,C5427T,G8083A,C10319T,A10874G,C14408T,C14805T,C16887T,C16915T,C17436T,A18424G,C18570T,C21304T,A23403G,G25563T,G25907T,C27498T,C27964T,G28376T,C28472T,C28849T,C28869T			N:A35S,N:P67S,N:P199L,ORF1a:T265I,ORF1a:T1721I,ORF1a:M2606I,ORF1a:L3352F,ORF1a:N3537D,ORF1b:P314L,ORF1b:N1653D,ORF1b:R2613C,ORF3a:Q57H,ORF3a:G172V,ORF8:S24L,S:D614G		5-38,29852-29870			89597	4	29903	3000	0	good	53	10	0	good	0	24	2	8.33333	good	10		0	good	0
SRR13764708	20B	17.3611	good	25	0	0	17	0	38	0	4	C241T,C3037T,C3902T,A3983G,C4158T,C12439T,C13176T,C14408T,C21648T,C23277T,A23403G,G23593T,G24368A,G25565A,C25624T,T26496C,T27242C,C27630T,A28877T,G28881A,G28882A,G28883C,G28975T,G29332T,G29751T			N:S202C,N:R203K,N:G204R,N:M234I,ORF1a:P1213S,ORF1a:T1240A,ORF1a:A1298V,ORF1a:T4304I,ORF1b:P314L,ORF3a:S58N,ORF3a:H78Y,ORF6:I14T,S:T29I,S:T572I,S:D614G,S:Q677H,S:D936N		17-38,29854-29869		ChinaCDC_N_F:G28881A;G28882A;G28883C,ChinaCDC_N_R:G28975T	89561	16	29903	3000	0	good	38	10	0	good	0	24	10	41.6667	mediocre	18		0	good	0
SRR13764709	20C	0	good	16	0	0	10	0	98	0	0	C241T,C1059T,C3037T,G5012T,C6982T,C14408T,C18555T,C19488T,A22190G,A23403G,T24364G,G25563T,G25650T,C26447T,T28843G,C29296T			E:S68F,N:S190R,ORF1a:T265I,ORF1a:V1583F,ORF1b:P314L,ORF3a:Q57H,ORF3a:L86F,S:I210V,S:D614G,S:I934M		1-38,29844-29903			89645	0	29903	3000	0	good	98	10	0	good	0	24	-2	0	good	6		0	good	0
SRR13764710	20C	2.77778	good	25	0	0	12	0	96	0	2	C241T,C1059T,T2671C,C3037T,G6052A,C7600T,G7675C,C10319T,C14408T,C16260T,C17012T,G17964T,G19872T,A20223G,C21621T,G22201T,C23191T,A23403G,G25563T,G25855T,C27964T,G28975T,G29254T,G29474T,G29764T			N:M234I,N:D401Y,ORF1a:T265I,ORF1a:L3352F,ORF1b:P314L,ORF1b:S1182L,ORF1b:M1499I,ORF3a:Q57H,ORF3a:D155Y,ORF8:S24L,S:T20I,S:D614G		5-38,29842-29903		HKU_N_R:G29254T,ChinaCDC_N_R:G28975T	89597	4	29903	3000	0	good	96	10	0	good	0	24	4	16.6667	good	12		0	good	0
SRR13764711	20B	2.77778	good	21	0	0	13	0	159	0	3	C241T,C936T,A2342G,C3037T,G3259T,T7090A,C7528T,C7851T,C11591T,G12208A,C14408T,G17122T,C18348T,A23403G,C24378T,A26069G,C27110T,G28881A,G28882A,G28883C,G29747T			N:R203K,N:G204R,ORF1a:T224I,ORF1a:I693V,ORF1a:Q998H,ORF1a:N2275K,ORF1a:A2529V,ORF1a:L3776F,ORF1b:P314L,ORF1b:A1219S,ORF3a:E226G,S:D614G,S:S939F		1-8,19293-19391,29852-29903		ChinaCDC_N_F:G28881A;G28882A;G28883C	89625	0	29903	3000	0	good	159	10	0	good	0	24	4	16.6667	good	12		0	good	0
SRR13764712	20B	2.77778	good	21	0	0	13	0	173	0	3	C241T,C936T,A2342G,C3037T,G3259T,T7090A,C7528T,C7851T,C11591T,G12208A,C14408T,G17122T,C18348T,A23403G,C24378T,A26069G,C27110T,G28881A,G28882A,G28883C,G29747T			N:R203K,N:G204R,ORF1a:T224I,ORF1a:I693V,ORF1a:Q998H,ORF1a:N2275K,ORF1a:A2529V,ORF1a:L3776F,ORF1b:P314L,ORF1b:A1219S,ORF3a:E226G,S:D614G,S:S939F		1-6,19291,19293-19387,19397-19405,29842-29903		ChinaCDC_N_F:G28881A;G28882A;G28883C	89625	0	29903	3000	0	good	173	10	0	good	0	24	4	16.6667	good	12		0	good	0
SRR13764713	20A	6.25	good	24	0	0	12	0	228	0	0	T201C,C241T,T1937G,G2258A,C2455T,C3037T,A6441G,C8140T,C8626T,C8917T,A9204G,C11902T,C14408T,C17004T,C18032T,C18981T,A20268G,G21986A,A22101T,A23403G,G23593T,C24382T,C28854T,C29445T			N:S194L,N:T391I,ORF1a:S558A,ORF1a:V665I,ORF1a:K2059R,ORF1a:D2980G,ORF1b:P314L,ORF1b:T1522I,S:G142S,S:E180V,S:D614G,S:Q677H		1-4,19397-19454,19459-19557,29837-29903			89613	0	29903	3000	0	good	228	10	0	good	0	24	6	25	good	14		0	good	0
SRR13764714	20G	0.032936	good	19	0	0	15	0	349	0	0	C241T,C1059T,C3037T,T7348A,G8083A,C10319T,C14408T,C14805T,C18131T,A18424G,C21304T,A23403G,G23593T,G25563T,G25907T,C27964T,C28472T,C28869T,C29095T			N:P67S,N:P199L,ORF1a:T265I,ORF1a:N2361K,ORF1a:M2606I,ORF1a:L3352F,ORF1b:P314L,ORF1b:T1555I,ORF1b:N1653D,ORF1b:R2613C,ORF3a:Q57H,ORF3a:G172V,ORF8:S24L,S:D614G,S:Q677H		5-38,27528-27791,29853-29903			89621	4	29903	3000	1.81482	good	349	10	0	good	0	24	-4	0	good	4		0	good	0
SRR13764715	20A	11.8431	good	20	1	0	10	0	531	0	0	C241T,C601T,C1471T,A1777G,C3037T,C7113T,C8389T,A11085T,G12832T,G14055T,C14408T,C15857T,A23403G,T24256C,G25563T,C25642T,G25939A,G27915A,A28877T,G29402T	28254		N:S202C,N:D377Y,ORF1a:T2283I,ORF1a:Y3607F,ORF1a:Q4189H,ORF1b:P314L,ORF1b:T797I,ORF3a:Q57H,ORF3a:D183N,S:D614G		36-38,7036-7042,19293-19454,19464-19554,27528-27728,29837-29903			89514	35	29903	3000	8.55556	good	531	10	0	good	0	24	8	33.3333	mediocre	16		0	good	0
SRR13764716	20B	11.1111	good	23	0	0	12	0	63	0	4	C241T,C3037T,C5884T,C12885T,C13115T,G14181A,C14408T,C20402T,A20442G,G21423A,G21974T,T23042C,A23403G,G24928T,A25492C,G25621A,C26060T,C27925T,T27935A,G28881A,G28882A,G28883C,G29773A			N:R203K,N:G204R,ORF1a:T4207I,ORF1b:P314L,ORF1b:S2312L,ORF3a:T34P,ORF3a:V77I,ORF3a:T223I,ORF8:T11I,S:D138Y,S:S494P,S:D614G		28-38,29852-29903		ChinaCDC_N_F:G28881A;G28882A;G28883C,Pasteur_IP4_R:G14181A	89536	27	29903	3000	0	good	63	10	0	good	0	24	8	33.3333	mediocre	16		0	good	0
SRR13764717	20G	0	good	23	0	0	15	0	74	0	0	C241T,C1059T,C3037T,G8083A,C10319T,G12243T,C14408T,C14805T,C16308T,G17278T,A18424G,A20622G,C21304T,A23403G,T23491C,G25563T,G25907T,C27944T,C27964T,C28472T,C28511T,C28869T,C29518T			N:P67S,N:P80S,N:P199L,ORF1a:T265I,ORF1a:M2606I,ORF1a:L3352F,ORF1a:R3993L,ORF1b:P314L,ORF1b:V1271L,ORF1b:N1653D,ORF1b:R2613C,ORF3a:Q57H,ORF3a:G172V,ORF8:S24L,S:D614G		3-24,29852-29903			89611	2	29903	3000	0	good	74	10	0	good	0	24	0	0	good	8		0	good	0
SRR13764718	20B	2.77778	good	22	0	0	11	0	223	0	3	C241T,G2144T,C3037T,C7005T,T9172C,A10323G,A10948G,C10977T,C11704T,C14408T,C16362T,G19009A,T19896C,C20133T,A23403G,C23604A,A24874G,G26730T,A26927G,G28881A,G28882A,G28883C			M:V70F,N:R203K,N:G204R,ORF1a:V627F,ORF1a:T2247I,ORF1a:K3353R,ORF1a:A3571V,ORF1b:P314L,ORF1b:D1848N,S:D614G,S:P681H		3-33,19432-19443,19447-19451,27528-27637,27650-27661,29851-29903		ChinaCDC_N_F:G28881A;G28882A;G28883C	89615	2	29903	3000	0	good	223	10	0	good	0	24	4	16.6667	good	12		0	good	0
SRR13764719	20G	0	good	19	0	0	15	0	57	0	0	C241T,C1059T,C3037T,C9207T,C10319T,G12128T,C14408T,C14724T,A18424G,C21304T,G22093T,G22335T,G22336T,A23403G,G25563T,G25907T,C27964T,C28472T,C28869T			N:P67S,N:P199L,ORF1a:T265I,ORF1a:S2981F,ORF1a:L3352F,ORF1a:A3955S,ORF1b:P314L,ORF1b:N1653D,ORF1b:R2613C,ORF3a:Q57H,ORF3a:G172V,ORF8:S24L,S:M177I,S:W258F,S:D614G		5-12,29852-29900			89612	4	29900	3000	0	good	57	10	0	good	0	24	-2	0	good	6		0	good	0
SRR13764720	20I (Alpha, V1)	6.43656	good	31	19	0	19	6	985	0	5	C241T,C913T,C2110T,C3037T,C3267T,C5388A,C5986T,T6954C,T7984C,C14120T,C14408T,C14676T,C15279T,T16176C,A23063T,C23271A,A23403G,C23604A,C23709T,T24506G,G24914C,C27972T,G28048T,A28111G,G28280C,A28281T,T28282A,G28881A,G28882A,G28883C,C28977T	11288-11296,21765-21770,21992-21994,28271		N:D3L,N:R203K,N:G204R,N:S235F,ORF1a:T1001I,ORF1a:A1708D,ORF1a:I2230T,ORF1b:P218L,ORF1b:P314L,ORF8:Q27*,ORF8:R52I,ORF8:Y73C,S:N501Y,S:A570D,S:D614G,S:P681H,S:T716I,S:S982A,S:D1118H	ORF1a:S3675-,ORF1a:G3676-,ORF1a:F3677-,S:H69-,S:V70-,S:Y144-	3-38,7093-7253,19291-19557,21163-21366,27528-27798,29743-29746,29795-29836		ChinaCDC_N_F:G28881A;G28882A;G28883C,ChinaCDC_N_R:C28977T,Pasteur_IP4_P:C14120T	89293	2	29836	3000	25.3704	good	985	10	0	good	0	24	-3	0	good	5		0	good	0
SRR13764721	20A	3.29355	good	17	0	0	9	0	790	0	1	C241T,G1444T,C3037T,C5310T,C6594T,G6618A,C10741T,C14408T,A20268G,A23403G,C23604A,T24076C,C24844T,C28854T,C28887T,G29266A,T29710C			N:S194L,N:T205I,ORF1a:L393F,ORF1a:T1682I,ORF1a:P2110L,ORF1a:G2118D,ORF1b:P314L,S:D614G,S:P681H		38,5011-5017,5020-5041,5209-5266,19291-19387,19391,19396-19409,19428-19558,21163-21169,21226-21231,21241-21317,21327-21364,27528-27791,29837-29903		ChinaCDC_N_F:C28887T	89530	37	29903	3000	18.1481	good	790	10	0	good	0	24	-3	0	good	5		0	good	0
SRR13764722	20G	0	good	20	0	0	15	0	55	0	0	C241T,A427G,C1059T,C3037T,C3486T,C10319T,C14408T,G15253A,A18424G,A20163G,C21304T,A23403G,G25563T,G25907T,C26305G,C27964T,C28472T,C28869T,G29405C,G29705T			E:L21V,N:P67S,N:P199L,N:E378Q,ORF1a:T265I,ORF1a:A1074V,ORF1a:L3352F,ORF1b:P314L,ORF1b:V596I,ORF1b:N1653D,ORF1b:R2613C,ORF3a:Q57H,ORF3a:G172V,ORF8:S24L,S:D614G		2-4,29852-29903			89626	1	29903	3000	0	good	55	10	0	good	0	24	-1	0	good	7		0	good	0
SRR13764723	20B	21.0069	good	25	3	0	17	1	128	0	4	C241T,C346T,C3037T,C3902T,A3983G,C4158T,C12439T,C14408T,C21648T,C23277T,A23403G,G23593T,G24368A,G25565A,C25624T,T26496C,T27242C,G27651A,A28877T,G28881A,G28882A,G28883C,G28975T,G29332T,G29751T	6513-6515		N:S202C,N:R203K,N:G204R,N:M234I,ORF1a:P1213S,ORF1a:T1240A,ORF1a:A1298V,ORF1a:L2084I,ORF1b:P314L,ORF3a:S58N,ORF3a:H78Y,ORF6:I14T,S:T29I,S:T572I,S:D614G,S:Q677H,S:D936N	ORF1a:S2083-	3-4,27528-27636,29855-29871		ChinaCDC_N_F:G28881A;G28882A;G28883C,ChinaCDC_N_R:G28975T	89586	2	29903	3000	0	good	128	10	0	good	0	24	11	45.8333	mediocre	19		0	good	0
SRR13764724	21C (Epsilon)	0.694444	good	29	0	0	17	0	33	0	1	C173T,C241T,C1059T,T1851C,C2232T,C3037T,C3619A,G4510A,G8084A,G9738C,G13713A,C14408T,C16178T,C16394T,G17014T,G21600T,G22018T,T22917G,A23403G,C25317T,T25467C,G25563T,T26066C,C26681T,T26978C,A28272T,A28804G,C28887T,C29666T			N:T205I,ORF1a:T265I,ORF1a:I529T,ORF1a:A656V,ORF1a:E2607K,ORF1a:S3158T,ORF1b:P314L,ORF1b:S904L,ORF1b:P976L,ORF1b:D1183Y,ORF3a:Q57H,ORF3a:V225A,S:S13I,S:W152C,S:L452R,S:D614G,S:S1252F		36-38,29845-29870,29900-29903		ChinaCDC_N_F:C28887T	89488	35	29903	3000	0	good	33	10	0	good	0	24	2	8.33333	good	10		0	good	0
SRR13764725	20A	0	good	17	0	0	9	0	72	0	1	C241T,T1578C,A2046C,C3037T,G6618A,A7833C,C10741T,C14408T,C15450T,A20268G,C22482T,A23403G,C23604A,T24076C,C28854T,G29266A,T29710C			N:S194L,ORF1a:V438A,ORF1a:N594T,ORF1a:G2118D,ORF1a:N2523T,ORF1b:P314L,S:T307I,S:D614G,S:P681H		2-11,29842-29903		Charit√©_RdRp_F:C15450T	89638	1	29903	3000	0	good	72	10	0	good	0	24	-5	0	good	3		0	good	0
SRR13764726	20I (Alpha, V1)	0	good	33	19	0	21	6	79	0	5	C241T,C913T,C2110T,C3037T,C3267T,C5388A,C5986T,T6954C,T7984C,C14120T,C14408T,C14676T,C15279T,T16176C,C19390T,A23063T,C23271A,A23403G,C23604A,C23709T,T24506G,G24914C,C27972T,G28048T,A28095T,A28111G,G28280C,A28281T,T28282A,G28881A,G28882A,G28883C,C28977T	11288-11296,21765-21770,21992-21994,28271		N:D3L,N:R203K,N:G204R,N:S235F,ORF1a:T1001I,ORF1a:A1708D,ORF1a:I2230T,ORF1b:P218L,ORF1b:P314L,ORF1b:P1975S,ORF8:Q27*,ORF8:R52I,ORF8:K68*,ORF8:Y73C,S:N501Y,S:A570D,S:D614G,S:P681H,S:T716I,S:S982A,S:D1118H	ORF1a:S3675-,ORF1a:G3676-,ORF1a:F3677-,S:H69-,S:V70-,S:Y144-	19408-19420,19431-19443,19513,29852-29903		ChinaCDC_N_F:G28881A;G28882A;G28883C,ChinaCDC_N_R:C28977T,Pasteur_IP4_P:C14120T	89486	2	29903	3000	0	good	79	10	0	good	0	24	-4	0	good	4		0	good	0
SRR13764727	20C	0.173611	good	25	2	0	16	0	53	0	1	C28T,C241T,C1059T,A1180G,C3037T,C6730T,C6936T,C10029T,C10726T,C11514T,C13957T,C14408T,C16375T,T20748C,T23042C,A23403G,C23604A,C23709T,C23766T,G24239T,G25563T,C26208T,T26767C,C28887T,C29719T	2827129711		M:I82T,N:T205I,ORF1a:T265I,ORF1a:S2224F,ORF1a:T3255I,ORF1a:T3750I,ORF1b:R164C,ORF1b:P314L,ORF1b:P970S,ORF3a:Q57H,S:S494P,S:D614G,S:P681H,S:T716I,S:S735L,S:A893S		1,29852-29903		ChinaCDC_N_F:C28887T	89591	0	29903	3000	0	good	53	10	0	good	0	24	1	4.16667	good	9		0	good	0
SRR13764728	20C	0	good	22	0	0	16	0	61	0	2	C241T,T692C,C1059T,C3037T,A5011C,C5497T,C5869T,T7168C,C12525T,C14408T,G18028T,G19180T,A23403G,G24095T,G24638T,G25563T,C27920T,G28300T,C28677T,C28893T,C29445T,C29738T			N:Q9H,N:T135I,N:P207L,N:T391I,ORF1a:F143L,ORF1a:T265I,ORF1a:Q1582H,ORF1a:T4087I,ORF1b:P314L,ORF1b:A1521S,ORF1b:V1905L,ORF3a:Q57H,ORF9b:S6I,S:D614G,S:A845S,S:A1026S		38,29844-29903		ChinaCDC_N_F:C28893T,USCDC_N1_F:G28300T	89510	37	29903	3000	0	good	61	10	0	good	0	24	0	0	good	8		0	good	0
SRR13764729	20A	1.69444	good	21	6	0	14	2	570	0	0	C241T,G2258A,C3037T,A3469C,A6441G,C8140T,A9204G,G10073T,C14408T,C15277T,C15371T,C16293T,G16564A,A20268G,A23403G,T25399G,C25611T,C27970T,C28854T,G29384T,C29445T	1598-1603		N:S194L,N:D371Y,N:T391I,ORF1a:V665I,ORF1a:K2059R,ORF1a:D2980G,ORF1a:A3270S,ORF1b:P314L,ORF1b:H604Y,ORF1b:T635M,ORF1b:A1033T,ORF3a:L3V,ORF8:T26I,S:D614G	ORF1a:G445-,ORF1a:L446-	38,19291-19297,19307-19553,27528-27790,29852-29903			89489	37	29903	3000	10	good	570	10	0	good	0	24	2	8.33333	good	10		0	good	0
SRR13764730	20B	2.77778	good	22	0	0	11	0	21	0	3	C241T,G2144T,C3037T,C7005T,T9172C,A10323G,A10948G,C10977T,C11704T,C14408T,C16362T,G19009A,T19896C,C20133T,A23403G,C23604A,A24874G,G26730T,A26927G,G28881A,G28882A,G28883C			M:V70F,N:R203K,N:G204R,ORF1a:V627F,ORF1a:T2247I,ORF1a:K3353R,ORF1a:A3571V,ORF1b:P314L,ORF1b:D1848N,S:D614G,S:P681H		2-6,29852-29867		ChinaCDC_N_F:G28881A;G28882A;G28883C	89510	1	29867	3000	0	good	21	10	0	good	0	24	4	16.6667	good	12		0	good	0
SRR13764731	20G	0.173611	good	22	0	0	17	0	51	0	0	A156G,C241T,C1059T,C1627T,C3037T,C8172T,G8264T,C10319T,C14408T,G17193T,A18424G,C21304T,A23403G,C23683T,G25563T,G25907T,G25947T,C26060T,T26163G,C27964T,C28472T,C28869T			N:P67S,N:P199L,ORF1a:T265I,ORF1a:A2636V,ORF1a:G2667C,ORF1a:L3352F,ORF1b:P314L,ORF1b:E1242D,ORF1b:N1653D,ORF1b:R2613C,ORF3a:Q57H,ORF3a:G172V,ORF3a:Q185H,ORF3a:T223I,ORF3a:N257K,ORF8:S24L,S:D614G		10-38,29852-29870,29901-29903			89594	9	29903	3000	0	good	51	10	0	good	0	24	1	4.16667	good	9		0	good	0
SRR13764732	20A	2.77778	good	18	7	0	9	0	59	0	0	C241T,C3037T,C3737T,A8031G,G11417T,C14408T,C16887T,C17586T,C18118A,T19176C,A20268G,A23403G,T24076C,G25816C,T27384C,G28580T,C28854T,C29666T	29761-29767		N:D103Y,N:S194L,ORF1a:P1158S,ORF1a:K2589R,ORF1a:V3718F,ORF1b:P314L,ORF1b:L1551I,ORF3a:D142H,S:D614G		3-12,29855-29903			89604	2	29903	3000	0	good	59	10	0	good	0	24	4	16.6667	good	12		0	good	0
SRR13764733	20A	2.77778	good	18	7	0	9	0	97	0	0	C241T,C3037T,C3737T,A8031G,G11417T,C14408T,C16887T,C17586T,C18118A,T19176C,A20268G,A23403G,T24076C,G25816C,T27384C,G28580T,C28854T,C29666T	29761-29767		N:D103Y,N:S194L,ORF1a:P1158S,ORF1a:K2589R,ORF1a:V3718F,ORF1b:P314L,ORF1b:L1551I,ORF3a:D142H,S:D614G		2-38,29844-29903			89607	1	29903	3000	0	good	97	10	0	good	0	24	4	16.6667	good	12		0	good	0
SRR13764734	20A	0.173611	good	21	0	0	12	0	145	0	0	C241T,C3037T,G6618A,A7833C,C9996T,C10741T,G10751A,C14408T,G15327T,C18555T,A20268G,A23403G,C23604A,G23984C,T24076C,C27213T,C27849T,T28078C,C28854T,G29266A,T29710C			N:S194L,ORF1a:G2118D,ORF1a:N2523T,ORF1a:S3244L,ORF1a:V3496M,ORF1b:P314L,ORF1b:M620I,ORF7b:L32F,ORF8:V62A,S:D614G,S:P681H,S:D808H		2-3,19397-19398,19402-19403,19408-19457,19466-19513,29863-29903			89622	1	29903	3000	0	good	145	10	0	good	0	24	1	4.16667	good	9		0	good	0
SRR13764735	20A	14.4683	good	21	1	0	13	0	472	0	0	C241T,C601T,C1190T,A1777G,C3037T,C3551T,G6352T,C8389T,C11788T,G12832T,G14055T,C14408T,G15982T,C17474T,A23403G,C25549T,G25563T,G25939A,G27915A,A28877T,G29402T	28254		N:S202C,N:D377Y,ORF1a:P309S,ORF1a:P1096S,ORF1a:K2029N,ORF1a:Q4189H,ORF1b:P314L,ORF1b:V839L,ORF1b:T1336I,ORF3a:L53F,ORF3a:Q57H,ORF3a:D183N,S:D614G		3-23,19293-19371,19380-19387,19397-19410,19523-19557,27528-27790,29852-29903			89609	2	29903	3000	6.37037	good	472	10	0	good	0	24	9	37.5	mediocre	17		0	good	0
SRR13764736	20A	14.0625	good	21	1	0	13	0	56	0	0	C241T,C601T,C1190T,A1777G,C3037T,C3551T,G6352T,C8389T,C11788T,G12832T,G14055T,C14408T,G15982T,C17474T,A23403G,C25549T,G25563T,G25939A,G27915A,A28877T,G29402T	28254		N:S202C,N:D377Y,ORF1a:P309S,ORF1a:P1096S,ORF1a:K2029N,ORF1a:Q4189H,ORF1b:P314L,ORF1b:V839L,ORF1b:T1336I,ORF3a:L53F,ORF3a:Q57H,ORF3a:D183N,S:D614G		35-38,29852-29903			89513	34	29903	3000	0	good	56	10	0	good	0	24	9	37.5	mediocre	17		0	good	0
SRR13764737	20A	0	good	17	0	0	9	0	90	0	1	C241T,T1578C,A2046C,C3037T,G6618A,A7833C,C10741T,C14408T,C15450T,A20268G,C22482T,A23403G,C23604A,T24076C,C28854T,G29266A,T29710C			N:S194L,ORF1a:V438A,ORF1a:N594T,ORF1a:G2118D,ORF1a:N2523T,ORF1b:P314L,S:T307I,S:D614G,S:P681H		1-38,29852-29903		Charit√©_RdRp_F:C15450T	89641	0	29903	3000	0	good	90	10	0	good	0	24	-5	0	good	3		0	good	0
SRR13764738	20B	5.11077	good	21	0	0	13	0	537	0	4	C241T,G271T,C3037T,C4832T,T5863C,C5869T,C6573T,A9353G,G9928T,G10360A,G13948T,C14408T,C17123T,C20692T,A23403G,T26978A,G27948T,G28690T,G28881A,G28882A,G28883C			N:L139F,N:R203K,N:G204R,ORF1a:E2D,ORF1a:S2103F,ORF1a:M3030V,ORF1a:M3221I,ORF1b:D161Y,ORF1b:P314L,ORF1b:A1219V,ORF1b:P2409S,ORF8:E19*,S:D614G		35-38,2676-2682,19291-19557,27528-27735,29852-29902		ChinaCDC_N_F:G28881A;G28882A;G28883C,USCDC_N3_F:G28690T	89520	34	29902	3000	8.77778	good	537	10	0	good	0	24	5	20.8333	good	13		0	good	0
SRR13764739	20B	2.77778	good	22	0	0	11	0	84	0	3	C241T,G2144T,C3037T,C7005T,T9172C,A10323G,A10948G,C10977T,C11704T,C14408T,C16362T,G19009A,T19896C,C20133T,A23403G,C23604A,A24874G,G26730T,A26927G,G28881A,G28882A,G28883C			M:V70F,N:R203K,N:G204R,ORF1a:V627F,ORF1a:T2247I,ORF1a:K3353R,ORF1a:A3571V,ORF1b:P314L,ORF1b:D1848N,S:D614G,S:P681H		4-38,29855-29903		ChinaCDC_N_F:G28881A;G28882A;G28883C	89612	3	29903	3000	0	good	84	10	0	good	0	24	4	16.6667	good	12		0	good	0
SRR13764740	20B	2.77778	good	22	0	0	11	0	110	0	3	C241T,G2144T,C3037T,C7005T,T9172C,A10323G,A10948G,C10977T,C11704T,C14408T,C16362T,G19009A,T19896C,C20133T,A23403G,C23604A,A24874G,G26730T,A26927G,G28881A,G28882A,G28883C			M:V70F,N:R203K,N:G204R,ORF1a:V627F,ORF1a:T2247I,ORF1a:K3353R,ORF1a:A3571V,ORF1b:P314L,ORF1b:D1848N,S:D614G,S:P681H		3-38,27528-27582,27650,29852-29869		ChinaCDC_N_F:G28881A;G28882A;G28883C	89615	2	29903	3000	0	good	110	10	0	good	0	24	4	16.6667	good	12		0	good	0
SRR13764741	21F (Iota)	0.173611	good	24	10	0	18	3	42	0	1	C241T,C1059T,C3037T,G6101A,A7201G,T9867C,C10450T,C11020T,G12545A,C14408T,A16500C,A20262G,C21058T,C21575T,C21846T,A22320G,A23403G,C23664T,C25517T,G25563T,C27925T,T28382C,C28869T,G28975A	11288-11296,28271		N:S37P,N:P199L,N:M234I,ORF1a:T265I,ORF1a:G1946S,ORF1a:L3201P,ORF1a:A4094T,ORF1b:P314L,ORF1b:Q1011H,ORF1b:P2531S,ORF3a:P42L,ORF3a:Q57H,ORF8:T11I,S:L5F,S:T95I,S:D253G,S:D614G,S:A701V	ORF1a:S3675-,ORF1a:G3676-,ORF1a:F3677-	10-32,29852-29870		ChinaCDC_N_R:G28975A	89543	9	29903	3000	0	good	42	10	0	good	0	24	1	4.16667	good	9		0	good	0
SRR13764742	21F (Iota)	0	good	22	10	0	16	3	58	0	1	C241T,C1059T,T1303A,C3037T,C3261T,T9867C,G10096A,C14408T,A16500C,A20262G,A20598G,C21575T,C21846T,A22320G,G23012A,A23403G,C23664T,C25517T,G25563T,C27925T,C28869T,G28975A	11288-11296,28271		N:P199L,N:M234I,ORF1a:T265I,ORF1a:T999I,ORF1a:L3201P,ORF1b:P314L,ORF1b:Q1011H,ORF3a:P42L,ORF3a:Q57H,ORF8:T11I,S:L5F,S:T95I,S:D253G,S:E484K,S:D614G,S:A701V	ORF1a:S3675-,ORF1a:G3676-,ORF1a:F3677-	1-8,29854-29903		ChinaCDC_N_R:G28975A	89578	0	29903	3000	0	good	58	10	0	good	0	24	-2	0	good	6		0	good	0
SRR13856913	20C	0.694444	good	17	27	0	11	9	290	0	0	C241T,C344A,C1059T,C3037T,C6982T,C7926T,C14408T,C18555T,C19488T,A22190G,A23403G,T24364G,G25088T,G25563T,G25650T,T28843G,C29296T	26155-26181		N:S190R,ORF1a:L27I,ORF1a:T265I,ORF1a:A2554V,ORF1b:P314L,ORF3a:Q57H,ORF3a:L86F,S:I210V,S:D614G,S:I934M,S:V1176F	ORF3a:V255-,ORF3a:V256-,ORF3a:N257-,ORF3a:P258-,ORF3a:V259-,ORF3a:M260-,ORF3a:E261-,ORF3a:P262-,ORF3a:I263-	37-38,19291-19297,27528-27776,29838-29869			89445	36	29903	3000	0	good	290	10	0	good	0	24	2	8.33333	good	10		0	good	0
SRR13856914	20G	235.907	bad	18	0	0	13	0	4447	0	0	C241T,C1059T,C3037T,G8083A,C10319T,A11991G,C14407T,C14408T,C14805T,A18424G,C19983T,A23403G,G23593T,G25563T,G26775T,C27964T,C28472T,C28869T			M:A85S,N:P67S,N:P199L,ORF1a:T265I,ORF1a:M2606I,ORF1a:L3352F,ORF1a:E3909G,ORF1b:P314F,ORF1b:N1653D,ORF3a:Q57H,ORF8:S24L,S:D614G,S:Q677H		37-38,2578-2833,3925-3931,4419-4479,5009-5229,5260-5275,6544-7182,8654-8893,9266-9483,10758,10877-10997,16204-16444,16494-16495,19291-19570,20234-20480,21162-21369,22997-23127,23838-24095,24456-24702,25668-25866,25868-25910,27528-27803,29371-29903			89529	36	29903	3000	153.593	bad	4447	10	0	good	0	24	-3	0	good	5		0	good	0
SRR13856915	20G	0.694444	good	25	0	0	18	0	160	0	1	C241T,C1059T,C3037T,C4321T,T4768C,T5077C,C5886T,G8083A,C10319T,C12488T,C14408T,C14805T,C17745A,A18424G,C21304T,A22974G,A23403G,C24370T,G25217T,G25563T,G25907T,C27964T,C28472T,C28869T,C29253T			N:P67S,N:P199L,N:S327L,ORF1a:T265I,ORF1a:T1874I,ORF1a:M2606I,ORF1a:L3352F,ORF1a:P4075S,ORF1b:P314L,ORF1b:N1426K,ORF1b:N1653D,ORF1b:R2613C,ORF3a:Q57H,ORF3a:G172V,ORF8:S24L,S:E471G,S:D614G,S:G1219C		3-38,29780-29903		HKU_N_R:C29253T	89603	2	29903	3000	0	good	160	10	0	good	0	24	2	8.33333	good	10		0	good	0
SRR13856916	20G	1.5625	good	26	0	0	17	0	55	0	1	C241T,C1059T,C3037T,C3874T,C5730T,G8083A,C10319T,A10874G,C14408T,C14805T,A15267G,C16887T,C17436T,A18424G,C21304T,A23403G,G25563T,G25907T,C26028T,C27964T,G28326T,G28376T,C28472T,C28849T,C28869T,C29296T			N:G18V,N:A35S,N:P67S,N:P199L,ORF1a:T265I,ORF1a:T1822I,ORF1a:M2606I,ORF1a:L3352F,ORF1a:N3537D,ORF1b:P314L,ORF1b:N1653D,ORF1b:R2613C,ORF3a:Q57H,ORF3a:G172V,ORF8:S24L,ORF9b:V15L,S:D614G		36-38,29852-29903		USCDC_N1_P:G28326T	89500	35	29903	3000	0	good	55	10	0	good	0	24	3	12.5	good	11		0	good	0
SRR13856917	20C	0	good	15	0	0	9	0	195	0	1	G91T,C241T,C1059T,G1946T,C2910T,C3037T,C6843T,C10969T,T11764C,C14408T,T17040C,A23403G,G25563T,C28887T,G29402T			N:T205I,N:D377Y,ORF1a:T265I,ORF1a:V561F,ORF1a:T882I,ORF1a:S2193F,ORF1b:P314L,ORF3a:Q57H,S:D614G		2-15,19291,19293-19315,19321-19326,27528-27553,27672-27677,29780-29870,29876-29903		ChinaCDC_N_F:C28887T	89646	1	29903	3000	0	good	195	10	0	good	0	24	0	0	good	8		0	good	0
SRR13856918	20A	0.288409	good	14	0	0	6	0	445	0	0	C241T,C3037T,G6618A,A7833C,C10741T,C14408T,A20268G,A23403G,C23604A,T24076C,C28854T,G29266A,C29545A,T29710C			N:S194L,ORF1a:G2118D,ORF1a:N2523T,ORF1b:P314L,S:D614G,S:P681H		3-38,8655-8827,8852-8882,8889-8893,19291-19297,27528-27566,27580-27583,27679-27790,29837-29870,29900-29903			89647	2	29903	3000	5.37037	good	445	10	0	good	0	24	-6	0	good	2		0	good	0
SRR13856919	20A	53.29	mediocre	16	0	0	11	0	2271	0	0	C241T,C3037T,C4320T,C4893T,T5188G,C5340T,G6618A,A7833C,C10741T,C14408T,C19264T,A23403G,C23604A,T24076C,C28854T,G29266A			N:S194L,ORF1a:A1352V,ORF1a:T1543I,ORF1a:S1641R,ORF1a:P1692L,ORF1a:G2118D,ORF1a:N2523T,ORF1b:P314L,ORF1b:L1933F,S:D614G,S:P681H		5-38,2584-2593,2601-2610,2673-2707,2771-2832,4419-4646,5254-5265,6866-7311,9287-9294,9322,9361-9420,19291,19293-19297,19326-19558,20238-20480,21162-21386,23840-23847,23856-23867,23938-23954,23978-23987,27527-27791,29373-29510,29662-29869			89633	4	29903	3000	73	mediocre	2271	10	0	good	0	24	-2	0	good	6		0	good	0
SRR13856920	20A	0	good	19	7	0	8	0	80	0	1	C241T,T1578C,C3037T,C4084T,G6618A,A7833C,C10741T,A10874G,C14408T,A20268G,A23403G,C23604A,T24076C,C27923T,C28854T,C29200T,G29266A,T29710C,C29754T	29756-29762		N:S194L,ORF1a:V438A,ORF1a:G2118D,ORF1a:N2523T,ORF1a:N3537D,ORF1b:P314L,S:D614G,S:P681H		18-38,29844-29902		USCDC_N2_P:C29200T	89552	17	29902	3000	0	good	80	10	0	good	0	24	-2	0	good	6		0	good	0
SRR13856921	20A	30.5359	mediocre	15	0	0	9	0	1792	0	1	C241T,G1444T,C3037T,C5310T,C6594T,G6618A,C10741T,C14408T,A23403G,C23604A,T24076C,C24844T,C28854T,C28887T,G29266A			N:S194L,N:T205I,ORF1a:L393F,ORF1a:T1682I,ORF1a:P2110L,ORF1a:G2118D,ORF1b:P314L,S:D614G,S:P681H		36-38,2581-2834,5255-5272,6866-7311,9266-9271,9273-9483,16204-16239,16245-16279,19298-19299,19312-19422,19437-19452,19496-19500,19549-19558,20249-20291,20336-20358,20406-20479,27528-27791,29373-29384,29424-29510,29673-29808		ChinaCDC_N_F:C28887T	89259	35	29808	3000	55.2593	mediocre	1792	10	0	good	0	24	-3	0	good	5		0	good	0
SRR13856922	20A	0	good	16	2	0	7	0	90	0	0	C241T,C3037T,C10741T,C12559T,C12763T,C13335T,C14408T,G16846T,C20233T,A20268G,A23403G,C23604A,T24076C,C28253T,C28854T,T29710C	27792-27793		N:S194L,ORF1a:A4357V,ORF1b:P314L,ORF1b:D1127Y,ORF1b:P2256S,S:D614G,S:P681H		1-38,29852-29903			89632	0	29903	3000	0	good	90	10	0	good	0	24	-1	0	good	7		0	good	0
SRR13856923	20C	1.5625	good	23	0	0	16	0	71	0	2	C119T,C241T,T692C,C1059T,C3037T,C5497T,G6254A,T7168C,C12525T,C14408T,G18028T,G19180T,C22916T,A23403G,G24095T,G24638T,G25563T,C27920T,G28300T,C28677T,C28893T,C29445T,C29738T			N:Q9H,N:T135I,N:P207L,N:T391I,ORF1a:F143L,ORF1a:T265I,ORF1a:A1997T,ORF1a:T4087I,ORF1b:P314L,ORF1b:A1521S,ORF1b:V1905L,ORF3a:Q57H,ORF9b:S6I,S:D614G,S:A845S,S:A1026S		1-38,29837-29869		ChinaCDC_N_F:C28893T,USCDC_N1_F:G28300T	89617	0	29903	3000	0	good	71	10	0	good	0	24	3	12.5	good	11		0	good	0
SRR13856924	20B	8.50696	good	23	0	0	14	0	301	0	4	C21T,C241T,G2599A,C3037T,G5012A,C5812T,G7743T,C8299T,C14024A,C14408T,C15857T,G18449T,C19596A,T19839C,A23403G,A23756G,C25096T,G25690T,T27995A,C28311T,G28881A,G28882A,G28883C			N:P13L,N:R203K,N:G204R,ORF1a:V1583I,ORF1a:S2493I,ORF1b:A186D,ORF1b:P314L,ORF1b:T797I,ORF1b:S1661I,ORF3a:G100C,ORF8:D34E,ORF9b:P10S,S:D614G,S:T732A		2-4,19291-19557,29842-29872		ChinaCDC_N_F:G28881A;G28882A;G28883C,USCDC_N1_P:C28311T	89521	1	29872	3000	0.037037	good	301	10	0	good	0	24	7	29.1667	good	15		0	good	0
SRR13856925	20B	0	good	22	1	0	13	0	50	0	5	C241T,C3037T,T8644C,C13356T,C14340T,C14408T,G17551A,C18877T,A19167G,C19274A,T19839C,G22017T,G23012A,A23403G,G23868T,T26604C,C27213T,C28833T,G28881A,G28882A,G28883C,G29527T	28271		M:F28L,N:S187L,N:R203K,N:G204R,N:Q418H,ORF1a:T4364I,ORF1b:P314L,ORF1b:G1362R,ORF1b:P1936H,S:W152L,S:E484K,S:D614G,S:G769V		38,29854-29902		Charit√©_N_R:C28833T,ChinaCDC_N_F:G28881A;G28882A;G28883C,ChinaCDC_ORF_F:C13356T	89498	37	29902	3000	0	good	50	10	0	good	0	24	-6	0	good	2		0	good	0
SRR13856926	20B	91.2379	mediocre	20	1	0	11	0	2879	0	5	C241T,C3037T,C13356T,C14340T,C14408T,G17551A,C18877T,A19167G,C19274A,T19839C,G22017T,G23012A,A23403G,C25207T,T26604C,C27213T,C28833T,G28881A,G28882A,G28883C	28271		M:F28L,N:S187L,N:R203K,N:G204R,ORF1a:T4364I,ORF1b:P314L,ORF1b:G1362R,ORF1b:P1936H,S:W152L,S:E484K,S:D614G		40-54,2578-2834,5260-5272,6866-7315,9266-9323,9333-9352,9363-9389,9406-9478,11000-11001,16205-16439,19291-19314,19316,19361-19577,20248-20480,21358-21366,21733-21979,23840-24085,24556-24569,24575-24576,24589-24595,24622-24623,25668,25868-25882,25886-25910,27528-27791,29371-29551,29566-29593,29657-29869		Charit√©_N_R:C28833T,ChinaCDC_N_F:G28881A;G28882A;G28883C,ChinaCDC_ORF_F:C13356T	89503	39	29903	3000	95.5185	mediocre	2879	10	0	good	0	24	-5	0	good	3		0	good	0
SRR13856927	20A	31.25	mediocre	22	0	0	12	0	166	0	0	C241T,G2173T,T2377C,C3037T,G3527A,G5015A,A5877G,T7033C,T7041C,G8017T,C11008T,C14408T,T17103C,G19735T,A20268G,C20283T,A23403G,C25714T,G25855T,C27434T,C27998T,C28854T			N:S194L,ORF1a:K636N,ORF1a:D1088N,ORF1a:V1584M,ORF1a:N1871S,ORF1a:M2259T,ORF1b:P314L,ORF1b:D2090Y,ORF3a:L108F,ORF3a:D155Y,ORF7a:T14I,S:D614G		27-38,19293-19297,19397-19489,19549-19552,29852-29903			89543	26	29903	3000	0	good	166	10	0	good	0	24	6	25	good	14	19735-17638:8	50	mediocre	8
SRR13856928	20G	4.69444	good	23	0	0	15	0	840	0	0	C241T,C1059T,C3037T,C7420T,C10319T,C12823G,C13887T,C14408T,C17119T,C17402T,A18424G,C21304T,A21390G,G22180A,A23403G,C23481T,G25563T,G25621A,G25907T,G26217T,C27964T,C28472T,C28869T			N:P67S,N:P199L,ORF1a:T265I,ORF1a:L3352F,ORF1b:P314L,ORF1b:A1312V,ORF1b:N1653D,ORF1b:R2613C,ORF3a:Q57H,ORF3a:V77I,ORF3a:G172V,ORF3a:L275F,ORF8:S24L,S:D614G,S:S640F		14-16,5258-5265,7036-7213,16205-16206,19293-19297,19437,19452-19456,19480-19584,19589-19616,19659-19663,19665-19669,19845-19850,20277-20282,20470-20479,26307-26466,27527-27791,29732-29779			89206	13	29779	3000	20	good	840	10	0	good	0	24	2	8.33333	good	10		0	good	0
SRR13856929	20C	8.53778	good	19	0	0	13	0	948	0	0	C241T,A705G,C1059T,G1463A,C3037T,A10323G,G11417T,C12540T,C13677T,C14408T,T16317C,C18167T,A21080G,A23403G,G25563T,G26065A,G26951T,G28842T,C29095T			N:S190I,ORF1a:D147G,ORF1a:T265I,ORF1a:G400S,ORF1a:K3353R,ORF1a:V3718F,ORF1a:A4092V,ORF1b:P314L,ORF1b:P1567L,ORF1b:K2538R,ORF3a:Q57H,ORF3a:V225I,S:D614G		2585-2767,7057-7151,8654-8893,13380-13385,19292-19297,21163-21187,27527-27791,29373-29384,29757-29870,29902-29903			89519	38	29903	3000	24	good	948	10	0	good	0	24	4	16.6667	good	12		0	good	0
SRR13856930	20G	4.34028	good	24	0	0	17	0	95	0	0	C241T,C1059T,C3037T,C3264T,C3554A,T4525C,A5852G,C7279T,T9580C,C10319T,C12708T,C14408T,C17733T,G17866A,T18087A,A18424G,C21639A,A23403G,G25244T,G25563T,G25907T,C27964T,C28472T,C28869T			N:P67S,N:P199L,ORF1a:T265I,ORF1a:T1000I,ORF1a:L1097I,ORF1a:I1863V,ORF1a:L3352F,ORF1a:A4148V,ORF1b:P314L,ORF1b:V1467I,ORF1b:N1653D,ORF3a:Q57H,ORF3a:G172V,ORF8:S24L,S:P26H,S:D614G,S:V1228L		11-38,29837-29903			89583	10	29903	3000	0	good	95	10	0	good	0	24	5	20.8333	good	13		0	good	0
SRR13856931	20A	0	good	13	0	0	9	0	67	0	1	C241T,G2258A,C3037T,A6441G,C8140T,T9875C,C14408T,C15026T,A20268G,A22107T,A23403G,C28854T,C29253T			N:S194L,N:S327L,ORF1a:V665I,ORF1a:K2059R,ORF1a:Y3204H,ORF1b:P314L,ORF1b:A520V,S:K182I,S:D614G		5-8,29837-29899		HKU_N_R:C29253T	89633	4	29899	3000	0	good	67	10	0	good	0	24	-1	0	good	7		0	good	0
SRR13856932	20G	0	good	21	0	0	14	0	79	0	0	C241T,C1059T,C2523T,C3037T,C7105T,C10319T,C11020T,T12994G,C14408T,A18424G,C19200T,C21304T,A23403G,G25290T,C25516T,G25563T,G25907T,C27964T,C28472T,C28869T,C28873T			N:P67S,N:P199L,ORF1a:T265I,ORF1a:T753I,ORF1a:L3352F,ORF1b:P314L,ORF1b:N1653D,ORF1b:R2613C,ORF3a:P42S,ORF3a:Q57H,ORF3a:G172V,ORF8:S24L,S:D614G,S:C1243F		18-38,7036-7041,29852-29903			89574	17	29903	3000	0	good	79	10	0	good	0	24	0	0	good	8		0	good	0
SRR13856933	20G	109.396	bad	17	0	0	15	0	3124	0	1	C241T,C1059T,C3037T,G9928T,C10319T,C14408T,G16543A,A18424G,A23403G,C25207T,G25563T,G25907T,C26060T,C27964T,G28347A,C28472T,C28869T			N:G25D,N:P67S,N:P199L,ORF1a:T265I,ORF1a:M3221I,ORF1a:L3352F,ORF1b:P314L,ORF1b:V1026I,ORF1b:N1653D,ORF3a:Q57H,ORF3a:G172V,ORF3a:T223I,ORF8:S24L,ORF9b:A22T,S:D614G		39-47,2569-2608,2777-2839,3526-3567,3736-3781,5021-5022,5115-5143,5163-5287,6864-7311,8652-8893,14920-15183,16204-16444,19291-19570,20232-20488,20490-20496,21162-21386,23836-23847,27528-27808,29359-29869		USCDC_N1_R:G28347A	89527	38	29903	3000	104.593	bad	3124	10	0	good	0	24	-3	0	good	5		0	good	0
SRR13856935	20C	95.1278	mediocre	19	0	0	12	0	2931	0	1	C241T,C1059T,C1616T,C3037T,G3231T,C3787T,C10340T,T12751G,A12850G,C13047A,C14408T,C17678T,A23064C,A23403G,G25563T,G26654T,T27384C,C28890T,G29140A			M:R44S,N:S206F,ORF1a:T265I,ORF1a:L451F,ORF1a:G989V,ORF1a:P3359S,ORF1a:P4261H,ORF1b:P314L,ORF1b:T1404M,ORF3a:Q57H,S:N501T,S:D614G		38-39,2578-2834,3822-4059,5151-5161,5207-5209,5260-5267,6868-7293,7303-7311,8651-8798,8845-8893,9266-9481,16204-16424,19291-19577,20220-20480,21163-21318,21327-21374,21381-21382,23997-24007,24035-24085,27528-27791,29371-29510,29747-29869		ChinaCDC_N_F:C28890T	89522	37	29903	3000	97.4444	mediocre	2931	10	0	good	0	24	1	4.16667	good	9		0	good	0
SRR13856936	20C	0.04775	good	23	2	0	15	0	359	0	1	C241T,C1059T,A1180G,C3037T,C6730T,C10029T,C10726T,C11514T,C13957T,C14408T,C16375T,T20748C,T23042C,A23403G,C23604A,C23709T,C23766T,G24239T,G25563T,C26208T,T26767C,C28887T,C29719T	2827129711		M:I82T,N:T205I,ORF1a:T265I,ORF1a:T3255I,ORF1a:T3750I,ORF1b:R164C,ORF1b:P314L,ORF1b:P970S,ORF3a:Q57H,S:S494P,S:D614G,S:P681H,S:T716I,S:S735L,S:A893S		16-38,6840-7042,19470-19553,29855-29903		ChinaCDC_N_F:C28887T	89554	15	29903	3000	2.18519	good	359	10	0	good	0	24	-1	0	good	7		0	good	0
SRR13856937	20A	14.0625	good	21	1	0	11	0	76	0	0	C241T,C601T,C1471T,A1777G,C3037T,C7113T,C8389T,A11085T,G12832T,G14055T,C14408T,C15857T,G20890A,A23403G,T24256C,G25563T,C25642T,G25939A,G27915A,A28877T,G29402T	28254		N:S202C,N:D377Y,ORF1a:T2283I,ORF1a:Y3607F,ORF1a:Q4189H,ORF1b:P314L,ORF1b:T797I,ORF1b:V2475I,ORF3a:Q57H,ORF3a:D183N,S:D614G		1-39,29838-29872,29902-29903			89615	0	29903	3000	0	good	76	10	0	good	0	24	9	37.5	mediocre	17		0	good	0
SRR13856938	20B	4.34028	good	23	0	0	14	0	31	0	3	C241T,A1547G,G2243A,C2334T,C2395T,C3037T,G4160T,C8389T,T9172C,A10948G,C10977T,C14408T,G23012A,A23403G,C23604A,A24874G,G25819T,G25996T,G26730T,A26927G,G28881A,G28882A,G28883C			M:V70F,N:R203K,N:G204R,ORF1a:S428G,ORF1a:V660I,ORF1a:A690V,ORF1a:V1299L,ORF1a:A3571V,ORF1b:P314L,ORF3a:A143S,ORF3a:V202L,S:E484K,S:D614G,S:P681H		1-10,29837-29857		ChinaCDC_N_F:G28881A;G28882A;G28883C	89479	0	29857	3000	0	good	31	10	0	good	0	24	5	20.8333	good	13		0	good	0
SRR13856939	20G	0.36	good	22	0	0	13	0	462	0	1	C241T,A685G,C1059T,C3037T,G8083A,C10319T,T11176C,C14408T,C14805T,C15960T,A18424G,C21304T,C22498T,A23403G,G25563T,G25850A,G25907T,C27964T,C28472T,C28869T,C29167T,C29675T			N:P67S,N:P199L,ORF1a:T265I,ORF1a:M2606I,ORF1a:L3352F,ORF1b:P314L,ORF1b:N1653D,ORF1b:R2613C,ORF3a:Q57H,ORF3a:C153Y,ORF3a:G172V,ORF8:S24L,S:D614G		31-38,19294-19296,27528-27791,29373-29526,29837-29869		USCDC_N2_F:C29167T	89531	30	29903	3000	6	good	462	10	0	good	0	24	-1	0	good	7		0	good	0
SRR13856940	20A	47.3548	mediocre	14	0	0	6	0	2158	0	0	C241T,C3037T,G6618A,A7833C,C10741T,C14408T,A20268G,A23403G,C23604A,T24076C,C28854T,G29266A,C29545A,T29710C			N:S194L,ORF1a:G2118D,ORF1a:N2523T,ORF1b:P314L,S:D614G,S:P681H		2569-2834,5258-5265,5640-5644,5682-5708,5749,5845-5875,6866-6873,7018-7311,8654-8893,13557-13606,16204-16350,16358-16427,19291-19570,20473-20479,21163-21386,25668-25673,25734-25866,25900-25910,27528-27800,29373-29378,29799-29869			89641	4	29903	3000	68.8148	mediocre	2158	10	0	good	0	24	-6	0	good	2		0	good	0
SRR13856941	20C	0.694444	good	22	0	0	15	0	212	0	2	C241T,T692C,C1059T,C3037T,C5497T,T7168C,C12439T,C12525T,C14408T,G18028T,G19180T,A23403G,G24095T,G24638T,C25282T,G25563T,C27920T,G28300T,C28677T,C28893T,C29445T,C29738T			N:Q9H,N:T135I,N:P207L,N:T391I,ORF1a:F143L,ORF1a:T265I,ORF1a:T4087I,ORF1b:P314L,ORF1b:A1521S,ORF1b:V1905L,ORF3a:Q57H,ORF9b:S6I,S:D614G,S:A845S,S:A1026S		3-38,27650-27790,29377-29378,29837-29869		ChinaCDC_N_F:C28893T,USCDC_N1_F:G28300T	89615	2	29903	3000	0	good	212	10	0	good	0	24	2	8.33333	good	10		0	good	0
SRR13856942	20G	2.77778	good	27	0	0	17	0	63	0	0	C241T,C1059T,C2485T,C3037T,C5427T,G8083A,C10319T,A10874G,C14408T,C14805T,C16887T,C16915T,C17436T,A18424G,C18570T,C21304T,A23403G,G25563T,G25907T,C27434A,T27479C,C27498T,C27964T,G28376T,C28472T,C28849T,C28869T			N:A35S,N:P67S,N:P199L,ORF1a:T265I,ORF1a:T1721I,ORF1a:M2606I,ORF1a:L3352F,ORF1a:N3537D,ORF1b:P314L,ORF1b:N1653D,ORF1b:R2613C,ORF3a:Q57H,ORF3a:G172V,ORF7a:T14N,ORF7a:V29A,ORF8:S24L,S:D614G		3-6,19482-19494,19497-19503,19508-19519,19549-19551,29852-29875			89511	2	29875	3000	0	good	63	10	0	good	0	24	4	16.6667	good	12		0	good	0
SRR13856943	20A	0	good	18	3	0	12	1	136	0	0	C241T,G2258A,C3037T,A6441G,T7605C,C8140T,A9204G,C14408T,C17550T,A20268G,G20758T,G21761T,A23403G,G26730T,C27970T,C28854T,C29445T,G29688T	11273-11275		M:V70F,N:S194L,N:T391I,ORF1a:V665I,ORF1a:K2059R,ORF1a:L2447P,ORF1a:D2980G,ORF1b:P314L,ORF1b:A2431S,ORF8:T26I,S:A67S,S:D614G	ORF1a:V3670-	7-30,19291-19332,29373-29392,29854-29903			89603	6	29903	3000	0	good	136	10	0	good	0	24	0	0	good	8		0	good	0
SRR13856944	20G	4.34028	good	26	0	0	16	0	82	0	0	C241T,C841T,C1059T,C3037T,C9803T,C10319T,C14408T,C18131T,A18424G,G18583T,C19524T,C19881T,C21304T,G21800C,T21808A,A23403G,A23512G,G25459T,G25563T,G25907T,G26109T,C26984T,C27600T,C27964T,C28472T,C28869T			N:P67S,N:P199L,ORF1a:T265I,ORF1a:L3352F,ORF1b:P314L,ORF1b:T1555I,ORF1b:N1653D,ORF1b:V1706L,ORF1b:R2613C,ORF3a:A23S,ORF3a:Q57H,ORF3a:G172V,ORF3a:E239D,ORF8:S24L,S:D80H,S:D614G		37-38,19529-19556,29852-29903			89497	36	29903	3000	0	good	82	10	0	good	0	24	5	20.8333	good	13		0	good	0
SRR13856945	20G	8.50694	good	28	0	0	18	0	56	0	0	C241T,C841T,C1059T,A1206G,C3037T,C9803T,C10319T,C14408T,C18131T,A18424G,G18583T,C19524T,C19881T,C21304T,G21800C,T21808A,A23403G,A23512G,G25459T,G25563T,G25907T,G26109T,A26530G,C26984T,C27600T,C27964T,C28472T,C28869T			M:D3G,N:P67S,N:P199L,ORF1a:T265I,ORF1a:Q314R,ORF1a:L3352F,ORF1b:P314L,ORF1b:T1555I,ORF1b:N1653D,ORF1b:V1706L,ORF1b:R2613C,ORF3a:A23S,ORF3a:Q57H,ORF3a:G172V,ORF3a:E239D,ORF8:S24L,S:D80H,S:D614G		11-38,19413-19418,29849-29869,29903			89567	10	29903	3000	0	good	56	10	0	good	0	24	7	29.1667	good	15		0	good	0
SRR13856946	21F (Iota)	0.694444	good	24	13	0	16	4	53	0	1	C241T,C1059T,C1102T,C3037T,G6101A,A7201G,T9867C,C10450T,C14408T,A16500C,T16794C,A20262G,C21058T,C21575T,C21846T,A22320G,A23403G,C23664T,C25517T,G25563T,C27925T,C28869T,G28975A,C29836T	11288-11296,21992-21994,28271		N:P199L,N:M234I,ORF1a:T265I,ORF1a:G1946S,ORF1a:L3201P,ORF1b:P314L,ORF1b:Q1011H,ORF1b:P2531S,ORF3a:P42L,ORF3a:Q57H,ORF8:T11I,S:L5F,S:T95I,S:D253G,S:D614G,S:A701V	ORF1a:S3675-,ORF1a:G3676-,ORF1a:F3677-,S:Y144-	3-38,29844-29860		ChinaCDC_N_R:G28975A	89419	2	29860	3000	0	good	53	10	0	good	0	24	2	8.33333	good	10		0	good	0
SRR13856947	20G	1.5625	good	24	0	0	16	0	60	0	0	C241T,C683T,C1059T,C3037T,C5497T,C8389T,G9928T,C10319T,C14408T,A18424G,C21304T,A23403G,C25513T,G25563T,C25831T,G25907T,G26828T,T27687C,C27928A,C27964T,C28472T,C28869T,G29402T,G29422T			N:P67S,N:P199L,N:D377Y,ORF1a:T265I,ORF1a:M3221I,ORF1a:L3352F,ORF1b:P314L,ORF1b:N1653D,ORF1b:R2613C,ORF3a:L41F,ORF3a:Q57H,ORF3a:L147F,ORF3a:G172V,ORF8:T12N,ORF8:S24L,S:D614G		1-12,29856-29903			89613	0	29903	3000	0	good	60	10	0	good	0	24	3	12.5	good	11		0	good	0
SRR13856948	20C	8.50694	good	22	0	0	13	0	70	0	4	C241T,C1059T,T1501C,G1559A,C3037T,C5497T,C9661T,C14408T,G16397T,C18555T,G22785C,A23403G,T24763C,G25314T,G25437T,G25481T,G25563T,G25793A,C28720T,A28804G,C28892T,G28975T			N:P207S,N:M234I,ORF1a:T265I,ORF1a:G432S,ORF1b:P314L,ORF1b:G977V,ORF3a:L15F,ORF3a:R30L,ORF3a:Q57H,ORF3a:R134H,S:R408T,S:D614G,S:G1251V		4-38,29837-29869,29902-29903		Charit√©_N_F:C28720T,ChinaCDC_N_F:C28892T,ChinaCDC_N_R:G28975T,USCDC_N3_P:C28720T	89612	3	29903	3000	0	good	70	10	0	good	0	24	7	29.1667	good	15		0	good	0
SRR13856949	20A	0.694444	good	19	2	0	6	0	88	0	0	C241T,C3037T,C10741T,T11209C,C12559T,C12763T,C13536T,C14408T,G16846T,C18261T,C20233T,A20268G,A23403G,T23449C,C23604A,T24076C,C28253T,C28854T,T29710C	27792-27793		N:S194L,ORF1b:P314L,ORF1b:D1127Y,ORF1b:P2256S,S:D614G,S:P681H		1-38,29854-29903			89620	0	29903	3000	0	good	88	10	0	good	0	24	2	8.33333	good	10		0	good	0
SRR13856950	20G	0	good	21	1	0	15	0	76	0	0	C241T,C1059T,G1820A,C3037T,A6796G,G8083A,C10319T,C14408T,C14805T,A18424G,C18698T,G21088T,C21302T,C21304A,G21305A,A23403G,G25563T,G25907T,C27964T,C28472T,C28869T	28254		N:P67S,N:P199L,ORF1a:T265I,ORF1a:G519S,ORF1a:M2606I,ORF1a:L3352F,ORF1b:P314L,ORF1b:N1653D,ORF1b:A1744V,ORF1b:D2541Y,ORF1b:P2612L,ORF1b:R2613N,ORF3a:Q57H,ORF3a:G172V,S:D614G		3-11,29837-29903			89609	2	29903	3000	0	good	76	10	0	good	0	24	0	0	good	8		0	good	0
SRR13856951	20C	29.3403	good	27	6	0	17	2	32	0	1	C241T,T445G,C643T,C1059T,C1385T,G1738T,C3037T,G3242A,C3264T,C6539T,G6611T,G11150A,T11581A,C11747T,C11916T,T14171C,C14408T,G14792A,C15495T,A17538C,G23012C,A23403G,G25563T,C27970T,C28087T,A28483G,C29353T	28913-28918		ORF1a:T265I,ORF1a:H374Y,ORF1a:G993S,ORF1a:T1000I,ORF1a:H2092Y,ORF1a:V2116L,ORF1a:V3629I,ORF1a:S3884L,ORF1b:I235T,ORF1b:P314L,ORF1b:S442N,ORF3a:Q57H,ORF8:T26I,ORF8:A65V,ORF9b:K67R,S:E484Q,S:D614G	N:G214-,N:G215-	2-12,29855-29875		Pasteur_IP4_R:T14171C	89489	1	29875	3000	0	good	32	10	0	good	0	24	13	54.1667	mediocre	21		0	good	0
SRR13856952	20C	11.1111	good	29	0	0	15	0	65	0	3	C241T,C1059T,T2671C,C3037T,G6052A,C7600T,G7675C,G8179A,C10319T,C14408T,C15720T,C16260T,C17012T,G19872T,C21621T,G22104C,G22201T,C23191T,A23403G,G25563T,C25688T,G25855T,C27964T,C28057G,C28344T,G28975T,G29254T,G29474T,G29764T			N:T24I,N:M234I,N:D401Y,ORF1a:T265I,ORF1a:L3352F,ORF1b:P314L,ORF1b:S1182L,ORF3a:Q57H,ORF3a:A99V,ORF3a:D155Y,ORF8:S24L,ORF8:A55G,S:T20I,S:G181A,S:D614G		17-38,19293-19316,29852-29870		HKU_N_R:G29254T,ChinaCDC_N_R:G28975T,USCDC_N1_R:C28344T	89545	16	29903	3000	0	good	65	10	0	good	0	24	8	33.3333	mediocre	16		0	good	0
SRR13856953	20B	52.2062	mediocre	23	0	0	14	0	2168	0	3	C241T,A1547G,G2243A,C2334T,C2395T,C3037T,G4160T,C8389T,T9172C,A10948G,C10977T,C14408T,G23012A,A23403G,C23604A,A24874G,G25819T,G25996T,G26730T,A26927G,G28881A,G28882A,G28883C			M:V70F,N:R203K,N:G204R,ORF1a:S428G,ORF1a:V660I,ORF1a:A690V,ORF1a:V1299L,ORF1a:A3571V,ORF1b:P314L,ORF3a:A143S,ORF3a:V202L,S:E484K,S:D614G,S:P681H		32-74,76-104,2574-2837,5260-5280,6864-7319,9265-9387,16201-16228,16230-16431,19289-19570,21161-21380,27523-27806,29371-29378,29662-29869		ChinaCDC_N_F:G28881A;G28882A;G28883C	89524	31	29903	3000	69.1852	mediocre	2168	10	0	good	0	24	5	20.8333	good	13		0	good	0
SRR13856954	20A	0	good	20	0	0	10	0	26	0	1	C241T,T1578C,A2046C,C3037T,C5974T,G6618A,A7833C,A9848G,C10741T,C11704T,C14408T,C15450T,A20268G,C22482T,A23403G,C23604A,T24076C,C28854T,G29266A,T29710C			N:S194L,ORF1a:V438A,ORF1a:N594T,ORF1a:G2118D,ORF1a:N2523T,ORF1a:S3195G,ORF1b:P314L,S:T307I,S:D614G,S:P681H		23-38,29852-29861		Charit√©_RdRp_F:C15450T	89437	22	29861	3000	0	good	26	10	0	good	0	24	-2	0	good	6		0	good	0
SRR13856955	20A	0	good	19	0	0	10	0	86	0	1	C241T,T1578C,A2046C,C3037T,G6618A,A7833C,A9848G,C10741T,C11704T,C14408T,C15450T,A20268G,C22482T,A23403G,C23604A,T24076C,C28854T,G29266A,T29710C			N:S194L,ORF1a:V438A,ORF1a:N594T,ORF1a:G2118D,ORF1a:N2523T,ORF1a:S3195G,ORF1b:P314L,S:T307I,S:D614G,S:P681H		5-38,29852-29903		Charit√©_RdRp_F:C15450T	89621	4	29903	3000	0	good	86	10	0	good	0	24	-3	0	good	5		0	good	0
SRR13856956	20A	0	good	15	0	0	7	0	56	0	0	C241T,T1578C,C3037T,G6618A,A7833C,C10741T,C14408T,A20268G,A23403G,C23604A,T24076C,G26690T,C28854T,G29266A,T29710C			N:S194L,ORF1a:V438A,ORF1a:G2118D,ORF1a:N2523T,ORF1b:P314L,S:D614G,S:P681H		1-9,29854-29900			89640	0	29900	3000	0	good	56	10	0	good	0	24	-7	0	good	1		0	good	0
SRR13856957	20C	0	good	18	0	0	12	0	46	0	1	C241T,C1059T,C3037T,G3231T,G3250A,G3307T,A12850G,C14408T,C14657T,C18555T,C21364T,A23064C,A23403G,C25276T,G25563T,C28890T,C29028T,C29367T			N:S206F,N:A252V,N:P365L,ORF1a:T265I,ORF1a:G989V,ORF1a:M1014I,ORF1b:P314L,ORF1b:A397V,ORF1b:P2633S,ORF3a:Q57H,S:N501T,S:D614G		5-38,29855-29866		ChinaCDC_N_F:C28890T	89514	4	29866	3000	0	good	46	10	0	good	0	24	-1	0	good	7		0	good	0
SRR13856958	21F (Iota)	6.25	good	28	19	0	18	6	48	0	1	C241T,C1059T,A1279G,C1426T,C3037T,G6101A,A7201G,T9867C,C10450T,G10753T,C14408T,C16289T,A16500C,C20016T,A20262G,C20594T,C21058T,C21575T,C21846T,A22320G,A23403G,C23664T,C25517T,G25563T,C27925T,C28869T,G28975A,C29739T	686-694,11288-11296,28271		N:P199L,N:M234I,ORF1a:T265I,ORF1a:G1946S,ORF1a:L3201P,ORF1b:P314L,ORF1b:A941V,ORF1b:Q1011H,ORF1b:T2376I,ORF1b:P2531S,ORF3a:P42L,ORF3a:Q57H,ORF8:T11I,S:L5F,S:T95I,S:D253G,S:D614G,S:A701V	ORF1a:K141-,ORF1a:S142-,ORF1a:F143-,ORF1a:S3675-,ORF1a:G3676-,ORF1a:F3677-	3-35,29855-29869		ChinaCDC_N_R:G28975A	89514	2	29903	3000	0	good	48	10	0	good	0	24	6	25	good	14		0	good	0
SRR13856959	20A	28.3335	good	21	0	0	10	0	1697	0	0	T201C,C241T,G2258A,C2455T,C3037T,A6441G,C8140T,C8626T,C8917T,A9204G,C11902T,C14408T,C17004T,C18981T,G21986A,A22101T,A23403G,G23593T,C24382T,C28854T,C29445T			N:S194L,N:T391I,ORF1a:V665I,ORF1a:K2059R,ORF1a:D2980G,ORF1b:P314L,S:G142S,S:E180V,S:D614G,S:Q677H		24-39,78-99,2583-2833,5254-5265,6866-6967,6976-7185,8656-8698,8710-8711,8784-8893,9289-9481,19291-19570,20248-20348,22254-22256,22263-22272,27528-27797,29373-29401,29473-29481,29837-29870			89556	23	29903	3000	51.7407	mediocre	1697	10	0	good	0	24	3	12.5	good	11		0	good	0
SRR13856960	20G	0	good	19	0	0	15	0	68	0	0	C241T,C1059T,C3037T,T7348A,G8083A,C10319T,C14408T,C14805T,C18131T,A18424G,C21304T,A23403G,G23593T,G25563T,G25907T,C27964T,C28472T,C28869T,C29095T			N:P67S,N:P199L,ORF1a:T265I,ORF1a:N2361K,ORF1a:M2606I,ORF1a:L3352F,ORF1b:P314L,ORF1b:T1555I,ORF1b:N1653D,ORF1b:R2613C,ORF3a:Q57H,ORF3a:G172V,ORF8:S24L,S:D614G,S:Q677H		31-38,29844-29903			89543	30	29903	3000	0	good	68	10	0	good	0	24	-4	0	good	4		0	good	0
SRR13856961	20G	96.2136	mediocre	24	0	0	15	0	2946	0	0	C241T,C1059T,G1358A,C1594T,C3037T,C4570T,C7431T,G8083A,C10319T,C12473T,G13201T,C14408T,C14805T,C16323T,A16748G,A18424G,C21304T,A23403G,G25563T,G25907T,C26735T,C27964T,C28472T,C28869T			N:P67S,N:P199L,ORF1a:T265I,ORF1a:V365I,ORF1a:S2389L,ORF1a:M2606I,ORF1a:L3352F,ORF1b:P314L,ORF1b:K1094R,ORF1b:N1653D,ORF1b:R2613C,ORF3a:Q57H,ORF3a:G172V,ORF8:S24L,S:D614G		13-39,76-113,2578-2791,2827-2832,5001-5275,6864-7181,7198-7226,7244-7257,7302-7311,9266-9486,15000-15182,16201-16320,19291-19485,19488-19557,20177-20484,21161-21297,21339-21423,22896-22996,23006-23048,27528-27808,29371-29493,29500-29510,29733-29869			89577	12	29903	3000	98	mediocre	2946	10	0	good	0	24	1	4.16667	good	9		0	good	0
SRR13856962	20A	25.4746	good	24	1	0	10	0	486	0	0	C241T,C601T,T1375C,C1471T,A1777G,A2497G,C3037T,C7113T,C8389T,A11085T,G12832T,G14055T,C14408T,C15237T,C15857T,T16926C,A23403G,T24256C,G25563T,C25642T,G25939A,G27915A,A28877T,G29402T	28254		N:S202C,N:D377Y,ORF1a:T2283I,ORF1a:Y3607F,ORF1a:Q4189H,ORF1b:P314L,ORF1b:T797I,ORF3a:Q57H,ORF3a:D183N,S:D614G		8-38,8889-8893,27528-27791,29687-29693,29696-29870,29900-29903			89582	7	29903	3000	6.88889	good	486	10	0	good	0	24	12	50	mediocre	20		0	good	0
SRR13856963	20C	0.694444	good	24	0	0	19	0	90	0	2	C241T,T692C,C1059T,C2455T,C3037T,A5011C,C5497T,T7168C,A10829G,C12525T,C14408T,G18028T,C18086T,G19180T,A23403G,G24095T,G25563T,C25613T,C27920T,C28093T,G28300T,C28677T,C28893T,C29445T			N:Q9H,N:T135I,N:P207L,N:T391I,ORF1a:F143L,ORF1a:T265I,ORF1a:Q1582H,ORF1a:I3522V,ORF1a:T4087I,ORF1b:P314L,ORF1b:A1521S,ORF1b:T1540I,ORF1b:V1905L,ORF3a:Q57H,ORF3a:S74F,ORF8:S67F,ORF9b:S6I,S:D614G,S:A845S		1-38,29852-29903		ChinaCDC_N_F:C28893T,USCDC_N1_F:G28300T	89613	0	29903	3000	0	good	90	10	0	good	0	24	2	8.33333	good	10		0	good	0
SRR13856964	20G	4.34028	good	28	0	0	19	0	47	0	1	C241T,C1059T,G1358A,C1929T,C3037T,T3049G,T6868C,G8083A,C10319T,C12473T,G13201T,C14408T,C14805T,A16748G,A18424G,A21203G,C21304T,A23403G,A23919G,G25563T,G25907T,C26004T,C27964T,C28472T,C28849T,C28869T,G29151A,C29284T			N:P67S,N:P199L,N:R293K,ORF1a:T265I,ORF1a:V365I,ORF1a:A555V,ORF1a:D928E,ORF1a:M2606I,ORF1a:L3352F,ORF1b:P314L,ORF1b:K1094R,ORF1b:N1653D,ORF1b:K2579R,ORF1b:R2613C,ORF3a:Q57H,ORF3a:G172V,ORF8:S24L,S:D614G,S:K786R		8-38,29854-29869		HKU_N_F:G29151A	89576	7	29903	3000	0	good	47	10	0	good	0	24	5	20.8333	good	13		0	good	0
SRR13856965	20G	4.34028	good	28	0	0	19	0	17	0	1	C241T,C1059T,G1358A,C1929T,C3037T,T3049G,T6868C,G8083A,C10319T,C12473T,G13201T,C14408T,C14805T,A16748G,A18424G,A21203G,C21304T,A23403G,A23919G,G25563T,G25907T,C26004T,C27964T,C28472T,C28849T,C28869T,G29151A,C29284T			N:P67S,N:P199L,N:R293K,ORF1a:T265I,ORF1a:V365I,ORF1a:A555V,ORF1a:D928E,ORF1a:M2606I,ORF1a:L3352F,ORF1b:P314L,ORF1b:K1094R,ORF1b:N1653D,ORF1b:K2579R,ORF1b:R2613C,ORF3a:Q57H,ORF3a:G172V,ORF8:S24L,S:D614G,S:K786R		38,29854-29869		HKU_N_F:G29151A	89486	37	29903	3000	0	good	17	10	0	good	0	24	5	20.8333	good	13		0	good	0
SRR13856966	20G	90.6022	mediocre	18	0	1	10	0	2870	0	0	C241T,C1059T,G1944A,C3037T,C10319T,C10833T,G11042T,C12708T,C14408T,A18424G,A23403G,G23441C,G25244T,G25563T,G25907T,C27964T,C28472T,C28869T		6140:T	N:P67S,N:P199L,ORF1b:P314L,ORF1b:N1653D,ORF3a:Q57H,ORF3a:G172V,ORF8:S24L,S:D614G,S:D627H,S:V1228L		30-39,111-113,1332-1472,1524-1557,2583-2768,2827-2832,5008-5272,6866-7311,9266-9486,11000,13380-13528,19291-19456,19549,20232-20480,21319-21366,22896-23128,25837-25866,25970-26003,27528-27803,29357-29531,29653,29666-29744,29754-29869			89543	29	29903	3000	95.1852	mediocre	2870	10	0	good	0	24	0	0	good	8		0	good	0
SRR13856967	20C	0	good	15	0	0	9	0	53	0	0	C241T,C1059T,C3037T,G5012T,C6982T,C14408T,C18555T,C19488T,A22190G,A23403G,T24364G,G25563T,G25650T,T28843G,C29296T			N:S190R,ORF1a:T265I,ORF1a:V1583F,ORF1b:P314L,ORF3a:Q57H,ORF3a:L86F,S:I210V,S:D614G,S:I934M		4-6,29854-29903			89640	3	29903	3000	0	good	53	10	0	good	0	24	-3	0	good	5		0	good	0
SRR13856968	20C	4.34028	good	19	2	0	10	0	54	0	1	C106T,C241T,C1059T,C1912T,C3037T,C10747T,A12075G,C12616T,C13694T,T14103C,C14408T,A21012G,C22480T,A23403G,C24909A,G25287T,G25563T,G27258T,C28887T	28029-28030		N:T205I,ORF1a:T265I,ORF1a:N3937S,ORF1b:T76I,ORF1b:P314L,ORF3a:Q57H,ORF6:M19I,S:D614G,S:T1116N,S:S1242I		37-38,29852-29903		ChinaCDC_N_F:C28887T	89512	36	29903	3000	0	good	54	10	0	good	0	24	5	20.8333	good	13		0	good	0
SRR13856969	20A	0	good	18	0	0	10	0	56	0	0	C241T,T1578C,C3037T,G6618A,A7833C,C10741T,G13514T,C14408T,A20268G,A23403G,C23604A,T24076C,G24197T,G25106C,G25677A,C28854T,G29266A,T29710C			N:S194L,ORF1a:V438A,ORF1a:G2118D,ORF1a:N2523T,ORF1b:G16V,ORF1b:P314L,S:D614G,S:P681H,S:A879S,S:E1182Q		1-4,29852-29903			89637	0	29903	3000	0	good	56	10	0	good	0	24	-4	0	good	4		0	good	0
SRR13856970	20G	0.694444	good	23	0	0	17	0	61	0	0	A156G,C241T,C1059T,C1627T,C3037T,G8264T,C9165T,C9166T,C10319T,C14408T,G17193T,A18424G,C21304T,A23403G,C23683T,G25563T,G25907T,G25947T,C26060T,T26163G,C27964T,C28472T,C28869T			N:P67S,N:P199L,ORF1a:T265I,ORF1a:G2667C,ORF1a:T2967I,ORF1a:L3352F,ORF1b:P314L,ORF1b:E1242D,ORF1b:N1653D,ORF1b:R2613C,ORF3a:Q57H,ORF3a:G172V,ORF3a:Q185H,ORF3a:T223I,ORF3a:N257K,ORF8:S24L,S:D614G		3-11,29852-29903			89611	2	29903	3000	0	good	61	10	0	good	0	24	2	8.33333	good	10		0	good	0
SRR13856971	20G	1.5625	good	24	0	0	19	0	64	0	0	C241T,C1059T,T1941C,C3037T,C4698T,C10319T,G11083T,C13115T,C14408T,G15253A,A18424G,A20163G,A20760G,C21304T,A23403G,G25563T,G25907T,C26305G,C26447T,C26461T,C27964T,C28472T,C28869T,G29405C			E:L21V,E:S68F,E:L73F,N:P67S,N:P199L,N:E378Q,ORF1a:T265I,ORF1a:V559A,ORF1a:S1478F,ORF1a:L3352F,ORF1a:L3606F,ORF1b:P314L,ORF1b:V596I,ORF1b:N1653D,ORF1b:R2613C,ORF3a:Q57H,ORF3a:G172V,ORF8:S24L,S:D614G		1-12,29852-29903			89613	0	29903	3000	0	good	64	10	0	good	0	24	3	12.5	good	11		0	good	0
SRR13856972	20G	2.77778	good	26	0	0	19	0	72	0	1	C241T,C1059T,C3037T,A6796G,G8083A,C10319T,G10617A,C12400T,C14408T,C14805T,C16394T,A18424G,G21088T,C21302T,C21304A,G21305A,C21575T,A23403G,G25563T,G25907T,T27941C,C27964T,A28338G,C28472T,C28807T,C28869T			N:D22G,N:P67S,N:P199L,ORF1a:T265I,ORF1a:M2606I,ORF1a:L3352F,ORF1a:R3451K,ORF1b:P314L,ORF1b:P976L,ORF1b:N1653D,ORF1b:D2541Y,ORF1b:P2612L,ORF1b:R2613N,ORF3a:Q57H,ORF3a:G172V,ORF8:S24L,ORF9b:I19V,S:L5F,S:D614G		5-10,29837-29902		USCDC_N1_R:A28338G	89590	4	29902	3000	0	good	72	10	0	good	0	24	4	16.6667	good	12		0	good	0
SRR13856973	20G	0.694444	good	21	0	0	17	0	67	0	0	C241T,C1059T,C3037T,A4269G,A5852G,C6113T,C10319T,C12708T,C14408T,T18168C,A18424G,G23012C,A23403G,G25244T,G25563T,C25658T,G25907T,G26262T,C27964T,C28472T,C28869T			N:P67S,N:P199L,ORF1a:T265I,ORF1a:N1335S,ORF1a:I1863V,ORF1a:P1950S,ORF1a:L3352F,ORF1a:A4148V,ORF1b:P314L,ORF1b:N1653D,ORF3a:Q57H,ORF3a:T89I,ORF3a:G172V,ORF8:S24L,S:E484Q,S:D614G,S:V1228L		24-38,29852-29903			89556	23	29903	3000	0	good	67	10	0	good	0	24	2	8.33333	good	10		0	good	0
SRR13856974	20A	1.5625	good	16	4	0	9	0	53	0	1	G174T,C241T,G2258A,C3037T,C4301T,A6441G,C8140T,T9875C,C14408T,C15600T,A20268G,A23403G,C25587T,C28054T,C28854T,C29253T	26158-26161		N:S194L,N:S327L,ORF1a:V665I,ORF1a:L1346F,ORF1a:K2059R,ORF1a:Y3204H,ORF1b:P314L,ORF8:S54L,S:D614G		2-4,29852-29901		HKU_N_R:C29253T	89617	1	29901	3000	0	good	53	10	0	good	0	24	3	12.5	good	11		0	good	0
SRR13856975	20C	8.507	good	22	0	0	12	0	302	0	1	C241T,C1059T,C3037T,G5230T,C6648T,C7279T,G8171A,C12085T,C14408T,A14902G,C22000T,A23403G,C23557T,A25448G,C25561T,G25563T,C26735T,C27964T,A28159G,C28833T,C29077T,C29762T			N:S187L,ORF1a:T265I,ORF1a:K1655N,ORF1a:A2128V,ORF1a:A2636T,ORF1b:P314L,ORF1b:I479V,ORF3a:E19G,ORF3a:Q57Y,ORF8:S24L,ORF8:N89S,S:D614G		5-10,27528-27790,29837-29869		Charit√©_N_R:C28833T	89609	4	29903	3000	0.074074	good	302	10	0	good	0	24	7	29.1667	good	15		0	good	0
SRR13856976	20A	6.25	good	19	1	0	9	0	170	0	1	C241T,C2416T,C3037T,C3264T,T5338C,C6196T,C7423T,C12053T,A12611G,C14408T,C16616T,A23403G,G25563T,C26256T,C26885T,A27317G,C27513T,C27603T,C28887T	28254		N:T205I,ORF1a:T1000I,ORF1a:L3930F,ORF1a:M4116V,ORF1b:P314L,ORF1b:T1050I,ORF3a:Q57H,ORF6:N39S,S:D614G		39,2603-2624,2634-2638,2750-2767,2777-2834,7066-7069,7093-7117,19293-19296,29837-29869		ChinaCDC_N_F:C28887T	89509	38	29903	3000	0	good	170	10	0	good	0	24	6	25	good	14		0	good	0
SRR13856977	20G	0	good	22	0	0	15	0	54	0	1	C241T,C1059T,C2455T,C3037T,G8083A,C9943T,C10319T,C12488T,C13356T,C14408T,C14805T,A18424G,C21304T,T21363C,A23403G,G25126A,G25440T,G25563T,G25907T,C27964T,C28472T,C28869T			N:P67S,N:P199L,ORF1a:T265I,ORF1a:M2606I,ORF1a:L3352F,ORF1a:P4075S,ORF1a:T4364I,ORF1b:P314L,ORF1b:N1653D,ORF1b:R2613C,ORF3a:K16N,ORF3a:Q57H,ORF3a:G172V,ORF8:S24L,S:D614G		34-38,29855-29903		ChinaCDC_ORF_F:C13356T	89522	33	29903	3000	0	good	54	10	0	good	0	24	-1	0	good	7		0	good	0
SRR13856978	20A	1.1616	good	17	0	0	9	0	591	0	1	C241T,G1444T,C3037T,C5310T,C6594T,G6618A,C10741T,C14408T,A20268G,A23403G,C23604A,T24076C,C24844T,C28854T,C28887T,G29266A,T29710C			N:S194L,N:T205I,ORF1a:L393F,ORF1a:T1682I,ORF1a:P2110L,ORF1a:G2118D,ORF1b:P314L,S:D614G,S:P681H		40-49,2585-2707,2717-2747,2776-2791,2827-2832,7093-7097,7104-7117,27528-27790,29780-29902		ChinaCDC_N_F:C28887T	89521	39	29902	3000	10.7778	good	591	10	0	good	0	24	-3	0	good	5		0	good	0
SRR13856979	20G	0	good	22	0	0	14	0	61	0	1	C241T,A685G,C1059T,C3037T,G8083A,C10319T,T11176C,C14408T,C14805T,C15960T,A18424G,C21304T,C22498T,A23403G,G25563T,G25850A,G25907T,C27964T,C28472T,C28869T,C29167T,C29409T			N:P67S,N:P199L,N:T379I,ORF1a:T265I,ORF1a:M2606I,ORF1a:L3352F,ORF1b:P314L,ORF1b:N1653D,ORF1b:R2613C,ORF3a:Q57H,ORF3a:C153Y,ORF3a:G172V,ORF8:S24L,S:D614G		5-25,29803-29805,29837-29873		USCDC_N2_F:C29167T	89519	4	29873	3000	0	good	61	10	0	good	0	24	-1	0	good	7		0	good	0
SRR13856980	21F (Iota)	0.173611	good	23	13	0	16	4	140	0	1	C241T,C1059T,C1102T,C3037T,G6101A,A7201G,T9867C,C10450T,C14408T,A16500C,T16794C,A20262G,C21058T,C21575T,C21846T,A22320G,A23403G,C23664T,C25517T,G25563T,C27925T,C28869T,G28975A	11288-11296,21992-21994,28271		N:P199L,N:M234I,ORF1a:T265I,ORF1a:G1946S,ORF1a:L3201P,ORF1b:P314L,ORF1b:Q1011H,ORF1b:P2531S,ORF3a:P42L,ORF3a:Q57H,ORF8:T11I,S:L5F,S:T95I,S:D253G,S:D614G,S:A701V	ORF1a:S3675-,ORF1a:G3676-,ORF1a:F3677-,S:Y144-	17-38,19293-19297,27530-27574,29836-29903		ChinaCDC_N_R:G28975A	89510	16	29903	3000	0	good	140	10	0	good	0	24	1	4.16667	good	9		0	good	0
SRR13856981	20C	1.74827	good	16	0	0	11	0	657	0	1	C241T,C1059T,C3037T,G3231T,A6623G,A12850G,C14408T,C18189T,C21364T,A23064C,A23403G,G24751T,G25563T,C25714T,C28890T,G29717A			N:S206F,ORF1a:T265I,ORF1a:G989V,ORF1a:K2120E,ORF1b:P314L,ORF1b:P2633S,ORF3a:Q57H,ORF3a:L108F,S:N501T,S:D614G,S:L1063F		35-38,6885-6943,6947-6996,7016,21441-21551,27209-27622,29852-29869		ChinaCDC_N_F:C28890T	89543	34	29903	3000	13.2222	good	657	10	0	good	0	24	-3	0	good	5		0	good	0
SRR13856982	21F (Iota)	0	good	22	10	0	17	3	88	0	1	C241T,C1059T,C3037T,T9867C,A10055G,C11074T,C14408T,A16500C,A20262G,C21575T,C21846T,A21913T,A22320G,G23012A,A23403G,C23664T,C25517T,G25563T,C27925T,C28869T,G28975A,C29445T	11288-11296,28271		N:P199L,N:M234I,N:T391I,ORF1a:T265I,ORF1a:L3201P,ORF1a:S3264G,ORF1b:P314L,ORF1b:Q1011H,ORF3a:P42L,ORF3a:Q57H,ORF8:T11I,S:L5F,S:T95I,S:D253G,S:E484K,S:D614G,S:A701V	ORF1a:S3675-,ORF1a:G3676-,ORF1a:F3677-	3-38,29852-29903		ChinaCDC_N_R:G28975A	89572	2	29903	3000	0	good	88	10	0	good	0	24	-2	0	good	6		0	good	0
SRR13856983	21F (Iota)	0.694444	good	25	10	0	17	3	87	0	1	C140T,C241T,C1059T,C3037T,C4456T,T9867C,C10775T,C14408T,A16500C,C17373T,A20262G,T20592C,C21575T,C21846T,A22320G,G22992A,A23403G,C23664T,C23731T,C25517T,G25563T,C27925T,C28531T,C28869T,G28975A	11288-11296,28271		N:P199L,N:M234I,ORF1a:T265I,ORF1a:L3201P,ORF1a:P3504S,ORF1b:P314L,ORF1b:Q1011H,ORF3a:P42L,ORF3a:Q57H,ORF8:T11I,ORF9b:T83I,S:L5F,S:T95I,S:D253G,S:S477N,S:D614G,S:A701V	ORF1a:S3675-,ORF1a:G3676-,ORF1a:F3677-	3-38,29853-29903		ChinaCDC_N_R:G28975A	89560	2	29903	3000	0	good	87	10	0	good	0	24	2	8.33333	good	10		0	good	0
SRR13856984	20A	0	good	35	1	0	20	0	47	0	0	A223T,C241T,C1420T,T1936C,C3037T,C3267T,A4005G,C4230T,C5020T,C6449T,A8089G,C10038A,C10833T,C14408T,G15814A,A16682G,C17850T,C18877T,C20384T,A20886G,C21034T,T21201C,T22119C,C22444T,T22882G,C23328A,A23403G,A23764C,G25563T,G26173T,C26735T,G28183T,T28277C,C28854T,C29585T	222		N:S2P,N:S194L,ORF1a:T1001I,ORF1a:K1247R,ORF1a:T1322I,ORF1a:L2062F,ORF1a:T3258N,ORF1a:A3523V,ORF1b:P314L,ORF1b:V783I,ORF1b:Y1072C,ORF1b:A2306V,ORF1b:L2523F,ORF3a:Q57H,ORF3a:E261*,ORF8:S97I,S:F186S,S:N440K,S:P589Q,S:D614G		4-31,29855-29873			89461	3	29873	3000	0	good	47	10	0	good	0	24	-5	0	good	3		0	good	0
SRR13856985	21F (Iota)	0	good	20	10	0	15	3	88	0	1	A143G,C241T,C1059T,C3037T,T9867C,C14408T,C15720T,A16500C,A20262G,C21575T,C21846T,A22320G,G23012A,A23403G,C23664T,C25517T,G25563T,C27925T,C28869T,G28975A	11288-11296,28271		N:P199L,N:M234I,ORF1a:T265I,ORF1a:L3201P,ORF1b:P314L,ORF1b:Q1011H,ORF3a:P42L,ORF3a:Q57H,ORF8:T11I,S:L5F,S:T95I,S:D253G,S:E484K,S:D614G,S:A701V	ORF1a:S3675-,ORF1a:G3676-,ORF1a:F3677-	3-38,29852-29903		ChinaCDC_N_R:G28975A	89580	2	29903	3000	0	good	88	10	0	good	0	24	-5	0	good	3		0	good	0
SRR13856986	20C	0.173611	good	23	0	0	17	0	79	0	3	C241T,C1059T,C3037T,C5009T,A5011C,C6501T,C7573T,G8003T,C9286T,C12525T,C14408T,G15438T,G19180T,T19989C,C20233T,C21597T,A23403G,G25563T,C27920T,G28300T,C28677T,C28893T,C29445T			N:Q9H,N:T135I,N:P207L,N:T391I,ORF1a:T265I,ORF1a:Q1582Y,ORF1a:P2079L,ORF1a:V2580F,ORF1a:T4087I,ORF1b:P314L,ORF1b:M657I,ORF1b:V1905L,ORF1b:P2256S,ORF3a:Q57H,ORF9b:S6I,S:S12F,S:D614G		9-38,29855-29903		Charit√©_RdRp_F:G15438T,ChinaCDC_N_F:C28893T,USCDC_N1_F:G28300T	89593	8	29903	3000	0	good	79	10	0	good	0	24	1	4.16667	good	9		0	good	0
SRR13856987	20A	0.696763	good	20	0	0	7	0	313	0	0	C241T,C3037T,C10741T,T11209C,C12559T,G12749A,C12763T,C13536T,C14408T,G16846T,C18261T,C20233T,A20268G,A23403G,T23449C,C23604A,T24076C,C28253T,C28854T,T29710C			N:S194L,ORF1a:A4162T,ORF1b:P314L,ORF1b:D1127Y,ORF1b:P2256S,S:D614G,S:P681H		39-40,2584-2648,2692,2717-2720,2750-2763,19297,27528-27611,27624-27626,27629-27640,27785-27794,29780-29787,29795-29903			89515	38	29903	3000	0.481481	good	313	10	0	good	0	24	2	8.33333	good	10		0	good	0
SRR13856988	20A	1.5625	good	20	2	0	7	0	20	0	0	C241T,C3037T,C10741T,T11209C,C12559T,G12749A,C12763T,C13536T,C14408T,G16846T,C18261T,C20233T,A20268G,A23403G,T23449C,C23604A,T24076C,C28253T,C28854T,T29710C	27792-27793		N:S194L,ORF1a:A4162T,ORF1b:P314L,ORF1b:D1127Y,ORF1b:P2256S,S:D614G,S:P681H		36-38,29842-29858			89376	35	29858	3000	0	good	20	10	0	good	0	24	3	12.5	good	11		0	good	0
SRR13856989	20B	0	good	23	1	0	14	0	80	0	4	C241T,C2449T,C3037T,C14340T,C14408T,G17551A,C18877T,A19167G,C19274A,T19839C,G22017T,G23012A,A23403G,G23868T,A25531G,T26604C,C27213T,C27532T,C28833T,G28881A,G28882A,G28883C,G29527T	28271		M:F28L,N:S187L,N:R203K,N:G204R,N:Q418H,ORF1b:P314L,ORF1b:G1362R,ORF1b:P1936H,ORF3a:I47V,ORF7a:H47Y,S:W152L,S:E484K,S:D614G,S:G769V		11-38,29852-29903		Charit√©_N_R:C28833T,ChinaCDC_N_F:G28881A;G28882A;G28883C	89578	10	29903	3000	0	good	80	10	0	good	0	24	-4	0	good	4		0	good	0
SRR13856990	20G	60.4372	mediocre	23	0	0	15	0	2396	0	0	C241T,C643T,C1059T,G1358A,C3037T,G8083A,C10191A,C10319T,C12473T,G13201T,C14408T,C14805T,G15594A,C15925T,A16748G,A18424G,A23403G,G25563T,G25907T,C26735T,C27964T,C28472T,C28869T			N:P67S,N:P199L,ORF1a:T265I,ORF1a:V365I,ORF1a:M2606I,ORF1a:S3309Y,ORF1a:L3352F,ORF1b:P314L,ORF1b:L820F,ORF1b:K1094R,ORF1b:N1653D,ORF3a:Q57H,ORF3a:G172V,ORF8:S24L,S:D614G		2578-2834,5010-5106,5125-5133,5136,5141,5203-5270,7023-7314,8656-8661,9266-9483,10757-10767,10785-11004,16201-16434,19347-19558,20435-20480,21163-21246,21253-21283,21291-21317,21322-21364,21366,22897-22903,22995-22996,22998-23128,25990-25994,27527-27791,29704-29735,29754-29755,29809-29902			89500	38	29902	3000	77.6296	mediocre	2396	10	0	good	0	24	1	4.16667	good	9		0	good	0
SRR13856991	20A	2.77778	good	18	7	0	9	0	78	0	0	C241T,C3037T,C3737T,A8031G,G11417T,C14408T,C16887T,C17586T,C18118A,T19176C,A20268G,A23403G,T24076C,G25816C,T27384C,G28580T,C28854T,C29666T	29761-29767		N:D103Y,N:S194L,ORF1a:P1158S,ORF1a:K2589R,ORF1a:V3718F,ORF1b:P314L,ORF1b:L1551I,ORF3a:D142H,S:D614G		39-40,27528-27533,27724-27728,27753-27777,27785-27791,29837-29869			89496	38	29903	3000	0	good	78	10	0	good	0	24	4	16.6667	good	12		0	good	0
SRR13856992	20A	4.34028	good	19	7	0	9	0	51	0	0	C241T,A1198G,C3037T,C3737T,A8031G,G11417T,C14408T,C16887T,C17586T,C18118A,T19176C,A20268G,A23403G,T24076C,G25816C,T27384C,G28580T,C28854T,C29666T	29761-29767		N:D103Y,N:S194L,ORF1a:P1158S,ORF1a:K2589R,ORF1a:V3718F,ORF1b:P314L,ORF1b:L1551I,ORF3a:D142H,S:D614G		38,29854-29903			89495	37	29903	3000	0	good	51	10	0	good	0	24	5	20.8333	good	13		0	good	0
SRR13856993	20A	2.77778	good	18	7	0	9	0	18	0	0	C241T,C3037T,C3737T,A8031G,G11417T,C14408T,C16887T,C17586T,C18118A,T19176C,A20268G,A23403G,T24076C,G25816C,T27384C,G28580T,C28854T,C29666T	29761-29767		N:D103Y,N:S194L,ORF1a:P1158S,ORF1a:K2589R,ORF1a:V3718F,ORF1b:P314L,ORF1b:L1551I,ORF3a:D142H,S:D614G		37-38,29854-29869			89502	36	29903	3000	0	good	18	10	0	good	0	24	4	16.6667	good	12		0	good	0
SRR13856994	20C	0	good	17	0	0	12	0	82	0	1	C241T,C1059T,C3037T,G3231T,A6623G,A12850G,C14408T,C18189T,C21364T,A23064C,A23403G,G24751T,G25563T,C25714T,C25782T,C27476T,C28890T			N:S206F,ORF1a:T265I,ORF1a:G989V,ORF1a:K2120E,ORF1b:P314L,ORF1b:P2633S,ORF3a:Q57H,ORF3a:L108F,ORF7a:T28I,S:N501T,S:D614G,S:L1063F		9-38,29852-29903		ChinaCDC_N_F:C28890T	89617	8	29903	3000	0	good	82	10	0	good	0	24	-2	0	good	6		0	good	0
SRR13856995	21D (Eta)	1.5625	good	30	73	0	19	8	84	0	2	C241T,C1498T,A1807G,G2659A,C3037T,C3267T,G5326A,C5934T,C6285T,T8593C,C9565T,C13168T,C14407T,C14408T,C18171T,A20724G,A21717G,C21762T,G23012A,A23403G,G23593C,T24224C,C24748T,C26177T,C26305T,T26767C,C28308G,A28699G,C28887T,G29543T	11288-11296,21765-21770,21992-21994,27205-27207,28278-28280,29728-29776		E:L21F,M:I82T,N:S2M,N:D3Y,N:A12G,N:T205I,ORF1a:T1001I,ORF1a:T1890I,ORF1a:T2007I,ORF1b:P314F,ORF3a:P262L,ORF6:F2M,ORF9b:H9D,S:Q52R,S:A67V,S:E484K,S:D614G,S:Q677H,S:F888L	N:M1-,ORF1a:S3675-,ORF1a:G3676-,ORF1a:F3677-,ORF6:M1-,S:H69-,S:V70-,S:Y144-	4-38,29855-29903		ChinaCDC_N_F:C28887T,USCDC_N3_F:A28699G	89318	3	29903	3000	0	good	84	10	0	good	0	24	3	12.5	good	11		0	good	0
SRR13856996	20B	28.2523	good	21	0	0	13	0	486	0	3	C241T,C936T,A2342G,C3037T,G3259T,A6505G,A8223C,C11591T,C14372T,C14408T,G17122T,C18348T,C22522T,A23403G,A26069G,G26660T,G28881A,G28882A,G28883C,G29688T,G29747T			M:L46F,N:R203K,N:G204R,ORF1a:T224I,ORF1a:I693V,ORF1a:Q998H,ORF1a:E2653A,ORF1a:L3776F,ORF1b:A302V,ORF1b:P314L,ORF1b:A1219S,ORF3a:E226G,S:D614G		39,8657-8661,8698,8767-8774,19291-19326,27528-27791,29373-29510,29837-29869		ChinaCDC_N_F:G28881A;G28882A;G28883C	89511	38	29903	3000	6.88889	good	486	10	0	good	0	24	4	16.6667	good	12	29688-29583:7	50	mediocre	7
SRR13913649	21F (Iota)	0.015857	good	20	10	0	15	3	334	0	1	A143G,C241T,C1059T,C3037T,T9867C,C14408T,C15720T,A16500C,A20262G,C21575T,C21846T,A22320G,G23012A,A23403G,C23664T,C25517T,G25563T,C27925T,C28869T,G28975A	11288-11296,28271		N:P199L,N:M234I,ORF1a:T265I,ORF1a:L3201P,ORF1b:P314L,ORF1b:Q1011H,ORF3a:P42L,ORF3a:Q57H,ORF8:T11I,S:L5F,S:T95I,S:D253G,S:E484K,S:D614G,S:A701V	ORF1a:S3675-,ORF1a:G3676-,ORF1a:F3677-	5-30,19291-19553,29859-29903		ChinaCDC_N_R:G28975A	89574	4	29903	3000	1.25926	good	334	10	0	good	0	24	-5	0	good	3		0	good	0
SRR13913650	20G	3.52182	good	22	0	0	16	0	754	0	0	A156G,C241T,C1059T,C1627T,C3037T,G8264T,C9165T,C9166T,C10319T,C14408T,G17193T,A18424G,A23403G,C23683T,G25563T,G25907T,G25947T,C26060T,T26163G,C27964T,C28472T,C28869T			N:P67S,N:P199L,ORF1a:T265I,ORF1a:G2667C,ORF1a:T2967I,ORF1a:L3352F,ORF1b:P314L,ORF1b:E1242D,ORF1b:N1653D,ORF3a:Q57H,ORF3a:G172V,ORF3a:Q185H,ORF3a:T223I,ORF3a:N257K,ORF8:S24L,S:D614G		11-21,19291-19558,21163-21366,27528-27790,29854-29861			89465	10	29861	3000	16.8148	good	754	10	0	good	0	24	2	8.33333	good	10		0	good	0
SRR13913651	20G	3.05602	good	21	0	0	13	0	772	0	1	C241T,A685G,C1059T,C3037T,G8083A,C10319T,T11176C,C14408T,C14805T,C15960T,A18424G,C22498T,A23403G,G25563T,G25850A,G25907T,C27964T,C28472T,C28869T,C29167T,C29409T			N:P67S,N:P199L,N:T379I,ORF1a:T265I,ORF1a:M2606I,ORF1a:L3352F,ORF1b:P314L,ORF1b:N1653D,ORF3a:Q57H,ORF3a:C153Y,ORF3a:G172V,ORF8:S24L,S:D614G		37-38,2589-2592,2751-2752,19291-19570,21163-21371,27528-27791,29849-29859		USCDC_N2_F:C29167T	89385	36	29859	3000	17.4815	good	772	10	0	good	0	24	-1	0	good	7		0	good	0
SRR13913652	20A	14.6003	good	21	1	0	11	0	498	0	0	C241T,C601T,C1471T,A1777G,C3037T,C7113T,C8389T,A11085T,G12832T,G14055T,C14408T,C15857T,G20890A,A23403G,T24256C,G25563T,C25642T,G25939A,G27915A,A28877T,G29402T	28254		N:S202C,N:D377Y,ORF1a:T2283I,ORF1a:Y3607F,ORF1a:Q4189H,ORF1b:P314L,ORF1b:T797I,ORF1b:V2475I,ORF3a:Q57H,ORF3a:D183N,S:D614G		6-38,19291-19556,27528-27669,27696-27704,29854-29901			89594	5	29901	3000	7.33333	good	498	10	0	good	0	24	9	37.5	mediocre	17		0	good	0
SRR13913653	20B	13.4156	good	20	0	0	11	0	1263	0	3	C241T,A1547G,C3037T,C7834T,T9172C,A10948G,C10977T,C14408T,G18105T,G21718A,G23012A,A23403G,C23604A,A24874G,G25819T,G26730T,A26927G,G28881A,G28882A,G28883C			M:V70F,N:R203K,N:G204R,ORF1a:S428G,ORF1a:A3571V,ORF1b:P314L,ORF1b:Q1546H,ORF3a:A143S,S:E484K,S:D614G,S:P681H		19291-19575,20217-20329,20460-20479,21163-21593,23839-23932,23936-23944,23962-23973,27527-27791,29870-29903		ChinaCDC_N_F:G28881A;G28882A;G28883C	89578	17	29903	3000	35.6667	mediocre	1263	10	0	good	0	24	2	8.33333	good	10		0	good	0
SRR13913654	20B	0.694444	good	20	0	0	11	0	190	0	3	C241T,A1547G,C3037T,C7834T,T9172C,A10948G,C10977T,C14408T,G18105T,G21718A,G23012A,A23403G,C23604A,A24874G,G25819T,G26730T,A26927G,G28881A,G28882A,G28883C			M:V70F,N:R203K,N:G204R,ORF1a:S428G,ORF1a:A3571V,ORF1b:P314L,ORF1b:Q1546H,ORF3a:A143S,S:E484K,S:D614G,S:P681H		1-8,19293-19321,19420-19454,19466-19467,19473-19487,19496-19553,29861-29903		ChinaCDC_N_F:G28881A;G28882A;G28883C	89629	0	29903	3000	0	good	190	10	0	good	0	24	2	8.33333	good	10		0	good	0
SRR13913656	20A	0	good	16	2	0	7	0	227	0	0	C241T,C3037T,C10741T,C12559T,C12763T,C13335T,C14408T,G16846T,C20233T,A20268G,A23403G,C23604A,T24076C,C28253T,C28854T,T29710C	27792-27793		N:S194L,ORF1a:A4357V,ORF1b:P314L,ORF1b:D1127Y,ORF1b:P2256S,S:D614G,S:P681H		4,19352-19557,29854-29873			89533	3	29873	3000	0	good	227	10	0	good	0	24	-1	0	good	7		0	good	0
SRR13913657	20A	104.999	bad	17	7	0	8	0	3046	0	0	C241T,C3037T,C3737T,A8031G,G11417T,C14408T,C16887T,C17586T,C18118A,T19176C,A20268G,A23403G,T24076C,T27384C,G28580T,C28854T,C29666T	29761-29767		N:D103Y,N:S194L,ORF1a:P1158S,ORF1a:K2589R,ORF1a:V3718F,ORF1b:P314L,ORF1b:L1551I,S:D614G		39,1333-1347,1355-1402,1534-1560,1564-1579,2585-2832,5258-5263,6868-7035,8656-8742,8802-8893,11688-11734,11741-11744,11786-11812,11864-11869,16504-16554,16697-16752,19285-19860,21147-21605,22034-22061,22202-22271,22643-22804,24571-24595,24606-24701,25668-25910,27528-27791,28773-28779,28809-28822,28924-28926,28944-28964,29373-29500,29853-29903			89500	38	29903	3000	101.704	bad	3046	10	0	good	0	24	3	12.5	good	11		0	good	0
SRR13913658	20G	6.89717	good	25	0	0	15	0	848	0	0	C241T,C1059T,T1927C,C3037T,G8548T,C9474T,C10319T,C14408T,C15763T,C17403T,A18424G,C18981T,C21304T,C21727T,A22255T,A23403G,G23984A,C24865T,G25563T,C25626T,G25907T,C27964T,G28396A,C28472T,C28869T			N:P67S,N:P199L,ORF1a:T265I,ORF1a:K2761N,ORF1a:A3070V,ORF1a:L3352F,ORF1b:P314L,ORF1b:N1653D,ORF1b:R2613C,ORF3a:Q57H,ORF3a:G172V,ORF8:S24L,ORF9b:G38D,S:D614G,S:D808N		18-38,19291-19558,21163-21243,27527-27790,29687-29900			89549	17	29900	3000	20.2963	good	848	10	0	good	0	24	4	16.6667	good	12		0	good	0
SRR13913659	20A	0	good	19	0	0	7	0	103	0	1	C241T,C1912T,G2764T,C3037T,G4181T,G6618A,A7833C,C10741T,C11681T,C14408T,C15450T,C16386T,A20268G,A23403G,C23604A,T24076C,C28854T,G29266A,T29710C			N:S194L,ORF1a:A1306S,ORF1a:G2118D,ORF1a:N2523T,ORF1b:P314L,S:D614G,S:P681H		5-11,27528-27569,27669-27673,29855-29903		Charit√©_RdRp_F:C15450T	89621	4	29903	3000	0	good	103	10	0	good	0	24	-1	0	good	7		0	good	0
SRR13913660	20G	1	good	21	0	0	12	0	570	0	0	C241T,C1059T,C1288T,C3037T,G4300T,C10319T,C10408T,G11083T,C14408T,A18424G,C18664T,G20679T,C21304T,A21390G,A23403G,T23677G,G25563T,G25907T,C27964T,C28472T,C28869T			N:P67S,N:P199L,ORF1a:T265I,ORF1a:L3352F,ORF1a:L3606F,ORF1b:P314L,ORF1b:N1653D,ORF1b:R2613C,ORF3a:Q57H,ORF3a:G172V,ORF8:S24L,S:D614G		17-38,19291-19557,21358-21364,27528-27791,29852-29861			89451	16	29861	3000	10	good	570	10	0	good	0	24	0	0	good	8		0	good	0
SRR13913661	20G	12.526	good	23	0	0	14	0	1194	0	1	C241T,C1059T,C3037T,C7420T,C10319T,C12823G,C13887T,T14173C,C14408T,C17119T,C17402T,A18424G,A21390G,G22180A,A23403G,C23481T,G25563T,G25621A,G25907T,G26217T,C27964T,C28472T,C28869T			N:P67S,N:P199L,ORF1a:T265I,ORF1a:L3352F,ORF1b:P314L,ORF1b:A1312V,ORF1b:N1653D,ORF3a:Q57H,ORF3a:V77I,ORF3a:G172V,ORF3a:L275F,ORF8:S24L,S:D614G,S:S640F		17-23,19291-19860,21162-21364,27528-27791,29687-29836		Pasteur_IP4_R:T14173C	89368	16	29836	3000	33.1111	mediocre	1194	10	0	good	0	24	3	12.5	good	11		0	good	0
SRR13913662	20A	198.038	bad	13	0	0	8	0	4090	1	0	C241T,C1479T,T1578C,C3037T,C3293T,G6618A,A7833C,C10741T,C14408T,A23403G,C23604A,G29266A,T29710C			ORF1a:A405V,ORF1a:V438A,ORF1a:P1010S,ORF1a:G2118D,ORF1a:N2523T,ORF1b:P314L,S:D614G,S:P681H		40-49,1333-1337,1343-1345,1369-1373,2186-2188,2584-2592,2667-2678,2687-2690,2763-2767,2807-2812,3630-3635,3795,3803-4060,5008-5272,6849-7044,8110-8115,8118-8176,8803-8807,8810-8845,10451-10674,14132-14151,16496-16719,16737-16742,19286-19585,19745-19753,19915-20480,21146-21592,22046-22053,22074-22138,22377-22404,22491-22542,23016,23834-24091,24488-24494,24497-24501,24589-24595,25668-25915,26407-26…	Y:25496		89384	39	29851	3000	140.37	bad	4090	10	10	good	1	24	-6	0	good	2		0	good	0
SRR13913664	20G	101.711	bad	21	0	0	15	0	3023	0	2	C241T,C936T,C1059T,C2455T,C3037T,G8083A,C9943T,C10319T,C12488T,C13356T,T13442C,C14408T,C14805T,A18424G,A23403G,G25126A,G25440T,G25563T,C27964T,C28472T,C28869T			N:P67S,N:P199L,ORF1a:T224I,ORF1a:T265I,ORF1a:M2606I,ORF1a:L3352F,ORF1a:P4075S,ORF1a:T4364I,ORF1a:S4393P,ORF1b:P314L,ORF1b:N1653D,ORF3a:K16N,ORF3a:Q57H,ORF8:S24L,S:D614G		37-38,2583-2686,2827-2832,5011-5263,6544-7046,13979-14212,19291-19585,20040,20057-20068,20217-20406,20443-20793,21162-21422,23839-24085,25668-25922,27527-27791,28773-28794,28797,29849-29869		ChinaCDC_ORF_F:C13356T,ChinaCDC_ORF_R:T13442C	89517	36	29903	3000	100.852	bad	3023	10	0	good	0	24	0	0	good	8		0	good	0
SRR13913665	20G	5.58531	good	25	0	0	18	0	663	1	0	C241T,C788T,C1059T,G2720A,A2817G,C3037T,G4309T,C5812T,G8083A,C10319T,G11083T,C14408T,C14805T,C15026T,A18424G,G21701A,A23403G,G25563T,G26730T,G27074T,G27390T,C27964T,C28472T,C28869T,G29755T			M:V70F,N:P67S,N:P199L,ORF1a:R175C,ORF1a:T265I,ORF1a:A819T,ORF1a:K851R,ORF1a:K1348N,ORF1a:M2606I,ORF1a:L3352F,ORF1a:L3606F,ORF1b:P314L,ORF1b:A520V,ORF1b:N1653D,ORF3a:Q57H,ORF8:S24L,S:V47I,S:D614G		31-38,6869-6873,6881-6885,19368-19379,21162-21374,21376-21380,25778-25779,25811-25910,27528-27791,29855-29903	R:19338		89519	30	29903	3000	13.4444	good	663	10	10	good	1	24	4	16.6667	good	12		0	good	0
SRR13913666	20C	69.8964	mediocre	25	2	0	17	0	2512	0	1	C241T,C1059T,A1180G,C3037T,A6796G,C10029T,C10726T,C11514T,C13957T,C14408T,C16375T,T20748C,T23042C,A23403G,C23604A,C23709T,C23766T,G24239T,G24357A,G25563T,C26208T,T26767C,C28887T,G29256T,C29719T	2827129711		M:I82T,N:T205I,N:G328V,ORF1a:T265I,ORF1a:T3255I,ORF1a:T3750I,ORF1b:R164C,ORF1b:P314L,ORF1b:P970S,ORF3a:Q57H,S:S494P,S:D614G,S:P681H,S:T716I,S:S735L,S:A893S,S:G932D		38,1333-1579,2583-2832,5011-5263,6864-7035,16586-16606,16617-16753,19291-19570,19916-20479,21162-21386,24001-24007,24026-24084,27528-27803,29373-29378,29842-29855		ChinaCDC_N_F:C28887T	89336	37	29855	3000	81.9259	mediocre	2512	10	0	good	0	24	4	16.6667	good	12		0	good	0
SRR13913667	20G	7.25005	good	18	1	0	13	0	1027	0	0	C241T,C1059T,G1820A,C3037T,A6796G,G8083A,C10319T,C14408T,C14805T,A18424G,C18698T,G21088T,A23403G,G25563T,G25907T,C27964T,C28472T,C28869T	28254		N:P67S,N:P199L,ORF1a:T265I,ORF1a:G519S,ORF1a:M2606I,ORF1a:L3352F,ORF1b:P314L,ORF1b:N1653D,ORF1b:A1744V,ORF1b:D2541Y,ORF3a:Q57H,ORF3a:G172V,S:D614G		38,1333-1337,19291-19570,20177-20180,20185-20187,21162-21386,23840-24065,27528-27792,29857-29870,29900-29903			89516	37	29903	3000	26.9259	good	1027	10	0	good	0	24	-3	0	good	5		0	good	0
SRR13913668	20A	29.7003	good	21	0	0	11	0	462	0	0	C241T,G2173T,T2377C,C3037T,G3527A,G5015A,A5877G,T7033C,G8017T,C11008T,C14408T,T17103C,G19735T,A20268G,C20283T,A23403G,C25714T,G25855T,C27434T,C27998T,C28854T			N:S194L,ORF1a:K636N,ORF1a:D1088N,ORF1a:V1584M,ORF1a:N1871S,ORF1b:P314L,ORF1b:D2090Y,ORF3a:L108F,ORF3a:D155Y,ORF7a:T14I,S:D614G		37-38,6869-6894,19293-19296,19441-19558,21163-21203,27528-27791,29855-29861			89391	36	29861	3000	6	good	462	10	0	good	0	24	5	20.8333	good	13	19735-17638:8	50	mediocre	8
SRR13913674	20C	4.43478	good	19	2	0	10	0	383	0	1	C106T,C241T,C1059T,C1912T,C3037T,C10747T,A12075G,C12616T,C13694T,T14103C,C14408T,A21012G,C22480T,A23403G,C24909A,G25287T,G25563T,G27258T,C28887T	28029-28030		N:T205I,ORF1a:T265I,ORF1a:N3937S,ORF1b:T76I,ORF1b:P314L,ORF3a:Q57H,ORF6:M19I,S:D614G,S:T1116N,S:S1242I		2-31,19291-19558,27528-27560,29852-29903		ChinaCDC_N_F:C28887T	89617	1	29903	3000	3.07407	good	383	10	0	good	0	24	5	20.8333	good	13		0	good	0
SRR13913675	20C	0.212143	good	23	0	0	17	0	353	0	2	C241T,T692C,C1059T,C1385T,C3037T,A5011C,C5497T,T7168C,T8902A,C12525T,C14408T,G18028T,G19180T,A23403G,G24095T,G25563T,C27920T,C27998T,G28300T,C28677T,C28893T,T29075C,C29445T			N:Q9H,N:T135I,N:P207L,N:Y268H,N:T391I,ORF1a:F143L,ORF1a:T265I,ORF1a:H374Y,ORF1a:Q1582H,ORF1a:T4087I,ORF1b:P314L,ORF1b:A1521S,ORF1b:V1905L,ORF3a:Q57H,ORF9b:S6I,S:D614G,S:A845S		37-38,19291-19557,27528-27535,27636-27640,27724-27790,29852-29855		ChinaCDC_N_F:C28893T,USCDC_N1_F:G28300T	89365	36	29855	3000	1.96296	good	353	10	0	good	0	24	1	4.16667	good	9		0	good	0
SRR13913676	20G	0	good	24	0	0	19	0	166	0	2	C241T,C1059T,C3037T,C4683T,G5425T,G8083A,C10319T,C12525T,C14408T,C14805T,C15222T,A18424G,C21304T,A23403G,A23898G,C25276T,G25563T,G25907T,C27964T,C28310T,C28472T,C28869T,G28899A,G29402T			N:P13S,N:P67S,N:P199L,N:R209K,N:D377Y,ORF1a:T265I,ORF1a:A1473V,ORF1a:K1720N,ORF1a:M2606I,ORF1a:L3352F,ORF1a:T4087I,ORF1b:P314L,ORF1b:N1653D,ORF1b:R2613C,ORF3a:Q57H,ORF3a:G172V,ORF8:S24L,S:D614G,S:Q779R		5-38,19293-19345,19414-19435,19529-19535,29854-29903		ChinaCDC_N_F:G28899A,USCDC_N1_P:C28310T	89601	4	29903	3000	0	good	166	10	0	good	0	24	0	0	good	8		0	good	0
SRR13913677	20G	4.39472	good	26	0	0	17	0	363	0	0	C241T,C841T,C1059T,C3037T,C9803T,C10319T,C14408T,C18131T,A18424G,G18583T,C19881T,C21304T,G21800C,T21808A,G22289T,A23403G,A23512G,G25459T,G25563T,G25907T,G26109T,C26984T,C27600T,C27964T,C28472T,C28869T			N:P67S,N:P199L,ORF1a:T265I,ORF1a:L3352F,ORF1b:P314L,ORF1b:T1555I,ORF1b:N1653D,ORF1b:V1706L,ORF1b:R2613C,ORF3a:A23S,ORF3a:Q57H,ORF3a:G172V,ORF3a:E239D,ORF8:S24L,S:D80H,S:A243S,S:D614G		10-38,19291-19345,19349-19379,19426-19557,22342-22377,22433-22466,22517-22520,29862-29903			89578	9	29903	3000	2.33333	good	363	10	0	good	0	24	5	20.8333	good	13		0	good	0
SRR13913678	20A	2.77778	good	17	4	0	10	0	277	0	1	G174T,C241T,G2258A,C3037T,C4301T,A6441G,C8140T,T9875C,C14408T,C15600T,A20268G,A23403G,C23595T,C25587T,C28054T,C28854T,C29253T	26158-26161		N:S194L,N:S327L,ORF1a:V665I,ORF1a:L1346F,ORF1a:K2059R,ORF1a:Y3204H,ORF1b:P314L,ORF8:S54L,S:D614G,S:T678I		19293-19502,19539-19553,29852-29903		HKU_N_R:C29253T	89508	38	29903	3000	0	good	277	10	0	good	0	24	4	16.6667	good	12		0	good	0
SRR13913679	20C	4.34028	good	26	0	0	11	0	92	0	2	C241T,C1059T,T2671C,C3037T,G6052A,C7600T,G7675C,C10319T,T11408C,C14408T,C16260T,C17012T,C19017T,G19872T,C21621T,G22201T,C23191T,A23403G,C24961T,G25563T,G25855T,C27964T,G28975T,G29254T,G29474T,G29764T			N:M234I,N:D401Y,ORF1a:T265I,ORF1a:L3352F,ORF1b:P314L,ORF1b:S1182L,ORF3a:Q57H,ORF3a:D155Y,ORF8:S24L,S:T20I,S:D614G		36-38,19464-19498,19508,29848-29900		HKU_N_R:G29254T,ChinaCDC_N_R:G28975T	89491	35	29900	3000	0	good	92	10	0	good	0	24	5	20.8333	good	13		0	good	0
SRR13913680	20C	1.52111	good	22	2	0	15	0	633	0	1	C241T,C1059T,A1180G,C2325A,C3037T,C4795T,G6446A,C6730T,A7449G,C10029T,C11514T,C14408T,C16375T,T20748C,T23042C,A23403G,C23604A,C23709T,G25563T,T26767C,C28887T,C29719T	2827129711		M:I82T,N:T205I,ORF1a:T265I,ORF1a:A687D,ORF1a:V2061I,ORF1a:K2395R,ORF1a:T3255I,ORF1a:T3750I,ORF1b:P314L,ORF1b:P970S,ORF3a:Q57H,S:S494P,S:D614G,S:P681H,S:T716I		37-38,6596-6629,6768-6772,6774-7035,19291-19312,19347-19422,19449-19557,27528-27635,29855-29869		ChinaCDC_N_F:C28887T	89495	36	29903	3000	12.3333	good	633	10	0	good	0	24	-2	0	good	6		0	good	0
SRR13913681	20C	14.132	good	14	0	0	9	0	1315	0	1	C241T,C1059T,C3037T,G3231T,C8664T,A12850G,C14408T,C21364T,C22879T,A23064C,A23403G,G25563T,C28890T,G29140A			N:S206F,ORF1a:T265I,ORF1a:G989V,ORF1a:T2800I,ORF1b:P314L,ORF1b:P2633S,ORF3a:Q57H,S:N501T,S:D614G		2-4,2586-2592,5209-5244,6868-7039,11688-11693,11806-11815,16504-16600,19399-19456,19496-19857,21439-21551,22263-22271,22641-22803,25668-25676,25771-25858,25876,25903-25907,27528-27626,27630-27637,27646-27648,27657-27672,29373-29378,29860-29903		ChinaCDC_N_F:C28890T	89650	1	29903	3000	37.5926	mediocre	1315	10	0	good	0	24	-5	0	good	3		0	good	0
SRR13913682	20C	0.032936	good	15	0	0	10	0	349	0	1	G91T,C241T,C1059T,G1946T,C3037T,C6843T,T11764C,C12312T,C14408T,T17040C,G21666T,A23403G,G25563T,C28887T,G29402T			N:T205I,N:D377Y,ORF1a:T265I,ORF1a:V561F,ORF1a:S2193F,ORF1a:A4016V,ORF1b:P314L,ORF3a:Q57H,S:G35V,S:D614G		1-4,19291-19311,19347-19557,27528-27561,27740,27763-27791,29855-29903		ChinaCDC_N_F:C28887T	89649	0	29903	3000	1.81482	good	349	10	0	good	0	24	0	0	good	8		0	good	0
SRR13913683	20C	4.34028	good	26	0	0	12	0	87	0	2	C241T,C1059T,A1072G,C3037T,C4965T,G6052A,T7265C,C7600T,G7675C,C10319T,C11704T,C14408T,A15027G,C17586T,C19263T,G19872T,C21621T,G22201T,A23403G,G25563T,G25855T,C27964T,G28975T,G29254T,G29474T,G29764T			N:M234I,N:D401Y,ORF1a:T265I,ORF1a:T1567I,ORF1a:F2334L,ORF1a:L3352F,ORF1b:P314L,ORF3a:Q57H,ORF3a:D155Y,ORF8:S24L,S:T20I,S:D614G		8-37,19293-19297,19438-19443,19523-19557,29852-29862		HKU_N_R:G29254T,ChinaCDC_N_R:G28975T	89461	7	29862	3000	0	good	87	10	0	good	0	24	5	20.8333	good	13		0	good	0
SRR13913684	20B	0.913086	good	21	1	0	14	0	558	0	4	C241T,C3037T,C14340T,C14408T,G17551A,C18877T,A19167G,C19274A,T19839C,G22017T,G23012A,A23403G,G23868T,T26604C,C27213T,G28368A,C28833T,G28881A,G28882A,G28883C,G29527T	28271		M:F28L,N:R32H,N:S187L,N:R203K,N:G204R,N:Q418H,ORF1b:P314L,ORF1b:G1362R,ORF1b:P1936H,ORF9b:A29T,S:W152L,S:E484K,S:D614G,S:G769V		37-38,19291-19554,21852-21940,27528-27613,27616-27618,27636-27640,27735-27791,29852-29903		Charit√©_N_R:C28833T,ChinaCDC_N_F:G28881A;G28882A;G28883C	89508	36	29903	3000	9.55556	good	558	10	0	good	0	24	-6	0	good	2		0	good	0
SRR13913685	20A	0.36	good	17	0	0	9	0	462	0	1	C241T,T1578C,A2046C,C3037T,G6618A,A7833C,C10741T,C14408T,C15450T,A20268G,C22482T,A23403G,C23604A,T24076C,C28854T,G29266A,T29710C			N:S194L,ORF1a:V438A,ORF1a:N594T,ORF1a:G2118D,ORF1a:N2523T,ORF1b:P314L,S:T307I,S:D614G,S:P681H		5-36,19291-19557,27528-27672,29852-29869		Charit√©_RdRp_F:C15450T	89629	4	29903	3000	6	good	462	10	0	good	0	24	-5	0	good	3		0	good	0
SRR13913686	20A	2.77778	good	18	7	0	9	0	101	0	0	C241T,C3037T,C3737T,A8031G,G11417T,C14408T,C16887T,C17586T,C18118A,T19176C,A20268G,A23403G,T24076C,G25816C,T27384C,G28580T,C28854T,C29666T	29761-29767		N:D103Y,N:S194L,ORF1a:P1158S,ORF1a:K2589R,ORF1a:V3718F,ORF1b:P314L,ORF1b:L1551I,ORF3a:D142H,S:D614G		3-37,19293-19300,29846-29903			89604	2	29903	3000	0	good	101	10	0	good	0	24	4	16.6667	good	12		0	good	0
SRR13913687	21C (Epsilon)	0.001975	good	24	0	0	15	0	312	0	1	C241T,C1059T,C3037T,C3817T,A5112G,C8895T,G9738C,C13019T,G13713A,C14408T,C16394T,G17014T,G21600T,G22018T,G22335T,C22597T,T22917G,A23403G,G25563T,C26681T,C28087T,A28272T,C28887T,C29362T			N:T205I,ORF1a:T265I,ORF1a:K1616R,ORF1a:T2877I,ORF1a:S3158T,ORF1b:P314L,ORF1b:P976L,ORF1b:D1183Y,ORF3a:Q57H,ORF8:A65V,S:S13I,S:W152C,S:W258L,S:L452R,S:D614G		3-36,19291-19432,21833-21852,21882-21990,29854-29860		ChinaCDC_N_F:C28887T	89478	2	29860	3000	0.444444	good	312	10	0	good	0	24	-4	0	good	4		0	good	0
SRR13913688	20G	5.85975	good	25	0	0	17	0	774	0	0	C241T,C841T,C1059T,C3037T,C9803T,C10319T,C14408T,C18131T,A18424G,G18583T,C19881T,C21304T,G21800C,T21808A,G22289T,A23403G,A23512G,G25459T,G25563T,G25907T,G26109T,C26984T,C27964T,C28472T,C28869T			N:P67S,N:P199L,ORF1a:T265I,ORF1a:L3352F,ORF1b:P314L,ORF1b:T1555I,ORF1b:N1653D,ORF1b:V1706L,ORF1b:R2613C,ORF3a:A23S,ORF3a:Q57H,ORF3a:G172V,ORF3a:E239D,ORF8:S24L,S:D80H,S:A243S,S:D614G		31-38,19291-19557,20180,22340-22523,27528-27791,29854-29903			89519	30	29903	3000	17.5556	good	774	10	0	good	0	24	4	16.6667	good	12		0	good	0
SRR13913689	20A	0.173611	good	21	0	0	11	0	72	0	1	C241T,C1281T,G1444T,C3037T,C5310T,C6594T,G6618A,T6634C,C10741T,C14408T,C15857T,A20268G,A23403G,C23604A,T24076C,C24844T,C28854T,C28887T,G29266A,C29541T,T29710C			N:S194L,N:T205I,ORF1a:A339V,ORF1a:L393F,ORF1a:T1682I,ORF1a:P2110L,ORF1a:G2118D,ORF1b:P314L,ORF1b:T797I,S:D614G,S:P681H		2-4,19447-19454,19464-19468,19549-19552,29852-29903		ChinaCDC_N_F:C28887T	89622	1	29903	3000	0	good	72	10	0	good	0	24	1	4.16667	good	9		0	good	0
SRR13913690	20G	0.035679	good	21	1	0	15	0	351	0	0	C241T,C1059T,G1820A,C3037T,A6796G,G8083A,C10319T,C14408T,C14805T,A18424G,C18698T,G21088T,C21302T,C21304A,G21305A,A23403G,G25563T,G25907T,C27964T,C28472T,C28869T	28254		N:P67S,N:P199L,ORF1a:T265I,ORF1a:G519S,ORF1a:M2606I,ORF1a:L3352F,ORF1b:P314L,ORF1b:N1653D,ORF1b:A1744V,ORF1b:D2541Y,ORF1b:P2612L,ORF1b:R2613N,ORF3a:Q57H,ORF3a:G172V,S:D614G		5-38,19291-19557,29850-29899			89591	4	29899	3000	1.88889	good	351	10	0	good	0	24	0	0	good	8		0	good	0
SRR13913692	20A	0	good	18	0	0	9	0	274	0	1	C241T,G1444T,C3037T,A4870G,C5310T,G6618A,C10741T,C14408T,C14786T,A20268G,A23403G,C23604A,C24023T,T24076C,C28854T,C28887T,G29266A,T29710C			N:S194L,N:T205I,ORF1a:L393F,ORF1a:T1682I,ORF1a:G2118D,ORF1b:P314L,ORF1b:A440V,S:D614G,S:P681H		3-9,5011-5024,5207-5263,19352-19356,19402-19480,19497-19558,27528-27560,29854-29870		ChinaCDC_N_F:C28887T	89532	2	29870	3000	0	good	274	10	0	good	0	24	-2	0	good	6		0	good	0
SRR13913693	20C	0.694444	good	24	0	0	18	0	151	0	2	C241T,G347A,G488A,T692C,C1059T,C3037T,A5011C,C5497T,T7168C,C12525T,C14408T,G18028T,G19180T,A23403G,G24095T,G24638T,C25282T,G25563T,C27920T,G28300T,C28677T,C28893T,C29445T,C29738T			N:Q9H,N:T135I,N:P207L,N:T391I,ORF1a:V28I,ORF1a:D75N,ORF1a:F143L,ORF1a:T265I,ORF1a:Q1582H,ORF1a:T4087I,ORF1b:P314L,ORF1b:A1521S,ORF1b:V1905L,ORF3a:Q57H,ORF9b:S6I,S:D614G,S:A845S,S:A1026S		38,19293-19371,19496-19557,29852-29860		ChinaCDC_N_F:C28893T,USCDC_N1_F:G28300T	89373	37	29860	3000	0	good	151	10	0	good	0	24	2	8.33333	good	10		0	good	0
SRR13913699	20C	10.0611	good	22	0	0	15	0	1149	0	2	C241T,T692C,C1059T,C3037T,A5011C,C5497T,T7168C,C12439T,C14408T,G18028T,G19180T,A23403G,G24095T,G24638T,C25282T,G25563T,C27920T,G28300T,C28677T,C28893T,C29445T,C29738T			N:Q9H,N:T135I,N:P207L,N:T391I,ORF1a:F143L,ORF1a:T265I,ORF1a:Q1582H,ORF1b:P314L,ORF1b:A1521S,ORF1b:V1905L,ORF3a:Q57H,ORF9b:S6I,S:D614G,S:A845S,S:A1026S		38,12484-12714,19291-19557,20044-20054,20057-20065,20070-20082,20157-20224,20232-20267,20447-20478,21163-21366,27527-27792,29844-29854		ChinaCDC_N_F:C28893T,USCDC_N1_F:G28300T	89363	37	29854	3000	31.4444	mediocre	1149	10	0	good	0	24	1	4.16667	good	9		0	good	0
SRR13913700	20B	4.34028	good	22	0	0	12	0	120	0	3	C241T,C936T,C1853T,C2113T,A2342G,C3037T,G3259T,G4201T,C9565T,C11591T,C14408T,G17122T,C18348T,C19554T,A23403G,A25065G,A26069G,G26840A,G28881A,G28882A,G28883C,G29747T			N:R203K,N:G204R,ORF1a:T224I,ORF1a:I693V,ORF1a:Q998H,ORF1a:M1312I,ORF1a:L3776F,ORF1b:P314L,ORF1b:A1219S,ORF3a:E226G,S:D614G,S:D1168G		1-2,19291-19375,19389-19410,29859-29869		ChinaCDC_N_F:G28881A;G28882A;G28883C	89519	0	29869	3000	0	good	120	10	0	good	0	24	5	20.8333	good	13		0	good	0
SRR13913701	21F (Iota)	0	good	22	10	0	16	3	24	0	1	C241T,C829T,C1059T,T2899C,C3037T,T9867C,A11144G,C14408T,A16500C,A20262G,C21575T,C21846T,A22320G,G23012A,A23403G,C23664T,C25517T,G25563T,C27925T,C28869T,G28975A,C29586T	11288-11296,28271		N:P199L,N:M234I,ORF1a:T265I,ORF1a:L3201P,ORF1a:M3627V,ORF1b:P314L,ORF1b:Q1011H,ORF3a:P42L,ORF3a:Q57H,ORF8:T11I,S:L5F,S:T95I,S:D253G,S:E484K,S:D614G,S:A701V	ORF1a:S3675-,ORF1a:G3676-,ORF1a:F3677-	3-12,29857-29870		ChinaCDC_N_R:G28975A	89572	2	29903	3000	0	good	24	10	0	good	0	24	-2	0	good	6		0	good	0
SRR13913702	20B	0.173611	good	20	0	0	12	0	16	0	3	G204T,C241T,C936T,A2342G,C2450T,C3037T,G3259T,C3903T,C11591T,C14408T,G17122T,C18348T,A23403G,A25065G,A26069G,G28881A,G28882A,G28883C,G29737T,G29747T			N:R203K,N:G204R,ORF1a:T224I,ORF1a:I693V,ORF1a:Q998H,ORF1a:P1213L,ORF1a:L3776F,ORF1b:P314L,ORF1b:A1219S,ORF3a:E226G,S:D614G,S:D1168G		1-5,29854-29864		ChinaCDC_N_F:G28881A;G28882A;G28883C	89512	0	29864	3000	0	good	16	10	0	good	0	24	1	4.16667	good	9		0	good	0
SRR13913703	20G	0	good	23	0	0	16	0	55	0	0	C241T,C1059T,C3037T,G3418T,G3871T,C7735T,G8083A,C8090T,C10319T,C11747T,C14408T,C14805T,T17208C,A18424G,C21304T,A23403G,C23802T,G25563T,G25907T,G27074T,C27964T,C28472T,C28869T			N:P67S,N:P199L,ORF1a:T265I,ORF1a:K1051N,ORF1a:K1202N,ORF1a:M2606I,ORF1a:L2609F,ORF1a:L3352F,ORF1b:P314L,ORF1b:N1653D,ORF1b:R2613C,ORF3a:Q57H,ORF3a:G172V,ORF8:S24L,S:D614G,S:T747I		1-9,29858-29903			89617	0	29903	3000	0	good	55	10	0	good	0	24	0	0	good	8		0	good	0
SRR13913704	21C (Epsilon)	1.0586	good	28	2	0	10	0	554	0	1	C241T,C1059T,C2395T,T2597C,C3037T,C8947T,T10852C,C12100T,A12878G,C12880T,C14408T,G17014T,G21600T,C21638T,G22018T,C22450T,T22917G,A23403G,T24349C,G25563T,C26681T,G27890T,A28272T,C28887T,C29098T,G29511T,C29580T,C29774T	19312-19313		N:T205I,N:S413I,ORF1a:T265I,ORF1a:I4205V,ORF3a:Q57H,S:S13I,S:P26S,S:W152C,S:L452R,S:D614G		36-38,19347-19557,21163-21169,21327-21368,21962-21968,27527-27790,29852-29869,29902-29903		ChinaCDC_N_F:C28887T	89479	35	29903	3000	9.40741	good	554	10	0	good	0	24	1	4.16667	good	9		0	good	0
SRR13913705	20G	1.5625	good	26	0	0	19	0	51	0	0	C241T,C584A,C1059T,C3037T,T7348A,G8083A,C10319T,C12439T,C13119T,C14408T,C14805T,C18131T,A18424G,A21203G,C21304T,C21727T,C22388T,A23403G,G25252T,C25513T,G25563T,G25907T,C27964T,C28472T,C28869T,A29005C			N:P67S,N:P199L,N:Q244H,ORF1a:L107I,ORF1a:T265I,ORF1a:N2361K,ORF1a:M2606I,ORF1a:L3352F,ORF1a:A4285V,ORF1b:P314L,ORF1b:T1555I,ORF1b:N1653D,ORF1b:K2579R,ORF1b:R2613C,ORF3a:L41F,ORF3a:Q57H,ORF3a:G172V,ORF8:S24L,S:D614G		1-3,29855-29902			89602	0	29902	3000	0	good	51	10	0	good	0	24	3	12.5	good	11		0	good	0
SRR13913706	20H (Beta, V2)	55.9172	mediocre	20	18	0	16	6	2319	0	1	G174T,C241T,C1059T,C3037T,G5230T,A10323G,C14408A,C21614T,A21801C,A22206G,G22813T,A23403G,C23664T,G25563T,G25784T,C25904T,G26152T,C26456T,C28253T,C28887T	11288-11296,22283-22291		E:P71L,N:T205I,ORF1a:T265I,ORF1a:K1655N,ORF1a:K3353R,ORF1b:P314H,ORF3a:Q57H,ORF3a:W131L,ORF3a:S171L,ORF3a:G254*,S:L18F,S:D80A,S:D215G,S:K417N,S:D614G,S:A701V	ORF1a:S3675-,ORF1a:G3676-,ORF1a:F3677-,S:L241-,S:L242-,S:A243-	37-38,1568-1579,2585-2832,3848-4060,5231-5252,5254-5263,6866-6894,6923-6927,19291-19297,19344-19348,19351-19557,20190-20479,21162-21371,22339-22523,22897-23128,27527-27791,29047-29407,29854-29869		ChinaCDC_N_F:C28887T	89453	36	29903	3000	74.7778	mediocre	2319	10	0	good	0	24	-3	0	good	5		0	good	0
SRR13913707	20G	3.387	good	22	0	0	15	0	784	0	0	C241T,A427G,C1059T,C3037T,C3486T,C10319T,C13247T,C14408T,G15253A,A18424G,A20163G,C21304T,A23403G,G25563T,G25907T,C26305G,C27964T,C28472T,C28657T,C28869T,G29405C,G29705T			E:L21V,N:P67S,N:P199L,N:E378Q,ORF1a:T265I,ORF1a:A1074V,ORF1a:L3352F,ORF1b:P314L,ORF1b:V596I,ORF1b:N1653D,ORF1b:R2613C,ORF3a:Q57H,ORF3a:G172V,ORF8:S24L,S:D614G		17-38,19347-19557,20173-20197,20232-20262,20278-20338,20349-20351,20473-20476,20478,21163-21267,21355-21364,27527-27791,29858-29903			89573	16	29903	3000	17.9259	good	784	10	0	good	0	24	1	4.16667	good	9		0	good	0
SRR13913709	21F (Iota)	6.97351	good	22	10	0	17	3	1013	0	1	C241T,C1059T,C3037T,T9867C,A10055G,C11074T,C14408T,A16500C,A20262G,C21575T,C21846T,A21913T,A22320G,G23012A,A23403G,C23664T,C25517T,G25563T,C27925T,C28869T,G28975A,C29445T	11288-11296,28271		N:P199L,N:M234I,N:T391I,ORF1a:T265I,ORF1a:L3201P,ORF1a:S3264G,ORF1b:P314L,ORF1b:Q1011H,ORF3a:P42L,ORF3a:Q57H,ORF8:T11I,S:L5F,S:T95I,S:D253G,S:E484K,S:D614G,S:A701V	ORF1a:S3675-,ORF1a:G3676-,ORF1a:F3677-	36-38,19291-19558,19935-19993,20016-20024,20045-20200,21163-21366,27527-27791,29852-29900		ChinaCDC_N_R:G28975A	89464	35	29900	3000	26.4074	good	1013	10	0	good	0	24	-2	0	good	6		0	good	0
SRR13913710	20C	39.69	mediocre	21	2	0	15	0	2001	0	1	C241T,C1059T,A1180G,C2325A,C3037T,C4795T,G6446A,A7449G,C10029T,C11514T,C14408T,C16375T,T20748C,T23042C,A23403G,C23604A,C23709T,G25563T,T26767C,C28887T,C29719T	2827129711		M:I82T,N:T205I,ORF1a:T265I,ORF1a:A687D,ORF1a:V2061I,ORF1a:K2395R,ORF1a:T3255I,ORF1a:T3750I,ORF1b:P314L,ORF1b:P970S,ORF3a:Q57H,S:S494P,S:D614G,S:P681H,S:T716I		2585-2832,6544-7035,19291-19373,19463-19558,19935-20479,21163-21371,27528-27803,29852-29903		ChinaCDC_N_F:C28887T	89523	28	29903	3000	63	mediocre	2001	10	0	good	0	24	-2	0	good	6		0	good	0
SRR13913711	20D	30.5274	mediocre	29	0	0	19	0	1567	0	4	C241T,C2433T,C3037T,C4002T,C7113T,C7162T,C8047T,G10097A,T11418C,C12534T,C13536T,C14178T,C14408T,A14612G,C21410T,C21707T,A23403G,G23593T,C23731T,T25569C,C25624T,C27294T,G28083T,G28378A,G28881A,G28882A,G28883C,G28908T,A29406T			N:R203K,N:G204R,N:G212V,N:E378V,ORF1a:S723F,ORF1a:T1246I,ORF1a:T2283I,ORF1a:G3278S,ORF1a:V3718A,ORF1a:T4090I,ORF1b:P314L,ORF1b:K382R,ORF1b:P2648L,ORF3a:H78Y,ORF8:E64*,ORF9b:R32H,S:H49Y,S:D614G,S:Q677H		5-36,6866-7035,10246-10260,19291-19558,19935-20479,21163-21376,27528-27800,29854-29903		ChinaCDC_N_F:G28881A;G28882A;G28883C,Pasteur_IP4_R:C14178T	89581	4	29903	3000	46.9259	mediocre	1567	10	0	good	0	24	7	29.1667	good	15		0	good	0
SRR13913712	20A	0	good	18	0	0	7	0	232	0	0	C241T,C3037T,G6618A,C10741T,C12778T,C14408T,C19961T,A20268G,C20703T,A23403G,C23577T,C23604A,T24076C,C25731T,C26822T,C28854T,G29266A,T29710C			N:S194L,ORF1a:G2118D,ORF1b:P314L,ORF1b:T2165M,S:D614G,S:A672V,S:P681H		31-38,19291-19316,19321-19379,19387,27528-27533,27636-27640,27650,27652-27675,27687-27718,27721-27738,29852-29903			89547	30	29903	3000	0	good	232	10	0	good	0	24	-4	0	good	4		0	good	0
SRR13913713	20A	1.28444	good	21	0	0	11	0	606	0	1	C203T,C241T,T606C,C1060T,C3037T,G4201T,C10507T,C14408T,A15036G,C16080A,C18877T,T20802C,A23403G,T23599A,G25523A,G25563T,C26060T,T28063C,C28887T,A29433G,T29575C			N:T205I,N:K387R,ORF1a:I114T,ORF1a:M1312I,ORF1b:P314L,ORF3a:G44E,ORF3a:Q57H,ORF3a:T223I,ORF8:L57S,S:D614G,S:N679K		36-38,2586-2639,19291-19557,27528-27791,29852-29869		ChinaCDC_N_F:C28887T	89520	35	29903	3000	11.3333	good	606	10	0	good	0	24	-5	0	good	3		0	good	0
SRR13913714	20A	0.002689	good	23	0	0	11	0	314	0	1	C203T,C241T,T606C,C1060T,C3037T,G4201T,C10507T,C14408T,A15036G,C16080A,C18877T,C19374T,T19467C,T20802C,A23403G,T23599A,G25523A,G25563T,C26060T,T28063C,C28887T,A29433G,T29575C			N:T205I,N:K387R,ORF1a:I114T,ORF1a:M1312I,ORF1b:P314L,ORF3a:G44E,ORF3a:Q57H,ORF3a:T223I,ORF8:L57S,S:D614G,S:N679K		38,19293-19297,27528-27777,27785-27790,29852-29903		ChinaCDC_N_F:C28887T	89506	37	29903	3000	0.518519	good	314	10	0	good	0	24	-5	0	good	3		0	good	0
SRR13913716	21F (Iota)	0.694444	good	25	10	0	17	3	42	0	1	C140T,C241T,C1059T,C3037T,C4456T,T9867C,C10775T,C14408T,A16500C,C17373T,A20262G,T20592C,C21575T,C21846T,A22320G,G22992A,A23403G,C23664T,C23731T,C25517T,G25563T,C27925T,C28531T,C28869T,G28975A	11288-11296,28271		N:P199L,N:M234I,ORF1a:T265I,ORF1a:L3201P,ORF1a:P3504S,ORF1b:P314L,ORF1b:Q1011H,ORF3a:P42L,ORF3a:Q57H,ORF8:T11I,ORF9b:T83I,S:L5F,S:T95I,S:D253G,S:S477N,S:D614G,S:A701V	ORF1a:S3675-,ORF1a:G3676-,ORF1a:F3677-	29856-29897		ChinaCDC_N_R:G28975A	89542	2	29897	3000	0	good	42	10	0	good	0	24	2	8.33333	good	10		0	good	0
SRR13913717	21F (Iota)	8.75325	good	26	9	1	16	3	434	0	1	C140T,C241T,C1059T,C3037T,C4456T,T9867C,C10319T,C10775T,C14408T,C17373T,A20262G,T20592C,C21575T,C21846T,A22320G,G22992A,A23403G,C23664T,C23731T,G25563T,G26227T,C27925T,C28531T,C28869T,G28975A,G29402T	11288-11296	21351:C	N:P199L,N:M234I,N:D377Y,ORF1a:T265I,ORF1a:L3201P,ORF1a:L3352F,ORF1a:P3504S,ORF3a:Q57H,ORF8:T11I,ORF9b:T83I,S:L5F,S:T95I,S:D253G,S:S477N,S:D614G,S:A701V	ORF1a:S3675-,ORF1a:G3676-,ORF1a:F3677-	32-38,19449-19454,19463-19557,27528-27791,29842-29903		ChinaCDC_N_R:G28975A	89470	31	29903	3000	4.96296	good	434	10	0	good	0	24	7	29.1667	good	15		0	good	0
SRR13913718	20A	0.006049	good	22	0	0	11	0	321	0	1	C203T,C241T,T606C,C1060T,C3037T,G4201T,C10507T,C14408T,A15036G,C16080A,C18877T,C19374T,T20802C,A23403G,T23599A,G25523A,G25563T,C26060T,T28063C,C28887T,A29433G,T29575C			N:T205I,N:K387R,ORF1a:I114T,ORF1a:M1312I,ORF1b:P314L,ORF3a:G44E,ORF3a:Q57H,ORF3a:T223I,ORF8:L57S,S:D614G,S:N679K		8-36,19439-19440,19466-19469,19496-19557,27528-27626,27658-27685,27704,27726-27790,29873-29903		ChinaCDC_N_F:C28887T	89600	7	29903	3000	0.777778	good	321	10	0	good	0	24	-5	0	good	3		0	good	0
SRR13913719	21F (Iota)	0.500425	good	22	10	0	16	3	491	0	1	C241T,C1059T,T1303A,C3037T,C3261T,T9867C,G10096A,C14408T,A16500C,A20262G,A20598G,C21575T,C21846T,A22320G,G23012A,A23403G,C23664T,C25517T,G25563T,C27925T,C28869T,G28975A	11288-11296,28271		N:P199L,N:M234I,ORF1a:T265I,ORF1a:T999I,ORF1a:L3201P,ORF1b:P314L,ORF1b:Q1011H,ORF3a:P42L,ORF3a:Q57H,ORF8:T11I,S:L5F,S:T95I,S:D253G,S:E484K,S:D614G,S:A701V	ORF1a:S3675-,ORF1a:G3676-,ORF1a:F3677-	31-38,19291-19454,19549-19552,27528-27790,29852-29903		ChinaCDC_N_R:G28975A	89488	30	29903	3000	7.07407	good	491	10	0	good	0	24	-2	0	good	6		0	good	0
SRR13913720	20C	0.694444	good	19	0	0	10	0	114	0	0	C241T,C1059T,C3037T,T5923C,A5995G,T9694C,A10323G,C12513T,C12885T,C14408T,T15276A,T15411C,A23403G,G25563T,G26152A,A28119G,G28842T,A29567G,G29744A			N:S190I,ORF1a:T265I,ORF1a:K3353R,ORF1a:T4083M,ORF1a:T4207I,ORF1b:P314L,ORF3a:Q57H,ORF3a:G254R,ORF8:I76V,S:D614G		3-31,27528-27533,27726-27790,29858-29869,29902-29903			89627	2	29903	3000	0	good	114	10	0	good	0	24	2	8.33333	good	10		0	good	0
SRR13913721	20C	0.018779	good	24	2	0	17	0	337	0	1	C241T,C1059T,A1180G,C2325A,C3037T,C4795T,G6446A,C6730T,A6851C,C6936T,A7449G,C10029T,C11514T,C14408T,C16375T,T20748C,T23042C,A23403G,C23604A,C23709T,G25563T,T26767C,C28887T,C29719T	2827129711		M:I82T,N:T205I,ORF1a:T265I,ORF1a:A687D,ORF1a:V2061I,ORF1a:T2196P,ORF1a:S2224F,ORF1a:K2395R,ORF1a:T3255I,ORF1a:T3750I,ORF1b:P314L,ORF1b:P970S,ORF3a:Q57H,S:S494P,S:D614G,S:P681H,S:T716I		8-37,19291-19553,29860-29903		ChinaCDC_N_F:C28887T	89574	7	29903	3000	1.37037	good	337	10	0	good	0	24	-2	0	good	6		0	good	0
SRR13913723	20C	0.694444	good	24	0	0	18	0	65	0	3	C241T,C1059T,C3037T,C5009T,A5011C,C6317T,C6501T,C7573T,G8003T,C9286T,C12525T,C14408T,G15438T,G19180T,T19989C,C20233T,C21597T,A23403G,G25563T,C27920T,G28300T,C28677T,C28893T,C29445T			N:Q9H,N:T135I,N:P207L,N:T391I,ORF1a:T265I,ORF1a:Q1582Y,ORF1a:P2018S,ORF1a:P2079L,ORF1a:V2580F,ORF1a:T4087I,ORF1b:P314L,ORF1b:M657I,ORF1b:V1905L,ORF1b:P2256S,ORF3a:Q57H,ORF9b:S6I,S:S12F,S:D614G		1-17,29855-29902		Charit√©_RdRp_F:G15438T,ChinaCDC_N_F:C28893T,USCDC_N1_F:G28300T	89610	0	29902	3000	0	good	65	10	0	good	0	24	2	8.33333	good	10		0	good	0
SRR13913724	20A	5.35684	good	20	0	0	7	0	883	0	0	C241T,C3037T,C10741T,T11209C,C12559T,G12749A,C12763T,C13536T,C14408T,G16846T,C18261T,C20233T,A20268G,A23403G,T23449C,C23604A,T24076C,C28253T,C28854T,T29710C			N:S194L,ORF1a:A4162T,ORF1b:P314L,ORF1b:D1127Y,ORF1b:P2256S,S:D614G,S:P681H		37-38,2585-2624,19291-19513,19518-19553,27527-27967,27998-28020,28037-28088,29838-29903			89521	36	29903	3000	21.5926	good	883	10	0	good	0	24	2	8.33333	good	10		0	good	0
SRR13913725	20A	34.0835	mediocre	17	7	0	10	0	978	0	0	C241T,C3037T,G3527A,G5015A,A5877G,G8017T,C11008T,G11930A,C14408T,G17196A,C19011T,A23403G,C25714T,G25855T,C27434T,C27998T,C28854T	29765-29771		N:S194L,ORF1a:D1088N,ORF1a:V1584M,ORF1a:N1871S,ORF1a:A3889T,ORF1b:P314L,ORF3a:L108F,ORF3a:D155Y,ORF7a:T14I,S:D614G		37-38,2585-2612,2779-2832,11688-11869,19291-19558,20248-20291,20467-20479,21162-21283,21298-21386,27528-27533,27647-27791,29845-29869			89506	36	29903	3000	25.1111	good	978	10	0	good	0	24	4	16.6667	good	12	19011-17638:8	50	mediocre	8
SRR13913726	20G	123.055	bad	21	0	0	16	0	3293	0	0	C241T,C1059T,C3037T,G3323A,C4754T,C4898T,T5773C,T7582C,C10319T,C14408T,G18169A,A18424G,A23403G,C24382T,G25244T,G25563T,G25726T,G25907T,C27964T,C28472T,C28869T			N:P67S,N:P199L,ORF1a:T265I,ORF1a:V1020I,ORF1a:P1497S,ORF1a:H1545Y,ORF1a:L3352F,ORF1b:P314L,ORF1b:G1568S,ORF1b:N1653D,ORF3a:Q57H,ORF3a:V112F,ORF3a:G172V,ORF8:S24L,S:D614G,S:V1228L		39-49,1324-1589,2569-2839,5001-5275,6861-7046,11753-11765,11775-11776,11786-11801,11841-11869,16496-16760,19286-19616,19912-20480,21147-21586,21659-21665,23935-23938,27519-27854,27931-27956,28917-28946,28949-28993,29371-29521,29837-29856			89370	38	29856	3000	110.852	bad	3293	10	0	good	0	24	1	4.16667	good	9		0	good	0
SRR13913727	20G	217.726	bad	18	0	0	14	0	4284	0	0	C241T,A427G,C1059T,C3037T,C3486T,C10319T,C14408T,G15253A,A18424G,C19868T,A23403G,G25563T,G25907T,C26305G,C27964T,C28472T,C28869T,G29705T			E:L21V,N:P67S,N:P199L,ORF1a:T265I,ORF1a:A1074V,ORF1a:L3352F,ORF1b:P314L,ORF1b:V596I,ORF1b:N1653D,ORF1b:T2134I,ORF3a:Q57H,ORF3a:G172V,ORF8:S24L,S:D614G		39-45,1332-1579,2578-2834,5008-5265,6864-7042,8648-8669,8708-8881,11684-11869,16496-16753,19291-19616,19693-19698,19710-19729,19744-19779,19912-20480,21154-21603,21650-21665,22063-22184,22189,22461-22542,23867-24084,25676-25768,25970-26206,26412-26414,26417-26454,27528-27848,27864-27876,29373-29500,29839-29854			89376	38	29854	3000	147.556	bad	4284	10	0	good	0	24	-2	0	good	6		0	good	0
SRR13913729	20A	11.4344	good	14	0	0	7	0	1213	0	0	C241T,C601T,A846C,C3037T,A3765G,C6568T,C10623T,C14408T,C18486T,C21721T,T22162C,A23403G,T28216C,C28854T			N:S194L,ORF1a:D194A,ORF1a:D1167G,ORF1a:T3453I,ORF1b:P314L,ORF8:F108S,S:D614G		36-38,6869-6940,6953-7035,19291-19558,20058-20059,20175-20382,21141-21387,27528-27792,29838-29902			89545	35	29902	3000	33.8148	mediocre	1213	10	0	good	0	24	0	0	good	8		0	good	0
SRR13913730	20G	20.1501	good	22	0	0	15	0	1512	0	1	C241T,C1059T,C1251T,C3037T,C6255T,G8083A,C10319T,G13201T,C14408T,C14805T,G16741T,A18424G,A19212G,C19269T,A23403G,C23896T,G25563T,G25907T,C27964T,C28472T,C28869T,C28887T			N:P67S,N:P199L,N:T205I,ORF1a:T265I,ORF1a:T329I,ORF1a:A1997V,ORF1a:M2606I,ORF1a:L3352F,ORF1b:P314L,ORF1b:V1092F,ORF1b:N1653D,ORF3a:Q57H,ORF3a:G172V,ORF8:S24L,S:D614G		31-38,1333-1579,2586-2615,2669-2672,2688-2696,2717-2767,2823-2832,5013-5022,5076-5089,5258-5263,5952-6021,6031-6116,6869-7035,19291-19558,20301-20311,20321-20323,21162-21385,27528-27800,29852-29869,29901-29903		ChinaCDC_N_F:C28887T	89531	30	29903	3000	44.8889	mediocre	1512	10	0	good	0	24	0	0	good	8		0	good	0
SRR13913731	20B	0.004444	good	31	0	0	15	0	318	0	7	T201C,C203T,C222T,C241T,C936T,G1738T,C3037T,C3140T,C8112T,C10029T,C10954T,A11117G,C12789T,G13762A,C14408T,T19839C,A19974G,C21306T,T21835C,C22995A,A23403G,C23604A,A23756G,A25524C,C26801T,G28881A,G28882A,G28883C,G28968T,C29197T,G29227T			N:R203K,N:G204R,N:S232I,ORF1a:T224I,ORF1a:P959S,ORF1a:A2616V,ORF1a:T3255I,ORF1a:I3618V,ORF1a:T4175I,ORF1b:G99S,ORF1b:P314L,S:T478K,S:D614G,S:P681H,S:T732A		4-11,19291-19553,29857-29903		ChinaCDC_N_F:G28881A;G28882A;G28883C,ChinaCDC_N_R:G28968T,USCDC_N2_P:C29197T,USCDC_N2_R:G29227T,Pasteur_IP2_R:C12789T	89576	3	29903	3000	0.666667	good	318	10	0	good	0	24	-2	0	good	6		0	good	0
SRR13990127	20G	131.654	bad	23	0	0	16	0	3378	1	0	C241T,C775T,C1059T,C3037T,C4534T,T7348A,G8083A,G8695A,C10319T,C13694T,C14408T,C14805T,C17678T,C18131T,A18424G,C18744T,A23403G,G23593T,G25507A,G25563T,C27964T,C28472T,C28869T			N:P67S,N:P199L,ORF1a:T265I,ORF1a:N2361K,ORF1a:M2606I,ORF1a:L3352F,ORF1b:T76I,ORF1b:P314L,ORF1b:T1404M,ORF1b:T1555I,ORF1b:N1653D,ORF3a:A39T,ORF3a:Q57H,ORF8:S24L,S:D614G,S:Q677H		38-39,1333-1525,1542-1579,5004-5275,6861-7311,9850-9868,9946-9998,10044-10088,11202-11221,11850-11869,15061-15086,16544-16545,16633-16644,19290-19312,19478-19557,20232-20480,21158-21665,22138-22187,22222-22228,22237-22256,22517-22523,22957-23064,23950-23976,23983-24008,24146-24433,25070-25074,25139-25289,25666-25915,26311-26315,26320-26327,26351-26426,27023-27045,27520-27808,29844-29868	R:26020		89506	37	29903	3000	114	bad	3378	10	10	good	1	24	2	8.33333	good	10		0	good	0
SRR13990128	21F (Iota)	0	good	22	10	0	17	3	40	0	1	C241T,C1059T,C3037T,T9867C,A10055G,C11074T,C14408T,A16500C,A20262G,C21575T,C21846T,A21913T,A22320G,G23012A,A23403G,C23664T,C25517T,G25563T,C27925T,C28869T,G28975A,C29445T	11288-11296,28271		N:P199L,N:M234I,N:T391I,ORF1a:T265I,ORF1a:L3201P,ORF1a:S3264G,ORF1b:P314L,ORF1b:Q1011H,ORF3a:P42L,ORF3a:Q57H,ORF8:T11I,S:L5F,S:T95I,S:D253G,S:E484K,S:D614G,S:A701V	ORF1a:S3675-,ORF1a:G3676-,ORF1a:F3677-	3-38,29867-29870		ChinaCDC_N_R:G28975A	89572	2	29903	3000	0	good	40	10	0	good	0	24	-2	0	good	6		0	good	0
SRR13990129	20G	2.77778	good	31	0	0	19	0	64	0	0	C106T,C241T,G252T,C1059T,T1927C,C3037T,C5284T,C6568T,C7955T,C9893T,C10029T,C10319T,C14408T,G15766T,T17016C,C17373T,A18424G,G18538T,G20145A,C21304T,A22255T,C23185T,A23403G,G25563T,C25585T,G25907T,T25930C,C27964T,C28472T,C28869T,A29439T			N:P67S,N:P199L,N:Q389L,ORF1a:T265I,ORF1a:L2564F,ORF1a:L3210F,ORF1a:T3255I,ORF1a:L3352F,ORF1b:P314L,ORF1b:V767L,ORF1b:N1653D,ORF1b:V1691L,ORF1b:R2613C,ORF3a:Q57H,ORF3a:L65F,ORF3a:G172V,ORF3a:S180P,ORF8:S24L,S:D614G		1-17,29857-29903			89585	0	29903	3000	0	good	64	10	0	good	0	24	4	16.6667	good	12		0	good	0
SRR13990130	21F (Iota)	0	good	20	10	0	17	3	59	0	1	C241T,C1059T,C3037T,C9207T,T9867C,C14408T,A16500C,A20262G,C21575T,C21846T,A22320G,G23012A,A23403G,C23664T,G25489T,C25517T,G25563T,C27925T,C28869T,G28975A	11288-11296,28271		N:P199L,N:M234I,ORF1a:T265I,ORF1a:S2981F,ORF1a:L3201P,ORF1b:P314L,ORF1b:Q1011H,ORF3a:A33S,ORF3a:P42L,ORF3a:Q57H,ORF8:T11I,S:L5F,S:T95I,S:D253G,S:E484K,S:D614G,S:A701V	ORF1a:S3675-,ORF1a:G3676-,ORF1a:F3677-	3-16,29857-29901		ChinaCDC_N_R:G28975A	89574	2	29901	3000	0	good	59	10	0	good	0	24	-4	0	good	4		0	good	0
SRR13990131	20G	0	good	23	0	0	16	0	44	0	0	G199T,C241T,C683T,C1059T,C1426T,C3037T,G8083A,C10319T,C14408T,C14805T,A18424G,C21304T,A23403G,G23593T,T23752C,G25563T,G25907T,G26775T,T27810C,C27964T,C28472T,C28869T,G29402T			M:A85S,N:P67S,N:P199L,N:D377Y,ORF1a:T265I,ORF1a:M2606I,ORF1a:L3352F,ORF1b:P314L,ORF1b:N1653D,ORF1b:R2613C,ORF3a:Q57H,ORF3a:G172V,ORF7b:F19L,ORF8:S24L,S:D614G,S:Q677H		1-10,29867-29870,29874-29903			89617	0	29903	3000	0	good	44	10	0	good	0	24	-1	0	good	7		0	good	0
SRR13990132	20G	6.25	good	27	0	0	17	0	78	0	0	C241T,C841T,C1059T,C3037T,C9803T,C10319T,C14408T,C18131T,A18424G,G18583T,C19524T,C19881T,C21304T,G21800C,T21808A,G22289T,A23403G,A23512G,G25459T,G25563T,G25907T,G26109T,C26984T,C27600T,C27964T,C28472T,C28869T			N:P67S,N:P199L,ORF1a:T265I,ORF1a:L3352F,ORF1b:P314L,ORF1b:T1555I,ORF1b:N1653D,ORF1b:V1706L,ORF1b:R2613C,ORF3a:A23S,ORF3a:Q57H,ORF3a:G172V,ORF3a:E239D,ORF8:S24L,S:D80H,S:A243S,S:D614G		3-33,29857-29903			89595	2	29903	3000	0	good	78	10	0	good	0	24	6	25	good	14		0	good	0
SRR13990133	20G	3.1142	good	25	0	0	18	0	720	0	0	C241T,C664T,A1024G,C1059T,C3037T,T7348A,G8083A,C10319T,A13875G,C14408T,C14805T,C18131T,A18424G,A21137G,C21304T,G22801T,C23127T,A23403G,G23593T,G25563T,G25907T,C27964T,C28472T,C28869T,C29095T			N:P67S,N:P199L,ORF1a:T265I,ORF1a:N2361K,ORF1a:M2606I,ORF1a:L3352F,ORF1b:I136M,ORF1b:P314L,ORF1b:T1555I,ORF1b:N1653D,ORF1b:K2557R,ORF1b:R2613C,ORF3a:Q57H,ORF3a:G172V,ORF8:S24L,S:A522V,S:D614G,S:Q677H		31-38,719-864,885-905,19291-19553,27528-27791,29854-29870,29903			89519	30	29903	3000	15.5556	good	720	10	0	good	0	24	2	8.33333	good	10		0	good	0
SRR13990134	21F (Iota)	1.5625	good	26	10	0	19	3	73	0	1	C241T,C1059T,C3037T,G6101A,A7201G,T9867C,C9870T,C10450T,C11020T,G12545A,C14408T,A16500C,A20262G,C21058T,C21575T,C21846T,A22320G,A23403G,C23664T,C25517T,G25563T,C27925T,T28382C,C28869T,G28975A,C29614T	11288-11296,28271		N:S37P,N:P199L,N:M234I,ORF1a:T265I,ORF1a:G1946S,ORF1a:L3201P,ORF1a:T3202M,ORF1a:A4094T,ORF1b:P314L,ORF1b:Q1011H,ORF1b:P2531S,ORF3a:P42L,ORF3a:Q57H,ORF8:T11I,S:L5F,S:T95I,S:D253G,S:D614G,S:A701V	ORF1a:S3675-,ORF1a:G3676-,ORF1a:F3677-	3-30,29858-29872,29874-29903		ChinaCDC_N_R:G28975A	89556	2	29903	3000	0	good	73	10	0	good	0	24	3	12.5	good	11		0	good	0
SRR13990135	20I (Alpha, V1)	6.53444	good	39	19	0	24	6	444	0	4	C241T,C913T,C3037T,A3234T,C3267T,C5388A,C5986T,T6954C,T8603C,T9586C,C10138T,C14408T,C14676T,T15047C,C15279T,T16176C,A17615G,T20733C,A23063T,C23271A,A23403G,C23604A,C23709T,T24506G,G24914C,C24919T,G25437T,T25612C,T26442C,C27972T,G28048T,A28111G,G28280C,A28281T,T28282A,G28881A,G28882A,G28883C,C28977T	11288-11296,21765-21770,21992-21994,28271		N:D3L,N:R203K,N:G204R,N:S235F,ORF1a:Q990L,ORF1a:T1001I,ORF1a:A1708D,ORF1a:I2230T,ORF1a:F2780L,ORF1b:P314L,ORF1b:I527T,ORF1b:K1383R,ORF3a:L15F,ORF3a:S74P,ORF8:Q27*,ORF8:R52I,ORF8:Y73C,S:N501Y,S:A570D,S:D614G,S:P681H,S:T716I,S:S982A,S:D1118H	ORF1a:S3675-,ORF1a:G3676-,ORF1a:F3677-,S:H69-,S:V70-,S:Y144-	31-38,19294-19513,27528-27728,29855-29869		ChinaCDC_N_F:G28881A;G28882A;G28883C,ChinaCDC_N_R:C28977T	89378	30	29903	3000	5.33333	good	444	10	0	good	0	24	6	25	good	14		0	good	0
SRR13990136	20B	0	good	25	1	0	14	0	16	0	4	C241T,C904T,C3037T,C3293T,C4320T,C5239T,T8644C,C14340T,C14408T,G17551A,C18877T,A19167G,C19274A,T19839C,G22017T,G23012A,A23403G,G23868T,T26604C,C27213T,C28833T,G28881A,G28882A,G28883C,G29527T	28271		M:F28L,N:S187L,N:R203K,N:G204R,N:Q418H,ORF1a:P1010S,ORF1a:A1352V,ORF1b:P314L,ORF1b:G1362R,ORF1b:P1936H,S:W152L,S:E484K,S:D614G,S:G769V		1-3,29859-29869,29902-29903		Charit√©_N_R:C28833T,ChinaCDC_N_F:G28881A;G28882A;G28883C	89600	0	29903	3000	0	good	16	10	0	good	0	24	-3	0	good	5		0	good	0
SRR13990137	21F (Iota)	0	good	22	10	0	17	3	34	0	1	C241T,C1059T,C3037T,T9867C,A10055G,C11074T,C14408T,A16500C,A20262G,C21575T,C21846T,A21913T,A22320G,G23012A,A23403G,C23664T,C25517T,G25563T,C27925T,C28869T,G28975A,C29445T	11288-11296,28271		N:P199L,N:M234I,N:T391I,ORF1a:T265I,ORF1a:L3201P,ORF1a:S3264G,ORF1b:P314L,ORF1b:Q1011H,ORF3a:P42L,ORF3a:Q57H,ORF8:T11I,S:L5F,S:T95I,S:D253G,S:E484K,S:D614G,S:A701V	ORF1a:S3675-,ORF1a:G3676-,ORF1a:F3677-	14-38,29862-29870		ChinaCDC_N_R:G28975A	89539	13	29903	3000	0	good	34	10	0	good	0	24	-2	0	good	6		0	good	0
SRR13990138	21F (Iota)	0	good	22	10	0	17	3	281	0	1	C241T,C1059T,C3037T,T9867C,A10055G,C11074T,C14408T,A16500C,A20262G,C21575T,C21846T,A21913T,A22320G,G23012A,A23403G,C23664T,C25517T,G25563T,C27925T,C28869T,G28975A,C29445T	11288-11296,28271		N:P199L,N:M234I,N:T391I,ORF1a:T265I,ORF1a:L3201P,ORF1a:S3264G,ORF1b:P314L,ORF1b:Q1011H,ORF3a:P42L,ORF3a:Q57H,ORF8:T11I,S:L5F,S:T95I,S:D253G,S:E484K,S:D614G,S:A701V	ORF1a:S3675-,ORF1a:G3676-,ORF1a:F3677-	6-38,19291-19316,27545-27718,29856-29903		ChinaCDC_N_R:G28975A	89563	5	29903	3000	0	good	281	10	0	good	0	24	-2	0	good	6		0	good	0
SRR13990139	20G	0	good	21	0	0	16	0	16	0	0	C241T,C1059T,C3037T,C4890T,C5822T,G6387A,G8083A,C10319T,C11758T,C14408T,C14805T,A18424G,C21304T,C22591T,A23403G,G25563T,G25907T,C27964T,C28472T,C28869T,G29402T			N:P67S,N:P199L,N:D377Y,ORF1a:T265I,ORF1a:T1542I,ORF1a:L1853F,ORF1a:C2041Y,ORF1a:M2606I,ORF1a:L3352F,ORF1b:P314L,ORF1b:N1653D,ORF1b:R2613C,ORF3a:Q57H,ORF3a:G172V,ORF8:S24L,S:D614G		33-38,29860-29869			89529	32	29903	3000	0	good	16	10	0	good	0	24	-3	0	good	5		0	good	0
SRR13990140	20G	0	good	21	0	0	15	0	23	0	0	C241T,A427G,C1059T,C3037T,C3486T,C10319T,C14408T,G15253A,A18424G,A20163G,C21304T,A23403G,G25563T,G25907T,C26305G,C27964T,C28472T,C28657T,C28869T,G29405C,G29705T			E:L21V,N:P67S,N:P199L,N:E378Q,ORF1a:T265I,ORF1a:A1074V,ORF1a:L3352F,ORF1b:P314L,ORF1b:V596I,ORF1b:N1653D,ORF1b:R2613C,ORF3a:Q57H,ORF3a:G172V,ORF8:S24L,S:D614G		32-38,27529-27533,29859-29869			89532	31	29903	3000	0	good	23	10	0	good	0	24	0	0	good	8		0	good	0
SRR13990141	20G	1.5625	good	26	0	0	19	0	55	0	0	C241T,G872A,C1059T,C3037T,C5467T,G8083A,C10319T,G12243T,C14408T,C14805T,C16308T,A17184C,C17639T,A18424G,C19955T,C21304T,A23403G,C24378T,G25563T,G25907T,G25922T,C27964T,G28077T,C28472T,C28869T,C29296T			N:P67S,N:P199L,ORF1a:D203N,ORF1a:T265I,ORF1a:M2606I,ORF1a:L3352F,ORF1a:R3993L,ORF1b:P314L,ORF1b:S1391L,ORF1b:N1653D,ORF1b:T2163I,ORF1b:R2613C,ORF3a:Q57H,ORF3a:G172V,ORF3a:S177I,ORF8:S24L,ORF8:V62L,S:D614G,S:S939F		1-12,29861-29903			89605	0	29903	3000	0	good	55	10	0	good	0	24	3	12.5	good	11		0	good	0
SRR13990142	20A	0.570864	good	18	0	0	7	0	504	0	0	C241T,C3037T,G6618A,C10741T,C12778T,C14408T,C19961T,A20268G,C20703T,A23403G,C23577T,C23604A,T24076C,C25731T,C26822T,C28854T,G29266A,T29710C			N:S194L,ORF1a:G2118D,ORF1b:P314L,ORF1b:T2165M,S:D614G,S:A672V,S:P681H		7-30,19291-19454,27528-27791,29852-29903			89619	6	29903	3000	7.55556	good	504	10	0	good	0	24	-4	0	good	4		0	good	0
SRR13990143	21F (Iota)	0	good	21	10	0	15	3	56	0	1	A143G,C241T,C1059T,C3037T,T9867C,C14408T,C15720T,A16500C,A20262G,G20670A,C21575T,C21846T,A22320G,G23012A,A23403G,C23664T,C25517T,G25563T,C27925T,C28869T,G28975A	11288-11296,28271		N:P199L,N:M234I,ORF1a:T265I,ORF1a:L3201P,ORF1b:P314L,ORF1b:Q1011H,ORF3a:P42L,ORF3a:Q57H,ORF8:T11I,S:L5F,S:T95I,S:D253G,S:E484K,S:D614G,S:A701V	ORF1a:S3675-,ORF1a:G3676-,ORF1a:F3677-	3-10,29856-29903		ChinaCDC_N_R:G28975A	89576	2	29903	3000	0	good	56	10	0	good	0	24	-4	0	good	4		0	good	0
SRR13990144	21C (Epsilon)	0.795898	good	30	0	0	12	0	386	0	1	C241T,C1059T,C2395T,T2597C,C3037T,C8947T,T10852C,C12100T,A12878G,C14408T,C15342T,G17014T,A19476G,G21600T,C21638T,G22018T,G22201T,C22450T,T22917G,A23403G,T24349C,G25563T,C26681T,G27890T,A28272T,C28887T,C29098T,G29511T,C29580T,C29774T			N:T205I,N:S413I,ORF1a:T265I,ORF1a:I4205V,ORF1b:P314L,ORF1b:D1183Y,ORF3a:Q57H,S:S13I,S:P26S,S:W152C,S:L452R,S:D614G		31-38,19363-19454,27528-27791,29854-29871,29900-29903		ChinaCDC_N_F:C28887T	89499	30	29903	3000	3.18519	good	386	10	0	good	0	24	2	8.33333	good	10		0	good	0
SRR13990145	21F (Iota)	0	good	20	10	0	15	3	85	0	1	A143G,C241T,C1059T,C3037T,T9867C,C14408T,C15720T,A16500C,A20262G,C21575T,C21846T,A22320G,G23012A,A23403G,C23664T,C25517T,G25563T,C27925T,C28869T,G28975A	11288-11296,28271		N:P199L,N:M234I,ORF1a:T265I,ORF1a:L3201P,ORF1b:P314L,ORF1b:Q1011H,ORF3a:P42L,ORF3a:Q57H,ORF8:T11I,S:L5F,S:T95I,S:D253G,S:E484K,S:D614G,S:A701V	ORF1a:S3675-,ORF1a:G3676-,ORF1a:F3677-	3-38,29855-29903		ChinaCDC_N_R:G28975A	89580	2	29903	3000	0	good	85	10	0	good	0	24	-5	0	good	3		0	good	0
SRR13990146	21F (Iota)	0.604938	good	22	10	0	17	3	510	0	1	C241T,C1059T,C3037T,T9867C,A10055G,C11074T,C14408T,A16500C,A20262G,C21575T,C21846T,A21913T,A22320G,G23012A,A23403G,C23664T,C25517T,G25563T,C27925T,C28869T,G28975A,C29445T	11288-11296,28271		N:P199L,N:M234I,N:T391I,ORF1a:T265I,ORF1a:L3201P,ORF1a:S3264G,ORF1b:P314L,ORF1b:Q1011H,ORF3a:P42L,ORF3a:Q57H,ORF8:T11I,S:L5F,S:T95I,S:D253G,S:E484K,S:D614G,S:A701V	ORF1a:S3675-,ORF1a:G3676-,ORF1a:F3677-	31-38,2668-2674,19293-19471,27528-27791,29852-29903		ChinaCDC_N_R:G28975A	89488	30	29903	3000	7.77778	good	510	10	0	good	0	24	-2	0	good	6		0	good	0
SRR13990147	20G	0.694444	good	25	0	0	19	0	45	0	0	C241T,C350T,C1059T,C3037T,C4534T,T7348A,G8083A,G8695A,C10319T,C13694T,C14408T,C14805T,C17678T,C18131T,A18424G,C18744T,C21304T,A23403G,G23593T,G25507A,G25563T,G25907T,C27964T,C28472T,C28869T			N:P67S,N:P199L,ORF1a:R29C,ORF1a:T265I,ORF1a:N2361K,ORF1a:M2606I,ORF1a:L3352F,ORF1b:T76I,ORF1b:P314L,ORF1b:T1404M,ORF1b:T1555I,ORF1b:N1653D,ORF1b:R2613C,ORF3a:A39T,ORF3a:Q57H,ORF3a:G172V,ORF8:S24L,S:D614G,S:Q677H		3-10,29867-29903			89603	2	29903	3000	0	good	45	10	0	good	0	24	2	8.33333	good	10		0	good	0
SRR13990148	20G	6.25	good	27	0	0	16	0	9	0	1	C241T,C1059T,G1738C,C1911T,C2197T,C3037T,G8264T,C9700T,T9952C,C10319T,C14408T,C15237T,G18255T,A18424G,C21304T,C21575T,C22987T,A23403G,C23533T,G25563T,G25907T,C26060T,C27964T,C28472T,C28869T,C28948T,T29834C			N:P67S,N:P199L,ORF1a:T265I,ORF1a:S549F,ORF1a:G2667C,ORF1a:L3352F,ORF1b:P314L,ORF1b:M1596I,ORF1b:N1653D,ORF1b:R2613C,ORF3a:Q57H,ORF3a:G172V,ORF3a:T223I,ORF8:S24L,S:L5F,S:D614G		1-4,29867-29869,29902-29903		ChinaCDC_N_P:C28948T	89601	0	29903	3000	0	good	9	10	0	good	0	24	6	25	good	14		0	good	0
SRR13990149	21F (Iota)	0	good	22	10	0	17	3	78	0	1	C241T,C1059T,C3037T,T9867C,A10055G,C11074T,C14408T,A16500C,A20262G,C21575T,C21846T,A21913T,A22320G,G23012A,A23403G,C23664T,C25517T,G25563T,C27925T,C28869T,G28975A,C29445T	11288-11296,28271		N:P199L,N:M234I,N:T391I,ORF1a:T265I,ORF1a:L3201P,ORF1a:S3264G,ORF1b:P314L,ORF1b:Q1011H,ORF3a:P42L,ORF3a:Q57H,ORF8:T11I,S:L5F,S:T95I,S:D253G,S:E484K,S:D614G,S:A701V	ORF1a:S3675-,ORF1a:G3676-,ORF1a:F3677-	3-38,29862-29903		ChinaCDC_N_R:G28975A	89572	2	29903	3000	0	good	78	10	0	good	0	24	-2	0	good	6		0	good	0
SRR13990150	20G	1.81996	good	26	0	0	19	0	437	0	0	C241T,C1059T,C3037T,T7348A,G8083A,A8527G,C10319T,C12439T,C13119T,C14408T,C14805T,C18131T,A18424G,A21203G,C21304T,C21727T,C22388T,A23403G,C25513T,G25563T,G25907T,G26526A,C27964T,C28472T,C28869T,A29005C			M:A2T,N:P67S,N:P199L,N:Q244H,ORF1a:T265I,ORF1a:N2361K,ORF1a:M2606I,ORF1a:L3352F,ORF1a:A4285V,ORF1b:P314L,ORF1b:T1555I,ORF1b:N1653D,ORF1b:K2579R,ORF1b:R2613C,ORF3a:L41F,ORF3a:Q57H,ORF3a:G172V,ORF8:S24L,S:D614G		38,19291-19454,27528-27790,29853-29861			89368	37	29861	3000	5.07407	good	437	10	0	good	0	24	3	12.5	good	11		0	good	0
SRR13990151	21F (Iota)	0.300466	good	20	10	0	16	3	448	0	2	C241T,C1059T,C3037T,C9811T,T9867C,C14408T,A16500C,A20262G,C21575T,C21846T,A22320G,G23012A,A23403G,C23664T,C25517T,G25563T,C27925T,C28869T,G28975A,C29171T	11288-11296,28271		N:P199L,N:M234I,N:H300Y,ORF1a:T265I,ORF1a:L3201P,ORF1b:P314L,ORF1b:Q1011H,ORF3a:P42L,ORF3a:Q57H,ORF8:T11I,S:L5F,S:T95I,S:D253G,S:E484K,S:D614G,S:A701V	ORF1a:S3675-,ORF1a:G3676-,ORF1a:F3677-	31-38,19291-19454,27528-27790,29844-29856		ChinaCDC_N_R:G28975A,USCDC_N2_F:C29171T	89355	30	29856	3000	5.48148	good	448	10	0	good	0	24	-4	0	good	4		0	good	0
SRR13990152	20C	0	good	27	13	0	20	4	69	0	2	C241T,C1059T,C3037T,G5300T,C5581T,A9715G,A9749G,T9867C,C9891T,A10172C,G11804A,C14408T,A21801G,T22032C,T22917G,A23403G,C24138A,G24410C,C25413T,C25517T,G25563T,C25703T,C27925T,G28044T,C28887T,G28975A,G29744A	11288-11296,21992-21994,28271		N:T205I,N:M234I,ORF1a:T265I,ORF1a:A1679S,ORF1a:K3162E,ORF1a:L3201P,ORF1a:A3209V,ORF1a:V3847I,ORF1b:P314L,ORF3a:P42L,ORF3a:Q57H,ORF3a:P104L,ORF8:T11I,ORF8:A51S,S:D80G,S:F157S,S:L452R,S:D614G,S:T859N,S:D950H	ORF1a:S3675-,ORF1a:G3676-,ORF1a:F3677-,S:Y144-	11-38,29861-29871,29874-29903		ChinaCDC_N_F:C28887T,ChinaCDC_N_R:G28975A	89512	10	29903	3000	0	good	69	10	0	good	0	24	-2	0	good	6		0	good	0
SRR13990153	20G	0	good	24	0	0	18	0	291	0	0	C241T,C1059T,C3037T,C6472T,G8083A,C10319T,C14408T,G14622A,C14805T,G16912T,A18424G,C18747T,A18916G,C21304T,A23403G,G25166C,G25563T,G25907T,C26873T,C27964T,G28361C,C28472T,C28869T,G29402T			N:G30R,N:P67S,N:P199L,N:D377Y,ORF1a:T265I,ORF1a:M2606I,ORF1a:L3352F,ORF1b:P314L,ORF1b:V1149L,ORF1b:N1653D,ORF1b:T1817A,ORF1b:R2613C,ORF3a:Q57H,ORF3a:G172V,ORF8:S24L,ORF9b:M26I,S:D614G,S:E1202Q		31-38,19402-19422,19428-19443,19446-19454,27528-27716,27728,29857-29903			89523	30	29903	3000	0	good	291	10	0	good	0	24	0	0	good	8		0	good	0
SRR13990154	21F (Iota)	0	good	20	13	0	17	4	49	0	2	C241T,C1059T,C3037T,C6543T,T9867C,C14408T,A16500C,A20262G,C21575T,C21846T,A22320G,G23012A,A23403G,C23664T,C25517T,G25563T,C27925T,C28869T,G28975A,C29171T	11288-11296,26155-26157,28271		N:P199L,N:M234I,N:H300Y,ORF1a:T265I,ORF1a:T2093I,ORF1a:L3201P,ORF1b:P314L,ORF1b:Q1011H,ORF3a:P42L,ORF3a:Q57H,ORF8:T11I,S:L5F,S:T95I,S:D253G,S:E484K,S:D614G,S:A701V	ORF1a:S3675-,ORF1a:G3676-,ORF1a:F3677-,ORF3a:V255-	2-4,29858-29903		ChinaCDC_N_R:G28975A,USCDC_N2_F:C29171T	89567	1	29903	3000	0	good	49	10	0	good	0	24	-3	0	good	5		0	good	0
SRR13990155	21F (Iota)	1.5625	good	26	10	0	18	3	56	0	1	C140T,C241T,C1059T,C2652T,C3037T,C4456T,T9867C,C10775T,C14408T,A16500C,C17373T,A20262G,T20592C,C21575T,C21846T,A22320G,G22992A,A23403G,C23664T,C23731T,C25517T,G25563T,C27925T,C28531T,C28869T,G28975A	11288-11296,28271		N:P199L,N:M234I,ORF1a:T265I,ORF1a:T796I,ORF1a:L3201P,ORF1a:P3504S,ORF1b:P314L,ORF1b:Q1011H,ORF3a:P42L,ORF3a:Q57H,ORF8:T11I,ORF9b:T83I,S:L5F,S:T95I,S:D253G,S:S477N,S:D614G,S:A701V	ORF1a:S3675-,ORF1a:G3676-,ORF1a:F3677-	3-16,29862-29903		ChinaCDC_N_R:G28975A	89556	2	29903	3000	0	good	56	10	0	good	0	24	3	12.5	good	11		0	good	0
SRR13990156	20I (Alpha, V1)	4.34028	good	41	19	0	27	6	65	0	5	C241T,C913T,C2110T,G2272T,G2782T,C3037T,C3267T,C4113T,C4456T,C5388A,C5986T,T6954C,G11312A,C14120T,C14408T,C14676T,C15279T,T16176C,C16733T,C19390T,G22094T,A23063T,C23271A,A23403G,C23604A,C23709T,T24506G,C24904T,G24914C,G25947T,C27972T,G28048T,A28095T,A28111G,G28280C,A28281T,T28282A,G28881A,G28882A,G28883C,C28977T	11288-11296,21765-21770,21992-21994,28271		N:D3L,N:R203K,N:G204R,N:S235F,ORF1a:K669N,ORF1a:T1001I,ORF1a:A1283V,ORF1a:A1708D,ORF1a:I2230T,ORF1a:V3683I,ORF1b:P218L,ORF1b:P314L,ORF1b:S1089L,ORF1b:P1975S,ORF3a:Q185H,ORF8:Q27*,ORF8:R52I,ORF8:K68*,ORF8:Y73C,S:D178Y,S:N501Y,S:A570D,S:D614G,S:P681H,S:T716I,S:S982A,S:D1118H	ORF1a:S3675-,ORF1a:G3676-,ORF1a:F3677-,S:H69-,S:V70-,S:Y144-	36-38,29842-29903		ChinaCDC_N_F:G28881A;G28882A;G28883C,ChinaCDC_N_R:C28977T,Pasteur_IP4_P:C14120T	89355	35	29903	3000	0	good	65	10	0	good	0	24	5	20.8333	good	13		0	good	0
SRR13990157	20G	6.25	good	27	0	0	17	0	71	0	0	C241T,C841T,C1059T,C3037T,C9803T,C10319T,C14408T,C18131T,A18424G,G18583T,C19524T,C19881T,C21304T,G21800C,T21808A,G22289T,A23403G,A23512G,G25459T,G25563T,G25907T,G26109T,C26984T,C27600T,C27964T,C28472T,C28869T			N:P67S,N:P199L,ORF1a:T265I,ORF1a:L3352F,ORF1b:P314L,ORF1b:T1555I,ORF1b:N1653D,ORF1b:V1706L,ORF1b:R2613C,ORF3a:A23S,ORF3a:Q57H,ORF3a:G172V,ORF3a:E239D,ORF8:S24L,S:D80H,S:A243S,S:D614G		17-37,29854-29903			89553	16	29903	3000	0	good	71	10	0	good	0	24	6	25	good	14		0	good	0
SRR13990158	20G	0	good	21	0	0	16	0	68	0	0	C241T,C1059T,C3037T,C3634T,C4534T,C7401T,C10319T,C14408T,G14829T,T15338C,A18424G,C21304T,T22729C,A23064C,A23403G,G25563T,G25907T,C27928A,C27964T,C28472T,C28869T			N:P67S,N:P199L,ORF1a:T265I,ORF1a:A2379V,ORF1a:L3352F,ORF1b:P314L,ORF1b:M454I,ORF1b:M624T,ORF1b:N1653D,ORF1b:R2613C,ORF3a:Q57H,ORF3a:G172V,ORF8:T12N,ORF8:S24L,S:N501T,S:D614G		4-26,29859-29903			89616	3	29903	3000	0	good	68	10	0	good	0	24	0	0	good	8		0	good	0
SRR13990159	20B	0.003964	good	30	0	0	14	0	317	0	7	T201C,C203T,C222T,C241T,C936T,G1738T,C3037T,C3140T,C10029T,C10954T,A11117G,C12789T,G13762A,C14408T,T19839C,A19974G,C21306T,T21835C,C22995A,A23403G,C23604A,A23756G,A25524C,C26801T,G28881A,G28882A,G28883C,G28968T,C29197T,G29227T			N:R203K,N:G204R,N:S232I,ORF1a:T224I,ORF1a:P959S,ORF1a:T3255I,ORF1a:I3618V,ORF1a:T4175I,ORF1b:G99S,ORF1b:P314L,S:T478K,S:D614G,S:P681H,S:T732A		1-38,19293-19326,19370-19378,19383-19446,27528-27678,27697-27704,29863-29875		ChinaCDC_N_F:G28881A;G28882A;G28883C,ChinaCDC_N_R:G28968T,USCDC_N2_P:C29197T,USCDC_N2_R:G29227T,Pasteur_IP2_R:C12789T	89505	0	29875	3000	0.62963	good	317	10	0	good	0	24	-3	0	good	5		0	good	0
SRR13990160	20G	7.9208	good	27	0	0	16	0	649	0	1	C241T,C1059T,G1738C,C1911T,C2197T,C3037T,G8264T,C9700T,T9952C,C10319T,C14408T,C15237T,G18255T,A18424G,C21304T,C21575T,C22987T,A23403G,C23533T,G25563T,G25907T,C26060T,C27964T,C28472T,C28869T,C28948T,T29834C			N:P67S,N:P199L,ORF1a:T265I,ORF1a:S549F,ORF1a:G2667C,ORF1a:L3352F,ORF1b:P314L,ORF1b:M1596I,ORF1b:N1653D,ORF1b:R2613C,ORF3a:Q57H,ORF3a:G172V,ORF3a:T223I,ORF8:S24L,S:L5F,S:D614G		31-38,2263-2368,19292-19513,27528-27790,29852-29901		ChinaCDC_N_P:C28948T	89505	30	29901	3000	12.9259	good	649	10	0	good	0	24	6	25	good	14		0	good	0
SRR13990161	20G	4.34028	good	26	0	0	16	0	42	0	0	C241T,C841T,C1059T,C3037T,C9803T,C10319T,C14408T,C18131T,A18424G,G18583T,C19524T,C19881T,C21304T,G21800C,T21808A,A23403G,A23512G,G25459T,G25563T,G25907T,G26109T,C26984T,C27600T,C27964T,C28472T,C28869T			N:P67S,N:P199L,ORF1a:T265I,ORF1a:L3352F,ORF1b:P314L,ORF1b:T1555I,ORF1b:N1653D,ORF1b:V1706L,ORF1b:R2613C,ORF3a:A23S,ORF3a:Q57H,ORF3a:G172V,ORF3a:E239D,ORF8:S24L,S:D80H,S:D614G		2-30,29857-29869			89602	1	29903	3000	0	good	42	10	0	good	0	24	5	20.8333	good	13		0	good	0
SRR13990162	20G	2.77778	good	27	0	0	19	0	60	0	0	C241T,G872A,C1059T,C3037T,C5467T,G8083A,C10319T,G12243T,C14408T,C14805T,C16308T,A17184C,C17639T,A18424G,C19955T,C21304T,A23403G,C24378T,G25563T,G25907T,G25922T,C27964T,G28077T,C28472T,C28869T,C29284T,C29296T			N:P67S,N:P199L,ORF1a:D203N,ORF1a:T265I,ORF1a:M2606I,ORF1a:L3352F,ORF1a:R3993L,ORF1b:P314L,ORF1b:S1391L,ORF1b:N1653D,ORF1b:T2163I,ORF1b:R2613C,ORF3a:Q57H,ORF3a:G172V,ORF3a:S177I,ORF8:S24L,ORF8:V62L,S:D614G,S:S939F		23-38,29860-29903			89535	22	29903	3000	0	good	60	10	0	good	0	24	4	16.6667	good	12		0	good	0
SRR14107279	20A	0	good	19	0	0	9	0	163	0	2	C241T,A2046C,C3037T,G6618A,A7833C,C10741T,C14408T,C15450T,A20268G,C22482T,A23403G,C23604A,T24076C,A27237T,T27349G,C28854T,C29171T,G29266A,T29710C			N:S194L,N:H300Y,ORF1a:N594T,ORF1a:G2118D,ORF1a:N2523T,ORF1b:P314L,S:T307I,S:D614G,S:P681H		1-3,27238-27348,29855-29903		Charit√©_RdRp_F:C15450T,USCDC_N2_F:C29171T	89633	0	29903	3000	0	good	163	10	0	good	0	24	-1	0	good	7		0	good	0
SRR14107280	20A	0	good	17	0	0	9	0	19	0	1	C241T,A2046C,C3037T,G6618A,A7833C,C10741T,C14408T,C15450T,A20268G,C22482T,A23403G,C23604A,T24076C,C27879T,C28854T,G29266A,T29710C			N:S194L,ORF1a:N594T,ORF1a:G2118D,ORF1a:N2523T,ORF1b:P314L,ORF7b:H42Y,S:T307I,S:D614G,S:P681H		3-4,29856-29872		Charit√©_RdRp_F:C15450T	89542	2	29872	3000	0	good	19	10	0	good	0	24	-3	0	good	5		0	good	0
SRR14107281	20G	3.82596	good	24	0	0	18	0	816	0	0	C241T,C364T,C1059T,C3037T,C3737T,C4455T,G6622C,G8083A,C10319T,C14408T,C14805T,A16482T,A18424G,C18568T,T23042C,A23403G,T24063C,G25563T,G25907T,C27964T,C28472T,C28651T,C28869T,G29402T			N:P67S,N:P199L,N:D377Y,ORF1a:T265I,ORF1a:P1158S,ORF1a:A1397V,ORF1a:L2119F,ORF1a:M2606I,ORF1a:L3352F,ORF1b:P314L,ORF1b:N1653D,ORF1b:L1701F,ORF3a:Q57H,ORF3a:G172V,ORF8:S24L,S:S494P,S:D614G,S:I834T		31-38,6879-6961,6976-7031,7036-7052,19347-19422,19432-19442,19479-19553,21163-21371,27527-27791,29854-29869			89523	30	29903	3000	19.1111	good	816	10	0	good	0	24	1	4.16667	good	9		0	good	0
SRR14107282	21F (Iota)	0	good	22	19	0	15	6	12	0	1	A143G,C241T,T457A,C1059T,C3037T,T9867C,C14408T,C15720T,A16500C,A20262G,C21575T,C21846T,A22320G,G23012A,A23403G,C23664T,C23929T,C25517T,G25563T,C27925T,C28869T,G28975A	11288-11296,21765-21770,21992-21994,28271		N:P199L,N:M234I,ORF1a:T265I,ORF1a:L3201P,ORF1b:P314L,ORF1b:Q1011H,ORF3a:P42L,ORF3a:Q57H,ORF8:T11I,S:L5F,S:T95I,S:D253G,S:E484K,S:D614G,S:A701V	ORF1a:S3675-,ORF1a:G3676-,ORF1a:F3677-,S:H69-,S:V70-,S:Y144-	3-9,29862-29866		ChinaCDC_N_R:G28975A	89419	2	29866	3000	0	good	12	10	0	good	0	24	-1	0	good	7		0	good	0
SRR14107283	20C	39.0625	mediocre	30	11	0	20	3	76	0	1	C241T,C1059T,A2630C,C3037T,A9749G,C9891T,C11620T,A12061G,C12525T,C14408T,C16887T,A17406G,A20262G,C21575T,C21846T,A23403G,C23844G,G24872T,C25207T,G25266T,C25517T,G25563T,G25785T,C25904T,G25907A,C27686T,C27925T,G28077T,G28975A,G29392C	11288-11296,28254,28271		N:M234I,N:K373N,ORF1a:T265I,ORF1a:M789L,ORF1a:K3162E,ORF1a:A3209V,ORF1a:T4087I,ORF1b:P314L,ORF3a:P42L,ORF3a:Q57H,ORF3a:W131C,ORF3a:S171L,ORF3a:G172D,ORF7a:S98F,S:L5F,S:T95I,S:D614G,S:T761R,S:V1104L,S:C1235F	ORF1a:S3675-,ORF1a:G3676-,ORF1a:F3677-	9-37,29856-29902		ChinaCDC_N_R:G28975A	89509	8	29902	3000	0	good	76	10	0	good	0	24	15	62.5	mediocre	23		0	good	0
SRR14107284	20G	0.173611	good	24	0	0	18	0	53	0	0	C241T,C1059T,C3037T,C4534T,T7348A,G8083A,G8695A,C10319T,C13694T,C14408T,C14805T,C17678T,C18131T,A18424G,C18744T,C21304T,A23403G,G23593T,G25507A,G25563T,G25907T,C27964T,C28472T,C28869T			N:P67S,N:P199L,ORF1a:T265I,ORF1a:N2361K,ORF1a:M2606I,ORF1a:L3352F,ORF1b:T76I,ORF1b:P314L,ORF1b:T1404M,ORF1b:T1555I,ORF1b:N1653D,ORF1b:R2613C,ORF3a:A39T,ORF3a:Q57H,ORF3a:G172V,ORF8:S24L,S:D614G,S:Q677H		3-38,29854-29869,29903			89607	2	29903	3000	0	good	53	10	0	good	0	24	1	4.16667	good	9		0	good	0
SRR14107285	21C (Epsilon)	0.694444	good	30	0	0	12	0	46	0	1	T13C,C241T,C1059T,C2395T,T2597C,C3037T,C8947T,T10852C,C12100T,A12878G,C14408T,G17014T,A19476G,G21600T,C21638T,G22018T,G22201T,C22450T,T22917G,A23403G,T24349C,G25563T,C26681T,G27890T,A28272T,C28887T,C29098T,G29511T,C29580T,C29774T			N:T205I,N:S413I,ORF1a:T265I,ORF1a:I4205V,ORF1b:P314L,ORF1b:D1183Y,ORF3a:Q57H,S:S13I,S:P26S,S:W152C,S:L452R,S:D614G		29858-29903		ChinaCDC_N_F:C28887T	89577	4	29903	3000	0	good	46	10	0	good	0	24	2	8.33333	good	10		0	good	0
SRR14107286	21C (Epsilon)	0	good	27	0	0	14	0	24	0	1	C241T,C346T,C1059T,C3037T,C3817T,G9738C,C13019T,G13713A,C14408T,C16394T,G17014T,C19806T,G21600T,G22018T,G22335T,C22597T,T22917G,C23191T,A23403G,G25563T,C26681T,A27426G,C27635T,C28087T,A28272T,C28887T,C29362T			N:T205I,ORF1a:T265I,ORF1a:S3158T,ORF1b:P314L,ORF1b:P976L,ORF1b:D1183Y,ORF3a:Q57H,ORF7a:S81L,ORF8:A65V,S:S13I,S:W152C,S:W258L,S:L452R,S:D614G		6-16,29858-29870		ChinaCDC_N_F:C28887T	89586	5	29903	3000	0	good	24	10	0	good	0	24	-1	0	good	7		0	good	0
SRR14107287	21C (Epsilon)	0.037092	good	27	0	0	14	0	352	0	1	C241T,C346T,C1059T,C3037T,C3817T,G9738C,C13019T,G13713A,C14408T,C16394T,G17014T,C19806T,G21600T,G22018T,G22335T,C22597T,T22917G,C23191T,A23403G,G25563T,C26681T,A27426G,C27635T,C28087T,A28272T,C28887T,C29362T			N:T205I,ORF1a:T265I,ORF1a:S3158T,ORF1b:P314L,ORF1b:P976L,ORF1b:D1183Y,ORF3a:Q57H,ORF7a:S81L,ORF8:A65V,S:S13I,S:W152C,S:W258L,S:L452R,S:D614G		1-38,19293-19557,29855-29903		ChinaCDC_N_F:C28887T	89601	0	29903	3000	1.92593	good	352	10	0	good	0	24	-1	0	good	7		0	good	0
SRR14107288	21F (Iota)	0.207531	good	23	10	0	17	3	423	0	1	C241T,C1059T,C3037T,T9867C,A10055G,C11074T,C14408T,A16500C,A20262G,C21575T,T21664G,C21846T,A21913T,A22320G,G23012A,A23403G,C23664T,C25517T,G25563T,C27925T,C28869T,G28975A,C29445T	11288-11296,28271		N:P199L,N:M234I,N:T391I,ORF1a:T265I,ORF1a:L3201P,ORF1a:S3264G,ORF1b:P314L,ORF1b:Q1011H,ORF3a:P42L,ORF3a:Q57H,ORF8:T11I,S:L5F,S:T95I,S:D253G,S:E484K,S:D614G,S:A701V	ORF1a:S3675-,ORF1a:G3676-,ORF1a:F3677-	1-13,19638-19850,21449-21568,21581-21586,22645-22660,22699-22703,22707-22714,22798-22802,29861-29870,29877-29903		ChinaCDC_N_R:G28975A	89574	0	29903	3000	4.55556	good	423	10	0	good	0	24	-1	0	good	7		0	good	0
SRR14107289	20A	223.067	bad	20	0	1	7	0	4331	0	0	C241T,T1578C,C3037T,C4226T,C6429A,G6618A,T7984C,A9204G,C10741T,C14408T,A20268G,T21664G,G21800T,A21801T,A23403G,C23604A,T24076C,C28854T,G29266A,T29710C		22805:A	N:S194L,ORF1a:V438A,ORF1a:P1321S,ORF1a:P2055H,ORF1a:G2118D,ORF1a:D2980G,ORF1b:P314L		1-4,78-108,173-229,298-318,719-946,2586-2592,3341-3465,3849-3853,4013-4019,4045-4049,4434-4533,4555-4641,5260-5263,5640-5698,5749-5776,5809-5865,6869-7041,7409-7497,7500-7507,7513-7537,7540-7550,7583-7626,8662-8709,8712-8893,9266-9271,9417-9428,9430-9477,9860-9903,11688-11699,11841-11863,12252-12354,12394-12421,13979-14084,14130-14169,14185-14207,16504-16752,17756-17763,17900-17903,17907-17965,18…			89613	0	29900	3000	149.296	bad	4331	10	0	good	0	24	1	4.16667	good	9		0	good	0
SRR14107290	20G	0	good	21	0	0	14	0	194	0	0	C241T,C1059T,C3037T,A3198G,C6286T,G8083A,C10319T,C14408T,C14805T,A18424G,T18696C,C20316T,C21304A,G21305A,A23403G,G25563T,C25585T,G25907T,C27964T,C28472T,C28869T			N:P67S,N:P199L,ORF1a:T265I,ORF1a:D978G,ORF1a:M2606I,ORF1a:L3352F,ORF1b:P314L,ORF1b:N1653D,ORF1b:R2613N,ORF3a:Q57H,ORF3a:L65F,ORF3a:G172V,ORF8:S24L,S:D614G		36-37,7036-7041,27528-27691,27704-27713,29858-29869			89520	35	29903	3000	0	good	194	10	0	good	0	24	-1	0	good	7		0	good	0
SRR14107291	20A	51.7334	mediocre	13	0	0	8	0	2242	0	0	C241T,T1578C,C3037T,G6618A,A7833C,C10741T,C14408T,A23403G,C23604A,G24638T,C28854T,G29266A,T29710C			N:S194L,ORF1a:V438A,ORF1a:G2118D,ORF1a:N2523T,ORF1b:P314L,S:D614G,S:P681H,S:A1026S		36-38,2583-2698,2777-2808,2827-2832,4417-4656,5001-5066,5076-5114,5184-5228,5260-5263,6866-7042,19291-19558,20232-20480,21154-21455,21649-21663,22899-23127,23838-23856,23951-24085,27528-27791,29837-29869			89552	35	29903	3000	71.9259	mediocre	2242	10	0	good	0	24	-7	0	good	1		0	good	0
SRR14107292	20A	11.1111	good	21	3	0	10	2	59	0	1	C241T,C3037T,C3448T,T6856C,G10882T,A11782G,A12124T,C14408T,C18508T,G19627A,T20197C,A20243T,A20268G,A23403G,C26681T,C26822T,C27493T,C28657T,A28792T,C28854T,G28899C	27756-27758		N:S194L,N:R209T,ORF1a:M3539I,ORF1b:P314L,ORF1b:L1681F,ORF1b:E2054K,ORF1b:Y2244H,ORF1b:Q2259L,ORF7a:P34S,S:D614G	ORF7a:*122-,ORF7b:M1-	3-11,29854-29903		ChinaCDC_N_F:G28899C	89603	2	29903	3000	0	good	59	10	0	good	0	24	8	33.3333	mediocre	16		0	good	0
SRR14107293	20C	0.012346	good	13	0	0	8	0	330	0	1	G91T,C241T,C1059T,G1946T,C3037T,C6843T,T11764C,C14408T,T17040C,A23403G,G25563T,C28887T,G29402T			N:T205I,N:D377Y,ORF1a:T265I,ORF1a:V561F,ORF1a:S2193F,ORF1b:P314L,ORF3a:Q57H,S:D614G		20-36,19291-19449,27528-27631,27636-27637,27649,29856-29902		ChinaCDC_N_F:C28887T	89597	19	29902	3000	1.11111	good	330	10	0	good	0	24	-2	0	good	6		0	good	0
SRR14107294	21F (Iota)	0	good	22	10	0	17	3	150	0	1	C241T,C1059T,C3037T,T9867C,A10055G,C11074T,C14408T,A16500C,A20262G,C21575T,C21846T,A21913T,A22320G,G23012A,A23403G,C23664T,C25517T,G25563T,C27925T,C28869T,G28975A,C29445T	11288-11296,28271		N:P199L,N:M234I,N:T391I,ORF1a:T265I,ORF1a:L3201P,ORF1a:S3264G,ORF1b:P314L,ORF1b:Q1011H,ORF3a:P42L,ORF3a:Q57H,ORF8:T11I,S:L5F,S:T95I,S:D253G,S:E484K,S:D614G,S:A701V	ORF1a:S3675-,ORF1a:G3676-,ORF1a:F3677-	36-38,27528-27535,27656-27716,27727-27733,27740-27769,29860-29870,29874-29903		ChinaCDC_N_R:G28975A	89473	35	29903	3000	0	good	150	10	0	good	0	24	-2	0	good	6		0	good	0
SRR14107295	20A	0	good	17	0	0	9	0	258	0	1	C241T,G1444T,C3037T,C5310T,C6594T,G6618A,C10741T,C14408T,A20268G,A23403G,C23604A,T24076C,C24844T,C28854T,C28887T,G29266A,T29710C			N:S194L,N:T205I,ORF1a:L393F,ORF1a:T1682I,ORF1a:P2110L,ORF1a:G2118D,ORF1b:P314L,S:D614G,S:P681H		13-38,19293-19316,19321-19388,19397-19513,19537,19549-19551,29852-29869,29903		ChinaCDC_N_F:C28887T	89605	12	29903	3000	0	good	258	10	0	good	0	24	-3	0	good	5		0	good	0
SRR14107296	20C	0	good	20	0	0	15	0	49	0	2	C241T,T692C,C1059T,C3037T,A5011C,C5497T,C6628T,T7168C,C12525T,C14408T,G18028T,G19180T,A23403G,G24095T,G25563T,C27920T,G28300T,C28677T,C28893T,C29445T			N:Q9H,N:T135I,N:P207L,N:T391I,ORF1a:F143L,ORF1a:T265I,ORF1a:Q1582H,ORF1a:T4087I,ORF1b:P314L,ORF1b:A1521S,ORF1b:V1905L,ORF3a:Q57H,ORF9b:S6I,S:D614G,S:A845S		29855-29903		ChinaCDC_N_F:C28893T,USCDC_N1_F:G28300T	89515	38	29903	3000	0	good	49	10	0	good	0	24	-2	0	good	6		0	good	0
SRR14107297	20A	0	good	15	0	0	8	0	51	0	0	C241T,C3037T,G6618A,A7833C,C10741T,C14408T,A20268G,A23403G,C23604A,T24076C,A28386T,C28854T,G29266A,G29648T,T29710C			N:K38I,N:S194L,ORF1a:G2118D,ORF1a:N2523T,ORF1b:P314L,ORF9b:N35Y,S:D614G,S:P681H		29853-29903			89535	38	29903	3000	0	good	51	10	0	good	0	24	-5	0	good	3		0	good	0
SRR14107299	20A	0	good	17	0	0	10	0	18	0	1	C241T,G1444T,C3037T,C5310T,G6618A,C10741T,C14408T,G18225T,A20268G,A23403G,C23604A,T24076C,C26408T,C28854T,C28887T,G29266A,T29710C			E:S55F,N:S194L,N:T205I,ORF1a:L393F,ORF1a:T1682I,ORF1a:G2118D,ORF1b:P314L,ORF1b:M1586I,S:D614G,S:P681H		3-11,29853-29861		ChinaCDC_N_F:C28887T	89509	2	29861	3000	0	good	18	10	0	good	0	24	-3	0	good	5		0	good	0
SRR14107300	20A	0	good	17	0	0	9	0	74	0	1	C241T,G1444T,C3037T,C5310T,C6594T,G6618A,C10741T,C14408T,A20268G,A23403G,C23604A,T24076C,C24844T,C28854T,C28887T,G29266A,T29710C			N:S194L,N:T205I,ORF1a:L393F,ORF1a:T1682I,ORF1a:P2110L,ORF1a:G2118D,ORF1b:P314L,S:D614G,S:P681H		1-9,19293-19297,29844-29903		ChinaCDC_N_F:C28887T	89641	0	29903	3000	0	good	74	10	0	good	0	24	-3	0	good	5		0	good	0
SRR14107302	20C	0	good	21	0	0	17	0	47	0	2	C241T,T692C,C1059T,C3037T,A5011C,C5497T,T7168C,C10755T,C12525T,C14408T,G18028T,G19180T,A23403G,G24095T,G24926T,G25563T,C27920T,G28300T,C28677T,C28893T,C29445T			N:Q9H,N:T135I,N:P207L,N:T391I,ORF1a:F143L,ORF1a:T265I,ORF1a:Q1582H,ORF1a:A3497V,ORF1a:T4087I,ORF1b:P314L,ORF1b:A1521S,ORF1b:V1905L,ORF3a:Q57H,ORF9b:S6I,S:D614G,S:A845S,S:V1122L		4-38,29859-29870		ChinaCDC_N_F:C28893T,USCDC_N1_F:G28300T	89616	3	29903	3000	0	good	47	10	0	good	0	24	-1	0	good	7		0	good	0
SRR14107303	20G	0.173611	good	22	0	0	15	0	54	0	0	C241T,C683T,C1059T,C3037T,C5497T,T9429C,G9928T,C10319T,C14408T,A18424G,C21304T,A23403G,G25563T,G25687T,G25907T,A27256G,T27687C,C27964T,C28472T,C28869T,G29422T,G29779T			N:P67S,N:P199L,ORF1a:T265I,ORF1a:I3055T,ORF1a:M3221I,ORF1a:L3352F,ORF1b:P314L,ORF1b:N1653D,ORF1b:R2613C,ORF3a:Q57H,ORF3a:A99S,ORF3a:G172V,ORF6:M19V,ORF8:S24L,S:D614G		1-4,19292-19297,29857-29900			89612	0	29900	3000	0	good	54	10	0	good	0	24	1	4.16667	good	9		0	good	0
SRR14107304	20G	0.173611	good	22	0	0	15	0	72	0	0	C241T,C1059T,C3037T,C3448T,A9458G,G9928T,C10319T,C14408T,T14508C,C17747T,A18424G,C21304T,A23403G,G25563T,A25768C,A25822G,G25907T,C27923T,C27964T,C28472T,C28869T,G29422T			N:P67S,N:P199L,ORF1a:T265I,ORF1a:M3065V,ORF1a:M3221I,ORF1a:L3352F,ORF1b:P314L,ORF1b:P1427L,ORF1b:N1653D,ORF1b:R2613C,ORF3a:Q57H,ORF3a:N144D,ORF3a:G172V,ORF8:S24L,S:D614G		4-26,29855-29903			89612	3	29903	3000	0	good	72	10	0	good	0	24	1	4.16667	good	9		0	good	0
SRR14107305	20G	2.77778	good	27	12	0	21	4	51	0	0	C241T,C364T,C1059T,C3037T,C3737T,C4455T,G6622C,G8083A,C10319T,C14408T,C14805T,A16482T,A18424G,C18568T,C21301T,C21304T,T23042C,A23403G,T24063C,G25563T,G25907T,G27676C,C27964T,C28472T,C28651T,C28869T,G29402T	27682-27693		N:P67S,N:P199L,N:D377Y,ORF1a:T265I,ORF1a:P1158S,ORF1a:A1397V,ORF1a:L2119F,ORF1a:M2606I,ORF1a:L3352F,ORF1b:P314L,ORF1b:N1653D,ORF1b:L1701F,ORF1b:P2612S,ORF1b:R2613C,ORF3a:Q57H,ORF3a:G172V,ORF7a:E95Q,ORF8:S24L,S:S494P,S:D614G,S:I834T	ORF7a:Y97-,ORF7a:S98-,ORF7a:P99-,ORF7a:I100-	1-11,29858-29870,29877-29903			89558	0	29903	3000	0	good	51	10	0	good	0	24	4	16.6667	good	12		0	good	0
SRR14107306	20G	2.43129	good	21	0	0	17	0	721	0	0	C241T,C1059T,C3037T,T7348A,G8017T,G8083A,C8664T,C10319T,G11083T,C13119T,C14408T,C14805T,C18131T,A18424G,G22484T,A23403G,G25563T,G25907T,C27964T,C28472T,C28869T			N:P67S,N:P199L,ORF1a:T265I,ORF1a:N2361K,ORF1a:M2606I,ORF1a:T2800I,ORF1a:L3352F,ORF1a:L3606F,ORF1a:A4285V,ORF1b:P314L,ORF1b:T1555I,ORF1b:N1653D,ORF3a:Q57H,ORF3a:G172V,ORF8:S24L,S:V308L,S:D614G		37-38,19291-19351,19408-19557,21162-21371,25988-25994,27528-27791,29846-29870,29902-29903			89517	36	29903	3000	15.5926	good	721	10	0	good	0	24	-1	0	good	7		0	good	0
SRR14107307	20B	0.551608	good	16	0	0	9	0	466	0	3	C241T,C683T,A1673G,C3037T,A10323G,C10525T,C11005A,C11195T,C14408T,A23403G,C27493T,T28245A,A28624T,G28881A,G28882A,G28883C			N:R203K,N:G204R,ORF1a:N470D,ORF1a:K3353R,ORF1a:H3580Q,ORF1a:L3644F,ORF1b:P314L,ORF7a:P34S,S:D614G		2,27827-28242,29855-29903		ChinaCDC_N_F:G28881A;G28882A;G28883C	89642	1	29903	3000	6.14815	good	466	10	0	good	0	24	1	4.16667	good	9		0	good	0
SRR14107308	20A	11.1111	good	20	1	0	9	0	69	0	0	C241T,C601T,C1471T,A1777G,C3037T,C8389T,C9891T,A11085T,C12473T,G12832T,G14055T,C14408T,C19269T,A23403G,G25563T,G25939A,G27915A,A28877T,G29402T,A29647G	28254		N:S202C,N:D377Y,ORF1a:A3209V,ORF1a:Y3607F,ORF1a:Q4189H,ORF1b:P314L,ORF3a:Q57H,ORF3a:D183N,S:D614G		1-17,29852-29903			89619	0	29903	3000	0	good	69	10	0	good	0	24	8	33.3333	mediocre	16		0	good	0
SRR14107309	20A	0	good	16	3	0	7	1	74	0	0	C241T,A2854G,C3037T,G4146A,G6618A,A7833C,C10741T,C14408T,A20268G,A23403G,C23604A,T24076C,G28001T,C28854T,G29266A,T29710C	516-518		N:S194L,ORF1a:G1294D,ORF1a:G2118D,ORF1a:N2523T,ORF1b:P314L,S:D614G,S:P681H	ORF1a:M85-	10-38,19437-19456,19481-19485,19549-19551,29857-29869,29900-29903			89601	9	29903	3000	0	good	74	10	0	good	0	24	-3	0	good	5		0	good	0
SRR14107310	20A	0	good	17	0	0	9	0	52	0	1	C241T,G1444T,C3037T,A4870G,C5310T,G6618A,C10741T,C14408T,C14786T,A20268G,A23403G,C23604A,T24076C,C28854T,C28887T,G29266A,T29710C			N:S194L,N:T205I,ORF1a:L393F,ORF1a:T1682I,ORF1a:G2118D,ORF1b:P314L,ORF1b:A440V,S:D614G,S:P681H		1-6,29856-29901		ChinaCDC_N_F:C28887T	89635	0	29901	3000	0	good	52	10	0	good	0	24	-3	0	good	5		0	good	0
SRR14107311	20A	0	good	18	0	0	9	0	293	0	0	C241T,C3037T,C4226T,C6429A,G6618A,T7984C,A9204G,C10741T,C14408T,A20268G,G21800T,A21801T,A23403G,C23604A,T24076C,C28854T,G29266A,T29710C			N:S194L,ORF1a:P1321S,ORF1a:P2055H,ORF1a:G2118D,ORF1a:D2980G,ORF1b:P314L,S:D80F,S:D614G,S:P681H		21163-21169,27528-27790,29852-29870,29900-29903			89523	38	29903	3000	0	good	293	10	0	good	0	24	-2	0	good	6		0	good	0
SRR14107312	20G	0.099108	good	20	0	0	14	0	385	0	0	C241T,C1059T,C3037T,A3198G,C6286T,G8083A,C10319T,C14408T,C14805T,A18424G,C20316T,C21304A,G21305A,A23403G,G25563T,C25585T,G25907T,C27964T,C28472T,C28869T			N:P67S,N:P199L,ORF1a:T265I,ORF1a:D978G,ORF1a:M2606I,ORF1a:L3352F,ORF1b:P314L,ORF1b:N1653D,ORF1b:R2613N,ORF3a:Q57H,ORF3a:L65F,ORF3a:G172V,ORF8:S24L,S:D614G		37-38,19336-19375,19397-19412,19442-19443,19451,27528-27791,29844-29903			89521	36	29903	3000	3.14815	good	385	10	0	good	0	24	-2	0	good	6		0	good	0
SRR14107313	20G	3.29355	good	19	0	0	13	0	790	0	0	C241T,C1059T,C3037T,A3198G,C6286T,G8083A,C10319T,C14408T,C14805T,A18424G,C20316T,A23403G,G25563T,C25585T,G25907T,C27393T,C27964T,C28472T,C28869T			N:P67S,N:P199L,ORF1a:T265I,ORF1a:D978G,ORF1a:M2606I,ORF1a:L3352F,ORF1b:P314L,ORF1b:N1653D,ORF3a:Q57H,ORF3a:L65F,ORF3a:G172V,ORF8:S24L,S:D614G		31-38,19291-19558,21162-21319,21356-21364,25988-26038,27528-27791,29838-29869			89543	30	29903	3000	18.1481	good	790	10	0	good	0	24	-3	0	good	5		0	good	0
SRR14107314	21F (Iota)	0	good	23	10	0	18	3	58	0	1	C241T,C1059T,C3037T,T9867C,A10055G,C11074T,C14408T,A16500C,A20262G,C21575T,C21846T,A21913T,A22320G,G23012A,A23403G,C23664T,C25517T,G25563T,C27925T,C28869T,G28975A,G28980T,C29445T	11288-11296,28271		N:P199L,N:M234I,N:G236V,N:T391I,ORF1a:T265I,ORF1a:L3201P,ORF1a:S3264G,ORF1b:P314L,ORF1b:Q1011H,ORF3a:P42L,ORF3a:Q57H,ORF8:T11I,S:L5F,S:T95I,S:D253G,S:E484K,S:D614G,S:A701V	ORF1a:S3675-,ORF1a:G3676-,ORF1a:F3677-	14-28,29857-29899		ChinaCDC_N_R:G28975A	89523	13	29899	3000	0	good	58	10	0	good	0	24	-1	0	good	7		0	good	0
SRR14107315	21F (Iota)	0	good	23	10	0	18	3	70	0	1	C241T,C1059T,C3037T,T9867C,A10055G,C11074T,C14408T,A16500C,A20262G,C21575T,C21846T,A21913T,A22320G,G23012A,A23403G,C23664T,C25517T,G25563T,C27925T,C28869T,G28975A,G28980T,C29445T	11288-11296,28271		N:P199L,N:M234I,N:G236V,N:T391I,ORF1a:T265I,ORF1a:L3201P,ORF1a:S3264G,ORF1b:P314L,ORF1b:Q1011H,ORF3a:P42L,ORF3a:Q57H,ORF8:T11I,S:L5F,S:T95I,S:D253G,S:E484K,S:D614G,S:A701V	ORF1a:S3675-,ORF1a:G3676-,ORF1a:F3677-	17-38,29856-29903		ChinaCDC_N_R:G28975A	89526	16	29903	3000	0	good	70	10	0	good	0	24	-1	0	good	7		0	good	0
SRR14107316	21F (Iota)	0	good	22	10	0	17	3	62	0	1	C241T,C1059T,C3037T,T9867C,A10055G,C11074T,C14408T,A16500C,A20262G,C21575T,C21846T,A21913T,A22320G,G23012A,A23403G,C23664T,C25517T,G25563T,C27925T,C28869T,G28975A,C29445T	11288-11296,28271		N:P199L,N:M234I,N:T391I,ORF1a:T265I,ORF1a:L3201P,ORF1a:S3264G,ORF1b:P314L,ORF1b:Q1011H,ORF3a:P42L,ORF3a:Q57H,ORF8:T11I,S:L5F,S:T95I,S:D253G,S:E484K,S:D614G,S:A701V	ORF1a:S3675-,ORF1a:G3676-,ORF1a:F3677-	3-17,21163-21166,21176-21179,27528-27560,27728,27788-27789,29852-29854		ChinaCDC_N_R:G28975A	89425	2	29854	3000	0	good	62	10	0	good	0	24	-2	0	good	6		0	good	0
SRR14107317	20B	1.03689	good	20	0	0	11	0	458	0	3	C241T,A1547G,C3037T,C7834T,T9172C,A10948G,C10977T,C14408T,G18105T,G21718A,G23012A,A23403G,C23604A,A24874G,G25819T,G26730T,A26927G,G28881A,G28882A,G28883C			M:V70F,N:R203K,N:G204R,ORF1a:S428G,ORF1a:A3571V,ORF1b:P314L,ORF1b:Q1546H,ORF3a:A143S,S:E484K,S:D614G,S:P681H		12,2663-2750,2827-2832,21163-21171,21189-21203,21358-21366,27528-27790,29837-29903		ChinaCDC_N_F:G28881A;G28882A;G28883C	89596	11	29903	3000	5.85185	good	458	10	0	good	0	24	2	8.33333	good	10		0	good	0
SRR14107320	20B	25.399	good	20	0	0	11	0	1642	0	3	C241T,A1547G,C3037T,C7834T,T9172C,A10948G,C10977T,C14408T,G18105T,G21718A,G23012A,A23403G,C23604A,A24874G,G25819T,G26730T,A26927G,G28881A,G28882A,G28883C			M:V70F,N:R203K,N:G204R,ORF1a:S428G,ORF1a:A3571V,ORF1b:P314L,ORF1b:Q1546H,ORF3a:A143S,S:E484K,S:D614G,S:P681H		37-38,1574-1588,2578-2832,5240-5263,19291-19558,20232-20479,21163-21422,21428-21455,21461-21495,21519-21635,23836-23847,23923-23932,23938-23942,23986-24021,24055-24084,25992-25994,27528-27791,29840-29869		ChinaCDC_N_F:G28881A;G28882A;G28883C	89521	36	29903	3000	49.7037	mediocre	1642	10	0	good	0	24	2	8.33333	good	10		0	good	0
SRR14107321	20B	6.25	good	24	0	0	12	0	255	0	3	C241T,G2144T,C3037T,C5407T,C7005T,T9172C,A10323G,A10948G,C10977T,C11704T,C14408T,C16362T,G19009A,T19896C,C20133T,G21761T,A23403G,C23604A,A24874G,G26730T,A26927G,G28881A,G28882A,G28883C			M:V70F,N:R203K,N:G204R,ORF1a:V627F,ORF1a:T2247I,ORF1a:K3353R,ORF1a:A3571V,ORF1b:P314L,ORF1b:D1848N,S:A67S,S:D614G,S:P681H		31-38,27557-27571,27576-27790,29854-29870		ChinaCDC_N_F:G28881A;G28882A;G28883C	89523	30	29903	3000	0	good	255	10	0	good	0	24	6	25	good	14		0	good	0
SRR14107322	20B	0.694444	good	20	0	0	11	0	77	0	3	C241T,A1547G,C3037T,C7834T,T9172C,A10948G,C10977T,C14408T,G18105T,G21718A,G23012A,A23403G,C23604A,A24874G,G25819T,G26730T,A26927G,G28881A,G28882A,G28883C			M:V70F,N:R203K,N:G204R,ORF1a:S428G,ORF1a:A3571V,ORF1b:P314L,ORF1b:Q1546H,ORF3a:A143S,S:E484K,S:D614G,S:P681H		5-30,27528-27565,29858-29869,29903		ChinaCDC_N_F:G28881A;G28882A;G28883C	89617	4	29903	3000	0	good	77	10	0	good	0	24	2	8.33333	good	10		0	good	0
SRR14107323	20A	0.694444	good	19	2	0	6	0	25	0	0	C241T,C3037T,C10741T,T11209C,C12559T,C12763T,C13536T,C14408T,G16846T,C18261T,C20233T,A20268G,A23403G,T23449C,C23604A,T24076C,C28253T,C28854T,T29710C	27792-27793		N:S194L,ORF1b:P314L,ORF1b:D1127Y,ORF1b:P2256S,S:D614G,S:P681H		1-2,29855-29873,29900-29903			89620	0	29903	3000	0	good	25	10	0	good	0	24	2	8.33333	good	10		0	good	0
SRR14107324	20A	1.5625	good	20	2	0	7	0	9	0	0	C241T,C3037T,C10741T,T11209C,C12559T,G12749A,C12763T,C13536T,C14408T,G16846T,C18261T,C20233T,A20268G,A23403G,T23449C,C23604A,T24076C,C28253T,C28854T,T29710C	27792-27793		N:S194L,ORF1a:A4162T,ORF1b:P314L,ORF1b:D1127Y,ORF1b:P2256S,S:D614G,S:P681H		1-3,29852-29857			89478	0	29857	3000	0	good	9	10	0	good	0	24	3	12.5	good	11		0	good	0
SRR14107325	20I (Alpha, V1)	0	good	35	19	0	22	6	41	0	5	C241T,C913T,C2110T,C3037T,C3267T,C5388A,C5986T,T6954C,T7984C,C11750T,C14120T,C14408T,C14676T,C15279T,T16176C,C19390T,A23063T,C23271A,A23403G,C23604A,C23709T,T24506G,G24914C,C27972T,G28048T,A28095T,A28111G,G28280C,A28281T,T28282A,G28881A,G28882A,G28883C,C28977T,C29518T	11288-11296,21765-21770,21992-21994,28271		N:D3L,N:R203K,N:G204R,N:S235F,ORF1a:T1001I,ORF1a:A1708D,ORF1a:I2230T,ORF1a:L3829F,ORF1b:P218L,ORF1b:P314L,ORF1b:P1975S,ORF8:Q27*,ORF8:R52I,ORF8:K68*,ORF8:Y73C,S:N501Y,S:A570D,S:D614G,S:P681H,S:T716I,S:S982A,S:D1118H	ORF1a:S3675-,ORF1a:G3676-,ORF1a:F3677-,S:H69-,S:V70-,S:Y144-	3-24,29857-29871,29900-29903		ChinaCDC_N_F:G28881A;G28882A;G28883C,ChinaCDC_N_R:C28977T,Pasteur_IP4_P:C14120T	89478	2	29903	3000	0	good	41	10	0	good	0	24	-2	0	good	6		0	good	0
SRR14107326	20A	0	good	18	0	0	10	0	291	0	1	C241T,G1444T,C3037T,C5310T,G6618A,T8838C,C10741T,T11449C,C14408T,A20268G,A23403G,C23604A,T24076C,T24903C,C28854T,C28887T,G29266A,T29710C			N:S194L,N:T205I,ORF1a:L393F,ORF1a:T1682I,ORF1a:G2118D,ORF1a:I2858T,ORF1b:P314L,S:D614G,S:P681H,S:I1114T		32-38,5260-5262,27527-27791,29854-29869		ChinaCDC_N_F:C28887T	89544	31	29903	3000	0	good	291	10	0	good	0	24	-2	0	good	6		0	good	0
SRR14107327	20G	1.5625	good	26	0	0	18	0	192	0	1	C241T,C1059T,C3037T,C4321T,T4768C,T5077C,C5886T,G8083A,C10319T,C12488T,C14408T,C14805T,C17745A,A18424G,C21304T,A22974G,A23403G,C24370T,G25217T,G25563T,G25907T,C27964T,C28472T,C28869T,C29253T,C29546A			N:P67S,N:P199L,N:S327L,ORF1a:T265I,ORF1a:T1874I,ORF1a:M2606I,ORF1a:L3352F,ORF1a:P4075S,ORF1b:P314L,ORF1b:N1426K,ORF1b:N1653D,ORF1b:R2613C,ORF3a:Q57H,ORF3a:G172V,ORF8:S24L,S:E471G,S:D614G,S:G1219C		12-38,19549-19551,21163-21177,27527-27560,27624-27706,27712,27785-27790,29857-29879		HKU_N_R:C29253T	89500	11	29879	3000	0	good	192	10	0	good	0	24	3	12.5	good	11		0	good	0
SRR14107328	20G	0	good	21	0	0	14	0	124	0	1	C241T,C1059T,C2706T,C3037T,C4331T,T4483C,C5031T,C10319T,C12484T,C14408T,A17636G,A18424G,C21304T,A23403G,C24130T,G25563T,G25907T,C27964T,C28472T,C28869T,C29218T			N:P67S,N:P199L,ORF1a:T265I,ORF1a:T814I,ORF1a:T1589I,ORF1a:L3352F,ORF1b:P314L,ORF1b:K1390R,ORF1b:N1653D,ORF1b:R2613C,ORF3a:Q57H,ORF3a:G172V,ORF8:S24L,S:D614G		3-36,27748-27790,29857-29903		USCDC_N2_R:C29218T	89619	2	29903	3000	0	good	124	10	0	good	0	24	0	0	good	8		0	good	0
SRR14107329	20G	0	good	21	0	0	14	0	56	0	1	C241T,C1059T,C2706T,C3037T,C4331T,T4483C,C5031T,C10319T,C12484T,C14408T,A17636G,A18424G,C21304T,A23403G,C24130T,G25563T,G25907T,C27964T,C28472T,C28869T,C29218T			N:P67S,N:P199L,ORF1a:T265I,ORF1a:T814I,ORF1a:T1589I,ORF1a:L3352F,ORF1b:P314L,ORF1b:K1390R,ORF1b:N1653D,ORF1b:R2613C,ORF3a:Q57H,ORF3a:G172V,ORF8:S24L,S:D614G		1-4,29852-29903		USCDC_N2_R:C29218T	89625	0	29903	3000	0	good	56	10	0	good	0	24	0	0	good	8		0	good	0
SRR14107330	20A	0	good	12	0	0	8	0	295	0	1	C241T,G2258A,C3037T,A6441G,C8140T,T9875C,C14408T,C15026T,A20268G,A23403G,C28854T,C29253T			N:S194L,N:S327L,ORF1a:V665I,ORF1a:K2059R,ORF1a:Y3204H,ORF1b:P314L,ORF1b:A520V,S:D614G		1-4,27528-27640,27643-27790,29844-29873		HKU_N_R:C29253T	89571	0	29873	3000	0	good	295	10	0	good	0	24	-2	0	good	6		0	good	0
SRR14107331	20B	2.19479	good	17	0	0	9	0	700	0	3	C241T,C1572T,C3037T,T6262C,C6990T,G9389A,C11650T,C14408T,C16386T,C16915T,C20762T,C22987T,A23403G,C26060T,G28881A,G28882A,G28883C			N:R203K,N:G204R,ORF1a:T436I,ORF1a:S2242F,ORF1a:D3042N,ORF1b:P314L,ORF1b:T2432I,ORF3a:T223I,S:D614G		36-38,19293-19297,19321-19454,19464-19513,20270-20278,21163-21371,27528-27791,29844-29869		ChinaCDC_N_F:G28881A;G28882A;G28883C	89536	35	29903	3000	14.8148	good	700	10	0	good	0	24	-4	0	good	4		0	good	0
SRR14107332	20G	15.9408	good	22	0	0	14	0	1378	0	2	C241T,T778C,C1059T,G2282A,C3037T,C4784T,G8083A,C10319T,T14133C,C14408T,C14805T,A18424G,A23403G,G24173T,G25563T,C25611T,C27964T,C28472T,C28720T,C28869T,G29402T,T29461A			N:P67S,N:P199L,N:D377Y,ORF1a:T265I,ORF1a:E673K,ORF1a:L1507F,ORF1a:M2606I,ORF1a:L3352F,ORF1b:P314L,ORF1b:N1653D,ORF3a:Q57H,ORF8:S24L,S:D614G,S:A871S		31-38,2583-2626,2663-2832,19291-19345,19387-19557,20232-20338,20349-20366,20399-20404,21162-21372,25668-25924,27527-27791,29838-29903		Charit√©_N_F:C28720T,USCDC_N3_P:C28720T	89531	30	29903	3000	39.9259	mediocre	1378	10	0	good	0	24	0	0	good	8		0	good	0
SRR14107333	20G	0	good	20	2	0	13	0	51	0	0	C241T,C1059T,C3037T,C4655A,G8083A,C10319T,C14408T,C14805T,T15798C,A18424G,C21304T,T22609A,A23403G,G25563T,G25907T,C27964T,C28472T,C28869T,G29402T,C29580T	27265-27266		N:P67S,N:P199L,N:D377Y,ORF1a:T265I,ORF1a:M2606I,ORF1a:L3352F,ORF1b:P314L,ORF1b:N1653D,ORF1b:R2613C,ORF3a:Q57H,ORF3a:G172V,ORF8:S24L,S:D614G		1-2,29855-29903			89616	0	29903	3000	0	good	51	10	0	good	0	24	-3	0	good	5		0	good	0
SRR14107334	20B	0	good	30	0	0	15	0	112	0	6	T201C,C203T,C222T,C241T,C936T,G1738T,T2489C,C3037T,C3140T,C3923T,C10029T,C10954T,A11117G,C12789T,G13617T,C14408T,T19839C,A19974G,C21306T,C22995A,A23403G,C23604A,A23756G,A27426G,G28881A,G28882A,G28883C,C29197T,G29227T,G29321T			N:R203K,N:G204R,N:V350F,ORF1a:T224I,ORF1a:P959S,ORF1a:P1220S,ORF1a:T3255I,ORF1a:I3618V,ORF1a:T4175I,ORF1b:K50N,ORF1b:P314L,S:T478K,S:D614G,S:P681H,S:T732A		1-17,27556-27560,27596-27628,27632-27637,29852-29902		ChinaCDC_N_F:G28881A;G28882A;G28883C,USCDC_N2_P:C29197T,USCDC_N2_R:G29227T,Pasteur_IP2_R:C12789T	89586	0	29902	3000	0	good	112	10	0	good	0	24	-4	0	good	4		0	good	0
SRR14107335	20C	2.47951	good	22	4	0	13	0	710	0	2	C241T,T692C,C1059T,C3037T,A5011C,C5497T,C5869T,T7168C,C12525T,C14408T,G18028T,G19180T,A23403G,G24095T,G24638T,G25563T,C27920T,G28300T,C28677T,C28893T,C29445T,C29738T	21992-21995		N:Q9H,N:T135I,N:P207L,N:T391I,ORF1a:F143L,ORF1a:T265I,ORF1a:Q1582H,ORF1a:T4087I,ORF1b:P314L,ORF1b:A1521S,ORF1b:V1905L,ORF3a:Q57H,ORF9b:S6I		37-38,2583-2624,2673-2698,2702-2717,2720-2735,19293-19387,19389-19443,19513-19556,21162-21214,21241-21259,21355-21366,27528-27791,29838-29903		ChinaCDC_N_F:C28893T,USCDC_N1_F:G28300T	89494	36	29903	3000	15.1852	good	710	10	0	good	0	24	1	4.16667	good	9		0	good	0
SRR14107336	20G	3.93444	good	24	0	0	14	0	786	0	0	C241T,C1059T,C2485T,C3037T,C5427T,G8083A,C10319T,A10874G,C14408T,C14805T,C16887T,C16915T,C17436T,A18424G,C18570T,A23403G,G25563T,G25907T,C27498T,C27964T,G28376T,C28472T,C28849T,C28869T			N:A35S,N:P67S,N:P199L,ORF1a:T265I,ORF1a:T1721I,ORF1a:M2606I,ORF1a:L3352F,ORF1a:N3537D,ORF1b:P314L,ORF1b:N1653D,ORF3a:Q57H,ORF3a:G172V,ORF8:S24L,S:D614G		19293-19371,19374-19551,21162-21364,27528-27791,29842-29903			89613	0	29903	3000	18	good	786	10	0	good	0	24	2	8.33333	good	10		0	good	0
SRR14107337	20B	0	good	19	0	0	10	0	57	0	3	C241T,C1572T,C3037T,T6262C,C6990T,G9389A,C11650T,C14408T,C16386T,C16915T,T18927C,C20762T,C22987T,A23403G,C26060T,T26679C,G28881A,G28882A,G28883C			M:F53L,N:R203K,N:G204R,ORF1a:T436I,ORF1a:S2242F,ORF1a:D3042N,ORF1b:P314L,ORF1b:T2432I,ORF3a:T223I,S:D614G		1-11,29858-29903		ChinaCDC_N_F:G28881A;G28882A;G28883C	89633	0	29903	3000	0	good	57	10	0	good	0	24	-2	0	good	6		0	good	0
SRR14107338	20C	0	good	17	0	0	13	0	49	0	2	C241T,C1059T,C3037T,A6864G,C11750T,C12473T,C12525T,C14408T,C16293T,G19180T,A23403G,G25563T,C27920T,G28300T,C28677T,C28893T,C29445T			N:Q9H,N:T135I,N:P207L,N:T391I,ORF1a:T265I,ORF1a:K2200R,ORF1a:L3829F,ORF1a:T4087I,ORF1b:P314L,ORF1b:V1905L,ORF3a:Q57H,ORF9b:S6I,S:D614G		1-3,29858-29903		ChinaCDC_N_F:C28893T,USCDC_N1_F:G28300T	89641	0	29903	3000	0	good	49	10	0	good	0	24	-3	0	good	5		0	good	0
SRR14107339	20G	6.25	good	27	0	0	17	0	75	0	0	C241T,C841T,C1059T,C3037T,C9803T,C10319T,C14408T,C18131T,A18424G,G18583T,C19524T,C19881T,C21304T,G21800C,T21808A,G22289T,A23403G,A23512G,G25459T,G25563T,G25907T,G26109T,C26984T,C27600T,C27964T,C28472T,C28869T			N:P67S,N:P199L,ORF1a:T265I,ORF1a:L3352F,ORF1b:P314L,ORF1b:T1555I,ORF1b:N1653D,ORF1b:V1706L,ORF1b:R2613C,ORF3a:A23S,ORF3a:Q57H,ORF3a:G172V,ORF3a:E239D,ORF8:S24L,S:D80H,S:A243S,S:D614G		7-38,29861-29903			89583	6	29903	3000	0	good	75	10	0	good	0	24	6	25	good	14		0	good	0
SRR14230036	20B	161.726	bad	21	6	0	12	2	3717	0	5	C203T,C222T,C241T,C3037T,C10029T,C10954T,A11117G,C12789T,C14408T,C15952T,T18258A,A23403G,G23587C,G25922T,C27002T,T27904C,C28087T,G28881A,G28882A,G28883C,C29197T	25430-25435		N:R203K,N:G204R,ORF1a:T3255I,ORF1a:I3618V,ORF1a:T4175I,ORF1b:P314L,ORF1b:F1597L,ORF3a:S177I,ORF8:L4P,ORF8:A65V,S:D614G,S:Q675H	ORF3a:T14-,ORF3a:L15-	39,1327-1592,1595,2228-2837,3526-3795,5036-5069,5105-5199,5209,5258-5270,6866-7318,12481-12492,12520-12603,12610-12617,12646-12660,12662-12663,12670-12673,12708-12717,16415-16444,19289-19585,19912-20118,20124-20200,20204-20480,21161-21386,22958-22996,23836-23847,23849-23902,23940,23983-24085,25668-25673,25751-25812,25971-25995,26198-26204,27527-27808,29371-29436,29837-29903		ChinaCDC_N_F:G28881A;G28882A;G28883C,USCDC_N2_P:C29197T,Pasteur_IP2_R:C12789T	89485	38	29903	3000	126.556	bad	3717	10	0	good	0	24	3	12.5	good	11		0	good	0
SRR14230037	20A	0	good	18	0	0	9	0	37	0	0	C241T,C3037T,G6618A,A7833C,C9996T,C10741T,C14408T,G15327T,A20268G,T23101C,A23403G,C23604A,G23984C,T24076C,C26988T,C28854T,G29266A,T29710C			N:S194L,ORF1a:G2118D,ORF1a:N2523T,ORF1a:S3244L,ORF1b:P314L,ORF1b:M620I,S:D614G,S:P681H,S:D808H		7-36,29837-29843			89439	6	29843	3000	0	good	37	10	0	good	0	24	-2	0	good	6		0	good	0
SRR14230038	20G	0.06915	good	21	0	0	13	0	371	0	0	C241T,C1059T,G1820A,G1821A,C3037T,C5284T,C7604T,C9979T,C10319T,C14408T,C17678T,A18424G,C21304T,A23403G,G24586T,G25009A,G25563T,G25907T,C27964T,C28472T,C28869T			N:P67S,N:P199L,ORF1a:T265I,ORF1a:G519N,ORF1a:L3352F,ORF1b:P314L,ORF1b:T1404M,ORF1b:N1653D,ORF1b:R2613C,ORF3a:Q57H,ORF3a:G172V,ORF8:S24L,S:D614G		5-31,19289-19454,27527-27652,29852-29903			89613	4	29903	3000	2.62963	good	371	10	0	good	0	24	0	0	good	8		0	good	0
SRR14230040	21F (Iota)	0	good	23	10	0	17	3	245	0	3	C241T,C1059T,C3037T,G4255A,T9867C,C14408T,A16500C,A20262G,C21139T,C21575T,C21846T,A22320G,G23012A,A23403G,C23664T,C25517T,G25563T,A27892G,C27925T,T28297A,G28747T,C28869T,G28975A	11288-11296,28271		N:N8K,N:P199L,N:M234I,ORF1a:T265I,ORF1a:L3201P,ORF1b:P314L,ORF1b:Q1011H,ORF3a:P42L,ORF3a:Q57H,ORF8:T11I,ORF9b:I5N,S:L5F,S:T95I,S:D253G,S:E484K,S:D614G,S:A701V	ORF1a:S3675-,ORF1a:G3676-,ORF1a:F3677-	7-49,19286-19422,19432-19456,19460-19464,19497-19501,19506-19513,19549-19552,29837-29854		ChinaCDC_N_R:G28975A,USCDC_N1_F:T28297A,USCDC_N3_R:G28747T	89409	6	29854	3000	0	good	245	10	0	good	0	24	-1	0	good	7		0	good	0
SRR14230041	20G	168.197	bad	21	11	0	15	3	3605	1	1	C241T,C1059T,A2630C,C3037T,C5031T,A9749G,C9891T,T15798C,A17406G,A17636G,A23403G,C23844G,C25207T,G25266T,G25563T,G25785T,C25904T,G25907A,C28472T,C28869T,C29218T	11288-11296,28254,28271		N:P67S,N:P199L,ORF1a:T265I,ORF1a:M789L,ORF1a:T1589I,ORF1a:K3162E,ORF1a:A3209V,ORF1b:K1390R,ORF3a:Q57H,ORF3a:W131C,ORF3a:S171L,ORF3a:G172D,S:D614G,S:T761R,S:C1235F	ORF1a:S3675-,ORF1a:G3676-,ORF1a:F3677-	29-36,6544-7311,10166-10195,10197-10199,10216-10229,10239-10353,13682-13924,14294-14551,16826-16833,19291-19570,19914-20479,21163-21377,21733-21973,24150-24416,27528-28088,29842-29869	S:29392	USCDC_N2_R:C29218T	89488	28	29903	3000	122.407	bad	3605	10	10	good	1	24	10	41.6667	mediocre	18		0	good	0
SRR14230043	20G	0.173611	good	22	0	0	14	0	51	0	0	C241T,C1059T,G1820A,G1821A,C3037T,C5284T,C7604T,G8653C,C9979T,C10319T,C14408T,C17678T,A18424G,C21304T,A23403G,G24586T,G25009A,G25563T,G25907T,C27964T,C28472T,C28869T			N:P67S,N:P199L,ORF1a:T265I,ORF1a:G519N,ORF1a:M2796I,ORF1a:L3352F,ORF1b:P314L,ORF1b:T1404M,ORF1b:N1653D,ORF1b:R2613C,ORF3a:Q57H,ORF3a:G172V,ORF8:S24L,S:D614G		3-16,29838-29874			89528	2	29874	3000	0	good	51	10	0	good	0	24	1	4.16667	good	9		0	good	0
SRR14230044	20G	10.7538	good	25	0	0	18	0	873	0	1	C241T,C1059T,C2706T,C3037T,C4331T,C5031T,C7851T,C10319T,C14408T,A17636G,A18424G,C20436T,A23403G,C24130T,C25413T,G25563T,C25703T,C25904T,G25907A,C27964T,C28054T,G28375T,C28472T,C28869T,C29218T			N:P67S,N:P199L,ORF1a:T265I,ORF1a:T814I,ORF1a:T1589I,ORF1a:A2529V,ORF1a:L3352F,ORF1b:P314L,ORF1b:K1390R,ORF1b:N1653D,ORF3a:Q57H,ORF3a:P104L,ORF3a:S171L,ORF3a:G172D,ORF8:S24L,ORF8:S54L,ORF9b:G31V,S:D614G		32-38,6873,19291-19558,20272-20291,20301-20302,20360-20388,20397-20419,20442-20475,21163-21369,25669-25673,27528-27791,29844-29856		USCDC_N2_R:C29218T	89375	31	29856	3000	21.2222	good	873	10	0	good	0	24	6	25	good	14		0	good	0
SRR14230045	20G	2.77778	good	25	0	0	18	0	29	0	1	C241T,C1059T,C2706T,C3037T,C4331T,C5031T,C7851T,C10319T,C14408T,A17636G,A18424G,C20436T,C21304T,A23403G,C24130T,C25413T,G25563T,C25703T,G25907T,C27964T,C28054T,G28375T,C28472T,C28869T,C29218T			N:P67S,N:P199L,ORF1a:T265I,ORF1a:T814I,ORF1a:T1589I,ORF1a:A2529V,ORF1a:L3352F,ORF1b:P314L,ORF1b:K1390R,ORF1b:N1653D,ORF1b:R2613C,ORF3a:Q57H,ORF3a:P104L,ORF3a:G172V,ORF8:S24L,ORF8:S54L,ORF9b:G31V,S:D614G		1-3,29852-29877		USCDC_N2_R:C29218T	89531	0	29877	3000	0	good	29	10	0	good	0	24	4	16.6667	good	12		0	good	0
SRR14230046	20C	36.9811	mediocre	29	11	0	19	3	764	0	1	C241T,C1059T,A2630C,C3037T,A9749G,C9891T,C11620T,A12061G,C12525T,C14408T,C16887T,A17406G,A20262G,C21575T,C21846T,A23403G,C23844G,G24872T,C25207T,G25266T,C25517T,G25563T,G25785T,C25904T,G25907A,C27925T,G28077T,G28975A,G29392C	11288-11296,28254,28271		N:M234I,N:K373N,ORF1a:T265I,ORF1a:M789L,ORF1a:K3162E,ORF1a:A3209V,ORF1a:T4087I,ORF1b:P314L,ORF3a:P42L,ORF3a:Q57H,ORF3a:W131C,ORF3a:S171L,ORF3a:G172D,S:L5F,S:T95I,S:D614G,S:T761R,S:V1104L,S:C1235F	ORF1a:S3675-,ORF1a:G3676-,ORF1a:F3677-	19291-19557,21163-21366,27528-27791,29846-29871,29901-29903		ChinaCDC_N_R:G28975A	89534	2	29903	3000	17.1852	good	764	10	0	good	0	24	14	58.3333	mediocre	22		0	good	0
SRR14230047	20G	1.10091	good	24	0	0	17	0	560	0	1	C241T,C1059T,C3037T,C4090T,C4534T,T7348A,G8083A,C10319T,C14408T,C14805T,C17678T,C18131T,A18424G,C18744T,C21304T,C21575T,A23403G,G23593T,G25563T,G25907T,C27964T,C28472T,T28693C,C28869T			N:P67S,N:P199L,ORF1a:T265I,ORF1a:N2361K,ORF1a:M2606I,ORF1a:L3352F,ORF1b:P314L,ORF1b:T1404M,ORF1b:T1555I,ORF1b:N1653D,ORF1b:R2613C,ORF3a:Q57H,ORF3a:G172V,ORF8:S24L,S:L5F,S:D614G,S:Q677H		1-17,19291-19553,27528-27790,29857-29870,29901-29903		USCDC_N3_F:T28693C	89613	0	29903	3000	9.62963	good	560	10	0	good	0	24	1	4.16667	good	9		0	good	0
SRR14230048	21C (Epsilon)	0.694444	good	30	0	0	14	0	54	0	2	G204T,C241T,C1059T,C2197T,C3037T,C3817T,C6648T,G9220A,G9738C,C13019T,G13713A,C14184T,C14408T,C16394T,G17014T,G21600T,G22018T,G22335T,C22597T,T22917G,C23188T,A23403G,G25563T,C26681T,C28087T,A28272T,C28887T,C29362T,C29642T,C29784T			N:T205I,ORF1a:T265I,ORF1a:A2128V,ORF1a:S3158T,ORF1b:P314L,ORF1b:P976L,ORF1b:D1183Y,ORF3a:Q57H,ORF8:A65V,S:S13I,S:W152C,S:W258L,S:L452R,S:D614G		3-4,19291-19297,29857-29901		ChinaCDC_N_F:C28887T,Pasteur_IP4_R:C14184T	89577	2	29901	3000	0	good	54	10	0	good	0	24	2	8.33333	good	10		0	good	0
SRR14230049	21F (Iota)	1.09861	good	22	10	0	17	3	583	0	1	C241T,C1059T,C3037T,T9867C,A10055G,C11074T,C14408T,A16500C,A20262G,C21575T,C21846T,A21913T,A22320G,G23012A,A23403G,C23664T,C25517T,G25563T,C27925T,C28869T,G28975A,C29445T	11288-11296,28271		N:P199L,N:M234I,N:T391I,ORF1a:T265I,ORF1a:L3201P,ORF1a:S3264G,ORF1b:P314L,ORF1b:Q1011H,ORF3a:P42L,ORF3a:Q57H,ORF8:T11I,S:L5F,S:T95I,S:D253G,S:E484K,S:D614G,S:A701V	ORF1a:S3675-,ORF1a:G3676-,ORF1a:F3677-	36-38,19291-19454,19464-19552,27528-27790,29840-29903		ChinaCDC_N_R:G28975A	89473	35	29903	3000	10.4815	good	583	10	0	good	0	24	-2	0	good	6		0	good	0
SRR14230050	20B	13.4973	good	22	0	0	11	0	1184	0	3	C241T,G2144T,C3037T,C7005T,T9172C,A10323G,A10948G,C10977T,C11704T,C14408T,C16362T,G19009A,T19896C,C20133T,A23403G,C23604A,A24874G,G26730T,A26927G,G28881A,G28882A,G28883C			M:V70F,N:R203K,N:G204R,ORF1a:V627F,ORF1a:T2247I,ORF1a:K3353R,ORF1a:A3571V,ORF1b:P314L,ORF1b:D1848N,S:D614G,S:P681H		2583-2834,7038-7043,19291-19570,20249-20291,21162-21372,27528-27792,29775-29901		ChinaCDC_N_F:G28881A;G28882A;G28883C	89501	38	29901	3000	32.7407	mediocre	1184	10	0	good	0	24	4	16.6667	good	12		0	good	0
SRR14230051	20G	1.5625	good	26	0	0	18	0	61	0	1	A22T,C241T,C1059T,C3037T,C4321T,T4768C,T5077C,C5886T,G8083A,C10319T,C12488T,C14408T,C14805T,C17745A,A18424G,C21304T,A22974G,A23403G,C24370T,G25217T,G25563T,G25907T,C27964T,C28472T,C28869T,C29253T			N:P67S,N:P199L,N:S327L,ORF1a:T265I,ORF1a:T1874I,ORF1a:M2606I,ORF1a:L3352F,ORF1a:P4075S,ORF1b:P314L,ORF1b:N1426K,ORF1b:N1653D,ORF1b:R2613C,ORF3a:Q57H,ORF3a:G172V,ORF8:S24L,S:E471G,S:D614G,S:G1219C		1-11,29854-29903		HKU_N_R:C29253T	89605	0	29903	3000	0	good	61	10	0	good	0	24	3	12.5	good	11		0	good	0
SRR14230052	20G	0	good	21	0	0	16	0	187	0	0	C241T,C1059T,C3037T,T7348A,G8083A,C10319T,C14408T,C14805T,C17156T,C18131T,A18424G,C21304T,A23403G,G23593T,G25563T,G25907T,C27294T,C27964T,C28472T,C28869T,C29095T			N:P67S,N:P199L,ORF1a:T265I,ORF1a:N2361K,ORF1a:M2606I,ORF1a:L3352F,ORF1b:P314L,ORF1b:T1230I,ORF1b:T1555I,ORF1b:N1653D,ORF1b:R2613C,ORF3a:Q57H,ORF3a:G172V,ORF8:S24L,S:D614G,S:Q677H		32-38,19432-19454,27528-27591,27601-27664,27785-27790,29848-29869,29903			89532	31	29903	3000	0	good	187	10	0	good	0	24	-2	0	good	6		0	good	0
SRR14230053	20G	0	good	18	0	0	14	0	54	0	0	C241T,C1059T,C1473A,C3037T,G8264T,C10319T,A13866G,C14408T,A18424G,C21304T,A23403G,G25563T,G25907T,C26060T,C27964T,C28472T,C28869T,C29739T			N:P67S,N:P199L,ORF1a:T265I,ORF1a:T403N,ORF1a:G2667C,ORF1a:L3352F,ORF1b:P314L,ORF1b:N1653D,ORF1b:R2613C,ORF3a:Q57H,ORF3a:G172V,ORF3a:T223I,ORF8:S24L,S:D614G		5-38,29854-29870,29901-29903			89625	4	29903	3000	0	good	54	10	0	good	0	24	-3	0	good	5		0	good	0
SRR14230054	20A	17.8511	good	24	0	0	9	0	489	0	0	C241T,C703T,C1593T,C3037T,C4755T,C4900T,C8326T,C11109T,C11575T,C14408T,G18255T,C19029T,T19632C,A20268G,C22858T,A23403G,G23868T,G24124A,A28523G,C28603T,C28854T,C29546T,G29553T,C29730T			N:I84V,N:S194L,ORF1a:S443F,ORF1a:P1497L,ORF1a:A3615V,ORF1b:P314L,ORF1b:M1596I,S:D614G,S:G769V		22-49,19287-19563,27628-27631,27635-27638,27653-27655,27663-27669,27676-27801,29837-29876			89469	21	29876	3000	7	good	489	10	0	good	0	24	10	41.6667	mediocre	18		0	good	0
SRR14230055	20G	2.71639	good	18	0	0	14	0	745	0	0	C241T,C1059T,C1473A,C3037T,G8264T,C10319T,A13866G,C14408T,A18424G,C21304T,A23403G,G25563T,G25907T,C26060T,C27964T,C28472T,C28869T,C29739T			N:P67S,N:P199L,ORF1a:T265I,ORF1a:T403N,ORF1a:G2667C,ORF1a:L3352F,ORF1b:P314L,ORF1b:N1653D,ORF1b:R2613C,ORF3a:Q57H,ORF3a:G172V,ORF3a:T223I,ORF8:S24L,S:D614G		17-38,19291-19558,21162-21283,21322-21369,27528-27791,29844-29864			89472	16	29864	3000	16.4815	good	745	10	0	good	0	24	-3	0	good	5		0	good	0
SRR14230056	20G	11.4344	good	17	0	0	14	0	1213	0	0	C241T,A303G,C1059T,C1473A,C3037T,G8264T,C10319T,C14408T,A18424G,A23403G,G25563T,G25907T,C26060T,C27964T,C28472T,C28869T,C29739T			N:P67S,N:P199L,ORF1a:H13R,ORF1a:T265I,ORF1a:T403N,ORF1a:G2667C,ORF1a:L3352F,ORF1b:P314L,ORF1b:N1653D,ORF3a:Q57H,ORF3a:G172V,ORF3a:T223I,ORF8:S24L,S:D614G		31-38,2581-2834,7036-7042,19287-19570,20232-20315,20368-20392,20442-20479,21162-21378,27528-27791,29838-29869			89551	30	29903	3000	33.8148	mediocre	1213	10	0	good	0	24	-3	0	good	5		0	good	0
SRR14230057	20G	0	good	21	0	0	16	0	30	0	0	C241T,C1059T,C3037T,T7348A,G8083A,C10319T,C14408T,C14805T,C17156T,C18131T,A18424G,C21304T,A23403G,G23593T,G25563T,G25907T,C27294T,C27964T,C28472T,C28869T,C29095T			N:P67S,N:P199L,ORF1a:T265I,ORF1a:N2361K,ORF1a:M2606I,ORF1a:L3352F,ORF1b:P314L,ORF1b:T1230I,ORF1b:T1555I,ORF1b:N1653D,ORF1b:R2613C,ORF3a:Q57H,ORF3a:G172V,ORF8:S24L,S:D614G,S:Q677H		34-39,19291-19297,29855-29870,29903			89526	33	29903	3000	0	good	30	10	0	good	0	24	-2	0	good	6		0	good	0
SRR14230058	20G	8.50694	good	28	0	0	19	0	62	0	0	C241T,C829T,C1059T,T1927C,C3037T,G3231T,C4301T,C9693T,C9979T,C10319T,C14408T,T14961C,G15380T,G17058T,C17172T,A18424G,C21304T,G22225T,A22255T,A23403G,C23481T,G25269T,G25563T,G25647T,G25907T,C27964T,C28472T,C28869T			N:P67S,N:P199L,ORF1a:T265I,ORF1a:G989V,ORF1a:L1346F,ORF1a:A3143V,ORF1a:L3352F,ORF1b:P314L,ORF1b:S638I,ORF1b:M1197I,ORF1b:N1653D,ORF1b:R2613C,ORF3a:Q57H,ORF3a:L85F,ORF3a:G172V,ORF8:S24L,S:D614G,S:S640F,S:C1236F		4-16,29855-29903			89588	3	29903	3000	0	good	62	10	0	good	0	24	7	29.1667	good	15		0	good	0
SRR14230059	21F (Iota)	0	good	22	10	0	17	3	29	0	1	C241T,C1059T,C3037T,T9867C,A10055G,C11074T,C14408T,A16500C,A20262G,C21575T,C21846T,A21913T,A22320G,G23012A,A23403G,C23664T,C25517T,G25563T,C27925T,C28869T,G28975A,C29445T	11288-11296,28271		N:P199L,N:M234I,N:T391I,ORF1a:T265I,ORF1a:L3201P,ORF1a:S3264G,ORF1b:P314L,ORF1b:Q1011H,ORF3a:P42L,ORF3a:Q57H,ORF8:T11I,S:L5F,S:T95I,S:D253G,S:E484K,S:D614G,S:A701V	ORF1a:S3675-,ORF1a:G3676-,ORF1a:F3677-	3-13,29856-29873		ChinaCDC_N_R:G28975A	89482	2	29873	3000	0	good	29	10	0	good	0	24	-2	0	good	6		0	good	0
SRR14230060	20B	2.77778	good	22	0	0	11	0	79	0	3	C241T,G2144T,C3037T,C7005T,T9172C,A10323G,A10948G,C10977T,C11704T,C14408T,C16362T,G19009A,T19896C,C20133T,A23403G,C23604A,A24874G,G26730T,A26927G,G28881A,G28882A,G28883C			M:V70F,N:R203K,N:G204R,ORF1a:V627F,ORF1a:T2247I,ORF1a:K3353R,ORF1a:A3571V,ORF1b:P314L,ORF1b:D1848N,S:D614G,S:P681H		3-31,29852-29901		ChinaCDC_N_F:G28881A;G28882A;G28883C	89609	2	29901	3000	0	good	79	10	0	good	0	24	4	16.6667	good	12		0	good	0
SRR14230062	21F (Iota)	9.30602	good	29	10	0	18	3	772	0	1	C241T,C1059T,C3037T,G6101A,A7201G,T9867C,C10450T,C11020T,C14408T,C15810T,A16500C,A20262G,C21058T,C21575T,C21846T,A22320G,A23403G,C23635T,C23664T,C25517T,G25563T,G25621T,C26942T,G27382C,A27383T,T27384C,C27925T,C28869T,G28975A	11288-11296,28271		N:P199L,N:M234I,ORF1a:T265I,ORF1a:G1946S,ORF1a:L3201P,ORF1b:P314L,ORF1b:Q1011H,ORF1b:P2531S,ORF3a:P42L,ORF3a:Q57H,ORF3a:V77F,ORF6:D61L,ORF8:T11I,S:L5F,S:T95I,S:D253G,S:D614G,S:A701V	ORF1a:S3675-,ORF1a:G3676-,ORF1a:F3677-	3-38,19291-19558,21166-21307,27528-27791,29842-29903		ChinaCDC_N_R:G28975A	89544	2	29903	3000	17.4815	good	772	10	0	good	0	24	6	25	good	14		0	good	0
SRR14230063	20C	0	good	21	2	0	13	0	30	0	1	C241T,C835T,C1059T,A1180G,C3037T,C6730T,C6936T,C10029T,C11514T,G11761A,C14408T,C16375T,T20748C,T23042C,A23403G,C23604A,C23709T,G25563T,T26767C,C28887T,C29719T	2827129711		M:I82T,N:T205I,ORF1a:T265I,ORF1a:S2224F,ORF1a:T3255I,ORF1a:T3750I,ORF1b:P314L,ORF1b:P970S,ORF3a:Q57H,S:S494P,S:D614G,S:P681H,S:T716I		18-32,29857-29869,29902-29903		ChinaCDC_N_F:C28887T	89556	17	29903	3000	0	good	30	10	0	good	0	24	-3	0	good	5		0	good	0
SRR14230064	21F (Iota)	0	good	21	10	0	16	3	14	0	1	A143G,C241T,C1059T,C3037T,T9867C,C14408T,C15720T,A16500C,A20262G,C21575T,C21846T,A22320G,G23012A,A23403G,C23664T,C25517T,G25563T,C27925T,C27982T,C28869T,G28975A	11288-11296,28271		N:P199L,N:M234I,ORF1a:T265I,ORF1a:L3201P,ORF1b:P314L,ORF1b:Q1011H,ORF3a:P42L,ORF3a:Q57H,ORF8:T11I,ORF8:P30L,S:L5F,S:T95I,S:D253G,S:E484K,S:D614G,S:A701V	ORF1a:S3675-,ORF1a:G3676-,ORF1a:F3677-	1-4,29862-29868,29901-29903		ChinaCDC_N_R:G28975A	89582	0	29903	3000	0	good	14	10	0	good	0	24	-4	0	good	4		0	good	0
SRR14230065	20A	0.221248	good	20	0	0	11	0	427	0	0	C241T,G1563A,C3037T,G6618A,G6741A,A7833C,C10448T,C10741T,C14408T,C15952T,C16733T,A20268G,A23403G,C23604A,T24076C,A25937G,C27923T,C28854T,G29266A,T29710C			N:S194L,ORF1a:C433Y,ORF1a:G2118D,ORF1a:R2159Q,ORF1a:N2523T,ORF1a:P3395S,ORF1b:P314L,ORF1b:S1089L,ORF3a:H182R,S:D614G,S:P681H		7-39,6865-7041,27527-27653,27667-27681,27689,27785-27791,29419-29470,29837-29851			89455	6	29851	3000	4.7037	good	427	10	0	good	0	24	0	0	good	8		0	good	0
SRR14230066	21F (Iota)	0	good	20	10	0	15	3	51	0	1	A143G,C241T,C1059T,C3037T,T9867C,C14408T,C15720T,A16500C,A20262G,C21575T,C21846T,A22320G,G23012A,A23403G,C23664T,C25517T,G25563T,C27925T,C28869T,G28975A	11288-11296,28271		N:P199L,N:M234I,ORF1a:T265I,ORF1a:L3201P,ORF1b:P314L,ORF1b:Q1011H,ORF3a:P42L,ORF3a:Q57H,ORF8:T11I,S:L5F,S:T95I,S:D253G,S:E484K,S:D614G,S:A701V	ORF1a:S3675-,ORF1a:G3676-,ORF1a:F3677-	1-2,29855-29903		ChinaCDC_N_R:G28975A	89586	0	29903	3000	0	good	51	10	0	good	0	24	-5	0	good	3		0	good	0
SRR14230067	20B	0	good	22	5	0	13	0	51	0	5	C203T,C222T,C241T,C3037T,C3140T,C10029T,C10954T,A11117G,C12789T,C14408T,T19839C,C21306T,C22995A,A23403G,C23604A,A23756G,T27904C,C28087T,G28881A,G28882A,G28883C,C29197T	29750-29754		N:R203K,N:G204R,ORF1a:P959S,ORF1a:T3255I,ORF1a:I3618V,ORF1a:T4175I,ORF1b:P314L,ORF8:L4P,ORF8:A65V,S:T478K,S:D614G,S:P681H,S:T732A		1-3,29856-29903		ChinaCDC_N_F:G28881A;G28882A;G28883C,USCDC_N2_P:C29197T,Pasteur_IP2_R:C12789T	89600	0	29903	3000	0	good	51	10	0	good	0	24	-6	0	good	2		0	good	0
SRR14230068	21F (Iota)	0.059753	good	22	10	0	17	3	366	0	1	C241T,C1059T,C3037T,G6101A,A7201G,C8809T,T9867C,C14408T,A16500C,A20262G,C21575T,G21793T,C21846T,A22320G,G22992A,A23403G,A24432G,C25517T,G25563T,A25968G,C27925T,C28311T	11288-11296,28271		N:P13L,ORF1a:T265I,ORF1a:G1946S,ORF1a:L3201P,ORF1b:P314L,ORF1b:Q1011H,ORF3a:P42L,ORF3a:Q57H,ORF8:T11I,ORF9b:P10S,S:L5F,S:K77N,S:T95I,S:D253G,S:S477N,S:D614G,S:Q957R	ORF1a:S3675-,ORF1a:G3676-,ORF1a:F3677-	5-26,19291-19567,29837-29903		USCDC_N1_P:C28311T	89566	4	29903	3000	2.44444	good	366	10	0	good	0	24	-3	0	good	5		0	good	0
SRR14230069	20I (Alpha, V1)	2.77778	good	40	19	0	26	6	88	0	5	C241T,C913T,C2110T,G2272T,G2782T,C3037T,C3267T,C4113T,C4456T,C5388A,C5986T,T6954C,G11312A,C14120T,C14408T,C14676T,C15279T,T16176C,C16733T,C19390T,G22094T,A23063T,C23271A,A23403G,C23604A,C23709T,T24506G,C24904T,G24914C,C27972T,G28048T,A28095T,A28111G,G28280C,A28281T,T28282A,G28881A,G28882A,G28883C,C28977T	11288-11296,21765-21770,21992-21994,28271		N:D3L,N:R203K,N:G204R,N:S235F,ORF1a:K669N,ORF1a:T1001I,ORF1a:A1283V,ORF1a:A1708D,ORF1a:I2230T,ORF1a:V3683I,ORF1b:P218L,ORF1b:P314L,ORF1b:S1089L,ORF1b:P1975S,ORF8:Q27*,ORF8:R52I,ORF8:K68*,ORF8:Y73C,S:D178Y,S:N501Y,S:A570D,S:D614G,S:P681H,S:T716I,S:S982A,S:D1118H	ORF1a:S3675-,ORF1a:G3676-,ORF1a:F3677-,S:H69-,S:V70-,S:Y144-	3-5,19497-19558,29842-29864		ChinaCDC_N_F:G28881A;G28882A;G28883C,ChinaCDC_N_R:C28977T,Pasteur_IP4_P:C14120T	89341	2	29864	3000	0	good	88	10	0	good	0	24	4	16.6667	good	12		0	good	0
SRR14230070	21B (Kappa)	0	good	30	1	0	20	0	35	0	1	G210T,C241T,C835T,C3037T,C3457T,C4965T,C8905T,A11201G,C14408T,G16852T,G17523T,A20396G,T20401G,C21846T,T21895C,G21987A,G22022A,T22917G,G23012C,A23403G,C23604G,A24775T,C25469T,C26681T,T26767G,C27196T,T27638C,G28881T,G29402T,G29742T	28271		M:I82S,N:R203M,N:D377Y,ORF1a:T1567I,ORF1a:T3646A,ORF1b:P314L,ORF1b:G1129C,ORF1b:M1352I,ORF1b:K2310R,ORF1b:S2312A,ORF3a:S26L,ORF7a:V82A,S:T95I,S:G142D,S:E154K,S:L452R,S:E484Q,S:D614G,S:P681R,S:Q1071H		1-16,29837-29855		ChinaCDC_N_F:G28881T	89436	0	29855	3000	0	good	35	10	0	good	0	24	-4	0	good	4		0	good	0
SRR14230071	20A	20.1834	good	14	0	0	8	0	1513	0	0	C241T,C3037T,G6618A,A7833C,C10741T,C13275T,C14408T,A23403G,C23604A,C25669T,C28854T,G29266A,C29545A,T29710C			N:S194L,ORF1a:G2118D,ORF1a:N2523T,ORF1a:P4337L,ORF1b:P314L,ORF3a:H93Y,S:D614G,S:P681H		31-38,2580-2760,2763-2791,2810-2825,2827-2834,3920-3928,3930-4020,5231-5265,6866-6905,7036-7058,19291-19570,20234-20240,20242-20345,20349-20388,20391-20423,20460-20480,21162-21372,23838-23847,23860-23873,25850-25858,25868-25910,27527-27791,29837-29871,29903			89563	30	29903	3000	44.9259	mediocre	1513	10	0	good	0	24	-3	0	good	5		0	good	0
SRR14230073	20A	51.2222	mediocre	27	2	0	13	0	2010	0	0	C241T,C1722T,C3037T,A8512G,T9877C,C11767T,C12616T,C14408T,C15738T,C18877T,C21597T,A21868T,C22227T,C22444T,A23403G,C23844G,C25207T,G25266T,C25463T,T25496C,G25563T,C26735T,G27857A,C28854T,C29095T,G29392C,C29750T	2825428271		N:S194L,N:K373N,ORF1a:A486V,ORF1b:P314L,ORF3a:T24I,ORF3a:I35T,ORF3a:Q57H,S:S12F,S:R102S,S:A222V,S:D614G,S:T761R,S:C1235F		37-38,2583-2834,5166-5174,5179-5265,6866-7058,8656-8661,19291-19570,20246-20419,21162-21378,24585-24595,24612-24651,24653-24658,24669-24701,25668-25726,25751-25794,25815-25915,27528-27792,29397-29409,29451-29547,29561-29628,29643-29665,29814-29843			89294	36	29843	3000	63.3333	mediocre	2010	10	0	good	0	24	8	33.3333	mediocre	16		0	good	0
SRR14230074	21F (Iota)	0	good	21	10	0	17	3	26	0	1	C241T,C1059T,C3037T,C9207T,T9867C,G11743A,C14408T,A16500C,A20262G,C21575T,C21846T,A22320G,G23012A,A23403G,C23664T,G25489T,C25517T,G25563T,C27925T,C28869T,G28975A	11288-11296,28271		N:P199L,N:M234I,ORF1a:T265I,ORF1a:S2981F,ORF1a:L3201P,ORF1b:P314L,ORF1b:Q1011H,ORF3a:A33S,ORF3a:P42L,ORF3a:Q57H,ORF8:T11I,S:L5F,S:T95I,S:D253G,S:E484K,S:D614G,S:A701V	ORF1a:S3675-,ORF1a:G3676-,ORF1a:F3677-	3-17,29844-29854		ChinaCDC_N_R:G28975A	89429	2	29854	3000	0	good	26	10	0	good	0	24	-3	0	good	5		0	good	0
SRR14230075	20C	2.77778	good	21	9	0	14	0	62	0	0	C241T,C1059T,A1180G,C3037T,C10029T,C11514T,C14408T,C16375T,T18471C,C19017T,C20404T,T20748C,T23042C,A23403G,C23604A,C23709T,G25471T,G25563T,C25624T,T26767C,C29719T	28271,29711,29756-29762		M:I82T,ORF1a:T265I,ORF1a:T3255I,ORF1a:T3750I,ORF1b:P314L,ORF1b:P970S,ORF1b:P2313S,ORF3a:D27Y,ORF3a:Q57H,ORF3a:H78Y,S:S494P,S:D614G,S:P681H,S:T716I		31-38,19293-19308,29837-29870,29900-29903			89490	30	29903	3000	0	good	62	10	0	good	0	24	4	16.6667	good	12		0	good	0
SRR14230076	20A	41.2925	mediocre	19	0	0	12	0	2035	0	0	C241T,G1563A,T1578C,C3037T,G6618A,G6741A,A7833C,C10741T,C14408T,C15952T,C16733T,A23403G,C23604A,T24076C,C24155T,A25937G,C27923T,C28854T,G29266A			N:S194L,ORF1a:C433Y,ORF1a:V438A,ORF1a:G2118D,ORF1a:R2159Q,ORF1a:N2523T,ORF1b:P314L,ORF1b:S1089L,ORF3a:H182R,S:D614G,S:P681H,S:L865F		37-49,2578-2837,5258-5267,6864-7115,7272,10449-10483,10544,10559-10611,10614-10621,19291-19570,20230-20480,21162-21386,22898-22903,25970-26092,26186-26195,26200-26204,27525-27792,29371-29510,29704-29730,29837-29903			89525	36	29903	3000	64.2593	mediocre	2035	10	0	good	0	24	-1	0	good	7		0	good	0
SRR14230077	20G	7.33938	good	16	9	1	10	0	996	0	0	C241T,C1059T,C3037T,A10275G,C10319T,C14408T,C18131T,C21575T,C22388T,A23403G,C23844G,G25907T,C27964T,C28472T,C28869T,A29005C	11288-11296	7136:T	N:P67S,N:P199L,N:Q244H,ORF1b:P314L,ORF1b:T1555I,ORF3a:G172V,ORF8:S24L,S:L5F,S:D614G,S:T761R		31-37,6869,7036-7041,12484-12496,12525-12526,12711-12715,19291-19557,21162-21366,27528-27803,29687-29900			89505	30	29900	3000	25.7778	good	996	10	0	good	0	24	2	8.33333	good	10		0	good	0
SRR14230079	20I (Alpha, V1)	2.77778	good	40	19	0	26	6	49	0	5	C241T,C913T,C2110T,G2272T,G2782T,C3037T,C3267T,C4113T,C4456T,C5388A,C5986T,T6954C,G11312A,C14120T,C14408T,C14676T,C15279T,T16176C,C16733T,C19390T,G22094T,A23063T,C23271A,A23403G,C23604A,C23709T,T24506G,C24904T,G24914C,C27972T,G28048T,A28095T,A28111G,G28280C,A28281T,T28282A,G28881A,G28882A,G28883C,C28977T	11288-11296,21765-21770,21992-21994,28271		N:D3L,N:R203K,N:G204R,N:S235F,ORF1a:K669N,ORF1a:T1001I,ORF1a:A1283V,ORF1a:A1708D,ORF1a:I2230T,ORF1a:V3683I,ORF1b:P218L,ORF1b:P314L,ORF1b:S1089L,ORF1b:P1975S,ORF8:Q27*,ORF8:R52I,ORF8:K68*,ORF8:Y73C,S:D178Y,S:N501Y,S:A570D,S:D614G,S:P681H,S:T716I,S:S982A,S:D1118H	ORF1a:S3675-,ORF1a:G3676-,ORF1a:F3677-,S:H69-,S:V70-,S:Y144-	3-4,29857-29903		ChinaCDC_N_F:G28881A;G28882A;G28883C,ChinaCDC_N_R:C28977T,Pasteur_IP4_P:C14120T	89458	2	29903	3000	0	good	49	10	0	good	0	24	4	16.6667	good	12		0	good	0
SRR14230080	21F (Iota)	0	good	21	10	0	18	3	80	0	1	C241T,C1059T,C3037T,C9207T,T9867C,C14408T,A16500C,A20262G,C21575T,C21846T,A22320G,G23012A,A23403G,C23664T,G25489T,C25517T,G25563T,C27925T,C28501T,C28869T,G28975A	11288-11296,28271		N:P199L,N:M234I,ORF1a:T265I,ORF1a:S2981F,ORF1a:L3201P,ORF1b:P314L,ORF1b:Q1011H,ORF3a:A33S,ORF3a:P42L,ORF3a:Q57H,ORF8:T11I,ORF9b:P73L,S:L5F,S:T95I,S:D253G,S:E484K,S:D614G,S:A701V	ORF1a:S3675-,ORF1a:G3676-,ORF1a:F3677-	3-30,29852-29903		ChinaCDC_N_R:G28975A	89576	2	29903	3000	0	good	80	10	0	good	0	24	-3	0	good	5		0	good	0
SRR14230081	21F (Iota)	0	good	20	10	0	17	3	14	0	1	C241T,C1059T,C3037T,C9207T,T9867C,C14408T,A16500C,A20262G,C21575T,C21846T,A22320G,G23012A,A23403G,C23664T,G25489T,C25517T,G25563T,C27925T,C28869T,G28975A	11288-11296,28271		N:P199L,N:M234I,ORF1a:T265I,ORF1a:S2981F,ORF1a:L3201P,ORF1b:P314L,ORF1b:Q1011H,ORF3a:A33S,ORF3a:P42L,ORF3a:Q57H,ORF8:T11I,S:L5F,S:T95I,S:D253G,S:E484K,S:D614G,S:A701V	ORF1a:S3675-,ORF1a:G3676-,ORF1a:F3677-	2-6,29855-29863		ChinaCDC_N_R:G28975A	89463	1	29863	3000	0	good	14	10	0	good	0	24	-4	0	good	4		0	good	0
SRR14230082	20I (Alpha, V1)	4.37188	good	40	19	0	25	6	348	0	5	C241T,C913T,C2110T,G2272T,G2782T,C3037T,C3267T,C4113T,C4456T,C5388A,C5986T,T6954C,G11312A,C14120T,C14408T,C14676T,C15279T,T16176C,C16733T,G22094T,A23063T,C23271A,A23403G,C23604A,C23709T,T24506G,C24904T,G24914C,C25710T,C27972T,G28048T,A28095T,A28111G,G28280C,A28281T,T28282A,G28881A,G28882A,G28883C,C28977T	11288-11296,21765-21770,21992-21994,28271		N:D3L,N:R203K,N:G204R,N:S235F,ORF1a:K669N,ORF1a:T1001I,ORF1a:A1283V,ORF1a:A1708D,ORF1a:I2230T,ORF1a:V3683I,ORF1b:P218L,ORF1b:P314L,ORF1b:S1089L,ORF8:Q27*,ORF8:R52I,ORF8:K68*,ORF8:Y73C,S:D178Y,S:N501Y,S:A570D,S:D614G,S:P681H,S:T716I,S:S982A,S:D1118H	ORF1a:S3675-,ORF1a:G3676-,ORF1a:F3677-,S:H69-,S:V70-,S:Y144-	3-31,19291-19454,19464-19558,29844-29903		ChinaCDC_N_F:G28881A;G28882A;G28883C,ChinaCDC_N_R:C28977T,Pasteur_IP4_P:C14120T	89458	2	29903	3000	1.77778	good	348	10	0	good	0	24	5	20.8333	good	13		0	good	0
SRR14230083	20J (Gamma, V3)	29.0801	good	35	9	4	25	3	1756	0	3	C241T,T733C,C1878T,C3037T,C3828T,A5648C,A6319G,A6613G,T8622C,C12778T,C13860T,C14408T,G17259T,C21614T,C21621A,C21638T,G21974T,G22132T,A22812C,G23012A,A23063T,A23403G,C23525T,C24642T,T24706C,G25088T,T26149C,G28167A,C28512G,A28877T,G28878C,G28881A,G28882A,G28883C,G29477T	11288-11296	28263:AACA	N:P80R,N:R203K,N:G204R,N:D402Y,ORF1a:S538L,ORF1a:S1188L,ORF1a:K1795Q,ORF1a:I2786T,ORF1b:P314L,ORF1b:E1264D,ORF3a:S253P,ORF8:E92K,ORF9b:Q77E,S:L18F,S:T20N,S:P26S,S:D138Y,S:R190S,S:K417T,S:E484K,S:N501Y,S:D614G,S:H655Y,S:T1027I,S:V1176F	ORF1a:S3675-,ORF1a:G3676-,ORF1a:F3677-	38-41,2578-2832,3519-3794,19286-19535,19549-19565,21163-21185,21187-21320,21326-21369,27525-28088,29373-29378,29678-29694,29697-29862		ChinaCDC_N_F:G28881A;G28882A;G28883C	89295	37	29862	3000	53.9259	mediocre	1756	10	0	good	0	24	-2	0	good	6		0	good	0
SRR14230084	21F (Iota)	0.08561	good	23	10	0	17	3	379	0	3	A143G,C241T,C1059T,C3037T,T9867C,G14122A,C14408T,C15720T,A16500C,A20262G,C21575T,C21846T,A22320G,G23012A,A23403G,C23664T,C24381T,C25517T,G25563T,C27925T,C28869T,C28948T,G28975A	11288-11296,28271		N:P199L,N:M234I,ORF1a:T265I,ORF1a:L3201P,ORF1b:G219S,ORF1b:P314L,ORF1b:Q1011H,ORF3a:P42L,ORF3a:Q57H,ORF8:T11I,S:L5F,S:T95I,S:D253G,S:E484K,S:D614G,S:A701V,S:S940F	ORF1a:S3675-,ORF1a:G3676-,ORF1a:F3677-	43-49,19286-19543,19551-19558,27687-27697,27712-27791,29837-29851		ChinaCDC_N_P:C28948T,ChinaCDC_N_R:G28975A,Pasteur_IP4_P:G14122A	89292	42	29851	3000	2.92593	good	379	10	0	good	0	24	-2	0	good	6		0	good	0
SRR14230085	20A	144.979	bad	15	0	0	10	0	3551	0	1	C241T,C3037T,C5310T,G6618A,C7072T,C10029T,C10954T,C14408T,A17018T,A23403G,C23604A,C26408T,C28854T,C28887T,G29266A			E:S55F,N:S194L,N:T205I,ORF1a:T1682I,ORF1a:G2118D,ORF1a:T3255I,ORF1b:P314L,ORF1b:E1184V,S:D614G,S:P681H		9-38,1334-1337,1415-1418,1421-1595,2569-2839,4996-5286,6864-7058,8636-8893,16204-16209,16378-16382,16392-16408,16416-16425,19286-19584,20028-20032,20037-20480,21158-21386,22354-22356,22362-22449,22478-22484,22491-22516,22897-22907,22912-22996,22998,23834-24086,25709-25716,25728-25741,25764-25811,25876-25924,25952-26052,26061-26062,26144-26146,26204,27520-27808,29374-29510,29666-29754,29757-29849		ChinaCDC_N_F:C28887T	89463	8	29849	3000	120.407	bad	3551	10	0	good	0	24	0	0	good	8		0	good	0
SRR14230086	20G	0	good	21	0	0	15	0	45	0	0	C241T,C1059T,G1942T,C3037T,C3411T,G8083A,C8668T,A9085G,C10319T,C14408T,C14805T,A18424G,C21304T,A23403G,G23593T,G25563T,G25907T,C27964T,C28472T,C28869T,G29402T			N:P67S,N:P199L,N:D377Y,ORF1a:T265I,ORF1a:A1049V,ORF1a:M2606I,ORF1a:L3352F,ORF1b:P314L,ORF1b:N1653D,ORF1b:R2613C,ORF3a:Q57H,ORF3a:G172V,ORF8:S24L,S:D614G,S:Q677H		13-39,29837-29854			89442	12	29854	3000	0	good	45	10	0	good	0	24	-3	0	good	5		0	good	0
SRR14230087	21F (Iota)	0.002318	good	22	10	0	19	3	313	0	1	C241T,C1059T,C3037T,C9207T,T9867C,C14408T,A16500C,A20262G,C21575T,C21846T,A22320G,G23012A,A23403G,C23664T,G25135T,G25489T,C25517T,G25563T,C27925T,C28501T,C28869T,G28975A	11288-11296,28271		N:P199L,N:M234I,ORF1a:T265I,ORF1a:S2981F,ORF1a:L3201P,ORF1b:P314L,ORF1b:Q1011H,ORF3a:A33S,ORF3a:P42L,ORF3a:Q57H,ORF8:T11I,ORF9b:P73L,S:L5F,S:T95I,S:D253G,S:E484K,S:D614G,S:A701V,S:K1191N	ORF1a:S3675-,ORF1a:G3676-,ORF1a:F3677-	17-41,19289-19292,19375-19379,27528-27791,29837-29851		ChinaCDC_N_R:G28975A	89374	16	29851	3000	0.481481	good	313	10	0	good	0	24	-2	0	good	6		0	good	0
SRR14230088	20A	23.6729	good	18	1	0	8	0	1427	0	0	C241T,C601T,C1471T,A1777G,C3037T,C7113T,C8389T,A11085T,G12832T,G13617A,G14055T,C14408T,A23403G,G25563T,G25939A,C26885T,G27915A,A28877T	28254		N:S202C,ORF1a:T2283I,ORF1a:Y3607F,ORF1a:Q4189H,ORF1b:P314L,ORF3a:Q57H,ORF3a:D183N,S:D614G		39-42,2569-2837,6869-7058,19286-19387,19397,19408-19416,19421-19456,19470-19472,19491-19570,20473-20479,21155-21384,23836-23847,23878-24001,27525-27803,29371-29415,29417-29420,29489-29500,29832-29851			89357	38	29851	3000	41.7407	mediocre	1427	10	0	good	0	24	6	25	good	14		0	good	0
SRR14230089	20A	160.444	bad	12	0	0	7	0	3720	0	2	C241T,C3037T,C5310T,G6618A,C10741T,G14118A,C14408T,A23403G,C23604A,C28854T,C28887T,G29266A			N:S194L,N:T205I,ORF1a:T1682I,ORF1a:G2118D,ORF1b:P314L,S:D614G,S:P681H		38-46,1330-1337,1345-1347,1352-1373,1438-1455,1467-1589,2569-2839,3775-3778,3780-3781,3783-3785,3787-3791,5001-5277,6864-7322,8652-8661,8862-8879,8889-8891,19286-19585,19912-20480,21157-21416,22340-22342,22344-22346,22896-23016,23050-23054,23058-23060,23092-23112,23834-23956,24054-24086,24696-24703,25668-25710,25754-25756,25761-25790,25811-25814,25856-26107,26126-26135,26139-26207,27525-27808,293…		ChinaCDC_N_F:C28887T,Pasteur_IP4_P:G14118A	89403	37	29854	3000	126.667	bad	3720	10	0	good	0	24	-5	0	good	3		0	good	0
SRR14230091	20G	5.75741	good	27	0	0	18	0	853	0	1	C241T,T592C,C920T,C1059T,C1812T,A2522G,C3037T,C3646T,T4441C,C7162T,G8083A,C10319T,C13730T,C14408T,C14805T,G15444T,A18424G,C21304T,A23403G,G23587C,G25563T,G25907T,C27964T,C28472T,C28869T,A29116G,G29402T			N:P67S,N:P199L,N:D377Y,ORF1a:T265I,ORF1a:A516V,ORF1a:T753A,ORF1a:M2606I,ORF1a:L3352F,ORF1b:A88V,ORF1b:P314L,ORF1b:M659I,ORF1b:N1653D,ORF1b:R2613C,ORF3a:Q57H,ORF3a:G172V,ORF8:S24L,S:D614G,S:Q675H		39-47,2578-2838,19286-19488,19539-19549,21358-21371,27520-27808,29837-29902		Charit√©_RdRp_F:G15444T	89484	38	29902	3000	20.4815	good	853	10	0	good	0	24	3	12.5	good	11		0	good	0
SRR14230093	20A	17.4283	good	24	0	0	9	0	370	0	0	C241T,C703T,C1593T,C3037T,C4755T,C4900T,C8326T,C11109T,C11575T,C14408T,G18255T,C19029T,T19632C,A20268G,C22858T,A23403G,G23868T,G24124A,A28523G,C28603T,C28854T,C29546T,G29553T,C29730T			N:I84V,N:S194L,ORF1a:S443F,ORF1a:P1497L,ORF1a:A3615V,ORF1b:P314L,ORF1b:M1596I,S:D614G,S:G769V		10-47,19291-19338,19393-19440,19551-19552,19554-19557,21175,21180-21194,21215,21258-21261,21267-21269,27528-27658,27661-27693,27786,27789-27791,29837-29874			89499	9	29874	3000	2.59259	good	370	10	0	good	0	24	10	41.6667	mediocre	18		0	good	0
SRR14230094	20G	0	good	22	0	0	14	0	268	0	0	C241T,C1059T,C3037T,G8083A,C10319T,A10874G,C14408T,C14805T,C16887T,C16915T,C17436T,A18424G,C21304T,A23403G,G25563T,G25907T,C27498T,C27964T,G28376T,C28472T,C28849T,C28869T			N:A35S,N:P67S,N:P199L,ORF1a:T265I,ORF1a:M2606I,ORF1a:L3352F,ORF1a:N3537D,ORF1b:P314L,ORF1b:N1653D,ORF1b:R2613C,ORF3a:Q57H,ORF3a:G172V,ORF8:S24L,S:D614G		21-38,19287-19454,19469-19537,29844-29856			89420	20	29856	3000	0	good	268	10	0	good	0	24	-1	0	good	7		0	good	0
SRR14230095	20G	23.7141	good	21	0	0	13	0	1610	0	0	C241T,C1059T,G1820A,G1821A,C3037T,C5284T,C7604T,C9979T,C10319T,C14408T,C17678T,A18424G,A23403G,G24586T,G25009A,G25563T,G25907T,A26105C,C27964T,C28472T,C28869T			N:P67S,N:P199L,ORF1a:T265I,ORF1a:G519N,ORF1a:L3352F,ORF1b:P314L,ORF1b:T1404M,ORF1b:N1653D,ORF3a:Q57H,ORF3a:G172V,ORF3a:D238A,ORF8:S24L,S:D614G		14-39,2589-2592,5258-5260,5297-5495,5536,7036-7043,19286-19565,19931-20480,21161-21386,27527-27808,29842-29870,29902-29903			89586	13	29903	3000	48.5185	mediocre	1610	10	0	good	0	24	1	4.16667	good	9		0	good	0
SRR14230096	20G	0	good	16	0	0	14	0	38	0	0	C241T,C1059T,C3037T,A4269G,A5852G,C10319T,C12708T,C14408T,A18424G,A23403G,G25244T,G25563T,G25907T,C27964T,C28472T,C28869T			N:P67S,N:P199L,ORF1a:T265I,ORF1a:N1335S,ORF1a:I1863V,ORF1a:L3352F,ORF1a:A4148V,ORF1b:P314L,ORF1b:N1653D,ORF3a:Q57H,ORF3a:G172V,ORF8:S24L,S:D614G,S:V1228L		10-38,29837-29845			89444	9	29845	3000	0	good	38	10	0	good	0	24	-3	0	good	5		0	good	0
SRR14230098	20A	19.918	good	15	0	0	8	0	1505	0	2	C241T,G1444T,C3037T,C5310T,G6618A,C10741T,G13348T,C14408T,C16329T,A23403G,C23604A,C28854T,C28887T,G29266A,T29710C			N:S194L,N:T205I,ORF1a:L393F,ORF1a:T1682I,ORF1a:G2118D,ORF1b:P314L,S:D614G,S:P681H		29-49,2578-2834,5045-5106,5247-5275,6870-6873,7036-7044,19286-19577,20232-20317,20478-20479,21154-21386,23836-23892,23894-23995,24001-24007,24035-24041,24064-24082,25903-25912,25915,27521-27803,29837-29860		ChinaCDC_N_F:C28887T,ChinaCDC_ORF_F:G13348T	89436	28	29860	3000	44.6296	mediocre	1505	10	0	good	0	24	-3	0	good	5		0	good	0
SRR14230099	20C	2.37483	good	26	2	0	16	0	650	0	1	C241T,C1059T,A1180G,C3037T,C6730T,C6936T,C8090T,C9565T,C10029T,C11514T,C14408T,C16375T,C16694T,C19156T,T20748C,T23042C,A23403G,C23604A,C23709T,T24163C,T24451C,G25563T,T26767C,G27014T,C28887T,C29719T	2827129711		M:I82T,N:T205I,ORF1a:T265I,ORF1a:S2224F,ORF1a:L2609F,ORF1a:T3255I,ORF1a:T3750I,ORF1b:P314L,ORF1b:P970S,ORF1b:T1076I,ORF1b:H1897Y,ORF3a:Q57H,S:S494P,S:D614G,S:P681H,S:T716I		39-47,6856-6873,6883,6993,6998-7042,19287-19558,27520-27805,29837-29854		ChinaCDC_N_F:C28887T	89326	38	29854	3000	12.963	good	650	10	0	good	0	24	2	8.33333	good	10		0	good	0
SRR14421457	20I (Alpha, V1)	0.173611	good	37	19	0	26	6	69	0	4	C241T,C906T,C913T,C3037T,C3267T,A4386G,C5388A,C5986T,C6666T,T6954C,A12162G,C14408T,C14676T,C15279T,C15720T,T16176C,A17615G,A21137G,A23063T,C23271A,A23403G,C23604A,C23709T,T24506G,G24914C,G25135T,C26110T,C27972T,G28048T,A28111G,G28280C,A28281T,T28282A,G28881A,G28882A,G28883C,C28977T	11288-11296,21765-21770,21992-21994,28271		N:D3L,N:R203K,N:G204R,N:S235F,ORF1a:T214I,ORF1a:T1001I,ORF1a:N1374S,ORF1a:A1708D,ORF1a:P2134L,ORF1a:I2230T,ORF1a:Q3966R,ORF1b:P314L,ORF1b:K1383R,ORF1b:K2557R,ORF3a:P240S,ORF8:Q27*,ORF8:R52I,ORF8:Y73C,S:N501Y,S:A570D,S:D614G,S:P681H,S:T716I,S:S982A,S:D1118H,S:K1191N	ORF1a:S3675-,ORF1a:G3676-,ORF1a:F3677-,S:H69-,S:V70-,S:Y144-	1-12,29847-29903		ChinaCDC_N_F:G28881A;G28882A;G28883C,ChinaCDC_N_R:C28977T	89476	0	29903	3000	0	good	69	10	0	good	0	24	1	4.16667	good	9		0	good	0
SRR14421458	20I (Alpha, V1)	1.5625	good	37	19	0	23	6	51	0	5	C241T,C913T,C3037T,C3267T,G3896T,C5388A,C5986T,T6954C,C9451T,G11083T,C14408T,C14676T,T15096C,C15279T,T16176C,C21762T,A23063T,C23271A,A23403G,C23604A,C23709T,T24506G,G24914C,C24919T,T27597C,C27972T,G28048T,A28095T,A28111G,G28280C,A28281T,T28282A,G28881A,G28882A,G28883C,C28977T,A29163C	11288-11296,21765-21770,21992-21994,28271		N:D3L,N:R203K,N:G204R,N:S235F,N:D297A,ORF1a:T1001I,ORF1a:V1211F,ORF1a:A1708D,ORF1a:I2230T,ORF1a:L3606F,ORF1b:P314L,ORF8:Q27*,ORF8:R52I,ORF8:K68*,ORF8:Y73C,S:A67V,S:N501Y,S:A570D,S:D614G,S:P681H,S:T716I,S:S982A,S:D1118H	ORF1a:S3675-,ORF1a:G3676-,ORF1a:F3677-,S:H69-,S:V70-,S:Y144-	1,29854-29903		HKU_N_F:A29163C,ChinaCDC_N_F:G28881A;G28882A;G28883C,ChinaCDC_N_R:C28977T	89476	0	29903	3000	0	good	51	10	0	good	0	24	3	12.5	good	11		0	good	0
SRR14421461	21F (Iota)	0	good	21	10	0	18	3	54	0	1	C241T,C1059T,C3037T,C9207T,T9867C,C14408T,A16500C,G16935T,A20262G,C21575T,C21846T,A22320G,G23012A,A23403G,C23664T,G25489T,C25517T,G25563T,C27925T,C28869T,G28975A	11288-11296,28271		N:P199L,N:M234I,ORF1a:T265I,ORF1a:S2981F,ORF1a:L3201P,ORF1b:P314L,ORF1b:Q1011H,ORF1b:M1156I,ORF3a:A33S,ORF3a:P42L,ORF3a:Q57H,ORF8:T11I,S:L5F,S:T95I,S:D253G,S:E484K,S:D614G,S:A701V	ORF1a:S3675-,ORF1a:G3676-,ORF1a:F3677-	3-7,29855-29903		ChinaCDC_N_R:G28975A	89576	2	29903	3000	0	good	54	10	0	good	0	24	-3	0	good	5		0	good	0
SRR14421462	20I (Alpha, V1)	4.34028	good	41	19	0	27	6	29	0	5	C241T,C913T,C2110T,G2272T,G2782T,C3037T,C3267T,C4113T,C4456T,C5388A,C5986T,T6954C,G11312A,C14120T,C14408T,C14676T,C15279T,T16176C,C16733T,G19109A,C19390T,G22094T,A23063T,C23271A,A23403G,C23604A,C23709T,T24506G,C24904T,G24914C,C27972T,G28048T,A28095T,A28111G,G28280C,A28281T,T28282A,G28881A,G28882A,G28883C,C28977T	11288-11296,21765-21770,21992-21994,28271		N:D3L,N:R203K,N:G204R,N:S235F,ORF1a:K669N,ORF1a:T1001I,ORF1a:A1283V,ORF1a:A1708D,ORF1a:I2230T,ORF1a:V3683I,ORF1b:P218L,ORF1b:P314L,ORF1b:S1089L,ORF1b:S1881N,ORF1b:P1975S,ORF8:Q27*,ORF8:R52I,ORF8:K68*,ORF8:Y73C,S:D178Y,S:N501Y,S:A570D,S:D614G,S:P681H,S:T716I,S:S982A,S:D1118H	ORF1a:S3675-,ORF1a:G3676-,ORF1a:F3677-,S:H69-,S:V70-,S:Y144-	3-12,29855-29869,29900-29903		ChinaCDC_N_F:G28881A;G28882A;G28883C,ChinaCDC_N_R:C28977T,Pasteur_IP4_P:C14120T	89454	2	29903	3000	0	good	29	10	0	good	0	24	5	20.8333	good	13		0	good	0
SRR14421463	21C (Epsilon)	2.12944	good	27	0	0	14	0	694	0	2	C241T,C593T,C1059T,C2395T,C3037T,C8947T,C10156T,C12100T,A12878G,C14408T,C14724T,G17014T,T19015C,G21600T,G22018T,T22917G,T23155C,A23403G,C24109T,T24349C,G25563T,C26681T,G27890T,G28191T,A28272T,C28887T,G28975T			N:T205I,N:M234I,ORF1a:H110Y,ORF1a:T265I,ORF1a:I4205V,ORF1b:P314L,ORF1b:D1183Y,ORF1b:F1850L,ORF3a:Q57H,ORF8:V100L,S:S13I,S:W152C,S:L452R,S:D614G		3-38,2584-2832,5260-5263,6869-6871,6873-6888,7036-7117,19549-19557,27528-27791,29839-29869		ChinaCDC_N_F:C28887T,ChinaCDC_N_R:G28975T	89595	2	29903	3000	14.5926	good	694	10	0	good	0	24	-2	0	good	6		0	good	0
SRR14421464	20J (Gamma, V3)	7.17049	good	35	9	4	23	3	1023	0	3	C241T,C346T,T733C,C3037T,C3828T,A5648C,A6319G,A6613G,A8122G,C10790T,C12778T,C13860T,C14408T,G17259T,C21614T,C21621A,C21638T,G21974T,G22132T,A22812C,G23012A,A23063T,A23403G,C23525T,C24642T,G25088T,T26149C,G28167A,C28512G,C28603T,A28877T,G28878C,G28881A,G28882A,G28883C	11288-11296	28263:AACA	N:P80R,N:R203K,N:G204R,ORF1a:S1188L,ORF1a:K1795Q,ORF1a:H3509Y,ORF1b:P314L,ORF1b:E1264D,ORF3a:S253P,ORF8:E92K,ORF9b:Q77E,S:L18F,S:T20N,S:P26S,S:D138Y,S:R190S,S:K417T,S:E484K,S:N501Y,S:D614G,S:H655Y,S:T1027I,S:V1176F	ORF1a:S3675-,ORF1a:G3676-,ORF1a:F3677-	32-38,2585-2832,3772-3778,5260-5263,6869-6892,7036-7069,7221-7271,27528-27808,29373-29414,29421-29426,29464-29467,29489,29501-29505,29564-29870,29902-29903		ChinaCDC_N_F:G28881A;G28882A;G28883C	89436	31	29903	3000	26.7778	good	1023	10	0	good	0	24	-2	0	good	6		0	good	0
SRR14421465	20J (Gamma, V3)	6.99309	good	35	9	4	23	3	1014	0	3	C241T,C346T,T733C,C3037T,C3828T,A5648C,A6319G,A6613G,A8122G,C10790T,C12778T,C13860T,C14408T,G17259T,C21614T,C21621A,C21638T,G21974T,G22132T,A22812C,G23012A,A23063T,A23403G,C23525T,C24642T,G25088T,T26149C,G28167A,C28512G,C28603T,A28877T,G28878C,G28881A,G28882A,G28883C	11288-11296	28263:AACA	N:P80R,N:R203K,N:G204R,ORF1a:S1188L,ORF1a:K1795Q,ORF1a:H3509Y,ORF1b:P314L,ORF1b:E1264D,ORF3a:S253P,ORF8:E92K,ORF9b:Q77E,S:L18F,S:T20N,S:P26S,S:D138Y,S:R190S,S:K417T,S:E484K,S:N501Y,S:D614G,S:H655Y,S:T1027I,S:V1176F	ORF1a:S3675-,ORF1a:G3676-,ORF1a:F3677-	33-38,2586-2592,2634-2832,3576-3595,3603-3604,3715-3733,3756-3761,3771-3778,5254-5263,6874-6884,7036-7161,19293-19297,27527-27803,29373-29451,29469-29500,29666-29870,29902-29903		ChinaCDC_N_F:G28881A;G28882A;G28883C	89433	32	29903	3000	26.4444	good	1014	10	0	good	0	24	-2	0	good	6		0	good	0
SRR14421466	20J (Gamma, V3)	0.005487	good	37	9	4	23	3	320	0	3	C241T,C346T,T733C,C2749T,C3037T,C3828T,A5648C,A6319G,A6613G,A8122G,C10790T,C12778T,C13860T,C14408T,G17259T,C21614T,C21621A,C21638T,G21974T,G22132T,A22812C,G23012A,A23063T,A23403G,C23525T,C24642T,G25088T,T26149C,G28167A,C28512G,C28603T,A28877T,G28878C,G28881A,G28882A,G28883C,T29834A	11288-11296	28263:AACA	N:P80R,N:R203K,N:G204R,ORF1a:S1188L,ORF1a:K1795Q,ORF1a:H3509Y,ORF1b:P314L,ORF1b:E1264D,ORF3a:S253P,ORF8:E92K,ORF9b:Q77E,S:L18F,S:T20N,S:P26S,S:D138Y,S:R190S,S:K417T,S:E484K,S:N501Y,S:D614G,S:H655Y,S:T1027I,S:V1176F	ORF1a:S3675-,ORF1a:G3676-,ORF1a:F3677-	8-12,27527-27808,29837-29869		ChinaCDC_N_F:G28881A;G28882A;G28883C	89500	7	29903	3000	0.740741	good	320	10	0	good	0	24	-1	0	good	7		0	good	0
SRR14421467	20I (Alpha, V1)	2.77778	good	37	19	0	21	6	50	0	4	T99C,C241T,C913T,C3037T,C3267T,C5284T,C5388A,C5986T,T6954C,A9238G,C10369T,C14408T,C14676T,C15279T,T16176C,C17004T,A17615G,G20991A,A23063T,C23271A,A23403G,C23604A,C23709T,T24506G,G24914C,G26062T,G26065T,C27972T,G28048T,A28111G,G28280C,A28281T,T28282A,G28881A,G28882A,G28883C,C28977T	11288-11296,21765-21770,21992-21994,28271		N:D3L,N:R203K,N:G204R,N:S235F,ORF1a:T1001I,ORF1a:A1708D,ORF1a:I2230T,ORF1b:P314L,ORF1b:K1383R,ORF3a:G224C,ORF3a:V225F,ORF8:Q27*,ORF8:R52I,ORF8:Y73C,S:N501Y,S:A570D,S:D614G,S:P681H,S:T716I,S:S982A,S:D1118H	ORF1a:S3675-,ORF1a:G3676-,ORF1a:F3677-,S:H69-,S:V70-,S:Y144-	1,29855-29903		ChinaCDC_N_F:G28881A;G28882A;G28883C,ChinaCDC_N_R:C28977T	89476	0	29903	3000	0	good	50	10	0	good	0	24	4	16.6667	good	12		0	good	0
SRR14421469	20I (Alpha, V1)	11.0392	good	35	19	0	22	6	1190	0	5	C241T,C913T,C2110T,G2164T,C3037T,C3267T,C5388A,C5986T,T6954C,G7042T,C14120T,C14408T,C14676T,C15279T,T16176C,C17762T,A23063T,C23271A,A23403G,C23604A,C23709T,T24506G,G24914C,G25644T,C27972T,G28048T,A28111G,G28280C,A28281T,T28282A,G28881A,G28882A,G28883C,C28977T,G29044A	11288-11296,21765-21770,21992-21994,28271		N:D3L,N:R203K,N:G204R,N:S235F,ORF1a:E633D,ORF1a:T1001I,ORF1a:A1708D,ORF1a:I2230T,ORF1a:M2259I,ORF1b:P218L,ORF1b:P314L,ORF1b:A1432V,ORF8:Q27*,ORF8:R52I,ORF8:Y73C,S:N501Y,S:A570D,S:D614G,S:P681H,S:T716I,S:S982A,S:D1118H	ORF1a:S3675-,ORF1a:G3676-,ORF1a:F3677-,S:H69-,S:V70-,S:Y144-	36-38,2585-2832,6880-6892,19293-19558,21163-21366,23842-23844,24069-24074,25668-25704,26033-26107,27528-27791,28775-28779,28784-28787,28934,28941,29844-29903		ChinaCDC_N_F:G28881A;G28882A;G28883C,ChinaCDC_N_R:C28977T,Pasteur_IP4_P:C14120T	89379	35	29903	3000	32.963	mediocre	1190	10	0	good	0	24	1	4.16667	good	9		0	good	0
SRR14421470	20I (Alpha, V1)	0.526968	good	36	19	0	23	6	496	0	5	C241T,C913T,C2110T,G2164T,C3037T,C3267T,C5388A,C5986T,T6954C,G7042T,C14120T,C14408T,C14676T,C15279T,T16176C,C17762T,A23063T,C23271A,A23403G,C23604A,C23709T,T24506G,G24914C,G25644T,C27972T,G28048T,A28095T,A28111G,G28280C,A28281T,T28282A,G28881A,G28882A,G28883C,C28977T,G29044A	11288-11296,21765-21770,21992-21994,28271		N:D3L,N:R203K,N:G204R,N:S235F,ORF1a:E633D,ORF1a:T1001I,ORF1a:A1708D,ORF1a:I2230T,ORF1a:M2259I,ORF1b:P218L,ORF1b:P314L,ORF1b:A1432V,ORF8:Q27*,ORF8:R52I,ORF8:K68*,ORF8:Y73C,S:N501Y,S:A570D,S:D614G,S:P681H,S:T716I,S:S982A,S:D1118H	ORF1a:S3675-,ORF1a:G3676-,ORF1a:F3677-,S:H69-,S:V70-,S:Y144-	31-37,19291-19553,21162-21366,27788-27790,29852-29869		ChinaCDC_N_F:G28881A;G28882A;G28883C,ChinaCDC_N_R:C28977T,Pasteur_IP4_P:C14120T	89390	30	29903	3000	7.25926	good	496	10	0	good	0	24	0	0	good	8		0	good	0
SRR14421471	20I (Alpha, V1)	8.50694	good	43	19	0	27	6	15	0	5	C241T,C913T,C1314T,C2110T,G2272C,G2782T,C3037T,C3267T,C4113T,C4456T,T5077C,C5388A,C5986T,T6954C,G11312A,C14120T,C14408T,C14676T,C14937T,C15279T,T16176C,C16733T,C19390T,G22094T,A23063T,C23271A,A23403G,C23604A,C23709T,T24506G,C24904T,G24914C,C27972T,G28048T,A28095T,A28111G,G28280C,A28281T,T28282A,G28881A,G28882A,G28883C,C28977T	11288-11296,21765-21770,21992-21994,28271		N:D3L,N:R203K,N:G204R,N:S235F,ORF1a:T350I,ORF1a:K669N,ORF1a:T1001I,ORF1a:A1283V,ORF1a:A1708D,ORF1a:I2230T,ORF1a:V3683I,ORF1b:P218L,ORF1b:P314L,ORF1b:S1089L,ORF1b:P1975S,ORF8:Q27*,ORF8:R52I,ORF8:K68*,ORF8:Y73C,S:D178Y,S:N501Y,S:A570D,S:D614G,S:P681H,S:T716I,S:S982A,S:D1118H	ORF1a:S3675-,ORF1a:G3676-,ORF1a:F3677-,S:H69-,S:V70-,S:Y144-	1,29858-29870,29903		ChinaCDC_N_F:G28881A;G28882A;G28883C,ChinaCDC_N_R:C28977T,Pasteur_IP4_P:C14120T	89452	0	29903	3000	0	good	15	10	0	good	0	24	7	29.1667	good	15		0	good	0
SRR14421472	20C	0.694664	good	21	0	0	15	0	304	0	2	A4C,C241T,C1059T,C3037T,G3231T,C3457T,G3638T,A12850G,A14107T,C14408T,G14622T,C21364T,A23064C,G23401T,A23403G,C23481T,G25563T,A25590T,A25986C,G28460A,C28890T			N:D63N,N:S206F,ORF1a:T265I,ORF1a:G989V,ORF1a:G1125C,ORF1b:I214L,ORF1b:P314L,ORF1b:P2633S,ORF3a:Q57H,ORF3a:K66N,ORF3a:K198N,S:N501T,S:Q613H,S:D614G,S:S640F		1,19293-19301,19308-19312,19321-19327,27528-27790,29852-29870		ChinaCDC_N_F:C28890T,Pasteur_IP4_P:A14107T	89625	0	29903	3000	0.148148	good	304	10	0	good	0	24	2	8.33333	good	10		0	good	0
SRR14421474	21F (Iota)	0	good	23	10	0	17	3	54	0	2	A143G,C241T,C1059T,C3037T,C6982T,T9867C,C14408T,C15720T,A16500C,G17019T,A20262G,C21575T,C21846T,A22320G,G23012A,A23403G,C23664T,C25517T,G25563T,C27925T,C28869T,G28895T,G28975A	11288-11296,28271		N:P199L,N:A208S,N:M234I,ORF1a:T265I,ORF1a:L3201P,ORF1b:P314L,ORF1b:Q1011H,ORF1b:E1184D,ORF3a:P42L,ORF3a:Q57H,ORF8:T11I,S:L5F,S:T95I,S:D253G,S:E484K,S:D614G,S:A701V	ORF1a:S3675-,ORF1a:G3676-,ORF1a:F3677-	3-4,29852-29903		ChinaCDC_N_F:G28895T,ChinaCDC_N_R:G28975A	89568	2	29903	3000	0	good	54	10	0	good	0	24	-2	0	good	6		0	good	0
SRR14421475	20J (Gamma, V3)	0	good	37	9	4	23	3	70	0	3	C241T,C346T,T733C,C2749T,C3037T,C3828T,A5648C,A6319G,A6613G,A8122G,C10790T,C12778T,C13860T,C14408T,G17259T,C21614T,C21621A,C21638T,G21974T,G22132T,A22812C,G23012A,A23063T,A23403G,C23525T,C24642T,G25088T,T26149C,G28167A,C28512G,C28603T,A28877T,G28878C,G28881A,G28882A,G28883C,T29834A	11288-11296	28263:AACA	N:P80R,N:R203K,N:G204R,ORF1a:S1188L,ORF1a:K1795Q,ORF1a:H3509Y,ORF1b:P314L,ORF1b:E1264D,ORF3a:S253P,ORF8:E92K,ORF9b:Q77E,S:L18F,S:T20N,S:P26S,S:D138Y,S:R190S,S:K417T,S:E484K,S:N501Y,S:D614G,S:H655Y,S:T1027I,S:V1176F	ORF1a:S3675-,ORF1a:G3676-,ORF1a:F3677-	1-4,29837-29902		ChinaCDC_N_F:G28881A;G28882A;G28883C	89518	0	29902	3000	0	good	70	10	0	good	0	24	-1	0	good	7		0	good	0
SRR14421476	21F (Iota)	0	good	21	10	0	16	3	284	0	1	A143G,C241T,C1059T,C3037T,A3121C,T9867C,C14408T,C15720T,A16500C,A20262G,C21575T,C21846T,A22320G,G23012A,A23403G,C23664T,C25517T,G25563T,C27925T,C28869T,G28975A	11288-11296,28271		N:P199L,N:M234I,ORF1a:T265I,ORF1a:E952D,ORF1a:L3201P,ORF1b:P314L,ORF1b:Q1011H,ORF3a:P42L,ORF3a:Q57H,ORF8:T11I,S:L5F,S:T95I,S:D253G,S:E484K,S:D614G,S:A701V	ORF1a:S3675-,ORF1a:G3676-,ORF1a:F3677-	4-10,19291-19326,19331-19554,29837-29853		ChinaCDC_N_R:G28975A	89423	3	29853	3000	0	good	284	10	0	good	0	24	-4	0	good	4		0	good	0
SRR14421477	21F (Iota)	0	good	21	10	0	15	3	50	0	1	A143G,C241T,C1059T,C3037T,T9867C,C14408T,C15720T,A16500C,A20262G,C21575T,C21846T,A22320G,G23012A,A23403G,C23664T,C23896T,C25517T,G25563T,C27925T,C28869T,G28975A	11288-11296,28271		N:P199L,N:M234I,ORF1a:T265I,ORF1a:L3201P,ORF1b:P314L,ORF1b:Q1011H,ORF3a:P42L,ORF3a:Q57H,ORF8:T11I,S:L5F,S:T95I,S:D253G,S:E484K,S:D614G,S:A701V	ORF1a:S3675-,ORF1a:G3676-,ORF1a:F3677-	3-5,29855-29901		ChinaCDC_N_R:G28975A	89570	2	29901	3000	0	good	50	10	0	good	0	24	-4	0	good	4		0	good	0
SRR14421478	20I (Alpha, V1)	0	good	33	19	0	22	6	14	0	4	C241T,C913T,C2453T,C3037T,C3267T,C5388A,C5986T,T6954C,C14408T,C14676T,C15279T,T16176C,A22025C,A23063T,C23271A,A23403G,C23604A,C23709T,T24506G,G24914C,C27294T,C27577T,C27635T,C27972T,G28048T,A28111G,G28280C,A28281T,T28282A,G28881A,G28882A,G28883C,C28977T	11288-11296,21765-21770,21992-21994,28271		N:D3L,N:R203K,N:G204R,N:S235F,ORF1a:L730F,ORF1a:T1001I,ORF1a:A1708D,ORF1a:I2230T,ORF1b:P314L,ORF7a:Q62*,ORF7a:S81L,ORF8:Q27*,ORF8:R52I,ORF8:Y73C,S:S155R,S:N501Y,S:A570D,S:D614G,S:P681H,S:T716I,S:S982A,S:D1118H	ORF1a:S3675-,ORF1a:G3676-,ORF1a:F3677-,S:H69-,S:V70-,S:Y144-	1-4,29862-29870,29903		ChinaCDC_N_F:G28881A;G28882A;G28883C,ChinaCDC_N_R:C28977T	89492	0	29903	3000	0	good	14	10	0	good	0	24	0	0	good	8		0	good	0
SRR14421480	20G	6.63359	good	24	0	0	18	0	958	0	0	C241T,C1059T,C3037T,T7348A,G8083A,A10275G,C10319T,C12439T,G12578T,C13119T,C14408T,C14805T,C18131T,A18424G,C21727T,C22388T,A23403G,C25513T,G25563T,G25907T,C27964T,C28472T,C28869T,A29005C			N:P67S,N:P199L,N:Q244H,ORF1a:T265I,ORF1a:N2361K,ORF1a:M2606I,ORF1a:Q3337R,ORF1a:L3352F,ORF1a:D4105Y,ORF1a:A4285V,ORF1b:P314L,ORF1b:T1555I,ORF1b:N1653D,ORF3a:L41F,ORF3a:Q57H,ORF3a:G172V,ORF8:S24L,S:D614G		36-37,19293-19558,21163-21371,27528-27791,29687-29903			89508	35	29903	3000	24.3704	good	958	10	0	good	0	24	2	8.33333	good	10		0	good	0
SRR14421482	20I (Alpha, V1)	8.50694	good	41	19	0	25	6	17	0	5	C241T,C913T,C2110T,G2782T,C3037T,C3267T,C4456T,C5388A,C5986T,T6954C,G11312A,C14120T,C14408T,C14676T,C15279T,T16176C,C16733T,C19390T,C21302T,C21304A,G21305A,A23063T,C23271A,A23403G,G23518T,C23604A,C23709T,T24506G,C24904T,G24914C,C27799T,C27972T,G28048T,A28111G,G28280C,A28281T,T28282A,G28881A,G28882A,G28883C,C28977T	11288-11296,21765-21770,21992-21994,28271		N:D3L,N:R203K,N:G204R,N:S235F,ORF1a:T1001I,ORF1a:A1708D,ORF1a:I2230T,ORF1a:V3683I,ORF1b:P218L,ORF1b:P314L,ORF1b:S1089L,ORF1b:P1975S,ORF1b:P2612L,ORF1b:R2613N,ORF7b:A15V,ORF8:Q27*,ORF8:R52I,ORF8:Y73C,S:N501Y,S:A570D,S:D614G,S:P681H,S:T716I,S:S982A,S:D1118H	ORF1a:S3675-,ORF1a:G3676-,ORF1a:F3677-,S:H69-,S:V70-,S:Y144-	29857-29873		ChinaCDC_N_F:G28881A;G28882A;G28883C,ChinaCDC_N_R:C28977T,Pasteur_IP4_P:C14120T	89364	2	29873	3000	0	good	17	10	0	good	0	24	7	29.1667	good	15		0	good	0
SRR14421483	20I (Alpha, V1)	4.34028	good	40	19	0	26	6	148	0	5	C241T,C913T,C2110T,G2272T,G2782T,C3037T,C3267T,C4113T,C4456T,C5388A,C5986T,T6954C,G11312A,C14120T,C14408T,C14676T,C15279T,T16176C,C16733T,G22094T,A23063T,C23271A,A23403G,C23604A,C23709T,T24506G,C24904T,G24914C,G25456A,C27972T,G28048T,A28095T,A28111G,G28280C,A28281T,T28282A,G28881A,G28882A,G28883C,C28977T	11288-11296,21765-21770,21992-21994,28271		N:D3L,N:R203K,N:G204R,N:S235F,ORF1a:K669N,ORF1a:T1001I,ORF1a:A1283V,ORF1a:A1708D,ORF1a:I2230T,ORF1a:V3683I,ORF1b:P218L,ORF1b:P314L,ORF1b:S1089L,ORF3a:D22N,ORF8:Q27*,ORF8:R52I,ORF8:K68*,ORF8:Y73C,S:D178Y,S:N501Y,S:A570D,S:D614G,S:P681H,S:T716I,S:S982A,S:D1118H	ORF1a:S3675-,ORF1a:G3676-,ORF1a:F3677-,S:H69-,S:V70-,S:Y144-	19291-19409,29842-29869,29903		ChinaCDC_N_F:G28881A;G28882A;G28883C,ChinaCDC_N_R:C28977T,Pasteur_IP4_P:C14120T	89350	38	29903	3000	0	good	148	10	0	good	0	24	5	20.8333	good	13		0	good	0
SRR14421484	20I (Alpha, V1)	0.694444	good	38	19	0	28	6	58	0	4	C241T,C906T,C913T,C3037T,C3267T,C5388A,C5986T,C6666T,T6954C,C12114T,A12162G,C14408T,C14676T,C15279T,C15720T,T16176C,A17615G,A21137G,A23063T,C23271A,A23403G,C23604A,C23709T,T24506G,G24914C,G25135T,C26110T,C27972T,G28048T,A28111G,G28280C,A28281T,T28282A,G28395A,G28881A,G28882A,G28883C,C28977T	11288-11296,21765-21770,21992-21994,28271		N:D3L,N:R41Q,N:R203K,N:G204R,N:S235F,ORF1a:T214I,ORF1a:T1001I,ORF1a:A1708D,ORF1a:P2134L,ORF1a:I2230T,ORF1a:S3950F,ORF1a:Q3966R,ORF1b:P314L,ORF1b:K1383R,ORF1b:K2557R,ORF3a:P240S,ORF8:Q27*,ORF8:R52I,ORF8:Y73C,ORF9b:G38S,S:N501Y,S:A570D,S:D614G,S:P681H,S:T716I,S:S982A,S:D1118H,S:K1191N	ORF1a:S3675-,ORF1a:G3676-,ORF1a:F3677-,S:H69-,S:V70-,S:Y144-	1-8,29854-29903		ChinaCDC_N_F:G28881A;G28882A;G28883C,ChinaCDC_N_R:C28977T	89472	0	29903	3000	0	good	58	10	0	good	0	24	2	8.33333	good	10		0	good	0
SRR14421485	20I (Alpha, V1)	14.5012	good	35	19	0	21	6	1322	0	5	C241T,C912T,C913T,T1700C,C2110T,G2782T,C3037T,C3267T,C4456T,C5388A,C5986T,T6954C,C14120T,C14408T,C14676T,C14889T,C15279T,T16176C,A23063T,C23271A,A23403G,C23604A,C23709T,T24506G,G24914C,C27972T,G28048T,A28111G,G28280C,A28281T,T28282A,G28881A,G28882A,G28883C,C28977T	11288-11296,21765-21770,21992-21994,28271		N:D3L,N:R203K,N:G204R,N:S235F,ORF1a:S216F,ORF1a:S479P,ORF1a:T1001I,ORF1a:A1708D,ORF1a:I2230T,ORF1b:P218L,ORF1b:P314L,ORF8:Q27*,ORF8:R52I,ORF8:Y73C,S:N501Y,S:A570D,S:D614G,S:P681H,S:T716I,S:S982A,S:D1118H	ORF1a:S3675-,ORF1a:G3676-,ORF1a:F3677-,S:H69-,S:V70-,S:Y144-	31-37,2585-2592,14920-15184,19291-19570,21163-21371,23836-24018,25970-26103,26118-26133,26188-26204,27528-27667,29809-29869,29902-29903		ChinaCDC_N_F:G28881A;G28882A;G28883C,ChinaCDC_N_R:C28977T,Pasteur_IP4_P:C14120T	89394	30	29903	3000	37.8519	mediocre	1322	10	0	good	0	24	1	4.16667	good	9		0	good	0
SRR14421486	20I (Alpha, V1)	0.004952	good	36	19	0	25	6	319	0	5	C241T,C913T,C2110T,C3037T,C3267T,C4296T,C5388A,G5554T,C5986T,T6954C,G7042T,C14120T,C14408T,C14676T,C15279T,T16176C,C20470A,A23063T,C23271A,A23403G,C23604A,C23709T,T24506G,G24914C,G25471T,C27972T,G28048T,A28095T,A28111G,G28280C,A28281T,T28282A,G28881A,G28882A,G28883C,C28977T	11288-11296,21765-21770,21992-21994,28271		N:D3L,N:R203K,N:G204R,N:S235F,ORF1a:T1001I,ORF1a:T1344I,ORF1a:A1708D,ORF1a:K1763N,ORF1a:I2230T,ORF1a:M2259I,ORF1b:P218L,ORF1b:P314L,ORF1b:Q2335K,ORF3a:D27Y,ORF8:Q27*,ORF8:R52I,ORF8:K68*,ORF8:Y73C,S:N501Y,S:A570D,S:D614G,S:P681H,S:T716I,S:S982A,S:D1118H	ORF1a:S3675-,ORF1a:G3676-,ORF1a:F3677-,S:H69-,S:V70-,S:Y144-	5-38,19291-19553,29852-29873		ChinaCDC_N_F:G28881A;G28882A;G28883C,ChinaCDC_N_R:C28977T,Pasteur_IP4_P:C14120T	89378	4	29873	3000	0.703704	good	319	10	0	good	0	24	0	0	good	8		0	good	0
SRR14421488	20I (Alpha, V1)	0	good	36	19	0	21	6	175	0	4	C241T,T820C,C913T,C3037T,C3267T,C5388A,C5986T,T6954C,C8140T,C14408T,C14676T,T15096C,C15279T,T16176C,C16393T,A23063T,C23271A,A23403G,C23604A,C23709T,T24506G,G24914C,G25785T,C27972T,G28048T,A28095T,A28111G,G28280C,A28281T,T28282A,G28881A,G28882A,G28883C,C28977T,C29272T,G29764A	11288-11296,21765-21770,21992-21994,28271		N:D3L,N:R203K,N:G204R,N:S235F,ORF1a:T1001I,ORF1a:A1708D,ORF1a:I2230T,ORF1b:P314L,ORF1b:P976S,ORF3a:W131C,ORF8:Q27*,ORF8:R52I,ORF8:K68*,ORF8:Y73C,S:N501Y,S:A570D,S:D614G,S:P681H,S:T716I,S:S982A,S:D1118H	ORF1a:S3675-,ORF1a:G3676-,ORF1a:F3677-,S:H69-,S:V70-,S:Y144-	3-4,19291-19454,29852-29860		ChinaCDC_N_F:G28881A;G28882A;G28883C,ChinaCDC_N_R:C28977T	89345	2	29860	3000	0	good	175	10	0	good	0	24	0	0	good	8		0	good	0
SRR14421490	20I (Alpha, V1)	7.2816	good	39	19	0	25	6	873	0	5	C241T,C913T,C2110T,G2272T,G2782T,C3037T,C3267T,C4113T,C4456T,C5388A,C5986T,T6954C,G11312A,C14120T,C14408T,C14676T,C15279T,T16176C,C16733T,G22094T,A23063T,C23271A,A23403G,C23604A,C23709T,T24506G,C24904T,G24914C,C27972T,G28048T,A28095T,A28111G,G28280C,A28281T,T28282A,G28881A,G28882A,G28883C,C28977T	11288-11296,21765-21770,21992-21994,28271		N:D3L,N:R203K,N:G204R,N:S235F,ORF1a:K669N,ORF1a:T1001I,ORF1a:A1283V,ORF1a:A1708D,ORF1a:I2230T,ORF1a:V3683I,ORF1b:P218L,ORF1b:P314L,ORF1b:S1089L,ORF8:Q27*,ORF8:R52I,ORF8:K68*,ORF8:Y73C,S:D178Y,S:N501Y,S:A570D,S:D614G,S:P681H,S:T716I,S:S982A,S:D1118H	ORF1a:S3675-,ORF1a:G3676-,ORF1a:F3677-,S:H69-,S:V70-,S:Y144-	32-38,2663-2707,19291-19558,21162-21382,21384-21386,27528-27791,29837-29901		ChinaCDC_N_F:G28881A;G28882A;G28883C,ChinaCDC_N_R:C28977T,Pasteur_IP4_P:C14120T	89369	31	29901	3000	21.2222	good	873	10	0	good	0	24	4	16.6667	good	12		0	good	0
SRR14421491	20I (Alpha, V1)	1.45783	good	34	19	0	24	6	626	0	4	C241T,C913T,C2453T,C3037T,C3267T,C5388A,C5986T,T6954C,C14408T,C14676T,C15279T,T16176C,G18651T,C21855T,G21974C,A23063T,C23271A,A23403G,C23604A,C23709T,T24506G,G24914C,G27430T,C27972T,G28048T,C28054T,A28111G,G28280C,A28281T,T28282A,G28881A,G28882A,G28883C,C28977T	11288-11296,21765-21770,21992-21994,28271		N:D3L,N:R203K,N:G204R,N:S235F,ORF1a:L730F,ORF1a:T1001I,ORF1a:A1708D,ORF1a:I2230T,ORF1b:P314L,ORF1b:E1728D,ORF7a:A13S,ORF8:Q27*,ORF8:R52I,ORF8:S54L,ORF8:Y73C,S:S98F,S:D138H,S:N501Y,S:A570D,S:D614G,S:P681H,S:T716I,S:S982A,S:D1118H	ORF1a:S3675-,ORF1a:G3676-,ORF1a:F3677-,S:H69-,S:V70-,S:Y144-	32-38,19291-19558,21163-21197,27528-27791,29852-29903		ChinaCDC_N_F:G28881A;G28882A;G28883C,ChinaCDC_N_R:C28977T	89395	31	29903	3000	12.0741	good	626	10	0	good	0	24	0	0	good	8		0	good	0
SRR14421492	21F (Iota)	0	good	25	33	0	18	3	61	0	1	C241T,C1059T,C3037T,G6101A,A7201G,C8809T,C9559T,T9867C,C9967T,C14408T,A16500C,A20262G,C21575T,C21846T,A22320G,G22992A,A23403G,A24432G,C25517T,G25563T,A25968G,C27739T,C27925T,C28311T,T28879G	11288-11296,28271,29738-29760		N:P13L,N:S202R,ORF1a:T265I,ORF1a:G1946S,ORF1a:L3201P,ORF1b:P314L,ORF1b:Q1011H,ORF3a:P42L,ORF3a:Q57H,ORF7a:L116F,ORF8:T11I,ORF9b:P10S,S:L5F,S:T95I,S:D253G,S:S477N,S:D614G,S:Q957R	ORF1a:S3675-,ORF1a:G3676-,ORF1a:F3677-	2-12,29854-29903		USCDC_N1_P:C28311T	89488	1	29903	3000	0	good	61	10	0	good	0	24	-3	0	good	5		0	good	0
SRR14421494	20I (Alpha, V1)	31.3803	mediocre	39	19	0	25	6	1704	0	5	C241T,C913T,C2110T,G2272T,C3037T,C3267T,C4113T,C4456T,C5388A,C5986T,G11312A,C14120T,C14408T,C14676T,C14925T,C15279T,T16176C,C16733T,G22094T,A23063T,C23271A,A23403G,C23604A,C23709T,T24506G,C24904T,G24914C,C27937T,C27972T,G28048T,A28095T,A28111G,G28280C,A28281T,T28282A,G28881A,G28882A,G28883C,C28977T	11288-11296,21765-21770,21992-21994,28271		N:D3L,N:R203K,N:G204R,N:S235F,ORF1a:K669N,ORF1a:T1001I,ORF1a:A1283V,ORF1a:A1708D,ORF1a:V3683I,ORF1b:P218L,ORF1b:P314L,ORF1b:S1089L,ORF8:A15V,ORF8:Q27*,ORF8:R52I,ORF8:K68*,ORF8:Y73C,S:D178Y,S:N501Y,S:A570D,S:D614G,S:P681H,S:T716I,S:S982A,S:D1118H	ORF1a:S3675-,ORF1a:G3676-,ORF1a:F3677-,S:H69-,S:V70-,S:Y144-	38-39,1333-1337,2580-2834,5137-5270,6864-7058,16499-16540,16552-16603,19289-19570,20217-20349,20442-20443,20456-20479,21161-21398,22897-22903,23050-23056,27527-27804,29373-29401,29837-29855		ChinaCDC_N_F:G28881A;G28882A;G28883C,ChinaCDC_N_R:C28977T,Pasteur_IP4_P:C14120T	89213	37	29855	3000	52	mediocre	1704	10	0	good	0	24	5	20.8333	good	13		0	good	0
SRR14421495	21F (Iota)	5.79561	good	23	14	0	18	3	950	0	1	C241T,C1059T,C3037T,T3532G,T9867C,A10055G,A12030G,C14408T,A16500C,C17410T,A20262G,C21575T,C21636T,C21846T,A22320G,G23012A,A23403G,C23664T,C25517T,G25563T,C27925T,C28869T,G28975A	11288-11296,26158-26161,28271		N:P199L,N:M234I,ORF1a:T265I,ORF1a:D1089E,ORF1a:L3201P,ORF1a:S3264G,ORF1a:Q3922R,ORF1b:P314L,ORF1b:Q1011H,ORF1b:R1315C,ORF8:T11I,S:L5F,S:P25L,S:T95I,S:D253G,S:E484K,S:D614G,S:A701V	ORF1a:S3675-,ORF1a:G3676-,ORF1a:F3677-	38,2584-2592,2669-2674,2717-2779,2805-2832,19291-19570,20473-20479,21162-21386,27528-27791,29837-29903		ChinaCDC_N_R:G28975A	89444	37	29903	3000	24.0741	good	950	10	0	good	0	24	0	0	good	8		0	good	0
SRR14421496	21F (Iota)	1.30975	good	23	14	0	18	3	609	0	1	C241T,C1059T,C3037T,T3532G,T9867C,A10055G,A12030G,C14408T,A16500C,C17410T,A20262G,C21575T,C21636T,C21846T,A22320G,G23012A,A23403G,C23664T,C25517T,G25563T,C27925T,C28869T,G28975A	11288-11296,26158-26161,28271		N:P199L,N:M234I,ORF1a:T265I,ORF1a:D1089E,ORF1a:L3201P,ORF1a:S3264G,ORF1a:Q3922R,ORF1b:P314L,ORF1b:Q1011H,ORF1b:R1315C,ORF8:T11I,S:L5F,S:P25L,S:T95I,S:D253G,S:E484K,S:D614G,S:A701V	ORF1a:S3675-,ORF1a:G3676-,ORF1a:F3677-	32-38,2585-2602,2827,19293-19314,19392-19454,19497-19513,21163-21376,27527-27790,29851-29853		ChinaCDC_N_R:G28975A	89312	31	29853	3000	11.4444	good	609	10	0	good	0	24	0	0	good	8		0	good	0
SRR14421497	20I (Alpha, V1)	0	good	39	19	0	22	6	46	0	4	C241T,C913T,C3037T,C3267T,C5388A,C5986T,C6706T,T6954C,C8950T,C10183T,C14408T,C14676T,C15279T,T16176C,C16750T,C19524T,C21234T,C21575T,A23063T,C23271A,A23403G,C23604A,C23709T,T23986C,T24506G,G24914C,C25844T,C27577T,C27972T,G28048T,A28111G,G28280C,A28281T,T28282A,G28881A,G28882A,G28883C,C28977T,T29524C	11288-11296,21765-21770,21992-21994,28271		N:D3L,N:R203K,N:G204R,N:S235F,ORF1a:T1001I,ORF1a:A1708D,ORF1a:I2230T,ORF1b:P314L,ORF1b:P1095S,ORF3a:T151I,ORF7a:Q62*,ORF8:Q27*,ORF8:R52I,ORF8:Y73C,S:L5F,S:N501Y,S:A570D,S:D614G,S:P681H,S:T716I,S:S982A,S:D1118H	ORF1a:S3675-,ORF1a:G3676-,ORF1a:F3677-,S:H69-,S:V70-,S:Y144-	1-8,19452-19453,29854-29889		ChinaCDC_N_F:G28881A;G28882A;G28883C,ChinaCDC_N_R:C28977T	89426	0	29889	3000	0	good	46	10	0	good	0	24	0	0	good	8		0	good	0
SRR14421499	20J (Gamma, V3)	225.111	bad	32	0	4	21	0	4351	0	3	C346T,T733C,C3037T,C3828T,A5648C,A6319G,A6613G,A8122G,C10790T,C12778T,C13860T,C14408T,G17259T,C21614T,C21621A,C21638T,G21974T,G22132T,A22812C,A23403G,C23525T,C24642T,G25088T,T26149C,G28167A,C28512G,C28603T,A28877T,G28878C,G28881A,G28882A,G28883C		28263:AACA	N:P80R,N:R203K,N:G204R,ORF1a:S1188L,ORF1a:K1795Q,ORF1a:H3509Y,ORF1b:P314L,ORF1b:E1264D,ORF3a:S253P,ORF8:E92K,ORF9b:Q77E,S:L18F,S:T20N,S:P26S,S:D138Y,S:R190S,S:K417T,S:D614G,S:H655Y,S:T1027I,S:V1176F		39,77-330,2583-2832,3522-3778,6869-6892,6936-6940,7036-7046,11028-11311,15882-16128,16499-16755,18341-18602,18974-19565,20232-20793,21162-21372,22252-22255,22263-22271,22897-22941,22945-23128,26286-26467,27528-27854,27856-27865,27885-27892,29371-29463,29472-29526,29653-29869		ChinaCDC_N_F:G28881A;G28882A;G28883C	89461	38	29903	3000	150.037	bad	4351	10	0	good	0	24	-3	0	good	5		0	good	0
SRR14421500	20I (Alpha, V1)	0	good	33	19	0	23	6	52	0	4	C241T,C913T,C2453T,C3037T,C3267T,C5388A,C5986T,T6954C,C14408T,C14676T,C15279T,T16176C,G18651T,C21855T,G21974C,A23063T,C23271A,A23403G,C23604A,C23709T,T24506G,G24914C,C27972T,G28048T,C28054T,A28111G,G28280C,A28281T,T28282A,G28881A,G28882A,G28883C,C28977T	11288-11296,21765-21770,21992-21994,28271		N:D3L,N:R203K,N:G204R,N:S235F,ORF1a:L730F,ORF1a:T1001I,ORF1a:A1708D,ORF1a:I2230T,ORF1b:P314L,ORF1b:E1728D,ORF8:Q27*,ORF8:R52I,ORF8:S54L,ORF8:Y73C,S:S98F,S:D138H,S:N501Y,S:A570D,S:D614G,S:P681H,S:T716I,S:S982A,S:D1118H	ORF1a:S3675-,ORF1a:G3676-,ORF1a:F3677-,S:H69-,S:V70-,S:Y144-	5-10,29858-29903		ChinaCDC_N_F:G28881A;G28882A;G28883C,ChinaCDC_N_R:C28977T	89480	4	29903	3000	0	good	52	10	0	good	0	24	-1	0	good	7		0	good	0
SRR14421502	20C	73.1965	mediocre	28	13	1	18	4	2599	0	2	C241T,C1059T,A2895T,C3037T,C5581T,A9749G,T9867C,C9891T,G11804A,C14408T,G15332A,C17634T,T18510C,A21801G,T22032C,T22917G,C24138A,G24410C,C25413T,C25517T,G25563T,C25703T,C25710T,C27925T,G28044T,C28887T,G28975A,G29706C	11288-11296,21992-21994,28271	21487:A	N:T205I,N:M234I,ORF1a:T265I,ORF1a:D877V,ORF1a:K3162E,ORF1a:L3201P,ORF1a:A3209V,ORF1a:V3847I,ORF3a:P42L,ORF3a:Q57H,ORF3a:P104L,ORF8:T11I,ORF8:A51S,S:D80G,S:F157S,S:L452R,S:T859N,S:D950H	ORF1a:S3675-,ORF1a:G3676-,ORF1a:F3677-,S:Y144-	35-38,718-951,1562-1565,2580-2837,5640-5652,5669-5688,5785-5788,5796-5877,6867-6873,6976-7047,7390-7634,12250-12423,19287-19577,20232-20479,21161-21386,21655-21665,22897-22903,23166-23449,27528-27791,29373-29414,29417-29500,29845-29869		ChinaCDC_N_F:C28887T,ChinaCDC_N_R:G28975A	89429	34	29903	3000	85.1481	mediocre	2599	10	0	good	0	24	2	8.33333	good	10		0	good	0
SRR14421503	20I (Alpha, V1)	0.006049	good	35	19	0	23	6	321	0	5	C241T,C913T,C2110T,C3037T,C3267T,C5388A,C5986T,T6954C,G7925T,C14120T,C14408T,C14676T,C15279T,T16176C,A23063T,C23271A,A23403G,C23604A,C23709T,T24506G,G24914C,C26191T,C27972T,G28048T,A28095T,A28111G,G28280C,A28281T,T28282A,G28851C,G28881A,G28882A,G28883C,C28977T,C29284T	11288-11296,21765-21770,21992-21994,28271		N:D3L,N:S193T,N:R203K,N:G204R,N:S235F,ORF1a:T1001I,ORF1a:A1708D,ORF1a:I2230T,ORF1a:A2554S,ORF1b:P218L,ORF1b:P314L,ORF3a:P267S,ORF8:Q27*,ORF8:R52I,ORF8:K68*,ORF8:Y73C,S:N501Y,S:A570D,S:D614G,S:P681H,S:T716I,S:S982A,S:D1118H	ORF1a:S3675-,ORF1a:G3676-,ORF1a:F3677-,S:H69-,S:V70-,S:Y144-	10-39,19286-19558,29837-29854		ChinaCDC_N_F:G28881A;G28882A;G28883C,ChinaCDC_N_R:C28977T,Pasteur_IP4_P:C14120T	89310	9	29854	3000	0.777778	good	321	10	0	good	0	24	0	0	good	8		0	good	0
SRR14421504	20I (Alpha, V1)	17.3618	good	43	19	0	27	6	307	0	4	C241T,C913T,C3037T,C3267T,C5284T,C5388A,C5986T,T6954C,T8603C,T8989C,C14408T,C14676T,C15279T,T16176C,A17615G,G18079T,A18550G,C19164T,C21156A,C21614T,A23063T,C23271A,A23403G,C23604A,C23709T,T24506G,G24914C,G25437T,G26787A,C27297T,C27972T,G28048T,G28086T,A28111G,G28280C,A28281T,T28282A,G28881A,G28882A,G28883C,C28977T,C29466T,C29733T	11288-11296,21765-21770,21992-21994,28271		M:G89S,N:D3L,N:R203K,N:G204R,N:S235F,N:A398V,ORF1a:T1001I,ORF1a:A1708D,ORF1a:I2230T,ORF1a:F2780L,ORF1b:P314L,ORF1b:K1383R,ORF1b:V1538L,ORF1b:S1695G,ORF3a:L15F,ORF8:Q27*,ORF8:R52I,ORF8:A65S,ORF8:Y73C,S:L18F,S:N501Y,S:A570D,S:D614G,S:P681H,S:T716I,S:S982A,S:D1118H	ORF1a:S3675-,ORF1a:G3676-,ORF1a:F3677-,S:H69-,S:V70-,S:Y144-	37-41,19287-19399,19428-19557,29842-29900		ChinaCDC_N_F:G28881A;G28882A;G28883C,ChinaCDC_N_R:C28977T	89335	36	29900	3000	0.259259	good	307	10	0	good	0	24	10	41.6667	mediocre	18		0	good	0
[truncated: 642 more rows]
