# Supplementary material for: Genomic surveillance of SARS-CoV-2 in the state of Delaware reveals tremendous genomic diversity
Source: PLoS One. 2022 Jan 19;17(1):e0262573. doi: 10.1371/journal.pone.0262573 (PMC8769358; doi:10.1371/journal.pone.0262573)
Supplement: S3 Table — (XLSX) [file pone.0262573.s003.xlsx]

## Sheet: #3 Pangolin Results
Sequence name	Lineage	Conflict	Ambiguity score	Scorpio call	Scorpio support	Scorpio conflict	Note	pangolin version	pangoLEARN version
SRR12960723	B.1.446	0	0.933339					v3.0.5	2021-06-05
SRR12960724	A						Assigned from designation hash.	v3.0.5	2021-06-05
SRR12960725	B.1	0	0.982157					v3.0.5	2021-06-05
SRR12960726	B.1	0	0.965617					v3.0.5	2021-06-05
SRR12960727	B.1.439	0	0.9807					v3.0.5	2021-06-05
SRR12960728	B.1.234	0	1					v3.0.5	2021-06-05
SRR12960729	B.1.234	0	1					v3.0.5	2021-06-05
SRR12960730	B.1	0	0.99905					v3.0.5	2021-06-05
SRR12960731	B.1	0	0.973594					v3.0.5	2021-06-05
SRR12960732	B.1	0	0.982746					v3.0.5	2021-06-05
SRR12960733	B.1	0	0.9937					v3.0.5	2021-06-05
SRR12960734	B.1						Assigned from designation hash.	v3.0.5	2021-06-05
SRR12960735	B.1	0	0.977893					v3.0.5	2021-06-05
SRR12960736	B.1						Assigned from designation hash.	v3.0.5	2021-06-05
SRR12960737	B.1						Assigned from designation hash.	v3.0.5	2021-06-05
SRR12960738	B.1	0	0.98357					v3.0.5	2021-06-05
SRR12960739	B.1						Assigned from designation hash.	v3.0.5	2021-06-05
SRR12960740	B.1.439						Assigned from designation hash.	v3.0.5	2021-06-05
SRR12960741	B.1						Assigned from designation hash.	v3.0.5	2021-06-05
SRR12960742	B.1	0	0.98494					v3.0.5	2021-06-05
SRR12960743	B.1						Assigned from designation hash.	v3.0.5	2021-06-05
SRR12960744	B.1						Assigned from designation hash.	v3.0.5	2021-06-05
SRR12960745	A						Assigned from designation hash.	v3.0.5	2021-06-05
SRR12960746	B.1	0	0.98992					v3.0.5	2021-06-05
SRR12960747	A	0	0.979635					v3.0.5	2021-06-05
SRR12960748	A	0	0.99886					v3.0.5	2021-06-05
SRR12960749	B.1	0	0.993892					v3.0.5	2021-06-05
SRR12960750	A	0	0.96942					v3.0.5	2021-06-05
SRR12960751	B.1.439	0	0.987669					v3.0.5	2021-06-05
SRR12960752	B.1	0	0.9487					v3.0.5	2021-06-05
SRR12960753	B.1						Assigned from designation hash.	v3.0.5	2021-06-05
SRR12960754	B.1						Assigned from designation hash.	v3.0.5	2021-06-05
SRR12960755	B.1	0	0.988757					v3.0.5	2021-06-05
SRR12960756	B.37	0	1					v3.0.5	2021-06-05
SRR12960757	B.1	0	0.998822					v3.0.5	2021-06-05
SRR12960758	B.1	0	0.964235					v3.0.5	2021-06-05
SRR12960759	B.1						Assigned from designation hash.	v3.0.5	2021-06-05
SRR12960760	B.1						Assigned from designation hash.	v3.0.5	2021-06-05
SRR12960761	B.1	0	1					v3.0.5	2021-06-05
SRR12960762	B.1						Assigned from designation hash.	v3.0.5	2021-06-05
SRR12960763	B.1	0	0.999924					v3.0.5	2021-06-05
SRR12960764	B.1.446	0	0.968855					v3.0.5	2021-06-05
SRR12960765	B.1.446	0	0.982589					v3.0.5	2021-06-05
SRR12960766	B.1						Assigned from designation hash.	v3.0.5	2021-06-05
SRR12960767	B.1	0	0.953708					v3.0.5	2021-06-05
SRR13182852	B.1.582	0	0.989223					v3.0.5	2021-06-05
SRR13182853	B.1.306	0	0.979871					v3.0.5	2021-06-05
SRR13182854	B.1.110.3	0	1					v3.0.5	2021-06-05
SRR13182855	B.1.369	0	0.956732					v3.0.5	2021-06-05
SRR13182856	B.1.234						Assigned from designation hash.	v3.0.5	2021-06-05
SRR13182857	B.1.564	0	0.991389					v3.0.5	2021-06-05
SRR13182858	B.1.564	0	0.94744					v3.0.5	2021-06-05
SRR13182859	B.1.2	0	0.999696					v3.0.5	2021-06-05
SRR13182860	B.1.2	0	0.988447					v3.0.5	2021-06-05
SRR13182861	B.1.596	0	0.946093					v3.0.5	2021-06-05
SRR13182862	B.1.110.3	0	0.98992					v3.0.5	2021-06-05
SRR13182863	B.1.110.3	0	0.966348					v3.0.5	2021-06-05
SRR13182864	B.1	0	0.99665					v3.0.5	2021-06-05
SRR13182865	B.1.369	0	0.98251					v3.0.5	2021-06-05
SRR13182866	B.1.369	0	0.970909					v3.0.5	2021-06-05
SRR13182868	B.1.369	0	0.979279					v3.0.5	2021-06-05
SRR13182869	B.1.2	0	0.996688					v3.0.5	2021-06-05
SRR13182870	B.1.369	0	0.980582					v3.0.5	2021-06-05
SRR13182871	B.1.369	0	0.99867					v3.0.5	2021-06-05
SRR13182872	B.1.369	0	0.989997					v3.0.5	2021-06-05
SRR13182873	B.1.369	0	0.999886					v3.0.5	2021-06-05
SRR13182874	B.1.369						Assigned from designation hash.	v3.0.5	2021-06-05
SRR13182875	B.1.369	0	0.996879					v3.0.5	2021-06-05
SRR13182876	B.1.369	0	0.974233					v3.0.5	2021-06-05
SRR13182877	B.1.369	0	0.99981					v3.0.5	2021-06-05
SRR13182878	B.1.369	0	0.999468					v3.0.5	2021-06-05
SRR13182879	B.1.369	0	0.99867					v3.0.5	2021-06-05
SRR13182880	B.1	0	0.980858					v3.0.5	2021-06-05
SRR13182881	B.1.369						Assigned from designation hash.	v3.0.5	2021-06-05
SRR13182882	B.1.369						Assigned from designation hash.	v3.0.5	2021-06-05
SRR13182883	B.1.369						Assigned from designation hash.	v3.0.5	2021-06-05
SRR13182884	B.1.369	0	0.999582					v3.0.5	2021-06-05
SRR13182885	B.1.369	0	0.889657					v3.0.5	2021-06-05
SRR13182886	B.1.439	0	0.937853					v3.0.5	2021-06-05
SRR13182887	B.1						Assigned from designation hash.	v3.0.5	2021-06-05
SRR13182888	B.1.369	0	0.983413					v3.0.5	2021-06-05
SRR13182889	B.1.369	0	0.9624					v3.0.5	2021-06-05
SRR13182890	B.1	0	0.924765					v3.0.5	2021-06-05
SRR13182892	B.1	0	0.969621					v3.0.5	2021-06-05
SRR13182893	B.1	0	0.944278					v3.0.5	2021-06-05
SRR13182894	B.1	0	0.986969					v3.0.5	2021-06-05
SRR13182895	B.1	0	0.969742					v3.0.5	2021-06-05
SRR13182896	B.1	0	0.992199					v3.0.5	2021-06-05
SRR13182897	B.1.369						Assigned from designation hash.	v3.0.5	2021-06-05
SRR13182898	B.1	0	0.975987					v3.0.5	2021-06-05
SRR13182899	B.1	0	0.992392					v3.0.5	2021-06-05
SRR13182900	B.1	0	0.99108					v3.0.5	2021-06-05
SRR13182901	B.1	0	0.869606					v3.0.5	2021-06-05
SRR13182902	B.1.1	0	0.939434					v3.0.5	2021-06-05
SRR13182903	B.1	0	0.991041					v3.0.5	2021-06-05
SRR13182904	B.1.369	0	0.967724					v3.0.5	2021-06-05
SRR13182905	B.1	0	0.988175					v3.0.5	2021-06-05
SRR13182906	B.1						Assigned from designation hash.	v3.0.5	2021-06-05
SRR13182907	B.1	0	1					v3.0.5	2021-06-05
SRR13182908	B.1.1.265	0	0.980345					v3.0.5	2021-06-05
SRR13182909	B.1.108	0	0.979358					v3.0.5	2021-06-05
SRR13182910	B.1.1.265	0	0.992661					v3.0.5	2021-06-05
SRR13182911	B.1.366	0	0.990848					v3.0.5	2021-06-05
SRR13182912	B.1.1.265	0	0.974592					v3.0.5	2021-06-05
SRR13182913	B.1.564	0	1					v3.0.5	2021-06-05
SRR13182914	B.1.1.265						Assigned from designation hash.	v3.0.5	2021-06-05
SRR13182915	B.1.280	0	0.980661					v3.0.5	2021-06-05
SRR13182916	B.1.240	0	0.973714					v3.0.5	2021-06-05
SRR13182917	B.1.1.437	0	0.997947					v3.0.5	2021-06-05
SRR13182918	B.1.521						Assigned from designation hash.	v3.0.5	2021-06-05
SRR13182919	B.1.1.265	0	0.989571					v3.0.5	2021-06-05
SRR13182920	B.1.234	0	0.986034					v3.0.5	2021-06-05
SRR13182922	B.1.234	0	0.936438					v3.0.5	2021-06-05
SRR13182923	B.1.234	0	0.905883					v3.0.5	2021-06-05
SRR13182924	B.1	0	0.933684					v3.0.5	2021-06-05
SRR13182925	B.1.543	0	0.934805					v3.0.5	2021-06-05
SRR13297080	B.1.595.3	0	0.963787					v3.0.5	2021-06-05
SRR13297081	B.1.369	0	0.904564					v3.0.5	2021-06-05
SRR13297082	B.1.596	0	0.979358					v3.0.5	2021-06-05
SRR13297083	B.1.2	0	0.983374					v3.0.5	2021-06-05
SRR13297084	B.1	0	0.976742					v3.0.5	2021-06-05
SRR13297085	B.1.234	0	0.970145					v3.0.5	2021-06-05
SRR13297086	B.1.234	0	0.966226					v3.0.5	2021-06-05
SRR13297087	B.1.240	0	0.97123					v3.0.5	2021-06-05
SRR13297088	B.1.110.3	0	0.974433					v3.0.5	2021-06-05
SRR13297089	B.1.369	0	0.974193					v3.0.5	2021-06-05
SRR13297090	B.1.509	0	0.959122					v3.0.5	2021-06-05
SRR13297091	B.1.2	0	0.941351					v3.0.5	2021-06-05
SRR13297092	B.1.369	0	0.890264					v3.0.5	2021-06-05
SRR13297093	B.1.369	0	0.962155					v3.0.5	2021-06-05
SRR13297094	B.1	0	0.954206					v3.0.5	2021-06-05
SRR13297095	B.1.369	0	0.962359					v3.0.5	2021-06-05
SRR13297096	B.1.369	0	0.961951					v3.0.5	2021-06-05
SRR13297097	B.1.369	0	0.966267					v3.0.5	2021-06-05
SRR13297098	B.1.397	0	0.943219					v3.0.5	2021-06-05
SRR13297099	B.1.369	0	0.961337					v3.0.5	2021-06-05
SRR13297100	B.1.1.265	0	0.936567					v3.0.5	2021-06-05
SRR13297101	B.1.369	0	0.95004					v3.0.5	2021-06-05
SRR13297102	B.1.369	0	0.961869					v3.0.5	2021-06-05
SRR13297103	B.1.369	0	0.900909					v3.0.5	2021-06-05
SRR13297105	B.1.369	0	0.960804					v3.0.5	2021-06-05
SRR13297106	B.1.509	0	0.918411					v3.0.5	2021-06-05
SRR13297107	B.1.1.135	0	0.945671					v3.0.5	2021-06-05
SRR13297108	B.1.369	0	0.946598					v3.0.5	2021-06-05
SRR13297109	B.1.369	0	0.949035					v3.0.5	2021-06-05
SRR13297110	B.1.1.326	0	0.925861					v3.0.5	2021-06-05
SRR13297111	B.1.369	0	0.938751					v3.0.5	2021-06-05
SRR13297112	B.1.564	0	0.928089					v3.0.5	2021-06-05
SRR13297113	B.1	0	0.920449					v3.0.5	2021-06-05
SRR13297114	B.1.369	0	0.897414					v3.0.5	2021-06-05
SRR13297115	B.1.564	0	0.85512					v3.0.5	2021-06-05
SRR13297116	B.1	0	0.906246					v3.0.5	2021-06-05
SRR13297117	B.1.1	0	0.993853					v3.0.5	2021-06-05
SRR13297118	B.1.2	0	0.902191					v3.0.5	2021-06-05
SRR13297119	B.1.243	0	0.995847					v3.0.5	2021-06-05
SRR13297120	B.1.2	0	0.99962					v3.0.5	2021-06-05
SRR13297121	B.1	0	0.998404					v3.0.5	2021-06-05
SRR13297122	B.1.2						Assigned from designation hash.	v3.0.5	2021-06-05
SRR13297123	B.1.369	0	0.992392					v3.0.5	2021-06-05
SRR13297124	B.1.298	0	0.98833					v3.0.5	2021-06-05
SRR13297125	B.1.2	0	0.999279					v3.0.5	2021-06-05
SRR13297126	B.1.1.135	0	0.999658					v3.0.5	2021-06-05
SRR13297127	B.1.397	0	0.996802					v3.0.5	2021-06-05
SRR13297128	B.1.369						Assigned from designation hash.	v3.0.5	2021-06-05
SRR13297129	B.1.369	0	0.91234					v3.0.5	2021-06-05
SRR13297130	B.1.2						Assigned from designation hash.	v3.0.5	2021-06-05
SRR13297131	B.1.2						Assigned from designation hash.	v3.0.5	2021-06-05
SRR13297132	B.1.1.434	0	1					v3.0.5	2021-06-05
SRR13297133	B.1.1.434	0	0.996					v3.0.5	2021-06-05
SRR13297134	B.1	0	0.998746					v3.0.5	2021-06-05
SRR13297135	B.1.2						Assigned from designation hash.	v3.0.5	2021-06-05
SRR13297136	B.1.1.192	0	0.993546					v3.0.5	2021-06-05
SRR13297137	B.1.110.3	0	0.990887					v3.0.5	2021-06-05
SRR13297138	B.1.234						Assigned from designation hash.	v3.0.5	2021-06-05
SRR13297139	B.1.369	0	0.991659					v3.0.5	2021-06-05
SRR13297140	B.1.369	0	0.904245					v3.0.5	2021-06-05
SRR13297141	B.1.397	0	0.983021					v3.0.5	2021-06-05
SRR13297142	B.1.234	0	0.978012					v3.0.5	2021-06-05
SRR13297143	B.1.2	0	0.987825					v3.0.5	2021-06-05
SRR13297144	B.1.110.3	0	0.98798					v3.0.5	2021-06-05
SRR13297145	B.1.110.3	0	0.991505					v3.0.5	2021-06-05
SRR13297146	B.1	0	0.991466					v3.0.5	2021-06-05
SRR13297147	B.1.596	0	0.977259					v3.0.5	2021-06-05
SRR13297148	B.1.2	0	0.996344					v3.0.5	2021-06-05
SRR13297149	B.1.110.3	0	0.981291					v3.0.5	2021-06-05
SRR13297150	B.1.110.3	0	0.98992					v3.0.5	2021-06-05
SRR13297151	B.1.110.3	0	0.891618					v3.0.5	2021-06-05
SRR13297152	B.1	0	0.982196					v3.0.5	2021-06-05
SRR13297153	B.1.298	0	0.98868					v3.0.5	2021-06-05
SRR13297154	B.1.1.437	0	0.986073					v3.0.5	2021-06-05
SRR13297155	B.1.369	0	0.986151					v3.0.5	2021-06-05
SRR13297156	B.1.1	0	0.974672					v3.0.5	2021-06-05
SRR13297157	B.1	0	0.971993					v3.0.5	2021-06-05
SRR13297158	B.1.2	0	0.979793					v3.0.5	2021-06-05
SRR13297159	B.1.298	0	0.971351					v3.0.5	2021-06-05
SRR13297160	B.1.2	0	0.984979					v3.0.5	2021-06-05
SRR13367054	B.1.1.265						Assigned from designation hash.	v3.0.5	2021-06-05
SRR13367055	B.1.596	0	0.99243					v3.0.5	2021-06-05
SRR13367056	B.1.234	0	1					v3.0.5	2021-06-05
SRR13367057	B.1.1.265						Assigned from designation hash.	v3.0.5	2021-06-05
SRR13367058	B.1.1.265						Assigned from designation hash.	v3.0.5	2021-06-05
SRR13367059	B.1.240	0	0.991736					v3.0.5	2021-06-05
SRR13367060	B.1.243						Assigned from designation hash.	v3.0.5	2021-06-05
SRR13367061	B.1.243	0	0.972594					v3.0.5	2021-06-05
SRR13367062	B.1.110.3	0	0.91252					v3.0.5	2021-06-05
SRR13367063	B.1.596	0	0.979239					v3.0.5	2021-06-05
SRR13367064	B.1.596	0	0.98992					v3.0.5	2021-06-05
SRR13367065	B.1.596	0	0.989881					v3.0.5	2021-06-05
SRR13367066	B.1.243	0	0.991234					v3.0.5	2021-06-05
SRR13367067	B.1.311	0	0.935579					v3.0.5	2021-06-05
SRR13367068	B.1.311	0	0.942838					v3.0.5	2021-06-05
SRR13367069	B.1.311						Assigned from designation hash.	v3.0.5	2021-06-05
SRR13367070	B.1.1.434	0	0.991929					v3.0.5	2021-06-05
SRR13367071	B.1.605	0	0.986229					v3.0.5	2021-06-05
SRR13367072	B.1.2	0	0.976941					v3.0.5	2021-06-05
SRR13367073	B.1.1.337						Assigned from designation hash.	v3.0.5	2021-06-05
SRR13367074	B.1.240	0	0.955946					v3.0.5	2021-06-05
SRR13367075	B.1.240	0	0.996115					v3.0.5	2021-06-05
SRR13367076	B.1.243	0	0.990616					v3.0.5	2021-06-05
SRR13367077	B.1.1.337						Assigned from designation hash.	v3.0.5	2021-06-05
SRR13367078	B.1.2						Assigned from designation hash.	v3.0.5	2021-06-05
SRR13367079	B.1.2						Assigned from designation hash.	v3.0.5	2021-06-05
SRR13367080	B.1.243	0	0.989804					v3.0.5	2021-06-05
SRR13367081	B.1.2	0	0.978052					v3.0.5	2021-06-05
SRR13367082	B.1.241	0	0.989997					v3.0.5	2021-06-05
SRR13367083	B.1.243	0	1					v3.0.5	2021-06-05
SRR13367084	B.1.243	0	0.997909					v3.0.5	2021-06-05
SRR13367085	B.1.243	0	0.986346					v3.0.5	2021-06-05
SRR13367086	B.1.1.461	0	0.976862					v3.0.5	2021-06-05
SRR13367087	B.1.311	0	0.992969					v3.0.5	2021-06-05
SRR13367088	B.1.243	0	0.993123					v3.0.5	2021-06-05
SRR13367089	B.1.243						Assigned from designation hash.	v3.0.5	2021-06-05
SRR13367090	B.1.2	0	0.976544					v3.0.5	2021-06-05
SRR13367091	B.1.2	0	0.999203					v3.0.5	2021-06-05
SRR13367092	B.1.2	0	0.960722					v3.0.5	2021-06-05
SRR13367093	B.1.234	0	0.961337					v3.0.5	2021-06-05
SRR13367094	B.1.243	0	0.983923					v3.0.5	2021-06-05
SRR13367095	B.1.243	0	0.990191					v3.0.5	2021-06-05
SRR13367096	B.1.2	0	0.997413					v3.0.5	2021-06-05
SRR13367097	B.1.234	0	0.984627					v3.0.5	2021-06-05
SRR13367098	B.1.110.3	0	0.989804					v3.0.5	2021-06-05
SRR13367099	B.1.1.265	0	0.976345					v3.0.5	2021-06-05
SRR13495725	B.1.2						Assigned from designation hash.	v3.0.5	2021-06-05
SRR13495726	B.1.2						Assigned from designation hash.	v3.0.5	2021-06-05
SRR13495727	B.1.311	0	0.986229					v3.0.5	2021-06-05
SRR13495728	B.1.311	0	0.979516					v3.0.5	2021-06-05
SRR13495729	B.1.1.486	0	0.941224					v3.0.5	2021-06-05
SRR13495730	B.1.2						Assigned from designation hash.	v3.0.5	2021-06-05
SRR13495731	B.1.2						Assigned from designation hash.	v3.0.5	2021-06-05
SRR13495732	B.1.2	0	0.954663					v3.0.5	2021-06-05
SRR13495733	B.1.2	0	0.949872					v3.0.5	2021-06-05
SRR13495734	B.1.2	0	0.944024					v3.0.5	2021-06-05
SRR13495735	B.1.234	0	0.894037					v3.0.5	2021-06-05
SRR13495736	B.1.311	0	0.903516					v3.0.5	2021-06-05
SRR13495737	B.1.243	0	0.933727					v3.0.5	2021-06-05
SRR13495738	B.1.311	0	0.993277					v3.0.5	2021-06-05
SRR13495739	B.1.409	0	0.99962					v3.0.5	2021-06-05
SRR13495740	B.1.596	0	0.98255					v3.0.5	2021-06-05
SRR13495742	B.1	0	0.980029					v3.0.5	2021-06-05
SRR13495743	B.1.409	0	0.973194					v3.0.5	2021-06-05
SRR13495744	B.1.612	0	0.966996					v3.0.5	2021-06-05
SRR13495745	B.1.2	0	0.999848					v3.0.5	2021-06-05
SRR13495746	B.1.409	0	0.970225					v3.0.5	2021-06-05
SRR13495747	B.1.409	0	0.985487					v3.0.5	2021-06-05
SRR13570771	B.1.2	0	0.989378					v3.0.5	2021-06-05
SRR13570772	B.1.2	0	0.98728					v3.0.5	2021-06-05
SRR13570773	B.1.2	0	0.978448					v3.0.5	2021-06-05
SRR13570774	B.1.234	0	0.986657					v3.0.5	2021-06-05
SRR13570775	B.1.243						Assigned from designation hash.	v3.0.5	2021-06-05
SRR13570776	B.1.234	0	0.949538					v3.0.5	2021-06-05
SRR13570777	B.1.588	0	0.945123					v3.0.5	2021-06-05
SRR13570778	B.1.2	0	0.971912					v3.0.5	2021-06-05
SRR13570779	B.1.311	0	0.995694					v3.0.5	2021-06-05
SRR13570780	B.1.1.434	0	0.985448					v3.0.5	2021-06-05
SRR13570781	B.1.2	0	0.98992					v3.0.5	2021-06-05
SRR13570782	B.1.509	0	0.989881					v3.0.5	2021-06-05
SRR13570783	B.1.243	0	0.906428					v3.0.5	2021-06-05
SRR13570784	B.1.2	0	0.976067					v3.0.5	2021-06-05
SRR13570785	B.1.2	0	0.929439					v3.0.5	2021-06-05
SRR13570786	B.1.596	0	0.979476					v3.0.5	2021-06-05
SRR13570787	B.1.243	0	0.952752					v3.0.5	2021-06-05
SRR13570788	B.1.243	0	0.989842					v3.0.5	2021-06-05
SRR13570789	B.1.2	0	0.968573					v3.0.5	2021-06-05
SRR13570790	B.1.243	0	0.996229					v3.0.5	2021-06-05
SRR13570791	B.1.2	0	0.959163					v3.0.5	2021-06-05
SRR13570792	B.1.110.3	0	0.989881					v3.0.5	2021-06-05
SRR13570793	B.1.243	0	0.982864					v3.0.5	2021-06-05
SRR13570794	B.1.243	0	0.991389					v3.0.5	2021-06-05
SRR13570795	B.1.1.265	0	0.980029					v3.0.5	2021-06-05
SRR13570796	B.1.2	0	0.994583					v3.0.5	2021-06-05
SRR13570797	B.1.561	0	0.999962					v3.0.5	2021-06-05
SRR13570798	B.1.311	0	0.967562					v3.0.5	2021-06-05
SRR13570799	B.1.526	0	0.994314	Iota (B.1.526-like)	0.9474	0.0526	scorpio call: Alt alleles 18; Ref alleles 1; Amb alleles 0	v3.0.5	2021-06-05
SRR13627962	B.1.2						Assigned from designation hash.	v3.0.5	2021-06-05
SRR13627963	B.1.243	0	0.989881					v3.0.5	2021-06-05
SRR13627964	B.1.596						Assigned from designation hash.	v3.0.5	2021-06-05
SRR13627965	B.1.243						Assigned from designation hash.	v3.0.5	2021-06-05
SRR13627966	B.1.2	0	0.989765					v3.0.5	2021-06-05
SRR13627967	B.1.243	0	1					v3.0.5	2021-06-05
SRR13627968	B.1.1.348	0	0.983099					v3.0.5	2021-06-05
SRR13627969	B.1.1.7	0	0.999506	Alpha (B.1.1.7-like)	0.7826	0.1304	scorpio call: Alt alleles 18; Ref alleles 3; Amb alleles 0	v3.0.5	2021-06-05
SRR13627970	B.1.2						Assigned from designation hash.	v3.0.5	2021-06-05
SRR13627971	B.1.243						Assigned from designation hash.	v3.0.5	2021-06-05
SRR13627972	B.1.234						Assigned from designation hash.	v3.0.5	2021-06-05
SRR13627973	B.1.575						Assigned from designation hash.	v3.0.5	2021-06-05
SRR13627974	B.1.517						Assigned from designation hash.	v3.0.5	2021-06-05
SRR13627975	B.1.243						Assigned from designation hash.	v3.0.5	2021-06-05
SRR13627976	B.1.243	0	0.997871					v3.0.5	2021-06-05
SRR13627977	B.1.243	0	0.979437					v3.0.5	2021-06-05
SRR13627978	B.1	0	1					v3.0.5	2021-06-05
SRR13627979	B.1.243	0	0.97523					v3.0.5	2021-06-05
SRR13627980	B.1.1.7			Alpha (B.1.1.7-like)	0.7826	0.1304	scorpio call: Alt alleles 18; Ref alleles 3; Amb alleles 0	v3.0.5	2021-06-05
SRR13627981	B.1.243						Assigned from designation hash.	v3.0.5	2021-06-05
SRR13627982	B.1.243	0	0.996535					v3.0.5	2021-06-05
SRR13627983	B.1.243	0	0.993354					v3.0.5	2021-06-05
SRR13627984	B.1.2	0	0.99108					v3.0.5	2021-06-05
SRR13627985	B.1.243	0	0.993008					v3.0.5	2021-06-05
SRR13627986	B.1.311	0	0.992815					v3.0.5	2021-06-05
SRR13627987	B.1.243						Assigned from designation hash.	v3.0.5	2021-06-05
SRR13627988	B.1	0	0.983491					v3.0.5	2021-06-05
SRR13627989	B.1.1.486						Assigned from designation hash.	v3.0.5	2021-06-05
SRR13627990	B.1.1.416	0	1					v3.0.5	2021-06-05
SRR13627991	B.1.1.7			Alpha (B.1.1.7-like)	0.7826	0.1304	scorpio call: Alt alleles 18; Ref alleles 3; Amb alleles 0	v3.0.5	2021-06-05
SRR13627992	B.1.2	0	1					v3.0.5	2021-06-05
SRR13676127	B.1	0	0.961541					v3.0.5	2021-06-05
SRR13676128	B.1	0	0.995847					v3.0.5	2021-06-05
SRR13676129	B.1	0	0.979871					v3.0.5	2021-06-05
SRR13676130	B.1	0	0.989881					v3.0.5	2021-06-05
SRR13676131	B.1.332	0	0.998936					v3.0.5	2021-06-05
SRR13676132	B.1	0	0.986346					v3.0.5	2021-06-05
SRR13676133	B.1	0	0.989881					v3.0.5	2021-06-05
SRR13676134	B.1	0	0.971993					v3.0.5	2021-06-05
SRR13676136	B.1	0	0.911352					v3.0.5	2021-06-05
SRR13676137	B.1	0	0.99981					v3.0.5	2021-06-05
SRR13676138	A	0	0.992237					v3.0.5	2021-06-05
SRR13676139	B.1	0	0.989881					v3.0.5	2021-06-05
SRR13676140	B.1	0	0.984784					v3.0.5	2021-06-05
SRR13676141	B.1	0	0.959409					v3.0.5	2021-06-05
SRR13676142	A	0	0.989842					v3.0.5	2021-06-05
SRR13676143	B.1	0	0.989842					v3.0.5	2021-06-05
SRR13676144	B.1	0	0.999734					v3.0.5	2021-06-05
SRR13676145	A.3	0	0.98868					v3.0.5	2021-06-05
SRR13676146	B.1	0	0.972834					v3.0.5	2021-06-05
SRR13676147	B.1	0	1					v3.0.5	2021-06-05
SRR13676148	A						Assigned from designation hash.	v3.0.5	2021-06-05
SRR13676149	B	0	0.989842					v3.0.5	2021-06-05
SRR13676151	B.1	0	0.848818					v3.0.5	2021-06-05
SRR13676152	A.1	0	0.960599					v3.0.5	2021-06-05
SRR13676153	B.1.1.210	0	0.993623					v3.0.5	2021-06-05
SRR13676154	B.1.314	0	0.918278					v3.0.5	2021-06-05
SRR13676155	B.1.320						Assigned from designation hash.	v3.0.5	2021-06-05
SRR13676156	B.1.177	0	0.998328					v3.0.5	2021-06-05
SRR13676157	B.1	0	0.990191					v3.0.5	2021-06-05
SRR13676158	A	0	0.880173					v3.0.5	2021-06-05
SRR13676159	B.1	0	0.98619					v3.0.5	2021-06-05
SRR13711042	B.1						Assigned from designation hash.	v3.0.5	2021-06-05
SRR13711043	B.1						Assigned from designation hash.	v3.0.5	2021-06-05
SRR13711044	B.1						Assigned from designation hash.	v3.0.5	2021-06-05
SRR13711045	B.1	0	0.98961					v3.0.5	2021-06-05
SRR13711046	B.1.446	0	0.950709					v3.0.5	2021-06-05
SRR13711047	B.1						Assigned from designation hash.	v3.0.5	2021-06-05
SRR13711048	B.1						Assigned from designation hash.	v3.0.5	2021-06-05
SRR13711049	B.1	0	0.993161					v3.0.5	2021-06-05
SRR13711050	A						Assigned from designation hash.	v3.0.5	2021-06-05
SRR13711051	A						Assigned from designation hash.	v3.0.5	2021-06-05
SRR13711052	B.1						Assigned from designation hash.	v3.0.5	2021-06-05
SRR13711053	B.1						Assigned from designation hash.	v3.0.5	2021-06-05
SRR13711054	B.1						Assigned from designation hash.	v3.0.5	2021-06-05
SRR13711055	B.1						Assigned from designation hash.	v3.0.5	2021-06-05
SRR13711056	B.1	0	0.99981					v3.0.5	2021-06-05
SRR13711057	B.1	0	0.954663					v3.0.5	2021-06-05
SRR13711058	B.1						Assigned from designation hash.	v3.0.5	2021-06-05
SRR13711059	B.1	0	0.989416					v3.0.5	2021-06-05
SRR13711060	A.3	0	0.978804					v3.0.5	2021-06-05
SRR13711061	B.1						Assigned from designation hash.	v3.0.5	2021-06-05
SRR13711062	A						Assigned from designation hash.	v3.0.5	2021-06-05
SRR13711063	B.1.369						Assigned from designation hash.	v3.0.5	2021-06-05
SRR13711064	B.1						Assigned from designation hash.	v3.0.5	2021-06-05
SRR13711065	B.1	0	1					v3.0.5	2021-06-05
SRR13711066	A						Assigned from designation hash.	v3.0.5	2021-06-05
SRR13711067	A						Assigned from designation hash.	v3.0.5	2021-06-05
SRR13711068	A						Assigned from designation hash.	v3.0.5	2021-06-05
SRR13711069	B.1	0	0.997794					v3.0.5	2021-06-05
SRR13711070	A						Assigned from designation hash.	v3.0.5	2021-06-05
SRR13711071	B.1						Assigned from designation hash.	v3.0.5	2021-06-05
SRR13711072	B.1						Assigned from designation hash.	v3.0.5	2021-06-05
SRR13711073	B.1	0	1					v3.0.5	2021-06-05
SRR13711074	A						Assigned from designation hash.	v3.0.5	2021-06-05
SRR13711075	B.1.369	0	0.967724					v3.0.5	2021-06-05
SRR13711076	B.1	0	0.967279					v3.0.5	2021-06-05
SRR13711077	A						Assigned from designation hash.	v3.0.5	2021-06-05
SRR13711078	B.1						Assigned from designation hash.	v3.0.5	2021-06-05
SRR13764653	B.1.1.207						Assigned from designation hash.	v3.0.5	2021-06-05
SRR13764654	B.1.596						Assigned from designation hash.	v3.0.5	2021-06-05
SRR13764655	B.1.243	0	0.933209					v3.0.5	2021-06-05
SRR13764656	B.1.243						Assigned from designation hash.	v3.0.5	2021-06-05
SRR13764657	B.1.2	0	0.992392					v3.0.5	2021-06-05
SRR13764658	B.1.2	0	0.989765					v3.0.5	2021-06-05
SRR13764659	B.1.234	0	0.995579					v3.0.5	2021-06-05
SRR13764660	B.1.311	0	0.989804					v3.0.5	2021-06-05
SRR13764661	B.1.596	0	0.979476					v3.0.5	2021-06-05
SRR13764662	B.1.298						Assigned from designation hash.	v3.0.5	2021-06-05
SRR13764663	B.1.298	0	0.965942					v3.0.5	2021-06-05
SRR13764664	B.1.2						Assigned from designation hash.	v3.0.5	2021-06-05
SRR13764665	B.1.298	0	0.9771					v3.0.5	2021-06-05
SRR13764666	B.1.298						Assigned from designation hash.	v3.0.5	2021-06-05
SRR13764667	B.1.409						Assigned from designation hash.	v3.0.5	2021-06-05
SRR13764668	B.1.2						Assigned from designation hash.	v3.0.5	2021-06-05
SRR13764669	B.1.596	0	0.996076					v3.0.5	2021-06-05
SRR13764670	B.1.243						Assigned from designation hash.	v3.0.5	2021-06-05
SRR13764671	B.1.298	0	0.982628					v3.0.5	2021-06-05
SRR13764672	B.1.1.348	0	1					v3.0.5	2021-06-05
SRR13764673	B.1.2	0	0.989881					v3.0.5	2021-06-05
SRR13764674	B.1.2						Assigned from designation hash.	v3.0.5	2021-06-05
SRR13764675	B.1.2	0	1					v3.0.5	2021-06-05
SRR13764676	B.1.2						Assigned from designation hash.	v3.0.5	2021-06-05
SRR13764677	B.1.2	0	0.9792					v3.0.5	2021-06-05
SRR13764678	B.1.2						Assigned from designation hash.	v3.0.5	2021-06-05
SRR13764679	B.1.596	0	0.978923					v3.0.5	2021-06-05
SRR13764680	B.1.2	0	0.974233					v3.0.5	2021-06-05
SRR13764681	B.1.596	0	0.972994					v3.0.5	2021-06-05
SRR13764682	B.1.298	0	0.98961					v3.0.5	2021-06-05
SRR13764683	B.1.558	0	0.982353					v3.0.5	2021-06-05
SRR13764684	B.1.558						Assigned from designation hash.	v3.0.5	2021-06-05
SRR13764685	B.1.2	0	0.992892					v3.0.5	2021-06-05
SRR13764686	B.1.1.7	0	0.940031	Alpha (B.1.1.7-like)	0.7826	0.1304	scorpio call: Alt alleles 18; Ref alleles 3; Amb alleles 0	v3.0.5	2021-06-05
SRR13764687	B.1.243	0	0.989106					v3.0.5	2021-06-05
SRR13764688	B.1.2	0	0.989765					v3.0.5	2021-06-05
SRR13764689	B.1.2	0	0.943812					v3.0.5	2021-06-05
SRR13764690	B.1.243	0	0.993969					v3.0.5	2021-06-05
SRR13764691	B.1.243	0	0.979516					v3.0.5	2021-06-05
SRR13764692	B.1.2						Assigned from designation hash.	v3.0.5	2021-06-05
SRR13764693	B.1.1.207	0	0.979042					v3.0.5	2021-06-05
SRR13764694	B.1.1.207						Assigned from designation hash.	v3.0.5	2021-06-05
SRR13764695	B.1.110.3	0	1					v3.0.5	2021-06-05
SRR13764696	B.1.2	0	0.974991					v3.0.5	2021-06-05
SRR13764697	B.1.1.486	0	0.962727					v3.0.5	2021-06-05
SRR13764698	B.1.2	0	0.979674					v3.0.5	2021-06-05
SRR13764699	B.1.2	0	0.988214					v3.0.5	2021-06-05
SRR13764700	B.1.234						Assigned from designation hash.	v3.0.5	2021-06-05
SRR13764701	B.1.429	0	1	Epsilon (B.1.427/429-like)	1	0	scorpio call: Alt alleles 11; Ref alleles 0; Amb alleles 0	v3.0.5	2021-06-05
SRR13764702	B.1.2						Assigned from designation hash.	v3.0.5	2021-06-05
SRR13764703	B.1.243	0	0.98133					v3.0.5	2021-06-05
SRR13764704	B.1.243						Assigned from designation hash.	v3.0.5	2021-06-05
SRR13764705	B.1.2						Assigned from designation hash.	v3.0.5	2021-06-05
SRR13764706	B.1.429	0	0.99135	Epsilon (B.1.427/429-like)	1	0	scorpio call: Alt alleles 11; Ref alleles 0; Amb alleles 0	v3.0.5	2021-06-05
SRR13764707	B.1.2						Assigned from designation hash.	v3.0.5	2021-06-05
SRR13764708	B.1.1.486	0	1					v3.0.5	2021-06-05
SRR13764709	B.1.298						Assigned from designation hash.	v3.0.5	2021-06-05
SRR13764710	B.1.588	0	1					v3.0.5	2021-06-05
SRR13764711	B.1.1.434	0	0.996229					v3.0.5	2021-06-05
SRR13764712	B.1.1.434	0	0.996					v3.0.5	2021-06-05
SRR13764713	B.1.234	0	0.994084					v3.0.5	2021-06-05
SRR13764714	B.1.2	0	0.989881					v3.0.5	2021-06-05
SRR13764715	B.1.110.3	0	0.981842					v3.0.5	2021-06-05
SRR13764716	B.1.1.216						Assigned from designation hash.	v3.0.5	2021-06-05
SRR13764717	B.1.2						Assigned from designation hash.	v3.0.5	2021-06-05
SRR13764718	B.1.1.207	0	0.994698					v3.0.5	2021-06-05
SRR13764719	B.1.2						Assigned from designation hash.	v3.0.5	2021-06-05
SRR13764720	B.1.1.7	0	0.96582	Alpha (B.1.1.7-like)	0.7826	0.1304	scorpio call: Alt alleles 18; Ref alleles 3; Amb alleles 0	v3.0.5	2021-06-05
SRR13764721	B.1.243	0	0.971712					v3.0.5	2021-06-05
SRR13764722	B.1.596	0	1					v3.0.5	2021-06-05
SRR13764723	B.1.1.486	0	0.995847					v3.0.5	2021-06-05
SRR13764724	B.1.427	0	1					v3.0.5	2021-06-05
SRR13764725	B.1.243						Assigned from designation hash.	v3.0.5	2021-06-05
SRR13764726	B.1.1.7	0	0.998974	Alpha (B.1.1.7-like)	0.7826	0.1304	scorpio call: Alt alleles 18; Ref alleles 3; Amb alleles 0	v3.0.5	2021-06-05
SRR13764727	B.1.575						Assigned from designation hash.	v3.0.5	2021-06-05
SRR13764728	B.1.311						Assigned from designation hash.	v3.0.5	2021-06-05
SRR13764729	B.1.234	0	0.97999					v3.0.5	2021-06-05
SRR13764730	B.1.1.207						Assigned from designation hash.	v3.0.5	2021-06-05
SRR13764731	B.1.2						Assigned from designation hash.	v3.0.5	2021-06-05
SRR13764732	B.1.243						Assigned from designation hash.	v3.0.5	2021-06-05
SRR13764733	B.1.243						Assigned from designation hash.	v3.0.5	2021-06-05
SRR13764734	B.1.243	0	0.996115					v3.0.5	2021-06-05
SRR13764735	B.1.110.3	0	0.984705					v3.0.5	2021-06-05
SRR13764736	B.1.110.3	0	1					v3.0.5	2021-06-05
SRR13764737	B.1.243						Assigned from designation hash.	v3.0.5	2021-06-05
SRR13764738	B.1.1	0	0.981449					v3.0.5	2021-06-05
SRR13764739	B.1.1.207						Assigned from designation hash.	v3.0.5	2021-06-05
SRR13764740	B.1.1.207	0	0.997871					v3.0.5	2021-06-05
SRR13764741	B.1.526	0	1	Iota (B.1.526-like)	0.9474	0.0526	scorpio call: Alt alleles 18; Ref alleles 1; Amb alleles 0	v3.0.5	2021-06-05
SRR13764742	B.1.526	0	1	Iota (B.1.526-like)	1	0	scorpio call: Alt alleles 19; Ref alleles 0; Amb alleles 0	v3.0.5	2021-06-05
SRR13856913	B.1.298	0	0.990191					v3.0.5	2021-06-05
SRR13856914	B.1.2	0	0.823377					v3.0.5	2021-06-05
SRR13856915	B.1.2	0	1					v3.0.5	2021-06-05
SRR13856916	B.1.2	0	1					v3.0.5	2021-06-05
SRR13856917	B.1.433	0	0.997642					v3.0.5	2021-06-05
SRR13856918	B.1.243	0	0.986073					v3.0.5	2021-06-05
SRR13856919	B.1.243	0	0.920979					v3.0.5	2021-06-05
SRR13856920	B.1.243	0	1					v3.0.5	2021-06-05
SRR13856921	B.1.243	0	0.936395					v3.0.5	2021-06-05
SRR13856922	B.1.243	0	1					v3.0.5	2021-06-05
SRR13856923	B.1.311	0	1					v3.0.5	2021-06-05
SRR13856924	B.1.1.222	0	0.989842					v3.0.5	2021-06-05
SRR13856925	R.1	0	1					v3.0.5	2021-06-05
SRR13856926	R.1	0	0.894964					v3.0.5	2021-06-05
SRR13856927	B.1.409	0	0.996115					v3.0.5	2021-06-05
SRR13856928	B.1.2	0	0.970306					v3.0.5	2021-06-05
SRR13856929	B.1.361	0	0.968048					v3.0.5	2021-06-05
SRR13856930	B.1.596	0	1					v3.0.5	2021-06-05
SRR13856931	B.1.234	0	1					v3.0.5	2021-06-05
SRR13856932	B.1.2	0	0.999772					v3.0.5	2021-06-05
SRR13856933	B.1.2	0	0.885572					v3.0.5	2021-06-05
SRR13856935	B.1.517	0	0.886702					v3.0.5	2021-06-05
SRR13856936	B.1.575	0	0.98899					v3.0.5	2021-06-05
SRR13856937	B.1.110.3	0	1					v3.0.5	2021-06-05
SRR13856938	B.1.1.207	0	1					v3.0.5	2021-06-05
SRR13856939	B.1.2	0	0.983844					v3.0.5	2021-06-05
SRR13856940	B.1.243	0	0.918588					v3.0.5	2021-06-05
SRR13856941	B.1.311	0	0.994544					v3.0.5	2021-06-05
SRR13856942	B.1.2	0	0.99867					v3.0.5	2021-06-05
SRR13856943	B.1.234	0	0.997642					v3.0.5	2021-06-05
SRR13856944	B.1.2	0	0.999012					v3.0.5	2021-06-05
SRR13856945	B.1.2	0	0.999772					v3.0.5	2021-06-05
SRR13856946	B.1.526			Iota (B.1.526-like)	0.9474	0.0526	scorpio call: Alt alleles 18; Ref alleles 1; Amb alleles 0	v3.0.5	2021-06-05
SRR13856947	B.1.2	0	1					v3.0.5	2021-06-05
SRR13856948	B.1.349	0	1					v3.0.5	2021-06-05
SRR13856949	B.1.243	0	1					v3.0.5	2021-06-05
SRR13856950	B.1.2	0	1					v3.0.5	2021-06-05
SRR13856951	B.1.509	0	1					v3.0.5	2021-06-05
SRR13856952	B.1.588	0	0.999088					v3.0.5	2021-06-05
SRR13856953	B.1.1.207	0	0.927304					v3.0.5	2021-06-05
SRR13856954	B.1.243	0	1					v3.0.5	2021-06-05
SRR13856955	B.1.243	0	1					v3.0.5	2021-06-05
SRR13856956	B.1.243	0	1					v3.0.5	2021-06-05
SRR13856957	B.1.517	0	1					v3.0.5	2021-06-05
SRR13856958	B.1.526	0	1	Iota (B.1.526-like)	0.9474	0.0526	scorpio call: Alt alleles 18; Ref alleles 1; Amb alleles 0	v3.0.5	2021-06-05
SRR13856959	B.1.234	0	0.936352					v3.0.5	2021-06-05
SRR13856960	B.1.2	0	1					v3.0.5	2021-06-05
SRR13856961	B.1.2	0	0.889142					v3.0.5	2021-06-05
SRR13856962	B.1.110.3	0	0.989688					v3.0.5	2021-06-05
SRR13856963	B.1.311	0	1					v3.0.5	2021-06-05
SRR13856964	B.1.2	0	1					v3.0.5	2021-06-05
SRR13856965	B.1.2	0	1					v3.0.5	2021-06-05
SRR13856966	B.1.596	0	0.893619					v3.0.5	2021-06-05
SRR13856967	B.1.298						Assigned from designation hash.	v3.0.5	2021-06-05
SRR13856968	B.1.605	0	1					v3.0.5	2021-06-05
SRR13856969	B.1.169	0	1					v3.0.5	2021-06-05
SRR13856970	B.1.2	0	1					v3.0.5	2021-06-05
SRR13856971	B.1.596	0	1					v3.0.5	2021-06-05
SRR13856972	B.1.2	0	1					v3.0.5	2021-06-05
SRR13856973	B.1.596	0	1					v3.0.5	2021-06-05
SRR13856974	B.1.234	0	1					v3.0.5	2021-06-05
SRR13856975	B.1.265	0	0.98992					v3.0.5	2021-06-05
SRR13856976	B.1	0	0.995004					v3.0.5	2021-06-05
SRR13856977	B.1.2	0	1					v3.0.5	2021-06-05
SRR13856978	B.1.243	0	0.982314					v3.0.5	2021-06-05
SRR13856979	B.1.2	0	1					v3.0.5	2021-06-05
SRR13856980	B.1.526	0	0.998099	Iota (B.1.526-like)	0.9474	0.0526	scorpio call: Alt alleles 18; Ref alleles 1; Amb alleles 0	v3.0.5	2021-06-05
SRR13856981	B.1.517	0	0.975549					v3.0.5	2021-06-05
SRR13856982	B.1.526	0	1	Iota (B.1.526-like)	1	0	scorpio call: Alt alleles 19; Ref alleles 0; Amb alleles 0	v3.0.5	2021-06-05
SRR13856983	B.1.526	0	1	Iota (B.1.526-like)	0.9474	0.0526	scorpio call: Alt alleles 18; Ref alleles 1; Amb alleles 0	v3.0.5	2021-06-05
SRR13856984	B.1.36.29	0	1					v3.0.5	2021-06-05
SRR13856985	B.1.526	0	1	Iota (B.1.526-like)	1	0	scorpio call: Alt alleles 19; Ref alleles 0; Amb alleles 0	v3.0.5	2021-06-05
SRR13856986	B.1.311	0	1					v3.0.5	2021-06-05
SRR13856987	B.1.243	0	0.992584					v3.0.5	2021-06-05
SRR13856988	B.1.243	0	1					v3.0.5	2021-06-05
SRR13856989	R.1	0	1					v3.0.5	2021-06-05
SRR13856990	B.1.2	0	0.912789					v3.0.5	2021-06-05
SRR13856991	B.1.243	0	0.998366					v3.0.5	2021-06-05
SRR13856992	B.1.243	0	1					v3.0.5	2021-06-05
SRR13856993	B.1.243						Assigned from designation hash.	v3.0.5	2021-06-05
SRR13856994	B.1.517	0	1					v3.0.5	2021-06-05
SRR13856995	B.1.525	0	1	Eta (B.1.525-like)	1	0	scorpio call: Alt alleles 16; Ref alleles 0; Amb alleles 0	v3.0.5	2021-06-05
SRR13856996	B.1.1.434	0	0.982628					v3.0.5	2021-06-05
SRR13913649	B.1.526	0	0.98992	Iota (B.1.526-like)	1	0	scorpio call: Alt alleles 19; Ref alleles 0; Amb alleles 0	v3.0.5	2021-06-05
SRR13913650	B.1.2	0	0.972113					v3.0.5	2021-06-05
SRR13913651	B.1.2	0	0.97119					v3.0.5	2021-06-05
SRR13913652	B.1.110.3	0	0.984001					v3.0.5	2021-06-05
SRR13913653	B.1.1.207	0	0.953209					v3.0.5	2021-06-05
SRR13913654	B.1.1.207	0	0.994698					v3.0.5	2021-06-05
SRR13913656	B.1.243	0	0.992199					v3.0.5	2021-06-05
SRR13913657	B.1.243	0	0.880982					v3.0.5	2021-06-05
SRR13913658	B.1.2	0	0.976504					v3.0.5	2021-06-05
SRR13913659	B.1.243	0	0.998213					v3.0.5	2021-06-05
SRR13913660	B.1.2	0	0.979239					v3.0.5	2021-06-05
SRR13913661	B.1.2	0	0.961746					v3.0.5	2021-06-05
SRR13913662	B.1.243	0	0.833274					v3.0.5	2021-06-05
SRR13913664	B.1.2	0	0.878792					v3.0.5	2021-06-05
SRR13913665	B.1.2	0	0.977338					v3.0.5	2021-06-05
SRR13913666	B.1.575	0	0.899854					v3.0.5	2021-06-05
SRR13913667	B.1.2	0	0.962073					v3.0.5	2021-06-05
SRR13913668	B.1.409	0	0.982785					v3.0.5	2021-06-05
SRR13913674	B.1.605	0	0.988524					v3.0.5	2021-06-05
SRR13913675	B.1.311	0	0.986735					v3.0.5	2021-06-05
SRR13913676	B.1.2	0	0.996879					v3.0.5	2021-06-05
SRR13913677	B.1.2	0	0.988874					v3.0.5	2021-06-05
SRR13913678	B.1.234	0	0.991389					v3.0.5	2021-06-05
SRR13913679	B.1.588	0	0.998632					v3.0.5	2021-06-05
SRR13913680	B.1.575	0	0.976583					v3.0.5	2021-06-05
SRR13913681	B.1.517	0	0.951919					v3.0.5	2021-06-05
SRR13913682	B.1.433	0	0.988718					v3.0.5	2021-06-05
SRR13913683	B.1.588	0	0.998328					v3.0.5	2021-06-05
SRR13913684	R.1	0	0.980187					v3.0.5	2021-06-05
SRR13913685	B.1.243	0	0.984197					v3.0.5	2021-06-05
SRR13913686	B.1.243	0	0.999696					v3.0.5	2021-06-05
SRR13913687	B.1.427	0	0.989959					v3.0.5	2021-06-05
SRR13913688	B.1.2	0	0.972233					v3.0.5	2021-06-05
SRR13913689	B.1.243	0	0.999355					v3.0.5	2021-06-05
SRR13913690	B.1.2	0	0.989842					v3.0.5	2021-06-05
SRR13913692	B.1.243	0	0.990732					v3.0.5	2021-06-05
SRR13913693	B.1.311	0	0.994698					v3.0.5	2021-06-05
SRR13913699	B.1.311	0	0.957351					v3.0.5	2021-06-05
SRR13913700	B.1.1.434	0	0.995923					v3.0.5	2021-06-05
SRR13913701	B.1.526	0	1	Iota (B.1.526-like)	1	0	scorpio call: Alt alleles 19; Ref alleles 0; Amb alleles 0	v3.0.5	2021-06-05
SRR13913702	B.1.1.434	0	1					v3.0.5	2021-06-05
SRR13913703	B.1.2	0	1					v3.0.5	2021-06-05
SRR13913704	B.1.429	0	0.97829	Epsilon (B.1.427/429-like)	1	0	scorpio call: Alt alleles 11; Ref alleles 0; Amb alleles 0	v3.0.5	2021-06-05
SRR13913705	B.1.2	0	1					v3.0.5	2021-06-05
SRR13913706	B.1.351	0	0.908782	Beta (B.1.351-like)	0.7143	0	scorpio call: Alt alleles 10; Ref alleles 0; Amb alleles 2	v3.0.5	2021-06-05
SRR13913707	B.1.596	0	0.972834					v3.0.5	2021-06-05
SRR13913709	B.1.526	0	0.963216	Iota (B.1.526-like)	1	0	scorpio call: Alt alleles 19; Ref alleles 0; Amb alleles 0	v3.0.5	2021-06-05
SRR13913710	B.1.575	0	0.9227					v3.0.5	2021-06-05
SRR13913711	C.36	0	0.942074					v3.0.5	2021-06-05
SRR13913712	B.1.243	0	0.993431					v3.0.5	2021-06-05
SRR13913713	B.1.111	0	0.977378					v3.0.5	2021-06-05
SRR13913714	B.1.111	0	0.989997					v3.0.5	2021-06-05
SRR13913716	B.1.526	0	1	Iota (B.1.526-like)	0.9474	0.0526	scorpio call: Alt alleles 18; Ref alleles 1; Amb alleles 0	v3.0.5	2021-06-05
SRR13913717	B.1.567	0	0.986034					v3.0.5	2021-06-05
SRR13913718	B.1.111	0	0.990075					v3.0.5	2021-06-05
SRR13913719	B.1.526	0	0.983374	Iota (B.1.526-like)	1	0	scorpio call: Alt alleles 19; Ref alleles 0; Amb alleles 0	v3.0.5	2021-06-05
SRR13913720	B.1.582	0	0.997299					v3.0.5	2021-06-05
SRR13913721	B.1.575	0	0.98992					v3.0.5	2021-06-05
SRR13913723	B.1.311	0	1					v3.0.5	2021-06-05
SRR13913724	B.1.243	0	0.966064					v3.0.5	2021-06-05
SRR13913725	B.1.409	0	0.964723					v3.0.5	2021-06-05
SRR13913726	B.1.596	0	0.865958					v3.0.5	2021-06-05
SRR13913727	B.1.596	0	0.807997					v3.0.5	2021-06-05
SRR13913729	B.1.240	0	0.956029					v3.0.5	2021-06-05
SRR13913730	B.1.2	0	0.942795					v3.0.5	2021-06-05
SRR13913731	B.1.1.519	0	0.98992					v3.0.5	2021-06-05
SRR13990127	B.1.2	0	0.864883					v3.0.5	2021-06-05
SRR13990128	B.1.526	0	1	Iota (B.1.526-like)	1	0	scorpio call: Alt alleles 19; Ref alleles 0; Amb alleles 0	v3.0.5	2021-06-05
SRR13990129	B.1.2	0	1					v3.0.5	2021-06-05
SRR13990130	B.1.526	0	1	Iota (B.1.526-like)	1	0	scorpio call: Alt alleles 19; Ref alleles 0; Amb alleles 0	v3.0.5	2021-06-05
SRR13990131	B.1.2	0	1					v3.0.5	2021-06-05
SRR13990132	B.1.2	0	1					v3.0.5	2021-06-05
SRR13990133	B.1.2	0	0.973474					v3.0.5	2021-06-05
SRR13990134	B.1.526	0	1	Iota (B.1.526-like)	0.9474	0.0526	scorpio call: Alt alleles 18; Ref alleles 1; Amb alleles 0	v3.0.5	2021-06-05
SRR13990135	B.1.1.7	0	0.983766	Alpha (B.1.1.7-like)	0.7826	0.1304	scorpio call: Alt alleles 18; Ref alleles 3; Amb alleles 0	v3.0.5	2021-06-05
SRR13990136	R.1	0	1					v3.0.5	2021-06-05
SRR13990137	B.1.526	0	1	Iota (B.1.526-like)	1	0	scorpio call: Alt alleles 19; Ref alleles 0; Amb alleles 0	v3.0.5	2021-06-05
SRR13990138	B.1.526	0	0.992353	Iota (B.1.526-like)	1	0	scorpio call: Alt alleles 19; Ref alleles 0; Amb alleles 0	v3.0.5	2021-06-05
SRR13990139	B.1.2	0	1					v3.0.5	2021-06-05
SRR13990140	B.1.596	0	0.99981					v3.0.5	2021-06-05
SRR13990141	B.1.2	0	1					v3.0.5	2021-06-05
SRR13990142	B.1.243	0	0.983491					v3.0.5	2021-06-05
SRR13990143	B.1.526	0	1	Iota (B.1.526-like)	1	0	scorpio call: Alt alleles 19; Ref alleles 0; Amb alleles 0	v3.0.5	2021-06-05
SRR13990144	B.1.429	0	0.986307	Epsilon (B.1.427/429-like)	1	0	scorpio call: Alt alleles 11; Ref alleles 0; Amb alleles 0	v3.0.5	2021-06-05
SRR13990145	B.1.526	0	1	Iota (B.1.526-like)	1	0	scorpio call: Alt alleles 19; Ref alleles 0; Amb alleles 0	v3.0.5	2021-06-05
SRR13990146	B.1.526	0	0.982628	Iota (B.1.526-like)	1	0	scorpio call: Alt alleles 19; Ref alleles 0; Amb alleles 0	v3.0.5	2021-06-05
SRR13990147	B.1.2	0	1					v3.0.5	2021-06-05
SRR13990148	B.1.2	0	1					v3.0.5	2021-06-05
SRR13990149	B.1.526	0	1	Iota (B.1.526-like)	1	0	scorpio call: Alt alleles 19; Ref alleles 0; Amb alleles 0	v3.0.5	2021-06-05
SRR13990150	B.1.2	0	0.983531					v3.0.5	2021-06-05
SRR13990151	B.1.526	0	0.983531	Iota (B.1.526-like)	1	0	scorpio call: Alt alleles 19; Ref alleles 0; Amb alleles 0	v3.0.5	2021-06-05
SRR13990152	B.1.526.1	0	1					v3.0.5	2021-06-05
SRR13990153	B.1.2	0	0.990964					v3.0.5	2021-06-05
SRR13990154	B.1.526	0	1	Iota (B.1.526-like)	1	0	scorpio call: Alt alleles 19; Ref alleles 0; Amb alleles 0	v3.0.5	2021-06-05
SRR13990155	B.1.526	0	1	Iota (B.1.526-like)	0.9474	0.0526	scorpio call: Alt alleles 18; Ref alleles 1; Amb alleles 0	v3.0.5	2021-06-05
SRR13990156	B.1.1.7	0	1	Alpha (B.1.1.7-like)	0.7826	0.1304	scorpio call: Alt alleles 18; Ref alleles 3; Amb alleles 0	v3.0.5	2021-06-05
SRR13990157	B.1.2	0	1					v3.0.5	2021-06-05
SRR13990158	B.1.2	0	1					v3.0.5	2021-06-05
SRR13990159	B.1.1.519	0	0.989804					v3.0.5	2021-06-05
SRR13990160	B.1.2	0	0.977259					v3.0.5	2021-06-05
SRR13990161	B.1.2						Assigned from designation hash.	v3.0.5	2021-06-05
SRR13990162	B.1.2	0	1					v3.0.5	2021-06-05
SRR14107279	B.1.243	0	0.99577					v3.0.5	2021-06-05
SRR14107280	B.1.243	0	1					v3.0.5	2021-06-05
SRR14107281	B.1.2	0	0.969782					v3.0.5	2021-06-05
SRR14107282	B.1.526	0	1	Iota (B.1.526-like)	1	0	scorpio call: Alt alleles 19; Ref alleles 0; Amb alleles 0	v3.0.5	2021-06-05
SRR14107283	B.1	0	1					v3.0.5	2021-06-05
SRR14107284	B.1.2	0	1					v3.0.5	2021-06-05
SRR14107285	B.1.429	0	1	Epsilon (B.1.427/429-like)	1	0	scorpio call: Alt alleles 11; Ref alleles 0; Amb alleles 0	v3.0.5	2021-06-05
SRR14107286	B.1.427	0	1					v3.0.5	2021-06-05
SRR14107287	B.1.427	0	0.98992					v3.0.5	2021-06-05
SRR14107288	B.1.526	0	0.987125	Iota (B.1.526-like)	1	0	scorpio call: Alt alleles 19; Ref alleles 0; Amb alleles 0	v3.0.5	2021-06-05
SRR14107289	B.1.243	0	0.832189					v3.0.5	2021-06-05
SRR14107290	B.1.2	0	0.993123					v3.0.5	2021-06-05
SRR14107291	B.1.243	0	0.913372					v3.0.5	2021-06-05
SRR14107292	B.1	0	1					v3.0.5	2021-06-05
SRR14107293	B.1.433	0	0.989804					v3.0.5	2021-06-05
SRR14107294	B.1.526	0	0.995962	Iota (B.1.526-like)	1	0	scorpio call: Alt alleles 19; Ref alleles 0; Amb alleles 0	v3.0.5	2021-06-05
SRR14107295	B.1.243	0	0.991852					v3.0.5	2021-06-05
SRR14107296	B.1.311	0	1					v3.0.5	2021-06-05
SRR14107297	B.1.243	0	1					v3.0.5	2021-06-05
SRR14107299	B.1.243	0	1					v3.0.5	2021-06-05
SRR14107300	B.1.243	0	0.99981					v3.0.5	2021-06-05
SRR14107302	B.1.311	0	1					v3.0.5	2021-06-05
SRR14107303	B.1.2	0	0.999772					v3.0.5	2021-06-05
SRR14107304	B.1.2	0	1					v3.0.5	2021-06-05
SRR14107305	B.1.2	0	1					v3.0.5	2021-06-05
SRR14107306	B.1.2	0	0.973914					v3.0.5	2021-06-05
SRR14107307	B.1.1.265	0	0.983844					v3.0.5	2021-06-05
SRR14107308	B.1.110.3	0	1					v3.0.5	2021-06-05
SRR14107309	B.1.243	0	0.998936					v3.0.5	2021-06-05
SRR14107310	B.1.243						Assigned from designation hash.	v3.0.5	2021-06-05
SRR14107311	B.1.243	0	0.989688					v3.0.5	2021-06-05
SRR14107312	B.1.2	0	0.987592					v3.0.5	2021-06-05
SRR14107313	B.1.2	0	0.971591					v3.0.5	2021-06-05
SRR14107314	B.1.526	0	1	Iota (B.1.526-like)	1	0	scorpio call: Alt alleles 19; Ref alleles 0; Amb alleles 0	v3.0.5	2021-06-05
SRR14107315	B.1.526	0	1	Iota (B.1.526-like)	1	0	scorpio call: Alt alleles 19; Ref alleles 0; Amb alleles 0	v3.0.5	2021-06-05
SRR14107316	B.1.526	0	0.998366	Iota (B.1.526-like)	1	0	scorpio call: Alt alleles 19; Ref alleles 0; Amb alleles 0	v3.0.5	2021-06-05
SRR14107317	B.1.1.207	0	0.985096					v3.0.5	2021-06-05
SRR14107320	B.1.1.207	0	0.935966					v3.0.5	2021-06-05
SRR14107321	B.1.1.207	0	0.991041					v3.0.5	2021-06-05
SRR14107322	B.1.1.207	0	0.998556					v3.0.5	2021-06-05
SRR14107323	B.1.243	0	1					v3.0.5	2021-06-05
SRR14107324	B.1.243	0	1					v3.0.5	2021-06-05
SRR14107325	B.1.1.7	0	1	Alpha (B.1.1.7-like)	0.7826	0.1304	scorpio call: Alt alleles 18; Ref alleles 3; Amb alleles 0	v3.0.5	2021-06-05
SRR14107326	B.1.243	0	0.989765					v3.0.5	2021-06-05
SRR14107327	B.1.2	0	0.994659					v3.0.5	2021-06-05
SRR14107328	B.1.2	0	0.998366					v3.0.5	2021-06-05
SRR14107329	B.1.2						Assigned from designation hash.	v3.0.5	2021-06-05
SRR14107330	B.1.234	0	0.98992					v3.0.5	2021-06-05
SRR14107331	B.1.1.416	0	0.974632					v3.0.5	2021-06-05
SRR14107332	B.1.2	0	0.949328					v3.0.5	2021-06-05
SRR14107333	B.1.2	0	1					v3.0.5	2021-06-05
SRR14107334	B.1.1.519	0	0.998328					v3.0.5	2021-06-05
SRR14107335	B.1.311	0	0.975469					v3.0.5	2021-06-05
SRR14107336	B.1.2	0	0.972393					v3.0.5	2021-06-05
SRR14107337	B.1.1.416	0	1					v3.0.5	2021-06-05
SRR14107338	B.1.311	0	1					v3.0.5	2021-06-05
SRR14107339	B.1.2	0	1					v3.0.5	2021-06-05
SRR14230036	B.1.1	0	0.846551					v3.0.5	2021-06-05
SRR14230037	B.1.243	0	1					v3.0.5	2021-06-05
SRR14230038	B.1.2	0	0.988796					v3.0.5	2021-06-05
SRR14230040	B.1.526	0	0.992969	Iota (B.1.526-like)	1	0	scorpio call: Alt alleles 19; Ref alleles 0; Amb alleles 0	v3.0.5	2021-06-05
SRR14230041	B.1.2	0	0.854174					v3.0.5	2021-06-05
SRR14230043	B.1.2	0	1					v3.0.5	2021-06-05
SRR14230044	B.1.2	0	0.967522					v3.0.5	2021-06-05
SRR14230045	B.1.2	0	1					v3.0.5	2021-06-05
SRR14230046	B.1	0	0.972113					v3.0.5	2021-06-05
SRR14230047	B.1.2	0	0.979635					v3.0.5	2021-06-05
SRR14230048	B.1.427	0	0.999734					v3.0.5	2021-06-05
SRR14230049	B.1.526	0	0.979674	Iota (B.1.526-like)	1	0	scorpio call: Alt alleles 19; Ref alleles 0; Amb alleles 0	v3.0.5	2021-06-05
SRR14230050	B.1.1.207	0	0.959286					v3.0.5	2021-06-05
SRR14230051	B.1.2	0	1					v3.0.5	2021-06-05
SRR14230052	B.1.2	0	0.994007					v3.0.5	2021-06-05
SRR14230053	B.1.2	0	1					v3.0.5	2021-06-05
SRR14230054	B.1.241	0	0.983844					v3.0.5	2021-06-05
SRR14230055	B.1.2	0	0.973394					v3.0.5	2021-06-05
SRR14230056	B.1.2	0	0.954663					v3.0.5	2021-06-05
SRR14230057	B.1.2	0	0.999734					v3.0.5	2021-06-05
SRR14230058	B.1.2	0	1					v3.0.5	2021-06-05
SRR14230059	B.1.526	0	1	Iota (B.1.526-like)	1	0	scorpio call: Alt alleles 19; Ref alleles 0; Amb alleles 0	v3.0.5	2021-06-05
SRR14230060	B.1.1.207						Assigned from designation hash.	v3.0.5	2021-06-05
SRR14230062	B.1.526	0	0.974433	Iota (B.1.526-like)	0.9474	0.0526	scorpio call: Alt alleles 18; Ref alleles 1; Amb alleles 0	v3.0.5	2021-06-05
SRR14230063	B.1.575						Assigned from designation hash.	v3.0.5	2021-06-05
SRR14230064	B.1.526	0	1	Iota (B.1.526-like)	1	0	scorpio call: Alt alleles 19; Ref alleles 0; Amb alleles 0	v3.0.5	2021-06-05
SRR14230065	B.1.243	0	0.985409					v3.0.5	2021-06-05
SRR14230066	B.1.526	0	1	Iota (B.1.526-like)	1	0	scorpio call: Alt alleles 19; Ref alleles 0; Amb alleles 0	v3.0.5	2021-06-05
SRR14230067	B.1.1.519	0	1					v3.0.5	2021-06-05
SRR14230068	B.1.526.2	0	0.989455					v3.0.5	2021-06-05
SRR14230069	B.1.1.7	0	0.997718	Alpha (B.1.1.7-like)	0.7826	0.1304	scorpio call: Alt alleles 18; Ref alleles 3; Amb alleles 0	v3.0.5	2021-06-05
SRR14230070	B.1.617.1			B.1.617.1-like	1	0	scorpio call: Alt alleles 11; Ref alleles 0; Amb alleles 0	v3.0.5	2021-06-05
SRR14230071	B.1.243	0	0.941904					v3.0.5	2021-06-05
SRR14230073	B.1.36.31	0	0.920847					v3.0.5	2021-06-05
SRR14230074	B.1.526	0	1	Iota (B.1.526-like)	1	0	scorpio call: Alt alleles 19; Ref alleles 0; Amb alleles 0	v3.0.5	2021-06-05
SRR14230075	B.1.575	0	0.999393					v3.0.5	2021-06-05
SRR14230076	B.1.243	0	0.924327					v3.0.5	2021-06-05
SRR14230077	B.1.2	0	0.970587					v3.0.5	2021-06-05
SRR14230079	B.1.1.7	0	1	Alpha (B.1.1.7-like)	0.7826	0.1304	scorpio call: Alt alleles 18; Ref alleles 3; Amb alleles 0	v3.0.5	2021-06-05
SRR14230080	B.1.526	0	1	Iota (B.1.526-like)	1	0	scorpio call: Alt alleles 19; Ref alleles 0; Amb alleles 0	v3.0.5	2021-06-05
SRR14230081	B.1.526	0	1	Iota (B.1.526-like)	1	0	scorpio call: Alt alleles 19; Ref alleles 0; Amb alleles 0	v3.0.5	2021-06-05
SRR14230082	B.1.1.7	0	0.989804	Alpha (B.1.1.7-like)	0.7826	0.1304	scorpio call: Alt alleles 18; Ref alleles 3; Amb alleles 0	v3.0.5	2021-06-05
SRR14230083	P.1	0	0.937553	Gamma (P.1-like)	0.8125	0	scorpio call: Alt alleles 13; Ref alleles 0; Amb alleles 1	v3.0.5	2021-06-05
SRR14230084	B.1.526	0	0.986073	Iota (B.1.526-like)	1	0	scorpio call: Alt alleles 19; Ref alleles 0; Amb alleles 0	v3.0.5	2021-06-05
SRR14230085	B.1	0	0.860565					v3.0.5	2021-06-05
SRR14230086	B.1.2	0	1					v3.0.5	2021-06-05
SRR14230087	B.1.526	0	0.989533	Iota (B.1.526-like)	1	0	scorpio call: Alt alleles 19; Ref alleles 0; Amb alleles 0	v3.0.5	2021-06-05
SRR14230088	B.1.110.3	0	0.945629					v3.0.5	2021-06-05
SRR14230089	B.1.243	0	0.851728					v3.0.5	2021-06-05
SRR14230091	B.1.2	0	0.969823					v3.0.5	2021-06-05
SRR14230093	B.1.241	0	0.988874					v3.0.5	2021-06-05
SRR14230094	B.1.2	0	0.990384					v3.0.5	2021-06-05
SRR14230095	B.1.2	0	0.939562					v3.0.5	2021-06-05
SRR14230096	B.1.596						Assigned from designation hash.	v3.0.5	2021-06-05
SRR14230098	B.1.243	0	0.943897					v3.0.5	2021-06-05
SRR14230099	B.1.575	0	0.975868					v3.0.5	2021-06-05
SRR14421457	B.1.1.7	0	1	Alpha (B.1.1.7-like)	0.7826	0.1304	scorpio call: Alt alleles 18; Ref alleles 3; Amb alleles 0	v3.0.5	2021-06-05
SRR14421458	B.1.1.7	0	1	Alpha (B.1.1.7-like)	0.7826	0.1304	scorpio call: Alt alleles 18; Ref alleles 3; Amb alleles 0	v3.0.5	2021-06-05
SRR14421461	B.1.526	0	1	Iota (B.1.526-like)	1	0	scorpio call: Alt alleles 19; Ref alleles 0; Amb alleles 0	v3.0.5	2021-06-05
SRR14421462	B.1.1.7	0	1	Alpha (B.1.1.7-like)	0.7826	0.1304	scorpio call: Alt alleles 18; Ref alleles 3; Amb alleles 0	v3.0.5	2021-06-05
SRR14421463	B.1.429	0	0.975907	Epsilon (B.1.427/429-like)	0.9091	0	scorpio call: Alt alleles 10; Ref alleles 0; Amb alleles 1	v3.0.5	2021-06-05
SRR14421464	P.1	0	0.969137	Gamma (P.1-like)	0.8125	0	scorpio call: Alt alleles 13; Ref alleles 0; Amb alleles 1	v3.0.5	2021-06-05
SRR14421465	P.1	0	0.969178	Gamma (P.1-like)	0.8125	0	scorpio call: Alt alleles 13; Ref alleles 0; Amb alleles 1	v3.0.5	2021-06-05
SRR14421466	P.1	0	0.989184	Gamma (P.1-like)	0.875	0	scorpio call: Alt alleles 14; Ref alleles 0; Amb alleles 0	v3.0.5	2021-06-05
SRR14421467	B.1.1.7	0	1	Alpha (B.1.1.7-like)	0.7826	0.1304	scorpio call: Alt alleles 18; Ref alleles 3; Amb alleles 0	v3.0.5	2021-06-05
SRR14421469	B.1.1.7	0	0.95636	Alpha (B.1.1.7-like)	0.7826	0.087	scorpio call: Alt alleles 18; Ref alleles 2; Amb alleles 1	v3.0.5	2021-06-05
SRR14421470	B.1.1.7	0	0.98251	Alpha (B.1.1.7-like)	0.7826	0.1304	scorpio call: Alt alleles 18; Ref alleles 3; Amb alleles 0	v3.0.5	2021-06-05
SRR14421471	B.1.1.7	0	1	Alpha (B.1.1.7-like)	0.7826	0.1304	scorpio call: Alt alleles 18; Ref alleles 3; Amb alleles 0	v3.0.5	2021-06-05
SRR14421472	B.1	0	0.989106					v3.0.5	2021-06-05
SRR14421474	B.1.526	0	1	Iota (B.1.526-like)	1	0	scorpio call: Alt alleles 19; Ref alleles 0; Amb alleles 0	v3.0.5	2021-06-05
SRR14421475	P.1	0	1	Gamma (P.1-like)	0.875	0	scorpio call: Alt alleles 14; Ref alleles 0; Amb alleles 0	v3.0.5	2021-06-05
SRR14421476	B.1.526	0	0.989881	Iota (B.1.526-like)	1	0	scorpio call: Alt alleles 19; Ref alleles 0; Amb alleles 0	v3.0.5	2021-06-05
SRR14421477	B.1.526	0	1	Iota (B.1.526-like)	1	0	scorpio call: Alt alleles 19; Ref alleles 0; Amb alleles 0	v3.0.5	2021-06-05
SRR14421478	B.1.1.7	0	1	Alpha (B.1.1.7-like)	0.7826	0.1304	scorpio call: Alt alleles 18; Ref alleles 3; Amb alleles 0	v3.0.5	2021-06-05
SRR14421480	B.1.2	0	0.971993					v3.0.5	2021-06-05
SRR14421482	B.1.1.7	0	1	Alpha (B.1.1.7-like)	0.7826	0.1304	scorpio call: Alt alleles 18; Ref alleles 3; Amb alleles 0	v3.0.5	2021-06-05
SRR14421483	B.1.1.7	0	0.995464	Alpha (B.1.1.7-like)	0.7826	0.1304	scorpio call: Alt alleles 18; Ref alleles 3; Amb alleles 0	v3.0.5	2021-06-05
SRR14421484	B.1.1.7	0	1	Alpha (B.1.1.7-like)	0.7826	0.1304	scorpio call: Alt alleles 18; Ref alleles 3; Amb alleles 0	v3.0.5	2021-06-05
SRR14421485	B.1.1.7	0	0.955326	Alpha (B.1.1.7-like)	0.8261	0.087	scorpio call: Alt alleles 19; Ref alleles 2; Amb alleles 0	v3.0.5	2021-06-05
SRR14421486	B.1.1.7	0	0.98992	Alpha (B.1.1.7-like)	0.7826	0.1304	scorpio call: Alt alleles 18; Ref alleles 3; Amb alleles 0	v3.0.5	2021-06-05
SRR14421488	B.1.1.7	0	0.993738	Alpha (B.1.1.7-like)	0.7826	0.1304	scorpio call: Alt alleles 18; Ref alleles 3; Amb alleles 0	v3.0.5	2021-06-05
SRR14421490	B.1.1.7	0	0.969541	Alpha (B.1.1.7-like)	0.7826	0.087	scorpio call: Alt alleles 18; Ref alleles 2; Amb alleles 1	v3.0.5	2021-06-05
SRR14421491	B.1.1.7	0	0.97821	Alpha (B.1.1.7-like)	0.7826	0.1304	scorpio call: Alt alleles 18; Ref alleles 3; Amb alleles 0	v3.0.5	2021-06-05
SRR14421492	B.1.526.2	0	1					v3.0.5	2021-06-05
SRR14421494	B.1.1.7	0	0.934245	Alpha (B.1.1.7-like)	0.7391	0.087	scorpio call: Alt alleles 17; Ref alleles 2; Amb alleles 2	v3.0.5	2021-06-05
SRR14421495	B.1.526	0	0.966348	Iota (B.1.526-like)	1	0	scorpio call: Alt alleles 19; Ref alleles 0; Amb alleles 0	v3.0.5	2021-06-05
SRR14421496	B.1.526	0	0.977536	Iota (B.1.526-like)	1	0	scorpio call: Alt alleles 19; Ref alleles 0; Amb alleles 0	v3.0.5	2021-06-05
SRR14421497	B.1.1.7	0	0.999924	Alpha (B.1.1.7-like)	0.7826	0.1304	scorpio call: Alt alleles 18; Ref alleles 3; Amb alleles 0	v3.0.5	2021-06-05
SRR14421499	B.1.1	0	0.83944	Gamma (P.1-like)	0.6875	0	scorpio call: Alt alleles 11; Ref alleles 0; Amb alleles 4	v3.0.5	2021-06-05
SRR14421500	B.1.1.7	0	1	Alpha (B.1.1.7-like)	0.7826	0.1304	scorpio call: Alt alleles 18; Ref alleles 3; Amb alleles 0	v3.0.5	2021-06-05
SRR14421502	B.1.526.1	0	0.901413					v3.0.5	2021-06-05
SRR14421503	B.1.1.7	0	0.98961	Alpha (B.1.1.7-like)	0.7826	0.1304	scorpio call: Alt alleles 18; Ref alleles 3; Amb alleles 0	v3.0.5	2021-06-05
SRR14421504	B.1.1.7	0	0.989688	Alpha (B.1.1.7-like)	0.7826	0.1304	scorpio call: Alt alleles 18; Ref alleles 3; Amb alleles 0	v3.0.5	2021-06-05
SRR14421507	B.1.1.7	0	1	Alpha (B.1.1.7-like)	0.7826	0.1304	scorpio call: Alt alleles 18; Ref alleles 3; Amb alleles 0	v3.0.5	2021-06-05
SRR14421508	B.1.526	0	1	Iota (B.1.526-like)	1	0	scorpio call: Alt alleles 19; Ref alleles 0; Amb alleles 0	v3.0.5	2021-06-05
SRR14421509	B.1.1.7	0	1	Alpha (B.1.1.7-like)	0.7826	0.1304	scorpio call: Alt alleles 18; Ref alleles 3; Amb alleles 0	v3.0.5	2021-06-05
SRR14421510	B.1.1.7	0	1	Alpha (B.1.1.7-like)	0.7826	0.1304	scorpio call: Alt alleles 18; Ref alleles 3; Amb alleles 0	v3.0.5	2021-06-05
SRR14421511	B.1.1.7	0	1	Alpha (B.1.1.7-like)	0.7826	0.1304	scorpio call: Alt alleles 18; Ref alleles 3; Amb alleles 0	v3.0.5	2021-06-05
SRR14421512	B.1.1.7	0	1	Alpha (B.1.1.7-like)	0.7826	0.1304	scorpio call: Alt alleles 18; Ref alleles 3; Amb alleles 0	v3.0.5	2021-06-05
SRR14421513	B.1.526.2	0	0.923536	Iota (B.1.526-like)	0.7368	0.1579	scorpio call: Alt alleles 14; Ref alleles 3; Amb alleles 2	v3.0.5	2021-06-05
SRR14421514	B.1.526	0	0.994045	Iota (B.1.526-like)	1	0	scorpio call: Alt alleles 19; Ref alleles 0; Amb alleles 0	v3.0.5	2021-06-05
SRR14421515	B.1.526	0	1	Iota (B.1.526-like)	1	0	scorpio call: Alt alleles 19; Ref alleles 0; Amb alleles 0	v3.0.5	2021-06-05
SRR14421516	B.1.526.1	0	0.986463					v3.0.5	2021-06-05
SRR14421517	B.1.1.7	0	0.992623	Alpha (B.1.1.7-like)	0.7826	0.1304	scorpio call: Alt alleles 18; Ref alleles 3; Amb alleles 0	v3.0.5	2021-06-05
SRR14421518	B.1.2	0	1					v3.0.5	2021-06-05
SRR14421519	B.1.526	0	0.981999	Iota (B.1.526-like)	1	0	scorpio call: Alt alleles 19; Ref alleles 0; Amb alleles 0	v3.0.5	2021-06-05
SRR14421520	B.1.1.7	0	0.936438	Alpha (B.1.1.7-like)	0.7391	0.1304	scorpio call: Alt alleles 17; Ref alleles 3; Amb alleles 1	v3.0.5	2021-06-05
SRR14421521	B.1.1.7	0	1	Alpha (B.1.1.7-like)	0.7826	0.1304	scorpio call: Alt alleles 18; Ref alleles 3; Amb alleles 0	v3.0.5	2021-06-05
SRR14421523	B.1.1.7	0	1	Alpha (B.1.1.7-like)	0.7826	0.1304	scorpio call: Alt alleles 18; Ref alleles 3; Amb alleles 0	v3.0.5	2021-06-05
SRR14421524	B.1.1.7	0	1	Alpha (B.1.1.7-like)	0.7826	0.1304	scorpio call: Alt alleles 18; Ref alleles 3; Amb alleles 0	v3.0.5	2021-06-05
SRR14421525	B.1.1.7	0	0.932734					v3.0.5	2021-06-05
SRR14421526	B.1.526	0	0.979635	Iota (B.1.526-like)	1	0	scorpio call: Alt alleles 19; Ref alleles 0; Amb alleles 0	v3.0.5	2021-06-05
SRR14421527	B.1.526.2	0	0.991929					v3.0.5	2021-06-05
SRR14421528	B.1.1.7	0	1	Alpha (B.1.1.7-like)	0.7826	0.1304	scorpio call: Alt alleles 18; Ref alleles 3; Amb alleles 0	v3.0.5	2021-06-05
SRR14421529	B.1.1.7	0	1	Alpha (B.1.1.7-like)	0.7826	0.1304	scorpio call: Alt alleles 18; Ref alleles 3; Amb alleles 0	v3.0.5	2021-06-05
SRR14421530	B.1.1.7	0	0.961991	Alpha (B.1.1.7-like)	0.7826	0.1304	scorpio call: Alt alleles 18; Ref alleles 3; Amb alleles 0	v3.0.5	2021-06-05
SRR14421531	R.1	0	0.999734					v3.0.5	2021-06-05
SRR14421532	B.1.1.7	0	0.989261	Alpha (B.1.1.7-like)	0.7826	0.1304	scorpio call: Alt alleles 18; Ref alleles 3; Amb alleles 0	v3.0.5	2021-06-05
SRR14421533	B.1.243	0	0.955781					v3.0.5	2021-06-05
SRR14421534	B.1.1.7	0	0.999772	Alpha (B.1.1.7-like)	0.7826	0.1304	scorpio call: Alt alleles 18; Ref alleles 3; Amb alleles 0	v3.0.5	2021-06-05
SRR14421535	B.1.526	0	1	Iota (B.1.526-like)	1	0	scorpio call: Alt alleles 19; Ref alleles 0; Amb alleles 0	v3.0.5	2021-06-05
SRR14421536	B.1.1.7	0	0.999924	Alpha (B.1.1.7-like)	0.7826	0.1304	scorpio call: Alt alleles 18; Ref alleles 3; Amb alleles 0	v3.0.5	2021-06-05
SRR14421537	B.1.413	0	1					v3.0.5	2021-06-05
SRR14421538	B.1.1.7	0	1	Alpha (B.1.1.7-like)	0.7826	0.1304	scorpio call: Alt alleles 18; Ref alleles 3; Amb alleles 0	v3.0.5	2021-06-05
SRR14421539	B.1.526	0	0.978488	Iota (B.1.526-like)	1	0	scorpio call: Alt alleles 19; Ref alleles 0; Amb alleles 0	v3.0.5	2021-06-05
SRR14421540	B.1.1.7	0	0.978962	Alpha (B.1.1.7-like)	0.7826	0.1304	scorpio call: Alt alleles 18; Ref alleles 3; Amb alleles 0	v3.0.5	2021-06-05
SRR14421541	B.1.1.7	0	0.991852	Alpha (B.1.1.7-like)	0.7826	0.1304	scorpio call: Alt alleles 18; Ref alleles 3; Amb alleles 0	v3.0.5	2021-06-05
SRR14421542	B.1.1.7	0	1	Alpha (B.1.1.7-like)	0.7826	0.1304	scorpio call: Alt alleles 18; Ref alleles 3; Amb alleles 0	v3.0.5	2021-06-05
SRR14421543	B.1.1.7	0	0.960681	Alpha (B.1.1.7-like)	0.7826	0.087	scorpio call: Alt alleles 18; Ref alleles 2; Amb alleles 1	v3.0.5	2021-06-05
SRR14421544	B.1.429	0	1	Epsilon (B.1.427/429-like)	1	0	scorpio call: Alt alleles 11; Ref alleles 0; Amb alleles 0	v3.0.5	2021-06-05
SRR14421545	B.1.526	0	1	Iota (B.1.526-like)	1	0	scorpio call: Alt alleles 19; Ref alleles 0; Amb alleles 0	v3.0.5	2021-06-05
SRR14421546	B.1.526	0	1	Iota (B.1.526-like)	1	0	scorpio call: Alt alleles 19; Ref alleles 0; Amb alleles 0	v3.0.5	2021-06-05
SRR14421547	B.1.1.7	0	1	B.1.1.7-like+E484K	0.7917	0.125	scorpio call: Alt alleles 19; Ref alleles 3; Amb alleles 0	v3.0.5	2021-06-05
SRR14421548	B.1.1.7	0	1	Alpha (B.1.1.7-like)	0.7826	0.1304	scorpio call: Alt alleles 18; Ref alleles 3; Amb alleles 0	v3.0.5	2021-06-05
SRR14421549	B.1.1.7	0	0.995579	Alpha (B.1.1.7-like)	0.7826	0.1304	scorpio call: Alt alleles 18; Ref alleles 3; Amb alleles 0	v3.0.5	2021-06-05
SRR14421550	B.1.1.7	0	0.990384	Alpha (B.1.1.7-like)	0.7826	0.1304	scorpio call: Alt alleles 18; Ref alleles 3; Amb alleles 0	v3.0.5	2021-06-05
SRR14421551	B.1.243	0	0.98992					v3.0.5	2021-06-05
SRR14421552	B.1.1.7	0	0.989881	Alpha (B.1.1.7-like)	0.7826	0.1304	scorpio call: Alt alleles 18; Ref alleles 3; Amb alleles 0	v3.0.5	2021-06-05
SRR14421553	B.1.526	0	1	Iota (B.1.526-like)	1	0	scorpio call: Alt alleles 19; Ref alleles 0; Amb alleles 0	v3.0.5	2021-06-05
SRR14421554	B.1.1.7			Alpha (B.1.1.7-like)	0.7826	0.1304	scorpio call: Alt alleles 18; Ref alleles 3; Amb alleles 0	v3.0.5	2021-06-05
SRR14421555	B.1.1.7	0	0.99135	Alpha (B.1.1.7-like)	0.7826	0.1304	scorpio call: Alt alleles 18; Ref alleles 3; Amb alleles 0	v3.0.5	2021-06-05
SRR14421557	B.1.1.7			Alpha (B.1.1.7-like)	0.7826	0.1304	scorpio call: Alt alleles 18; Ref alleles 3; Amb alleles 0	v3.0.5	2021-06-05
SRR14421562	B.1.1.7	0	0.944447	Alpha (B.1.1.7-like)	0.7826	0.087	scorpio call: Alt alleles 18; Ref alleles 2; Amb alleles 1	v3.0.5	2021-06-05
SRR14421563	B.1.1.7	0	1	Alpha (B.1.1.7-like)	0.7826	0.1304	scorpio call: Alt alleles 18; Ref alleles 3; Amb alleles 0	v3.0.5	2021-06-05
SRR14421564	B.1.1.7	0	1	Alpha (B.1.1.7-like)	0.7826	0.1304	scorpio call: Alt alleles 18; Ref alleles 3; Amb alleles 0	v3.0.5	2021-06-05
SRR14421568	B.1.1.7	0	0.995923	Alpha (B.1.1.7-like)	0.7826	0.1304	scorpio call: Alt alleles 18; Ref alleles 3; Amb alleles 0	v3.0.5	2021-06-05
SRR14421569	B.1.1.7	0	0.819424	Alpha (B.1.1.7-like)	0.6957	0.087	scorpio call: Alt alleles 16; Ref alleles 2; Amb alleles 3	v3.0.5	2021-06-05
SRR14421570	B.1.526	0	0.918588	Iota (B.1.526-like)	0.9474	0	scorpio call: Alt alleles 18; Ref alleles 0; Amb alleles 1	v3.0.5	2021-06-05
SRR14421571	B.1.1.7	0	1	Alpha (B.1.1.7-like)	0.7826	0.1304	scorpio call: Alt alleles 18; Ref alleles 3; Amb alleles 0	v3.0.5	2021-06-05
SRR14421572	B.1.526	0	1	Iota (B.1.526-like)	1	0	scorpio call: Alt alleles 19; Ref alleles 0; Amb alleles 0	v3.0.5	2021-06-05
SRR14421573	B.1.1.7	0	0.983413	Alpha (B.1.1.7-like)	0.7826	0.1304	scorpio call: Alt alleles 18; Ref alleles 3; Amb alleles 0	v3.0.5	2021-06-05
SRR14421574	B.1.526	0	1	Iota (B.1.526-like)	1	0	scorpio call: Alt alleles 19; Ref alleles 0; Amb alleles 0	v3.0.5	2021-06-05
SRR14581032	B.1.526	0	1	Iota (B.1.526-like)	1	0	scorpio call: Alt alleles 19; Ref alleles 0; Amb alleles 0	v3.0.5	2021-06-05
SRR14581033	B.1.526	0	1	Iota (B.1.526-like)	1	0	scorpio call: Alt alleles 19; Ref alleles 0; Amb alleles 0	v3.0.5	2021-06-05
SRR14581034	B.1.1.7	0	1	Alpha (B.1.1.7-like)	0.7826	0.1304	scorpio call: Alt alleles 18; Ref alleles 3; Amb alleles 0	v3.0.5	2021-06-05
SRR14581036	B.1.1.7	0	1	Alpha (B.1.1.7-like)	0.7826	0.1304	scorpio call: Alt alleles 18; Ref alleles 3; Amb alleles 0	v3.0.5	2021-06-05
SRR14581038	B.1.1.7	0	0.989804	Alpha (B.1.1.7-like)	0.7826	0.1304	scorpio call: Alt alleles 18; Ref alleles 3; Amb alleles 0	v3.0.5	2021-06-05
SRR14581039	B.1.526	0	0.994276	Iota (B.1.526-like)	1	0	scorpio call: Alt alleles 19; Ref alleles 0; Amb alleles 0	v3.0.5	2021-06-05
SRR14581042	B.1.1.7	0	1	Alpha (B.1.1.7-like)	0.7826	0.1304	scorpio call: Alt alleles 18; Ref alleles 3; Amb alleles 0	v3.0.5	2021-06-05
SRR14581043	B.1.526.2	0	1					v3.0.5	2021-06-05
SRR14581044	B.1.1.7	0	1	Alpha (B.1.1.7-like)	0.7826	0.1304	scorpio call: Alt alleles 18; Ref alleles 3; Amb alleles 0	v3.0.5	2021-06-05
SRR14581045	B.1.526.1	0	1					v3.0.5	2021-06-05
SRR14581046	B.1.1.7	0	1	Alpha (B.1.1.7-like)	0.7826	0.1304	scorpio call: Alt alleles 18; Ref alleles 3; Amb alleles 0	v3.0.5	2021-06-05
SRR14581047	B.1.1.7	0	1	Alpha (B.1.1.7-like)	0.7826	0.1304	scorpio call: Alt alleles 18; Ref alleles 3; Amb alleles 0	v3.0.5	2021-06-05
SRR14581048	B.1.413	0	0.979516					v3.0.5	2021-06-05
SRR14581049	B.1.526	0	0.919165	Iota (B.1.526-like)	0.8947	0	scorpio call: Alt alleles 17; Ref alleles 0; Amb alleles 2	v3.0.5	2021-06-05
SRR14581050	B.1.526.1	0	0.999317					v3.0.5	2021-06-05
SRR14581051	B.1.1.7	0	1	Alpha (B.1.1.7-like)	0.7826	0.1304	scorpio call: Alt alleles 18; Ref alleles 3; Amb alleles 0	v3.0.5	2021-06-05
SRR14581052	B.1.1.7	0	1	Alpha (B.1.1.7-like)	0.8261	0.087	scorpio call: Alt alleles 19; Ref alleles 2; Amb alleles 0	v3.0.5	2021-06-05
SRR14581053	B.1.1.7	0	1	Alpha (B.1.1.7-like)	0.7826	0.1304	scorpio call: Alt alleles 18; Ref alleles 3; Amb alleles 0	v3.0.5	2021-06-05
SRR14581054	B.1.427	0	0.907289					v3.0.5	2021-06-05
SRR14581056	B.1.526	0	1	Iota (B.1.526-like)	1	0	scorpio call: Alt alleles 19; Ref alleles 0; Amb alleles 0	v3.0.5	2021-06-05
SRR14581057	B.1.1.7	0	1	Alpha (B.1.1.7-like)	0.7826	0.1304	scorpio call: Alt alleles 18; Ref alleles 3; Amb alleles 0	v3.0.5	2021-06-05
SRR14581060	B.1.1.7	0	0.989842	Alpha (B.1.1.7-like)	0.7826	0.1304	scorpio call: Alt alleles 18; Ref alleles 3; Amb alleles 0	v3.0.5	2021-06-05
SRR14581061	B.1.1.7	0	0.949621	Alpha (B.1.1.7-like)	0.7826	0.087	scorpio call: Alt alleles 18; Ref alleles 2; Amb alleles 1	v3.0.5	2021-06-05
SRR14581062	B.1.1.7	0	1	Alpha (B.1.1.7-like)	0.7826	0.1304	scorpio call: Alt alleles 18; Ref alleles 3; Amb alleles 0	v3.0.5	2021-06-05
SRR14581063	B.1.1.7	0	1	Alpha (B.1.1.7-like)	0.7826	0.1304	scorpio call: Alt alleles 18; Ref alleles 3; Amb alleles 0	v3.0.5	2021-06-05
SRR14581067	B.1.526	0	0.890778	Iota (B.1.526-like)	0.9474	0	scorpio call: Alt alleles 18; Ref alleles 0; Amb alleles 1	v3.0.5	2021-06-05
SRR14581069	B.1.1.7	0	0.897045	Alpha (B.1.1.7-like)	0.7391	0.087	scorpio call: Alt alleles 17; Ref alleles 2; Amb alleles 2	v3.0.5	2021-06-05
SRR14581071	B.1.1.7	0	0.960189	Alpha (B.1.1.7-like)	0.7826	0.1304	scorpio call: Alt alleles 18; Ref alleles 3; Amb alleles 0	v3.0.5	2021-06-05
SRR14581072	B.1.1.7	0	0.967562	Alpha (B.1.1.7-like)	0.7391	0.1304	scorpio call: Alt alleles 17; Ref alleles 3; Amb alleles 1	v3.0.5	2021-06-05
SRR14581073	B.1.526	0	0.909414	Iota (B.1.526-like)	0.7895	0.1053	scorpio call: Alt alleles 15; Ref alleles 2; Amb alleles 2	v3.0.5	2021-06-05
SRR14581074	B.1.1.7	0	1	Alpha (B.1.1.7-like)	0.7826	0.1304	scorpio call: Alt alleles 18; Ref alleles 3; Amb alleles 0	v3.0.5	2021-06-05
SRR14581075	B.1.526	0	0.937767	Iota (B.1.526-like)	0.9474	0	scorpio call: Alt alleles 18; Ref alleles 0; Amb alleles 1	v3.0.5	2021-06-05
SRR14581077	B.1.621	0	1					v3.0.5	2021-06-05
SRR14581078	B.1.1.7	0	0.90611	Alpha (B.1.1.7-like)	0.7391	0.087	scorpio call: Alt alleles 17; Ref alleles 2; Amb alleles 2	v3.0.5	2021-06-05
SRR14581079	B.1.1.7	0	0.998822	Alpha (B.1.1.7-like)	0.7826	0.1304	scorpio call: Alt alleles 18; Ref alleles 3; Amb alleles 0	v3.0.5	2021-06-05
SRR14581080	B.1.1.7	0	0.99905	Alpha (B.1.1.7-like)	0.7826	0.1304	scorpio call: Alt alleles 18; Ref alleles 3; Amb alleles 0	v3.0.5	2021-06-05
SRR14581081	B.1.1.7	0	0.998936	Alpha (B.1.1.7-like)	0.7826	0.1304	scorpio call: Alt alleles 18; Ref alleles 3; Amb alleles 0	v3.0.5	2021-06-05
SRR14581082	B.1.1.7	0	0.960599	Alpha (B.1.1.7-like)	0.7826	0.1304	scorpio call: Alt alleles 18; Ref alleles 3; Amb alleles 0	v3.0.5	2021-06-05
SRR14581083	B.1.1.7	0	0.989804	Alpha (B.1.1.7-like)	0.7826	0.1304	scorpio call: Alt alleles 18; Ref alleles 3; Amb alleles 0	v3.0.5	2021-06-05
SRR14581084	B.1.1.7	0	0.988602	Alpha (B.1.1.7-like)	0.7826	0.1304	scorpio call: Alt alleles 18; Ref alleles 3; Amb alleles 0	v3.0.5	2021-06-05
SRR14581085	B.1.526.1	0	0.989571					v3.0.5	2021-06-05
SRR14581086	B.1.1.7	0	0.949454	Alpha (B.1.1.7-like)	0.7391	0.1304	scorpio call: Alt alleles 17; Ref alleles 3; Amb alleles 1	v3.0.5	2021-06-05
SRR14581087	B.1.526	0	0.959943	Iota (B.1.526-like)	1	0	scorpio call: Alt alleles 19; Ref alleles 0; Amb alleles 0	v3.0.5	2021-06-05
SRR14581088	B.1.1.7	0	0.909369	Alpha (B.1.1.7-like)	0.6957	0.1304	scorpio call: Alt alleles 16; Ref alleles 3; Amb alleles 2	v3.0.5	2021-06-05
SRR14581089	B.1.526	0	0.949872	Iota (B.1.526-like)	0.9474	0	scorpio call: Alt alleles 18; Ref alleles 0; Amb alleles 1	v3.0.5	2021-06-05
SRR14581091	B.1.1.7	0	0.998404	Alpha (B.1.1.7-like)	0.7826	0.1304	scorpio call: Alt alleles 18; Ref alleles 3; Amb alleles 0	v3.0.5	2021-06-05
SRR14581092	B.1.1.7	0	0.97119	Alpha (B.1.1.7-like)	0.7826	0.1304	scorpio call: Alt alleles 18; Ref alleles 3; Amb alleles 0	v3.0.5	2021-06-05
SRR14581093	B.1.526	0	0.991736	Iota (B.1.526-like)	1	0	scorpio call: Alt alleles 19; Ref alleles 0; Amb alleles 0	v3.0.5	2021-06-05
SRR14581094	B.1.526	0	0.97535	Iota (B.1.526-like)	1	0	scorpio call: Alt alleles 19; Ref alleles 0; Amb alleles 0	v3.0.5	2021-06-05
SRR14581095	B.1.526.1	0	0.986424					v3.0.5	2021-06-05
SRR14581096	P.1	0	1	Gamma (P.1-like)	0.875	0	scorpio call: Alt alleles 14; Ref alleles 0; Amb alleles 0	v3.0.5	2021-06-05
SRR14581097	B.1.526	0	0.976464	Iota (B.1.526-like)	1	0	scorpio call: Alt alleles 19; Ref alleles 0; Amb alleles 0	v3.0.5	2021-06-05
SRR14581098	B.1.526	0	0.979595	Iota (B.1.526-like)	1	0	scorpio call: Alt alleles 19; Ref alleles 0; Amb alleles 0	v3.0.5	2021-06-05
SRR14581099	B.1.1.7	0	1	Alpha (B.1.1.7-like)	0.7826	0.1304	scorpio call: Alt alleles 18; Ref alleles 3; Amb alleles 0	v3.0.5	2021-06-05
SRR14581100	B.1.1.7	0	0.9932	Alpha (B.1.1.7-like)	0.7826	0.1304	scorpio call: Alt alleles 18; Ref alleles 3; Amb alleles 0	v3.0.5	2021-06-05
SRR14581101	B.1.1.7	0	0.989842	Alpha (B.1.1.7-like)	0.7826	0.1304	scorpio call: Alt alleles 18; Ref alleles 3; Amb alleles 0	v3.0.5	2021-06-05
SRR14581102	B.1.526	0	0.997146	Iota (B.1.526-like)	1	0	scorpio call: Alt alleles 19; Ref alleles 0; Amb alleles 0	v3.0.5	2021-06-05
SRR14581103	B.1.526	0	1	Iota (B.1.526-like)	1	0	scorpio call: Alt alleles 19; Ref alleles 0; Amb alleles 0	v3.0.5	2021-06-05
SRR14581104	B.1.1.7	0	0.968855	Alpha (B.1.1.7-like)	0.7826	0.1304	scorpio call: Alt alleles 18; Ref alleles 3; Amb alleles 0	v3.0.5	2021-06-05
SRR14581105	B.1.1.7	0	0.989029	Alpha (B.1.1.7-like)	0.7391	0.1304	scorpio call: Alt alleles 17; Ref alleles 3; Amb alleles 0	v3.0.5	2021-06-05
SRR14581106	B.1.1.7	0	1	Alpha (B.1.1.7-like)	0.7826	0.1304	scorpio call: Alt alleles 18; Ref alleles 3; Amb alleles 0	v3.0.5	2021-06-05
SRR14581107	B.1.1.7	0	1	Alpha (B.1.1.7-like)	0.7826	0.1304	scorpio call: Alt alleles 18; Ref alleles 3; Amb alleles 0	v3.0.5	2021-06-05
SRR14581108	B.1.1.7	0	0.931306	Alpha (B.1.1.7-like)	0.7391	0.1304	scorpio call: Alt alleles 17; Ref alleles 3; Amb alleles 1	v3.0.5	2021-06-05
SRR14581110	B.1.526	0	0.9695	Iota (B.1.526-like)	1	0	scorpio call: Alt alleles 19; Ref alleles 0; Amb alleles 0	v3.0.5	2021-06-05
SRR14581111	B.1.1.7	0	0.989881	Alpha (B.1.1.7-like)	0.7826	0.1304	scorpio call: Alt alleles 18; Ref alleles 3; Amb alleles 0	v3.0.5	2021-06-05
SRR14581112	B.1.526	0	0.958628	Iota (B.1.526-like)	1	0	scorpio call: Alt alleles 19; Ref alleles 0; Amb alleles 0	v3.0.5	2021-06-05
SRR14581113	B.1.526	0	0.90824	Iota (B.1.526-like)	0.8947	0	scorpio call: Alt alleles 17; Ref alleles 0; Amb alleles 2	v3.0.5	2021-06-05
SRR14581114	B.1.1.7	0	0.923052	Alpha (B.1.1.7-like)	0.7391	0.087	scorpio call: Alt alleles 17; Ref alleles 2; Amb alleles 1	v3.0.5	2021-06-05
SRR14581115	B.1.1.7	0	0.990307	Alpha (B.1.1.7-like)	0.7826	0.1304	scorpio call: Alt alleles 18; Ref alleles 3; Amb alleles 0	v3.0.5	2021-06-05
SRR14606256	B.1.526	0	1	Iota (B.1.526-like)	1	0	scorpio call: Alt alleles 19; Ref alleles 0; Amb alleles 0	v3.0.5	2021-06-05
SRR14606259	B.1.1.7	0	1	Alpha (B.1.1.7-like)	0.7826	0.1304	scorpio call: Alt alleles 18; Ref alleles 3; Amb alleles 0	v3.0.5	2021-06-05
SRR14606260	B.1.526	0	0.996573	Iota (B.1.526-like)	1	0	scorpio call: Alt alleles 19; Ref alleles 0; Amb alleles 0	v3.0.5	2021-06-05
SRR14606261	B.1.1.519	0	0.99981					v3.0.5	2021-06-05
SRR14606262	B.1.526	0	1	Iota (B.1.526-like)	1	0	scorpio call: Alt alleles 19; Ref alleles 0; Amb alleles 0	v3.0.5	2021-06-05
SRR14606264	B.1.526	0	1	Iota (B.1.526-like)	1	0	scorpio call: Alt alleles 19; Ref alleles 0; Amb alleles 0	v3.0.5	2021-06-05
SRR14606266	B.1.1.7	0	1	Alpha (B.1.1.7-like)	0.7826	0.1304	scorpio call: Alt alleles 18; Ref alleles 3; Amb alleles 0	v3.0.5	2021-06-05
SRR14606267	B.1	0	1					v3.0.5	2021-06-05
SRR14606268	B.1.526.1	0	1					v3.0.5	2021-06-05
SRR14606269	B.1.1.7	0	0.999848	Alpha (B.1.1.7-like)	0.7826	0.1304	scorpio call: Alt alleles 18; Ref alleles 3; Amb alleles 0	v3.0.5	2021-06-05
SRR14606270	B.1.1	0	0.971511	B.1.1.318-like	0.8421	0	scorpio call: Alt alleles 16; Ref alleles 0; Amb alleles 0	v3.0.5	2021-06-05
SRR14606271	B.1.526.1	0	1					v3.0.5	2021-06-05
SRR14606273	B.1.1.7	0	1	Alpha (B.1.1.7-like)	0.7826	0.1304	scorpio call: Alt alleles 18; Ref alleles 3; Amb alleles 0	v3.0.5	2021-06-05
SRR14606274	B.1.1.7	0	1	Alpha (B.1.1.7-like)	0.7826	0.1304	scorpio call: Alt alleles 18; Ref alleles 3; Amb alleles 0	v3.0.5	2021-06-05
SRR14606275	P.1	0	0.910902	Gamma (P.1-like)	0.75	0.0625	scorpio call: Alt alleles 12; Ref alleles 1; Amb alleles 1	v3.0.5	2021-06-05
SRR14606276	B.1.526	0	1	Iota (B.1.526-like)	1	0	scorpio call: Alt alleles 19; Ref alleles 0; Amb alleles 0	v3.0.5	2021-06-05
SRR14606277	B.1.1.7	0	1	Alpha (B.1.1.7-like)	0.7826	0.1304	scorpio call: Alt alleles 18; Ref alleles 3; Amb alleles 0	v3.0.5	2021-06-05
SRR14606278	B.1.526	0	0.983491	Iota (B.1.526-like)	1	0	scorpio call: Alt alleles 19; Ref alleles 0; Amb alleles 0	v3.0.5	2021-06-05
SRR14606279	B.1.1.7	0	1	Alpha (B.1.1.7-like)	0.7826	0.1304	scorpio call: Alt alleles 18; Ref alleles 3; Amb alleles 0	v3.0.5	2021-06-05
SRR14606280	B.1.1.7	0	0.988951	Alpha (B.1.1.7-like)	0.7826	0.1304	scorpio call: Alt alleles 18; Ref alleles 3; Amb alleles 0	v3.0.5	2021-06-05
SRR14606281	B.1.1.7	0	0.997756	Alpha (B.1.1.7-like)	0.7826	0.1304	scorpio call: Alt alleles 18; Ref alleles 3; Amb alleles 0	v3.0.5	2021-06-05
SRR14606285	B.1.1.7	0	1	Alpha (B.1.1.7-like)	0.7826	0.1304	scorpio call: Alt alleles 18; Ref alleles 3; Amb alleles 0	v3.0.5	2021-06-05
SRR14606287	B.1.1.7	0	0.973874	Alpha (B.1.1.7-like)	0.7826	0.087	scorpio call: Alt alleles 18; Ref alleles 2; Amb alleles 1	v3.0.5	2021-06-05
SRR14606291	B.1.575	0	0.973354					v3.0.5	2021-06-05
SRR14606292	B.1.1.7	0	0.979595	Alpha (B.1.1.7-like)	0.7826	0.1304	scorpio call: Alt alleles 18; Ref alleles 3; Amb alleles 0	v3.0.5	2021-06-05
SRR14606293	B.1.575	0	0.96064					v3.0.5	2021-06-05
SRR14606294	B.1.1.7	0	0.995464	Alpha (B.1.1.7-like)	0.7826	0.1304	scorpio call: Alt alleles 18; Ref alleles 3; Amb alleles 0	v3.0.5	2021-06-05
SRR14606295	B.1.1.7	0	0.993815	Alpha (B.1.1.7-like)	0.7826	0.1304	scorpio call: Alt alleles 18; Ref alleles 3; Amb alleles 0	v3.0.5	2021-06-05
SRR14606297	B.1.526	0	1	Iota (B.1.526-like)	1	0	scorpio call: Alt alleles 19; Ref alleles 0; Amb alleles 0	v3.0.5	2021-06-05
SRR14606298	B.1.1.7	0	1	Alpha (B.1.1.7-like)	0.7826	0.1304	scorpio call: Alt alleles 18; Ref alleles 3; Amb alleles 0	v3.0.5	2021-06-05
SRR14606299	B.1.1.7	0	1	Alpha (B.1.1.7-like)	0.7826	0.1304	scorpio call: Alt alleles 18; Ref alleles 3; Amb alleles 0	v3.0.5	2021-06-05
SRR14606300	B.1.1.7	0	1	Alpha (B.1.1.7-like)	0.7826	0.1304	scorpio call: Alt alleles 18; Ref alleles 3; Amb alleles 0	v3.0.5	2021-06-05
SRR14606301	B.1.1.7	0	0.995043	Alpha (B.1.1.7-like)	0.7826	0.1304	scorpio call: Alt alleles 18; Ref alleles 3; Amb alleles 0	v3.0.5	2021-06-05
SRR14606302	B.1.1.7	0	0.958875	Alpha (B.1.1.7-like)	0.7826	0.087	scorpio call: Alt alleles 18; Ref alleles 2; Amb alleles 1	v3.0.5	2021-06-05
SRR14606303	B.1.1.7	0	1	Alpha (B.1.1.7-like)	0.7826	0.1304	scorpio call: Alt alleles 18; Ref alleles 3; Amb alleles 0	v3.0.5	2021-06-05
SRR14606305	B.1.1.7	0	0.98961	Alpha (B.1.1.7-like)	0.7826	0.1304	scorpio call: Alt alleles 18; Ref alleles 3; Amb alleles 0	v3.0.5	2021-06-05
SRR14606306	B.1.526	0	1	Iota (B.1.526-like)	1	0	scorpio call: Alt alleles 19; Ref alleles 0; Amb alleles 0	v3.0.5	2021-06-05
SRR14606307	B.1.1.7	0	1	Alpha (B.1.1.7-like)	0.7826	0.1304	scorpio call: Alt alleles 18; Ref alleles 3; Amb alleles 0	v3.0.5	2021-06-05
SRR14606308	B.1.1.7	0	1	Alpha (B.1.1.7-like)	0.7826	0.1304	scorpio call: Alt alleles 18; Ref alleles 3; Amb alleles 0	v3.0.5	2021-06-05
SRR14606309	P.1	0	0.941054	Gamma (P.1-like)	0.875	0	scorpio call: Alt alleles 14; Ref alleles 0; Amb alleles 0	v3.0.5	2021-06-05
SRR14606311	B.1.1.7	0	1	Alpha (B.1.1.7-like)	0.7826	0.1304	scorpio call: Alt alleles 18; Ref alleles 3; Amb alleles 0	v3.0.5	2021-06-05
SRR14606312	B.1.1.7	0	1	Alpha (B.1.1.7-like)	0.7826	0.1304	scorpio call: Alt alleles 18; Ref alleles 3; Amb alleles 0	v3.0.5	2021-06-05
SRR14606313	B.1.1.7	0	0.971872	Alpha (B.1.1.7-like)	0.7826	0.087	scorpio call: Alt alleles 18; Ref alleles 2; Amb alleles 1	v3.0.5	2021-06-05
SRR14606314	B.1.1.7	0	0.998746	Alpha (B.1.1.7-like)	0.7826	0.1304	scorpio call: Alt alleles 18; Ref alleles 3; Amb alleles 0	v3.0.5	2021-06-05
SRR14606315	B.1.1.7	0	1	Alpha (B.1.1.7-like)	0.7826	0.1304	scorpio call: Alt alleles 18; Ref alleles 3; Amb alleles 0	v3.0.5	2021-06-05
SRR14606317	B.1.1.7	0	1	Alpha (B.1.1.7-like)	0.7826	0.1304	scorpio call: Alt alleles 18; Ref alleles 3; Amb alleles 0	v3.0.5	2021-06-05
SRR14606318	B.1.1.7	0	1	Alpha (B.1.1.7-like)	0.7826	0.1304	scorpio call: Alt alleles 18; Ref alleles 3; Amb alleles 0	v3.0.5	2021-06-05
SRR14606319	P.1	0	1	Gamma (P.1-like)	0.875	0	scorpio call: Alt alleles 14; Ref alleles 0; Amb alleles 0	v3.0.5	2021-06-05
SRR14606323	B.1.1.7	0	1	Alpha (B.1.1.7-like)	0.7826	0.1304	scorpio call: Alt alleles 18; Ref alleles 3; Amb alleles 0	v3.0.5	2021-06-05
SRR14606324	B.1.1.7	0	0.979476	Alpha (B.1.1.7-like)	0.7826	0.1304	scorpio call: Alt alleles 18; Ref alleles 3; Amb alleles 0	v3.0.5	2021-06-05
SRR14606325	B.1.526	0	1	Iota (B.1.526-like)	1	0	scorpio call: Alt alleles 19; Ref alleles 0; Amb alleles 0	v3.0.5	2021-06-05
SRR14606328	B.1.1.7	0	1	Alpha (B.1.1.7-like)	0.7826	0.1304	scorpio call: Alt alleles 18; Ref alleles 3; Amb alleles 0	v3.0.5	2021-06-05
SRR14606331	B.1.1.7	0	1	Alpha (B.1.1.7-like)	0.7826	0.1304	scorpio call: Alt alleles 18; Ref alleles 3; Amb alleles 0	v3.0.5	2021-06-05
SRR14606333	B.1.1.7	0	0.979239	Alpha (B.1.1.7-like)	0.7826	0.1304	scorpio call: Alt alleles 18; Ref alleles 3; Amb alleles 0	v3.0.5	2021-06-05
SRR14606336	B.1.1.7	0	0.98868	Alpha (B.1.1.7-like)	0.7826	0.1304	scorpio call: Alt alleles 18; Ref alleles 3; Amb alleles 0	v3.0.5	2021-06-05
SRR14606337	B.1.1.7	0	0.988408	Alpha (B.1.1.7-like)	0.7826	0.1304	scorpio call: Alt alleles 18; Ref alleles 3; Amb alleles 0	v3.0.5	2021-06-05
SRR14606338	B.1.1.7	0	0.90973	Alpha (B.1.1.7-like)	0.6957	0.087	scorpio call: Alt alleles 16; Ref alleles 2; Amb alleles 5	v3.0.5	2021-06-05
SRR14606339	B.1.1.7	0	0.983138	Alpha (B.1.1.7-like)	0.7826	0.1304	scorpio call: Alt alleles 18; Ref alleles 3; Amb alleles 0	v3.0.5	2021-06-05
SRR14606341	B.1.1.7	0	0.991968	Alpha (B.1.1.7-like)	0.7826	0.1304	scorpio call: Alt alleles 18; Ref alleles 3; Amb alleles 0	v3.0.5	2021-06-05
SRR14606342	B.1.1.7	0	0.977298	Alpha (B.1.1.7-like)	0.7826	0.1304	scorpio call: Alt alleles 18; Ref alleles 3; Amb alleles 0	v3.0.5	2021-06-05
SRR14606345	B.1.526	0	0.97119	Iota (B.1.526-like)	1	0	scorpio call: Alt alleles 19; Ref alleles 0; Amb alleles 0	v3.0.5	2021-06-05
SRR14606346	B.1.1.7	0	1	Alpha (B.1.1.7-like)	0.7826	0.1304	scorpio call: Alt alleles 18; Ref alleles 3; Amb alleles 0	v3.0.5	2021-06-05
SRR14606348	B.1.1.7	0	0.902465	Alpha (B.1.1.7-like)	0.7391	0.087	scorpio call: Alt alleles 17; Ref alleles 2; Amb alleles 2	v3.0.5	2021-06-05
SRR14606349	B.1.1.7			Alpha (B.1.1.7-like)	0.7826	0.1304	scorpio call: Alt alleles 18; Ref alleles 3; Amb alleles 0	v3.0.5	2021-06-05
SRR14606351	B.1.1.7	0	1	Alpha (B.1.1.7-like)	0.7826	0.1304	scorpio call: Alt alleles 18; Ref alleles 3; Amb alleles 0	v3.0.5	2021-06-05
SRR14606353	B.1.1.7	0	0.99981	Alpha (B.1.1.7-like)	0.7826	0.1304	scorpio call: Alt alleles 18; Ref alleles 3; Amb alleles 0	v3.0.5	2021-06-05
SRR14606354	B.1.1.7	0	0.963869	Alpha (B.1.1.7-like)	0.7391	0.1304	scorpio call: Alt alleles 17; Ref alleles 3; Amb alleles 1	v3.0.5	2021-06-05
SRR14606358	B.1.526.1	0	0.991813					v3.0.5	2021-06-05
SRR14606359	B.1.1.7	0	0.979239	Alpha (B.1.1.7-like)	0.7826	0.087	scorpio call: Alt alleles 18; Ref alleles 2; Amb alleles 1	v3.0.5	2021-06-05
SRR14606360	B.1.1.7	0	1	Alpha (B.1.1.7-like)	0.7826	0.1304	scorpio call: Alt alleles 18; Ref alleles 3; Amb alleles 0	v3.0.5	2021-06-05
SRR14606361	B.1.1.7	0	1	Alpha (B.1.1.7-like)	0.7826	0.1304	scorpio call: Alt alleles 18; Ref alleles 3; Amb alleles 0	v3.0.5	2021-06-05
SRR14606364	B.1.1.7	0	1	Alpha (B.1.1.7-like)	0.7826	0.1304	scorpio call: Alt alleles 18; Ref alleles 3; Amb alleles 0	v3.0.5	2021-06-05
SRR14606366	B.1.526	0	1	Iota (B.1.526-like)	1	0	scorpio call: Alt alleles 19; Ref alleles 0; Amb alleles 0	v3.0.5	2021-06-05
SRR14606367	B.1.1.7	0	0.989688	Alpha (B.1.1.7-like)	0.7826	0.1304	scorpio call: Alt alleles 18; Ref alleles 3; Amb alleles 0	v3.0.5	2021-06-05
SRR14606368	B.1.1.7	0	0.996879	Alpha (B.1.1.7-like)	0.7826	0.1304	scorpio call: Alt alleles 18; Ref alleles 3; Amb alleles 0	v3.0.5	2021-06-05
SRR14606370	B.1.526	0	1	Iota (B.1.526-like)	1	0	scorpio call: Alt alleles 19; Ref alleles 0; Amb alleles 0	v3.0.5	2021-06-05
SRR14606371	B.1.526.2	0	1					v3.0.5	2021-06-05
SRR14606372	B.1.1.7	0	1	Alpha (B.1.1.7-like)	0.7826	0.1304	scorpio call: Alt alleles 18; Ref alleles 3; Amb alleles 0	v3.0.5	2021-06-05
SRR14606373	B.1.1.7	0	1	Alpha (B.1.1.7-like)	0.8261	0.087	scorpio call: Alt alleles 19; Ref alleles 2; Amb alleles 0	v3.0.5	2021-06-05
SRR14606374	B.1.526	0	0.930265	Iota (B.1.526-like)	0.9474	0	scorpio call: Alt alleles 18; Ref alleles 0; Amb alleles 1	v3.0.5	2021-06-05
SRR14606375	B.1.526	0	0.845894	Iota (B.1.526-like)	0.8421	0	scorpio call: Alt alleles 16; Ref alleles 0; Amb alleles 3	v3.0.5	2021-06-05
SRR14606376	B.1.1.7	0	0.999962	Alpha (B.1.1.7-like)	0.7826	0.1304	scorpio call: Alt alleles 18; Ref alleles 3; Amb alleles 0	v3.0.5	2021-06-05
SRR14606377	B.1.1.7	0	1	Alpha (B.1.1.7-like)	0.7826	0.1304	scorpio call: Alt alleles 18; Ref alleles 3; Amb alleles 0	v3.0.5	2021-06-05
SRR14606378	B.1.1.7	0	1	Alpha (B.1.1.7-like)	0.7826	0.1304	scorpio call: Alt alleles 18; Ref alleles 3; Amb alleles 0	v3.0.5	2021-06-05
SRR14606380	B.1.1.7	0	1	Alpha (B.1.1.7-like)	0.7826	0.1304	scorpio call: Alt alleles 18; Ref alleles 3; Amb alleles 0	v3.0.5	2021-06-05
SRR14606381	B.1.1.7	0	1	Alpha (B.1.1.7-like)	0.7826	0.1304	scorpio call: Alt alleles 18; Ref alleles 3; Amb alleles 0	v3.0.5	2021-06-05
SRR14606382	B.1.1.7	0	0.979516	Alpha (B.1.1.7-like)	0.7826	0.1304	scorpio call: Alt alleles 18; Ref alleles 3; Amb alleles 0	v3.0.5	2021-06-05
SRR14606383	B.1.526.2	0	1					v3.0.5	2021-06-05
SRR14606384	B.1.1.7	0	1					v3.0.5	2021-06-05
SRR14606386	B.1.1.7	0	1	Alpha (B.1.1.7-like)	0.7826	0.1304	scorpio call: Alt alleles 18; Ref alleles 3; Amb alleles 0	v3.0.5	2021-06-05
SRR14606387	B.1.526.1	0	0.989881					v3.0.5	2021-06-05
SRR14712656	B.1.1.7	0	0.977814	Alpha (B.1.1.7-like)	0.7826	0.087	scorpio call: Alt alleles 18; Ref alleles 2; Amb alleles 1	v3.0.5	2021-06-05
SRR14712658	B.1.1.7	0	1	Alpha (B.1.1.7-like)	0.7826	0.1304	scorpio call: Alt alleles 18; Ref alleles 3; Amb alleles 0	v3.0.5	2021-06-05
SRR14712659	B.1.1.7	0	1	Alpha (B.1.1.7-like)	0.7826	0.1304	scorpio call: Alt alleles 18; Ref alleles 3; Amb alleles 0	v3.0.5	2021-06-05
SRR14712660	B.1.526	0	0.963339	Iota (B.1.526-like)	0.9474	0	scorpio call: Alt alleles 18; Ref alleles 0; Amb alleles 1	v3.0.5	2021-06-05
SRR14712661	B.1.1.7	0	1	Alpha (B.1.1.7-like)	0.7826	0.1304	scorpio call: Alt alleles 18; Ref alleles 3; Amb alleles 0	v3.0.5	2021-06-05
SRR14712662	B.1.1.7	0	1	Alpha (B.1.1.7-like)	0.7826	0.1304	scorpio call: Alt alleles 18; Ref alleles 3; Amb alleles 0	v3.0.5	2021-06-05
SRR14712665	B.1.1.7	0	0.957969	Alpha (B.1.1.7-like)	0.7826	0.087	scorpio call: Alt alleles 18; Ref alleles 2; Amb alleles 1	v3.0.5	2021-06-05
SRR14712667	B.1.1.7	0	0.989688	Alpha (B.1.1.7-like)	0.7826	0.1304	scorpio call: Alt alleles 18; Ref alleles 3; Amb alleles 0	v3.0.5	2021-06-05
SRR14712668	B.1.617.2	0	1	Delta (B.1.617.2-like)	1	0	scorpio call: Alt alleles 12; Ref alleles 0; Amb alleles 0	v3.0.5	2021-06-05
SRR14712671	B.1.1.7	0	0.880601	Alpha (B.1.1.7-like)	0.7826	0.087	scorpio call: Alt alleles 18; Ref alleles 2; Amb alleles 1	v3.0.5	2021-06-05
SRR14712673	B.1.1.7	0	0.952336	Alpha (B.1.1.7-like)	0.7826	0.087	scorpio call: Alt alleles 18; Ref alleles 2; Amb alleles 1	v3.0.5	2021-06-05
SRR14712674	B.1.1.7	0	1	Alpha (B.1.1.7-like)	0.7826	0.1304	scorpio call: Alt alleles 18; Ref alleles 3; Amb alleles 0	v3.0.5	2021-06-05
SRR14712676	B.1.1.7	0	0.971672	Alpha (B.1.1.7-like)	0.7826	0.1304	scorpio call: Alt alleles 18; Ref alleles 3; Amb alleles 0	v3.0.5	2021-06-05
SRR14712678	B.1.526	0	0.998974	Iota (B.1.526-like)	1	0	scorpio call: Alt alleles 19; Ref alleles 0; Amb alleles 0	v3.0.5	2021-06-05
SRR14712679	R.1	0	0.989881					v3.0.5	2021-06-05
SRR14712681	B.1.1.7	0	1	Alpha (B.1.1.7-like)	0.7391	0.1304	scorpio call: Alt alleles 17; Ref alleles 3; Amb alleles 0	v3.0.5	2021-06-05
SRR14712682	B.1.1.7	0	0.997947	Alpha (B.1.1.7-like)	0.7826	0.1304	scorpio call: Alt alleles 18; Ref alleles 3; Amb alleles 0	v3.0.5	2021-06-05
SRR14712683	B.1.1.7	0	1	Alpha (B.1.1.7-like)	0.7826	0.1304	scorpio call: Alt alleles 18; Ref alleles 3; Amb alleles 0	v3.0.5	2021-06-05
SRR14712684	B.1.1.7	0	1	Alpha (B.1.1.7-like)	0.7826	0.1304	scorpio call: Alt alleles 18; Ref alleles 3; Amb alleles 0	v3.0.5	2021-06-05
SRR14712685	B.1.1.7	0	0.97115	Alpha (B.1.1.7-like)	0.7826	0.087	scorpio call: Alt alleles 18; Ref alleles 2; Amb alleles 1	v3.0.5	2021-06-05
SRR14712686	B.1.526.2	0	0.98992					v3.0.5	2021-06-05
SRR14712690	B.1.526.2	0	1					v3.0.5	2021-06-05
SRR14712692	B.1.526	0	0.999924	Iota (B.1.526-like)	1	0	scorpio call: Alt alleles 19; Ref alleles 0; Amb alleles 0	v3.0.5	2021-06-05
SRR14712693	B.1.526	0	0.999734	Iota (B.1.526-like)	1	0	scorpio call: Alt alleles 19; Ref alleles 0; Amb alleles 0	v3.0.5	2021-06-05
SRR14712694	B.1.526	0	1	Iota (B.1.526-like)	1	0	scorpio call: Alt alleles 19; Ref alleles 0; Amb alleles 0	v3.0.5	2021-06-05
SRR14712696	B.1.526	0	0.965902	Iota (B.1.526-like)	1	0	scorpio call: Alt alleles 19; Ref alleles 0; Amb alleles 0	v3.0.5	2021-06-05
SRR14712699	B.1.1.7	0	0.990307	Alpha (B.1.1.7-like)	0.7826	0.1304	scorpio call: Alt alleles 18; Ref alleles 3; Amb alleles 0	v3.0.5	2021-06-05
SRR14712700	B.1.1.7	0	0.995617	Alpha (B.1.1.7-like)	0.7826	0.1304	scorpio call: Alt alleles 18; Ref alleles 3; Amb alleles 0	v3.0.5	2021-06-05
SRR14712701	B.1.526	0	0.9792	Iota (B.1.526-like)	1	0	scorpio call: Alt alleles 19; Ref alleles 0; Amb alleles 0	v3.0.5	2021-06-05
SRR14712702	B.1.1.7	0	0.979239	Alpha (B.1.1.7-like)	0.7826	0.1304	scorpio call: Alt alleles 18; Ref alleles 3; Amb alleles 0	v3.0.5	2021-06-05
SRR14712703	B.1.526	0	1	Iota (B.1.526-like)	1	0	scorpio call: Alt alleles 19; Ref alleles 0; Amb alleles 0	v3.0.5	2021-06-05
SRR14712708	B.1.1.7	0	0.989145	Alpha (B.1.1.7-like)	0.7826	0.1304	scorpio call: Alt alleles 18; Ref alleles 3; Amb alleles 0	v3.0.5	2021-06-05
SRR14712710	B.1.1.7	0	0.989571	Alpha (B.1.1.7-like)	0.7826	0.1304	scorpio call: Alt alleles 18; Ref alleles 3; Amb alleles 0	v3.0.5	2021-06-05
SRR14712713	B.1.1.318	0	1	B.1.1.318-like	0.8421	0	scorpio call: Alt alleles 16; Ref alleles 0; Amb alleles 0	v3.0.5	2021-06-05
SRR14712716	B.1.1.7	0	1	Alpha (B.1.1.7-like)	0.7826	0.1304	scorpio call: Alt alleles 18; Ref alleles 3; Amb alleles 0	v3.0.5	2021-06-05
SRR14712717	B.1.1.7	0	0.943007	Alpha (B.1.1.7-like)	0.7391	0.087	scorpio call: Alt alleles 17; Ref alleles 2; Amb alleles 2	v3.0.5	2021-06-05
SRR14712719	B.1.1.7	0	1	Alpha (B.1.1.7-like)	0.7826	0.1304	scorpio call: Alt alleles 18; Ref alleles 3; Amb alleles 0	v3.0.5	2021-06-05
SRR14712721	B.1.1.7	0	0.995081	Alpha (B.1.1.7-like)	0.7826	0.1304	scorpio call: Alt alleles 18; Ref alleles 3; Amb alleles 0	v3.0.5	2021-06-05
SRR14712722	B.1.1.7	0	0.921024	Alpha (B.1.1.7-like)	0.7391	0.087	scorpio call: Alt alleles 17; Ref alleles 2; Amb alleles 2	v3.0.5	2021-06-05
SRR14712723	B.1.1.7	0	1	Alpha (B.1.1.7-like)	0.7826	0.1304	scorpio call: Alt alleles 18; Ref alleles 3; Amb alleles 0	v3.0.5	2021-06-05
SRR14712726	B.1.1.7	0	0.998137	Alpha (B.1.1.7-like)	0.7826	0.1304	scorpio call: Alt alleles 18; Ref alleles 3; Amb alleles 0	v3.0.5	2021-06-05
SRR14712727	B.1.1.7	0	1	Alpha (B.1.1.7-like)	0.7826	0.1304	scorpio call: Alt alleles 18; Ref alleles 3; Amb alleles 0	v3.0.5	2021-06-05
SRR14712728	B.1.1.7	0	0.813898	Alpha (B.1.1.7-like)	0.6957	0.087	scorpio call: Alt alleles 16; Ref alleles 2; Amb alleles 5	v3.0.5	2021-06-05
SRR14712729	B.1.526	0	1	Iota (B.1.526-like)	0.9474	0.0526	scorpio call: Alt alleles 18; Ref alleles 1; Amb alleles 0	v3.0.5	2021-06-05
SRR14712731	B.1.1.7	0	0.944912	Alpha (B.1.1.7-like)	0.7826	0.087	scorpio call: Alt alleles 18; Ref alleles 2; Amb alleles 1	v3.0.5	2021-06-05
SRR14712732	B.1.1.7	0	1	Alpha (B.1.1.7-like)	0.7826	0.1304	scorpio call: Alt alleles 18; Ref alleles 3; Amb alleles 0	v3.0.5	2021-06-05
SRR14712733	B.1.1.7	0	0.849823	Alpha (B.1.1.7-like)	0.6522	0.087	scorpio call: Alt alleles 15; Ref alleles 2; Amb alleles 4	v3.0.5	2021-06-05
SRR14712734	B.1.1.7	0	1	Alpha (B.1.1.7-like)	0.7826	0.1304	scorpio call: Alt alleles 18; Ref alleles 3; Amb alleles 0	v3.0.5	2021-06-05
SRR14712735	B.1.1.7	0	0.945798	Alpha (B.1.1.7-like)	0.7826	0.087	scorpio call: Alt alleles 18; Ref alleles 2; Amb alleles 1	v3.0.5	2021-06-05
SRR14712736	B.1.1.7	0	1	Alpha (B.1.1.7-like)	0.7826	0.1304	scorpio call: Alt alleles 18; Ref alleles 3; Amb alleles 0	v3.0.5	2021-06-05
SRR14712738	B.1.1.7	0	1	Alpha (B.1.1.7-like)	0.7826	0.1304	scorpio call: Alt alleles 18; Ref alleles 3; Amb alleles 0	v3.0.5	2021-06-05
SRR14712741	B.1.526	0	1	Iota (B.1.526-like)	1	0	scorpio call: Alt alleles 19; Ref alleles 0; Amb alleles 0	v3.0.5	2021-06-05
SRR14712743	B.1.1.7	0	1	Alpha (B.1.1.7-like)	0.7826	0.1304	scorpio call: Alt alleles 18; Ref alleles 3; Amb alleles 0	v3.0.5	2021-06-05
SRR14712744	B.1.1.7	0	0.906881	Alpha (B.1.1.7-like)	0.6957	0.087	scorpio call: Alt alleles 16; Ref alleles 2; Amb alleles 3	v3.0.5	2021-06-05
SRR14712745	B.1.1.519	0	1					v3.0.5	2021-06-05
SRR14712746	B.1.526.1	0	1					v3.0.5	2021-06-05
SRR14712747	B.1.1.7	0	0.983413	Alpha (B.1.1.7-like)	0.7826	0.1304	scorpio call: Alt alleles 18; Ref alleles 3; Amb alleles 0	v3.0.5	2021-06-05
SRR14712748	B.1.526.2	0	0.982275					v3.0.5	2021-06-05
SRR14712749	B.1.1.7	0	0.989804	Alpha (B.1.1.7-like)	0.7826	0.1304	scorpio call: Alt alleles 18; Ref alleles 3; Amb alleles 0	v3.0.5	2021-06-05
SRR14712750	B.1.1.7	0	0.939178	Alpha (B.1.1.7-like)	0.6957	0.1304	scorpio call: Alt alleles 16; Ref alleles 3; Amb alleles 2	v3.0.5	2021-06-05
SRR14712751	B.1.2	0	0.973434					v3.0.5	2021-06-05
SRR14712752	B.1.1.7	0	0.986774	Alpha (B.1.1.7-like)	0.7826	0.1304	scorpio call: Alt alleles 18; Ref alleles 3; Amb alleles 0	v3.0.5	2021-06-05
SRR14712754	B.1.526.1	0	0.979516					v3.0.5	2021-06-05
SRR14712755	B.1.1.7	0	0.989804	Alpha (B.1.1.7-like)	0.7826	0.1304	scorpio call: Alt alleles 18; Ref alleles 3; Amb alleles 0	v3.0.5	2021-06-05
SRR14712756	B.1.1.7	0	0.978329	Alpha (B.1.1.7-like)	0.7826	0.1304	scorpio call: Alt alleles 18; Ref alleles 3; Amb alleles 0	v3.0.5	2021-06-05
SRR14712758	B.1.526	0	0.967117	Iota (B.1.526-like)	1	0	scorpio call: Alt alleles 19; Ref alleles 0; Amb alleles 0	v3.0.5	2021-06-05
SRR14712759	B.1.1.7	0	0.99981	Alpha (B.1.1.7-like)	0.7826	0.1304	scorpio call: Alt alleles 18; Ref alleles 3; Amb alleles 0	v3.0.5	2021-06-05
SRR14712761	B.1.1.7	0	0.971631	Alpha (B.1.1.7-like)	0.7826	0.1304	scorpio call: Alt alleles 18; Ref alleles 3; Amb alleles 0	v3.0.5	2021-06-05
SRR14712764	B.1.1.7	0	0.961541	Alpha (B.1.1.7-like)	0.7826	0.1304	scorpio call: Alt alleles 18; Ref alleles 3; Amb alleles 0	v3.0.5	2021-06-05
SRR14712765	B.1.526	0	0.979832	Iota (B.1.526-like)	0.9474	0	scorpio call: Alt alleles 18; Ref alleles 0; Amb alleles 1	v3.0.5	2021-06-05
SRR14712766	B.1.1.7	0	1	Alpha (B.1.1.7-like)	0.7826	0.1304	scorpio call: Alt alleles 18; Ref alleles 3; Amb alleles 0	v3.0.5	2021-06-05
SRR14712767	B.1.1.7	0	0.986696	Alpha (B.1.1.7-like)	0.7826	0.1304	scorpio call: Alt alleles 18; Ref alleles 3; Amb alleles 0	v3.0.5	2021-06-05
SRR14712768	B.1.1.7	0	1	Alpha (B.1.1.7-like)	0.7826	0.1304	scorpio call: Alt alleles 18; Ref alleles 3; Amb alleles 0	v3.0.5	2021-06-05
SRR14712769	B.1.1.7	0	0.99962	Alpha (B.1.1.7-like)	0.7826	0.1304	scorpio call: Alt alleles 18; Ref alleles 3; Amb alleles 0	v3.0.5	2021-06-05
SRR14712774	B.1.1.7	0	0.977338	Alpha (B.1.1.7-like)	0.7826	0.1304	scorpio call: Alt alleles 18; Ref alleles 3; Amb alleles 0	v3.0.5	2021-06-05
SRR14712775	B.1.1.7	0	0.944531	Alpha (B.1.1.7-like)	0.7826	0.087	scorpio call: Alt alleles 18; Ref alleles 2; Amb alleles 1	v3.0.5	2021-06-05
SRR14712780	B.1.1.7	0	0.982589	Alpha (B.1.1.7-like)	0.7826	0.1304	scorpio call: Alt alleles 18; Ref alleles 3; Amb alleles 0	v3.0.5	2021-06-05
SRR14712782	B.1.1.7	0	1	Alpha (B.1.1.7-like)	0.7826	0.1304	scorpio call: Alt alleles 18; Ref alleles 3; Amb alleles 0	v3.0.5	2021-06-05
SRR14712783	B.1.526	0	0.976782	Iota (B.1.526-like)	1	0	scorpio call: Alt alleles 19; Ref alleles 0; Amb alleles 0	v3.0.5	2021-06-05
SRR14712788	B.1.526	0	1	Iota (B.1.526-like)	1	0	scorpio call: Alt alleles 19; Ref alleles 0; Amb alleles 0	v3.0.5	2021-06-05
SRR14723677	B.1.1.7	0	0.981606	Alpha (B.1.1.7-like)	0.7826	0.1304	scorpio call: Alt alleles 18; Ref alleles 3; Amb alleles 0	v3.0.5	2021-06-05
SRR14723679	B.1.1.7	0	0.982628	Alpha (B.1.1.7-like)	0.7826	0.087	scorpio call: Alt alleles 18; Ref alleles 2; Amb alleles 1	v3.0.5	2021-06-05
SRR14723681	B.1.1.7	0	0.992199	Alpha (B.1.1.7-like)	0.7826	0.1304	scorpio call: Alt alleles 18; Ref alleles 3; Amb alleles 0	v3.0.5	2021-06-05
SRR14723682	B.1.526	0	0.964967	Iota (B.1.526-like)	1	0	scorpio call: Alt alleles 19; Ref alleles 0; Amb alleles 0	v3.0.5	2021-06-05
SRR14723684	B.1.1.7	0	0.985643	Alpha (B.1.1.7-like)	0.7826	0.1304	scorpio call: Alt alleles 18; Ref alleles 3; Amb alleles 0	v3.0.5	2021-06-05
SRR14723685	B.1.526	0	0.979516	Iota (B.1.526-like)	1	0	scorpio call: Alt alleles 19; Ref alleles 0; Amb alleles 0	v3.0.5	2021-06-05
SRR14723686	B.1.1.7	0	0.999772	Alpha (B.1.1.7-like)	0.7826	0.1304	scorpio call: Alt alleles 18; Ref alleles 3; Amb alleles 0	v3.0.5	2021-06-05
SRR14723687	B.1.1.7	0	0.976345	Alpha (B.1.1.7-like)	0.7826	0.087	scorpio call: Alt alleles 18; Ref alleles 2; Amb alleles 1	v3.0.5	2021-06-05
SRR14723688	B.1.1.7			Alpha (B.1.1.7-like)	0.7826	0.1304	scorpio call: Alt alleles 18; Ref alleles 3; Amb alleles 0	v3.0.5	2021-06-05
SRR14723690	B.1.526	0	0.972714	Iota (B.1.526-like)	1	0	scorpio call: Alt alleles 19; Ref alleles 0; Amb alleles 0	v3.0.5	2021-06-05
SRR14723692	B.1.1.7	0	1	Alpha (B.1.1.7-like)	0.7826	0.1304	scorpio call: Alt alleles 18; Ref alleles 3; Amb alleles 0	v3.0.5	2021-06-05
SRR14723695	B.1.1.7	0	1	Alpha (B.1.1.7-like)	0.7826	0.1304	scorpio call: Alt alleles 18; Ref alleles 3; Amb alleles 0	v3.0.5	2021-06-05
SRR14723699	B.1.1.7	0	1	Alpha (B.1.1.7-like)	0.7826	0.1304	scorpio call: Alt alleles 18; Ref alleles 3; Amb alleles 0	v3.0.5	2021-06-05
SRR14723700	B.1.1.7	0	1	Alpha (B.1.1.7-like)	0.7826	0.1304	scorpio call: Alt alleles 18; Ref alleles 3; Amb alleles 0	v3.0.5	2021-06-05
SRR14723701	B.1.526.1	0	0.977298					v3.0.5	2021-06-05
SRR14723704	B.1.1.7	0	1	Alpha (B.1.1.7-like)	0.7826	0.1304	scorpio call: Alt alleles 18; Ref alleles 3; Amb alleles 0	v3.0.5	2021-06-05
SRR14723705	B.1.1	0	0.856262					v3.0.5	2021-06-05
SRR14723706	B.1.621	0	0.993815					v3.0.5	2021-06-05
SRR14723707	B.1.621	0	0.988524					v3.0.5	2021-06-05
SRR14723709	B.1.1.7	0	0.993738	Alpha (B.1.1.7-like)	0.7826	0.1304	scorpio call: Alt alleles 18; Ref alleles 3; Amb alleles 0	v3.0.5	2021-06-05
SRR14723710	B.1.526	0	0.986696	Iota (B.1.526-like)	1	0	scorpio call: Alt alleles 19; Ref alleles 0; Amb alleles 0	v3.0.5	2021-06-05
SRR14723711	B.1.1.7	0	1	Alpha (B.1.1.7-like)	0.7826	0.1304	scorpio call: Alt alleles 18; Ref alleles 3; Amb alleles 0	v3.0.5	2021-06-05
SRR14723712	B.1.1.7	0	1	Alpha (B.1.1.7-like)	0.7826	0.1304	scorpio call: Alt alleles 18; Ref alleles 3; Amb alleles 0	v3.0.5	2021-06-05
SRR14723715	B.1.1.7	0	0.978646	Alpha (B.1.1.7-like)	0.7826	0.1304	scorpio call: Alt alleles 18; Ref alleles 3; Amb alleles 0	v3.0.5	2021-06-05
SRR14723717	B.1.1.7	0	1	Alpha (B.1.1.7-like)	0.7826	0.1304	scorpio call: Alt alleles 18; Ref alleles 3; Amb alleles 0	v3.0.5	2021-06-05
SRR14723718	B.1.1.7	0	1	Alpha (B.1.1.7-like)	0.7826	0.1304	scorpio call: Alt alleles 18; Ref alleles 3; Amb alleles 0	v3.0.5	2021-06-05
SRR14723719	B.1.1.7	0	1	Alpha (B.1.1.7-like)	0.7826	0.1304	scorpio call: Alt alleles 18; Ref alleles 3; Amb alleles 0	v3.0.5	2021-06-05
SRR14723720	B.1.1.7	0	1	Alpha (B.1.1.7-like)	0.7826	0.1304	scorpio call: Alt alleles 18; Ref alleles 3; Amb alleles 0	v3.0.5	2021-06-05
SRR14723721	B.1.526.1	0	1					v3.0.5	2021-06-05
SRR14723722	B.1.1.7	0	0.978725	Alpha (B.1.1.7-like)	0.7826	0.087	scorpio call: Alt alleles 18; Ref alleles 2; Amb alleles 1	v3.0.5	2021-06-05
SRR14723723	B.1.1.7	0	1	Alpha (B.1.1.7-like)	0.7826	0.1304	scorpio call: Alt alleles 18; Ref alleles 3; Amb alleles 0	v3.0.5	2021-06-05
SRR14723724	B.1.1.7	0	1	Alpha (B.1.1.7-like)	0.7826	0.1304	scorpio call: Alt alleles 18; Ref alleles 3; Amb alleles 0	v3.0.5	2021-06-05
SRR14723725	B.1.2	0	0.899348					v3.0.5	2021-06-05
SRR14723726	B.1.1.7	0	1	Alpha (B.1.1.7-like)	0.7826	0.1304	scorpio call: Alt alleles 18; Ref alleles 3; Amb alleles 0	v3.0.5	2021-06-05
SRR14723727	B.1.526	0	0.995196	Iota (B.1.526-like)	1	0	scorpio call: Alt alleles 19; Ref alleles 0; Amb alleles 0	v3.0.5	2021-06-05
SRR14723729	B.1.1.7	0	0.999506	Alpha (B.1.1.7-like)	0.7826	0.1304	scorpio call: Alt alleles 18; Ref alleles 3; Amb alleles 0	v3.0.5	2021-06-05
SRR14723730	B.1.1.7	0	0.968169	Alpha (B.1.1.7-like)	0.7826	0.087	scorpio call: Alt alleles 18; Ref alleles 2; Amb alleles 1	v3.0.5	2021-06-05
SRR14723731	B.1.526	0	0.97916	Iota (B.1.526-like)	1	0	scorpio call: Alt alleles 19; Ref alleles 0; Amb alleles 0	v3.0.5	2021-06-05
SRR14723732	B.1.1.7	0	1	Alpha (B.1.1.7-like)	0.7826	0.1304	scorpio call: Alt alleles 18; Ref alleles 3; Amb alleles 0	v3.0.5	2021-06-05
SRR14723733	B.1.1.7	0	1	Alpha (B.1.1.7-like)	0.7826	0.1304	scorpio call: Alt alleles 18; Ref alleles 3; Amb alleles 0	v3.0.5	2021-06-05
SRR14723734	B.1.1.7	0	0.97829	Alpha (B.1.1.7-like)	0.7391	0.1304	scorpio call: Alt alleles 17; Ref alleles 3; Amb alleles 1	v3.0.5	2021-06-05
SRR14723735	B.1.1.7	0	1	Alpha (B.1.1.7-like)	0.7826	0.1304	scorpio call: Alt alleles 18; Ref alleles 3; Amb alleles 0	v3.0.5	2021-06-05
SRR14723736	B.1.1.419	0	0.994659					v3.0.5	2021-06-05
SRR14723737	B.1.1.7	0	1	Alpha (B.1.1.7-like)	0.7826	0.1304	scorpio call: Alt alleles 18; Ref alleles 3; Amb alleles 0	v3.0.5	2021-06-05
SRR14723738	B.1.526	0	0.997566	Iota (B.1.526-like)	1	0	scorpio call: Alt alleles 19; Ref alleles 0; Amb alleles 0	v3.0.5	2021-06-05
SRR14723739	P.1	0	1	Gamma (P.1-like)	0.875	0	scorpio call: Alt alleles 14; Ref alleles 0; Amb alleles 0	v3.0.5	2021-06-05
SRR14723740	B.1.1.7	0	0.937767	Alpha (B.1.1.7-like)	0.7391	0.087	scorpio call: Alt alleles 17; Ref alleles 2; Amb alleles 2	v3.0.5	2021-06-05
SRR14723741	B.1.1.7	0	1	Alpha (B.1.1.7-like)	0.7826	0.1304	scorpio call: Alt alleles 18; Ref alleles 3; Amb alleles 0	v3.0.5	2021-06-05
SRR14723742	B.1.526	0	1	Iota (B.1.526-like)	1	0	scorpio call: Alt alleles 19; Ref alleles 0; Amb alleles 0	v3.0.5	2021-06-05
SRR14723743	B.1.1.7	0	1	Alpha (B.1.1.7-like)	0.7826	0.1304	scorpio call: Alt alleles 18; Ref alleles 3; Amb alleles 0	v3.0.5	2021-06-05
SRR14723744	B.1.596	0	0.998898					v3.0.5	2021-06-05
SRR14723746	B.1.596	0	0.989223					v3.0.5	2021-06-05
SRR14723747	B.1.1.7	0	0.957928	Alpha (B.1.1.7-like)	0.7391	0.087	scorpio call: Alt alleles 17; Ref alleles 2; Amb alleles 2	v3.0.5	2021-06-05
SRR14723748	B.1.1.7	0	0.908466	Alpha (B.1.1.7-like)	0.7391	0.087	scorpio call: Alt alleles 17; Ref alleles 2; Amb alleles 2	v3.0.5	2021-06-05
SRR14723749	B.1.1.7	0	1	Alpha (B.1.1.7-like)	0.7826	0.1304	scorpio call: Alt alleles 18; Ref alleles 3; Amb alleles 0	v3.0.5	2021-06-05
SRR14723751	B.1.1.7	0	1	Alpha (B.1.1.7-like)	0.7826	0.1304	scorpio call: Alt alleles 18; Ref alleles 3; Amb alleles 0	v3.0.5	2021-06-05
SRR14723753	B.1.526.1	0	1					v3.0.5	2021-06-05
SRR14723754	B.1.1.7	0	1	Alpha (B.1.1.7-like)	0.7826	0.1304	scorpio call: Alt alleles 18; Ref alleles 3; Amb alleles 0	v3.0.5	2021-06-05
SRR14723755	B.1.1.7	0	0.990848	Alpha (B.1.1.7-like)	0.7826	0.1304	scorpio call: Alt alleles 18; Ref alleles 3; Amb alleles 0	v3.0.5	2021-06-05
SRR14723757	B.1.526	0	0.999734	Iota (B.1.526-like)	1	0	scorpio call: Alt alleles 19; Ref alleles 0; Amb alleles 0	v3.0.5	2021-06-05
SRR14723758	B.1.1.7	0	1	Alpha (B.1.1.7-like)	0.7826	0.1304	scorpio call: Alt alleles 18; Ref alleles 3; Amb alleles 0	v3.0.5	2021-06-05
SRR14723759	B.1.526	0	0.966226	Iota (B.1.526-like)	1	0	scorpio call: Alt alleles 19; Ref alleles 0; Amb alleles 0	v3.0.5	2021-06-05
SRR14723760	B.1.1.7	0	1	Alpha (B.1.1.7-like)	0.7826	0.1304	scorpio call: Alt alleles 18; Ref alleles 3; Amb alleles 0	v3.0.5	2021-06-05
SRR14723761	B.1.1.7	0	1	Alpha (B.1.1.7-like)	0.7826	0.1304	scorpio call: Alt alleles 18; Ref alleles 3; Amb alleles 0	v3.0.5	2021-06-05
SRR14723762	B.1.1.7	0	0.968371	Alpha (B.1.1.7-like)	0.7826	0.087	scorpio call: Alt alleles 18; Ref alleles 2; Amb alleles 1	v3.0.5	2021-06-05
SRR14723763	B.1.243	0	0.942541					v3.0.5	2021-06-05
SRR14723765	B.1.1.419	0	0.872411					v3.0.5	2021-06-05
SRR14723766	B.1.526	0	1	Iota (B.1.526-like)	1	0	scorpio call: Alt alleles 19; Ref alleles 0; Amb alleles 0	v3.0.5	2021-06-05
SRR14723767	B.1.1.7	0	0.95458	Alpha (B.1.1.7-like)	0.7391	0.087	scorpio call: Alt alleles 17; Ref alleles 2; Amb alleles 2	v3.0.5	2021-06-05
SRR14723770	B.1.526	0	0.930308	Iota (B.1.526-like)	1	0	scorpio call: Alt alleles 19; Ref alleles 0; Amb alleles 0	v3.0.5	2021-06-05
SRR14723773	B.1.526	0	0.970466	Iota (B.1.526-like)	1	0	scorpio call: Alt alleles 19; Ref alleles 0; Amb alleles 0	v3.0.5	2021-06-05
SRR14723774	B.1.526.2	0	0.847913	Iota (B.1.526-like)	0.7895	0	scorpio call: Alt alleles 15; Ref alleles 0; Amb alleles 4	v3.0.5	2021-06-05
SRR14723776	B.1.1.7	0	0.908195	Alpha (B.1.1.7-like)	0.7391	0.087	scorpio call: Alt alleles 17; Ref alleles 2; Amb alleles 2	v3.0.5	2021-06-05
SRR14723777	B.1.1.7	0	0.989804	Alpha (B.1.1.7-like)	0.7826	0.1304	scorpio call: Alt alleles 18; Ref alleles 3; Amb alleles 0	v3.0.5	2021-06-05
SRR14723779	B.1.526	0	0.95982	Iota (B.1.526-like)	1	0	scorpio call: Alt alleles 19; Ref alleles 0; Amb alleles 0	v3.0.5	2021-06-05
SRR14723780	B.1.1.7	0	1	Alpha (B.1.1.7-like)	0.7826	0.1304	scorpio call: Alt alleles 18; Ref alleles 3; Amb alleles 0	v3.0.5	2021-06-05
SRR14723781	B.1.1.7	0	0.942329	Alpha (B.1.1.7-like)	0.6957	0.087	scorpio call: Alt alleles 16; Ref alleles 2; Amb alleles 3	v3.0.5	2021-06-05
SRR14723782	B.1.1.7	0	0.978171	Alpha (B.1.1.7-like)	0.7826	0.087	scorpio call: Alt alleles 18; Ref alleles 2; Amb alleles 1	v3.0.5	2021-06-05
SRR14723783	B.1.526	0	0.975987	Iota (B.1.526-like)	1	0	scorpio call: Alt alleles 19; Ref alleles 0; Amb alleles 0	v3.0.5	2021-06-05
SRR14723786	B.1.1.7	0	0.928438	Alpha (B.1.1.7-like)	0.7826	0.087	scorpio call: Alt alleles 18; Ref alleles 2; Amb alleles 1	v3.0.5	2021-06-05
SRR14723788	B.1.1.7	0	0.946809	Alpha (B.1.1.7-like)	0.7826	0.087	scorpio call: Alt alleles 18; Ref alleles 2; Amb alleles 1	v3.0.5	2021-06-05
SRR14723789	B.1.526	0	0.991196	Iota (B.1.526-like)	1	0	scorpio call: Alt alleles 19; Ref alleles 0; Amb alleles 0	v3.0.5	2021-06-05
SRR14723790	B.1.1.7	0	0.979516	Alpha (B.1.1.7-like)	0.7826	0.1304	scorpio call: Alt alleles 18; Ref alleles 3; Amb alleles 0	v3.0.5	2021-06-05
SRR14723793	B.1.1.7	0	0.995349	Alpha (B.1.1.7-like)	0.7826	0.1304	scorpio call: Alt alleles 18; Ref alleles 3; Amb alleles 0	v3.0.5	2021-06-05
SRR14723794	B.1.1.7	0	0.927085	Alpha (B.1.1.7-like)	0.7391	0.087	scorpio call: Alt alleles 17; Ref alleles 2; Amb alleles 2	v3.0.5	2021-06-05
SRR14723795	B.1.1.7	0	0.841786	Alpha (B.1.1.7-like)	0.6522	0.087	scorpio call: Alt alleles 15; Ref alleles 2; Amb alleles 4	v3.0.5	2021-06-05
SRR14723796	B.1.526	0	1					v3.0.5	2021-06-05
SRR14723798	B.1.526	0	1	Iota (B.1.526-like)	1	0	scorpio call: Alt alleles 19; Ref alleles 0; Amb alleles 0	v3.0.5	2021-06-05
SRR14723799	B.1.1.419	0	1					v3.0.5	2021-06-05
SRR14723800	B.1.1.7	0	1	Alpha (B.1.1.7-like)	0.7826	0.1304	scorpio call: Alt alleles 18; Ref alleles 3; Amb alleles 0	v3.0.5	2021-06-05
SRR14723801	B.1.1.7			Alpha (B.1.1.7-like)	0.7826	0.1304	scorpio call: Alt alleles 18; Ref alleles 3; Amb alleles 0	v3.0.5	2021-06-05
SRR14723802	B.1.1.7	0	1	Alpha (B.1.1.7-like)	0.7826	0.1304	scorpio call: Alt alleles 18; Ref alleles 3; Amb alleles 0	v3.0.5	2021-06-05
SRR14723803	B.1.1.7	0	1	Alpha (B.1.1.7-like)	0.7826	0.1304	scorpio call: Alt alleles 18; Ref alleles 3; Amb alleles 0	v3.0.5	2021-06-05
SRR14723804	B.1.1.7	0	0.860909	Alpha (B.1.1.7-like)	0.6522	0.087	scorpio call: Alt alleles 15; Ref alleles 2; Amb alleles 4	v3.0.5	2021-06-05
SRR14723805	B.1.1.7	0	1	Alpha (B.1.1.7-like)	0.7826	0.1304	scorpio call: Alt alleles 18; Ref alleles 3; Amb alleles 0	v3.0.5	2021-06-05
SRR14738805	B.1	0	0.996497					v3.0.5	2021-06-05
SRR14738806	B.1.526	0	0.998175	Iota (B.1.526-like)	1	0	scorpio call: Alt alleles 19; Ref alleles 0; Amb alleles 0	v3.0.5	2021-06-05
SRR14738807	B.1.1.7	0	0.979516	Alpha (B.1.1.7-like)	0.7826	0.1304	scorpio call: Alt alleles 18; Ref alleles 3; Amb alleles 0	v3.0.5	2021-06-05
SRR14738808	B.1.1.7	0	1	Alpha (B.1.1.7-like)	0.7826	0.1304	scorpio call: Alt alleles 18; Ref alleles 3; Amb alleles 0	v3.0.5	2021-06-05
SRR14738809	P.1	0	0.992854	Gamma (P.1-like)	0.875	0	scorpio call: Alt alleles 14; Ref alleles 0; Amb alleles 0	v3.0.5	2021-06-05
SRR14738810	B.1.1.7	0	0.99962	Alpha (B.1.1.7-like)	0.7826	0.1304	scorpio call: Alt alleles 18; Ref alleles 3; Amb alleles 0	v3.0.5	2021-06-05
SRR14738811	B.1.1.7	0	1	Alpha (B.1.1.7-like)	0.7826	0.1304	scorpio call: Alt alleles 18; Ref alleles 3; Amb alleles 0	v3.0.5	2021-06-05
SRR14738812	B.1.1.419	0	1					v3.0.5	2021-06-05
SRR14738813	B.1.1.7	0	1	Alpha (B.1.1.7-like)	0.7826	0.1304	scorpio call: Alt alleles 18; Ref alleles 3; Amb alleles 0	v3.0.5	2021-06-05
SRR14738814	B.1.1.7	0	0.97527	Alpha (B.1.1.7-like)	0.7826	0.1304	scorpio call: Alt alleles 18; Ref alleles 3; Amb alleles 0	v3.0.5	2021-06-05
SRR14738815	B.1.1.7	0	1	Alpha (B.1.1.7-like)	0.7826	0.1304	scorpio call: Alt alleles 18; Ref alleles 3; Amb alleles 0	v3.0.5	2021-06-05
SRR14738816	B.1.1.7	0	0.952294	Alpha (B.1.1.7-like)	0.7826	0.087	scorpio call: Alt alleles 18; Ref alleles 2; Amb alleles 1	v3.0.5	2021-06-05
SRR14738817	B.1.1.7	0	0.999506	Alpha (B.1.1.7-like)	0.7826	0.1304	scorpio call: Alt alleles 18; Ref alleles 3; Amb alleles 0	v3.0.5	2021-06-05
SRR14738818	B.1.1.7	0	1	Alpha (B.1.1.7-like)	0.7826	0.1304	scorpio call: Alt alleles 18; Ref alleles 3; Amb alleles 0	v3.0.5	2021-06-05
SRR14738819	B.1.1.7	0	1	Alpha (B.1.1.7-like)	0.7826	0.1304	scorpio call: Alt alleles 18; Ref alleles 3; Amb alleles 0	v3.0.5	2021-06-05
SRR14738820	B.1.1.7	0	0.826259	Iota (B.1.526-like)	0.6842	0	scorpio call: Alt alleles 13; Ref alleles 0; Amb alleles 6	v3.0.5	2021-06-05
SRR14738821	B.1.1.7	0	1	Alpha (B.1.1.7-like)	0.7826	0.1304	scorpio call: Alt alleles 18; Ref alleles 3; Amb alleles 0	v3.0.5	2021-06-05
SRR14738822	B.1.1.7	0	0.996688	Alpha (B.1.1.7-like)	0.7826	0.1304	scorpio call: Alt alleles 18; Ref alleles 3; Amb alleles 0	v3.0.5	2021-06-05
SRR14738823	B.1.526	0	1	Iota (B.1.526-like)	1	0	scorpio call: Alt alleles 19; Ref alleles 0; Amb alleles 0	v3.0.5	2021-06-05
SRR14738826	B.1.1.7	0	1	Alpha (B.1.1.7-like)	0.7826	0.1304	scorpio call: Alt alleles 18; Ref alleles 3; Amb alleles 0	v3.0.5	2021-06-05
SRR14738829	B.1.1.7	0	0.95121	Alpha (B.1.1.7-like)	0.7826	0.1304	scorpio call: Alt alleles 18; Ref alleles 3; Amb alleles 0	v3.0.5	2021-06-05
SRR14738832	B.1.1.7	0	1	Alpha (B.1.1.7-like)	0.7826	0.1304	scorpio call: Alt alleles 18; Ref alleles 3; Amb alleles 0	v3.0.5	2021-06-05
SRR14738833	B.1.1.7	0	1	Alpha (B.1.1.7-like)	0.7826	0.1304	scorpio call: Alt alleles 18; Ref alleles 3; Amb alleles 0	v3.0.5	2021-06-05
SRR14738835	B.1.1.7	0	1	Alpha (B.1.1.7-like)	0.7826	0.1304	scorpio call: Alt alleles 18; Ref alleles 3; Amb alleles 0	v3.0.5	2021-06-05
SRR14738837	B.1.1.7	0	0.989842	Alpha (B.1.1.7-like)	0.7826	0.1304	scorpio call: Alt alleles 18; Ref alleles 3; Amb alleles 0	v3.0.5	2021-06-05
SRR14738838	B.1.526.1	0	1					v3.0.5	2021-06-05
SRR14738839	B.1.1.7	0	0.936996	Alpha (B.1.1.7-like)	0.7826	0.087	scorpio call: Alt alleles 18; Ref alleles 2; Amb alleles 1	v3.0.5	2021-06-05
SRR14738840	B.1.1.7	0	0.959245	Alpha (B.1.1.7-like)	0.7391	0.1304	scorpio call: Alt alleles 17; Ref alleles 3; Amb alleles 1	v3.0.5	2021-06-05
SRR14738842	B.1.575	0	0.986346					v3.0.5	2021-06-05
SRR14738844	B.1.1.7	0	1	Alpha (B.1.1.7-like)	0.7826	0.1304	scorpio call: Alt alleles 18; Ref alleles 3; Amb alleles 0	v3.0.5	2021-06-05
SRR14738845	B.1.1.7	0	0.960681	Alpha (B.1.1.7-like)	0.7826	0.087	scorpio call: Alt alleles 18; Ref alleles 2; Amb alleles 1	v3.0.5	2021-06-05
SRR14738846	B.1.1.7	0	1	Alpha (B.1.1.7-like)	0.7826	0.1304	scorpio call: Alt alleles 18; Ref alleles 3; Amb alleles 0	v3.0.5	2021-06-05
SRR14738847	B.1.1.7	0	0.999848	Alpha (B.1.1.7-like)	0.7826	0.1304	scorpio call: Alt alleles 18; Ref alleles 3; Amb alleles 0	v3.0.5	2021-06-05
SRR14738848	B.1.1.7	0	1	Alpha (B.1.1.7-like)	0.7826	0.1304	scorpio call: Alt alleles 18; Ref alleles 3; Amb alleles 0	v3.0.5	2021-06-05
SRR14738849	B.1.1.7	0	1	Alpha (B.1.1.7-like)	0.7826	0.1304	scorpio call: Alt alleles 18; Ref alleles 3; Amb alleles 0	v3.0.5	2021-06-05
SRR14738850	B.1.1.7	0	0.971792	Alpha (B.1.1.7-like)	0.7826	0.087	scorpio call: Alt alleles 18; Ref alleles 2; Amb alleles 1	v3.0.5	2021-06-05
SRR14738851	B.1.1.7	0	1	Alpha (B.1.1.7-like)	0.7826	0.1304	scorpio call: Alt alleles 18; Ref alleles 3; Amb alleles 0	v3.0.5	2021-06-05
SRR14738852	B.1.1.7	0	1					v3.0.5	2021-06-05
SRR14738853	B.1.1.7	0	1	Alpha (B.1.1.7-like)	0.7826	0.1304	scorpio call: Alt alleles 18; Ref alleles 3; Amb alleles 0	v3.0.5	2021-06-05
SRR14738854	B.1.526.2	0	1					v3.0.5	2021-06-05
SRR14738855	B.1.526	0	0.896907	Iota (B.1.526-like)	0.9474	0	scorpio call: Alt alleles 18; Ref alleles 0; Amb alleles 1	v3.0.5	2021-06-05
SRR14738856	B.1.1.7	0	0.980739	Alpha (B.1.1.7-like)	0.7826	0.1304	scorpio call: Alt alleles 18; Ref alleles 3; Amb alleles 0	v3.0.5	2021-06-05
SRR14738857	B.1.526	0	1	Iota (B.1.526-like)	1	0	scorpio call: Alt alleles 19; Ref alleles 0; Amb alleles 0	v3.0.5	2021-06-05
SRR14738858	B.1.526	0	1	Iota (B.1.526-like)	1	0	scorpio call: Alt alleles 19; Ref alleles 0; Amb alleles 0	v3.0.5	2021-06-05
SRR14738860	R.1	0	0.989067					v3.0.5	2021-06-05
SRR14738862	B.1.1.7	0	1	Alpha (B.1.1.7-like)	0.7826	0.1304	scorpio call: Alt alleles 18; Ref alleles 3; Amb alleles 0	v3.0.5	2021-06-05
SRR14738865	B.1.526	0	0.999734	Iota (B.1.526-like)	1	0	scorpio call: Alt alleles 19; Ref alleles 0; Amb alleles 0	v3.0.5	2021-06-05
SRR14738866	B.1.526.1	0	0.967441					v3.0.5	2021-06-05
SRR14738867	B.1.526.2	0	0.979714					v3.0.5	2021-06-05
SRR14738868	B.1.1.7	0	1	Alpha (B.1.1.7-like)	0.7826	0.1304	scorpio call: Alt alleles 18; Ref alleles 3; Amb alleles 0	v3.0.5	2021-06-05
SRR14738869	B.1.1.7	0	1	Alpha (B.1.1.7-like)	0.7826	0.1304	scorpio call: Alt alleles 18; Ref alleles 3; Amb alleles 0	v3.0.5	2021-06-05
SRR14738871	B.1.1.7	0	0.991196	Alpha (B.1.1.7-like)	0.7826	0.1304	scorpio call: Alt alleles 18; Ref alleles 3; Amb alleles 0	v3.0.5	2021-06-05
SRR14738872	B.1.1.7	0	0.99962	Alpha (B.1.1.7-like)	0.7826	0.1304	scorpio call: Alt alleles 18; Ref alleles 3; Amb alleles 0	v3.0.5	2021-06-05
SRR14738873	B.1.1.7	0	1	Alpha (B.1.1.7-like)	0.7826	0.1304	scorpio call: Alt alleles 18; Ref alleles 3; Amb alleles 0	v3.0.5	2021-06-05
SRR14738874	B.1.1.7			Alpha (B.1.1.7-like)	0.7826	0.1304	scorpio call: Alt alleles 18; Ref alleles 3; Amb alleles 0	v3.0.5	2021-06-05
SRR14738875	B.1.1.7	0	1	Alpha (B.1.1.7-like)	0.7826	0.1304	scorpio call: Alt alleles 18; Ref alleles 3; Amb alleles 0	v3.0.5	2021-06-05
SRR14738876	B.1.1.419	0	1					v3.0.5	2021-06-05
SRR14738877	B.1.1.7	0	1	Alpha (B.1.1.7-like)	0.7826	0.1304	scorpio call: Alt alleles 18; Ref alleles 3; Amb alleles 0	v3.0.5	2021-06-05
SRR14738878	B.1.526	0	1	Iota (B.1.526-like)	1	0	scorpio call: Alt alleles 19; Ref alleles 0; Amb alleles 0	v3.0.5	2021-06-05
SRR14738880	B.1.526.2	0	0.956525					v3.0.5	2021-06-05
SRR14738881	B.1.1.7	0	0.997184	Alpha (B.1.1.7-like)	0.7826	0.1304	scorpio call: Alt alleles 18; Ref alleles 3; Amb alleles 0	v3.0.5	2021-06-05
SRR14738882	B.1.1.7	0	1	Alpha (B.1.1.7-like)	0.7826	0.1304	scorpio call: Alt alleles 18; Ref alleles 3; Amb alleles 0	v3.0.5	2021-06-05
SRR14738883	B.1.1.7	0	1	Alpha (B.1.1.7-like)	0.7826	0.1304	scorpio call: Alt alleles 18; Ref alleles 3; Amb alleles 0	v3.0.5	2021-06-05
SRR14738885	B.1.1.7	0	1	Alpha (B.1.1.7-like)	0.7826	0.1304	scorpio call: Alt alleles 18; Ref alleles 3; Amb alleles 0	v3.0.5	2021-06-05
SRR14738886	B.1.1.7	0	1	Alpha (B.1.1.7-like)	0.7826	0.1304	scorpio call: Alt alleles 18; Ref alleles 3; Amb alleles 0	v3.0.5	2021-06-05
SRR14738888	B.1.526	0	1	Iota (B.1.526-like)	1	0	scorpio call: Alt alleles 19; Ref alleles 0; Amb alleles 0	v3.0.5	2021-06-05
SRR14738890	B.1.526.1	0	0.990384					v3.0.5	2021-06-05
SRR14738891	B.1.111	0	1					v3.0.5	2021-06-05
SRR14738892	B.1.1.7	0	0.979239	Alpha (B.1.1.7-like)	0.7826	0.1304	scorpio call: Alt alleles 18; Ref alleles 3; Amb alleles 0	v3.0.5	2021-06-05
SRR14738893	B.1.1.7	0	1	Alpha (B.1.1.7-like)	0.7826	0.1304	scorpio call: Alt alleles 18; Ref alleles 3; Amb alleles 0	v3.0.5	2021-06-05
SRR14738895	B.1.1.7	0	0.979516	Alpha (B.1.1.7-like)	0.7826	0.1304	scorpio call: Alt alleles 18; Ref alleles 3; Amb alleles 0	v3.0.5	2021-06-05
SRR14738896	B.1.1.7	0	1	Alpha (B.1.1.7-like)	0.7826	0.1304	scorpio call: Alt alleles 18; Ref alleles 3; Amb alleles 0	v3.0.5	2021-06-05
SRR14738897	B.1.1.419	0	1					v3.0.5	2021-06-05
SRR14738898	B.1.575	0	1					v3.0.5	2021-06-05
SRR14738899	P.1	0	1	Gamma (P.1-like)	0.875	0	scorpio call: Alt alleles 14; Ref alleles 0; Amb alleles 0	v3.0.5	2021-06-05
SRR14738902	B.1.1.7	0	1	Alpha (B.1.1.7-like)	0.7826	0.1304	scorpio call: Alt alleles 18; Ref alleles 3; Amb alleles 0	v3.0.5	2021-06-05
SRR14738903	B.1.1.7	0	1	Alpha (B.1.1.7-like)	0.7826	0.1304	scorpio call: Alt alleles 18; Ref alleles 3; Amb alleles 0	v3.0.5	2021-06-05
SRR14738904	B.1.526	0	0.979516	Iota (B.1.526-like)	1	0	scorpio call: Alt alleles 19; Ref alleles 0; Amb alleles 0	v3.0.5	2021-06-05
SRR14738905	B.1.1.7	0	0.960312	Alpha (B.1.1.7-like)	0.7391	0.087	scorpio call: Alt alleles 17; Ref alleles 2; Amb alleles 2	v3.0.5	2021-06-05
SRR14738906	B.1.526.2	0	1					v3.0.5	2021-06-05
SRR14738908	B.1.1.7	0	1	Alpha (B.1.1.7-like)	0.7826	0.1304	scorpio call: Alt alleles 18; Ref alleles 3; Amb alleles 0	v3.0.5	2021-06-05
SRR14738909	B.1.526.1	0	0.99981					v3.0.5	2021-06-05
SRR14738910	B.1.526.2	0	1					v3.0.5	2021-06-05
SRR14738911	B.1.526	0	1	Iota (B.1.526-like)	1	0	scorpio call: Alt alleles 19; Ref alleles 0; Amb alleles 0	v3.0.5	2021-06-05
SRR14738916	B.1.1.7	0	0.991466	Alpha (B.1.1.7-like)	0.7826	0.1304	scorpio call: Alt alleles 18; Ref alleles 3; Amb alleles 0	v3.0.5	2021-06-05
SRR14738917	B.1.1.7	0	0.969984	Alpha (B.1.1.7-like)	0.7826	0.087	scorpio call: Alt alleles 18; Ref alleles 2; Amb alleles 1	v3.0.5	2021-06-05
SRR14738919	B.1.526	0	0.957392	Iota (B.1.526-like)	0.9474	0	scorpio call: Alt alleles 18; Ref alleles 0; Amb alleles 1	v3.0.5	2021-06-05
SRR14738920	B.1.1.7	0	0.993546	Alpha (B.1.1.7-like)	0.7826	0.1304	scorpio call: Alt alleles 18; Ref alleles 3; Amb alleles 0	v3.0.5	2021-06-05
SRR14738924	B.1.1.7	0	0.999734	Alpha (B.1.1.7-like)	0.7826	0.1304	scorpio call: Alt alleles 18; Ref alleles 3; Amb alleles 0	v3.0.5	2021-06-05
SRR14738926	B.1.526	0	0.999886	Iota (B.1.526-like)	1	0	scorpio call: Alt alleles 19; Ref alleles 0; Amb alleles 0	v3.0.5	2021-06-05
SRR14738927	B.1.526	0	0.917611	Iota (B.1.526-like)	0.9474	0	scorpio call: Alt alleles 18; Ref alleles 0; Amb alleles 1	v3.0.5	2021-06-05
SRR14738928	B.1.1.7	0	1	Alpha (B.1.1.7-like)	0.7826	0.1304	scorpio call: Alt alleles 18; Ref alleles 3; Amb alleles 0	v3.0.5	2021-06-05
SRR14761493	B.1.1.7	0	0.990346	Alpha (B.1.1.7-like)	0.7826	0.1304	scorpio call: Alt alleles 18; Ref alleles 3; Amb alleles 0	v3.0.5	2021-06-05
SRR14761495	B.1.1.7	0	0.963298	Alpha (B.1.1.7-like)	0.7826	0.1304	scorpio call: Alt alleles 18; Ref alleles 3; Amb alleles 0	v3.0.5	2021-06-05
SRR14761496	B.1.1.7	0	0.948616	Alpha (B.1.1.7-like)	0.7826	0.087	scorpio call: Alt alleles 18; Ref alleles 2; Amb alleles 1	v3.0.5	2021-06-05
SRR14761499	B.1.1.7	0	0.980661	Alpha (B.1.1.7-like)	0.7826	0.1304	scorpio call: Alt alleles 18; Ref alleles 3; Amb alleles 0	v3.0.5	2021-06-05
SRR14761500	B.1.1.7	0	0.968613	Alpha (B.1.1.7-like)	0.7826	0.1304	scorpio call: Alt alleles 18; Ref alleles 3; Amb alleles 0	v3.0.5	2021-06-05
SRR14761504	B.1.1.7	0	1	Alpha (B.1.1.7-like)	0.7826	0.1304	scorpio call: Alt alleles 18; Ref alleles 3; Amb alleles 0	v3.0.5	2021-06-05
SRR14761505	B.1.1.7	0	1	Alpha (B.1.1.7-like)	0.7826	0.1304	scorpio call: Alt alleles 18; Ref alleles 3; Amb alleles 0	v3.0.5	2021-06-05
SRR14761507	B.1.243	0	0.99162					v3.0.5	2021-06-05
SRR14761508	B.1.526.2	0	0.974393					v3.0.5	2021-06-05
SRR14761510	B.1.1.7	0	0.966469	Alpha (B.1.1.7-like)	0.7826	0.1304	scorpio call: Alt alleles 18; Ref alleles 3; Amb alleles 0	v3.0.5	2021-06-05
SRR14761512	B.1.1.7	0	1	Alpha (B.1.1.7-like)	0.7826	0.1304	scorpio call: Alt alleles 18; Ref alleles 3; Amb alleles 0	v3.0.5	2021-06-05
SRR14761513	B.1.1.7	0	0.989688	Alpha (B.1.1.7-like)	0.7826	0.1304	scorpio call: Alt alleles 18; Ref alleles 3; Amb alleles 0	v3.0.5	2021-06-05
SRR14761515	B.1.1.7	0	0.98992	Alpha (B.1.1.7-like)	0.7826	0.1304	scorpio call: Alt alleles 18; Ref alleles 3; Amb alleles 0	v3.0.5	2021-06-05
SRR14761517	B.1.1.7	0	0.989881	Alpha (B.1.1.7-like)	0.7826	0.1304	scorpio call: Alt alleles 18; Ref alleles 3; Amb alleles 0	v3.0.5	2021-06-05
SRR14761518	B.1.1.7	0	0.956732	Alpha (B.1.1.7-like)	0.7826	0.087	scorpio call: Alt alleles 18; Ref alleles 2; Amb alleles 1	v3.0.5	2021-06-05
SRR14761519	B.1.1.7	0	0.980818	Alpha (B.1.1.7-like)	0.7826	0.1304	scorpio call: Alt alleles 18; Ref alleles 3; Amb alleles 0	v3.0.5	2021-06-05
SRR14761523	B.1.1.7	0	1	Alpha (B.1.1.7-like)	0.7826	0.1304	scorpio call: Alt alleles 18; Ref alleles 3; Amb alleles 0	v3.0.5	2021-06-05
SRR14761524	B.1.526.1	0	1					v3.0.5	2021-06-05
SRR14761525	B.1.1.7	0	0.955036	Alpha (B.1.1.7-like)	0.7826	0.087	scorpio call: Alt alleles 18; Ref alleles 2; Amb alleles 1	v3.0.5	2021-06-05
SRR14761526	B.1.1.7	0	1	Alpha (B.1.1.7-like)	0.7826	0.1304	scorpio call: Alt alleles 18; Ref alleles 3; Amb alleles 0	v3.0.5	2021-06-05
SRR14761527	B.1.1.7	0	0.999962	Alpha (B.1.1.7-like)	0.7826	0.1304	scorpio call: Alt alleles 18; Ref alleles 3; Amb alleles 0	v3.0.5	2021-06-05
SRR14761528	B.1.526.2	0	1					v3.0.5	2021-06-05
SRR14761529	B.1.1.7	0	1	Alpha (B.1.1.7-like)	0.7826	0.1304	scorpio call: Alt alleles 18; Ref alleles 3; Amb alleles 0	v3.0.5	2021-06-05
SRR14761530	B.1.1.7	0	1	Alpha (B.1.1.7-like)	0.7826	0.1304	scorpio call: Alt alleles 18; Ref alleles 3; Amb alleles 0	v3.0.5	2021-06-05
SRR14761531	P.1	0	1	Gamma (P.1-like)	0.875	0	scorpio call: Alt alleles 14; Ref alleles 0; Amb alleles 0	v3.0.5	2021-06-05
SRR14761533	B.1.1.7	0	1	Alpha (B.1.1.7-like)	0.7826	0.1304	scorpio call: Alt alleles 18; Ref alleles 3; Amb alleles 0	v3.0.5	2021-06-05
SRR14761534	B.1.1.7	0	1	Alpha (B.1.1.7-like)	0.7826	0.1304	scorpio call: Alt alleles 18; Ref alleles 3; Amb alleles 0	v3.0.5	2021-06-05
SRR14761535	B.1.1.7	0	1	Alpha (B.1.1.7-like)	0.7826	0.1304	scorpio call: Alt alleles 18; Ref alleles 3; Amb alleles 0	v3.0.5	2021-06-05
SRR14761537	B.1.1.7	0	0.963135	Alpha (B.1.1.7-like)	0.7826	0.1304	scorpio call: Alt alleles 18; Ref alleles 3; Amb alleles 0	v3.0.5	2021-06-05
SRR14761538	B.1.1.7	0	0.979437	Alpha (B.1.1.7-like)	0.7826	0.1304	scorpio call: Alt alleles 18; Ref alleles 3; Amb alleles 0	v3.0.5	2021-06-05
SRR14761539	B.1.1.7	0	0.989804	Alpha (B.1.1.7-like)	0.7826	0.1304	scorpio call: Alt alleles 18; Ref alleles 3; Amb alleles 0	v3.0.5	2021-06-05
SRR14761542	B.1.1.7	0	0.999696	Alpha (B.1.1.7-like)	0.7826	0.1304	scorpio call: Alt alleles 18; Ref alleles 3; Amb alleles 0	v3.0.5	2021-06-05
SRR14761544	B.1.526	0	0.969782	Iota (B.1.526-like)	1	0	scorpio call: Alt alleles 19; Ref alleles 0; Amb alleles 0	v3.0.5	2021-06-05
SRR14761545	B.1.1.7	0	0.966185	Alpha (B.1.1.7-like)	0.7826	0.087	scorpio call: Alt alleles 18; Ref alleles 2; Amb alleles 1	v3.0.5	2021-06-05
SRR14761546	B.1.1.7	0	1	Alpha (B.1.1.7-like)	0.7826	0.1304	scorpio call: Alt alleles 18; Ref alleles 3; Amb alleles 0	v3.0.5	2021-06-05
SRR14761550	B.1.526	0	0.996382	Iota (B.1.526-like)	1	0	scorpio call: Alt alleles 19; Ref alleles 0; Amb alleles 0	v3.0.5	2021-06-05
SRR14761552	R.1	0	1					v3.0.5	2021-06-05
SRR14761553	B.1.1.7	0	0.971993					v3.0.5	2021-06-05
SRR14761560	B.1.1.7	0	1	Alpha (B.1.1.7-like)	0.7826	0.1304	scorpio call: Alt alleles 18; Ref alleles 3; Amb alleles 0	v3.0.5	2021-06-05
SRR14761567	B.1.1.7	0	1	Alpha (B.1.1.7-like)	0.7826	0.1304	scorpio call: Alt alleles 18; Ref alleles 3; Amb alleles 0	v3.0.5	2021-06-05
SRR14761568	B.1.526	0	0.994276	Iota (B.1.526-like)	1	0	scorpio call: Alt alleles 19; Ref alleles 0; Amb alleles 0	v3.0.5	2021-06-05
SRR14761569	B.1.1.7	0	1	Alpha (B.1.1.7-like)	0.7826	0.1304	scorpio call: Alt alleles 18; Ref alleles 3; Amb alleles 0	v3.0.5	2021-06-05
SRR14761571	B.1.1.7	0	0.998974	Alpha (B.1.1.7-like)	0.7826	0.1304	scorpio call: Alt alleles 18; Ref alleles 3; Amb alleles 0	v3.0.5	2021-06-05
SRR14761572	B.1.1.7	0	0.954704	Alpha (B.1.1.7-like)	0.7826	0.087	scorpio call: Alt alleles 18; Ref alleles 2; Amb alleles 1	v3.0.5	2021-06-05
SRR14761578	B.1.1.7	0	1	Alpha (B.1.1.7-like)	0.7826	0.1304	scorpio call: Alt alleles 18; Ref alleles 3; Amb alleles 0	v3.0.5	2021-06-05
SRR14761580	B.1.1.7	0	0.980503	Alpha (B.1.1.7-like)	0.7826	0.1304	scorpio call: Alt alleles 18; Ref alleles 3; Amb alleles 0	v3.0.5	2021-06-05
SRR14761581	B.1.1.7	0	0.999848	Alpha (B.1.1.7-like)	0.7826	0.1304	scorpio call: Alt alleles 18; Ref alleles 3; Amb alleles 0	v3.0.5	2021-06-05
SRR14761583	B.1.1.7	0	0.999393	Alpha (B.1.1.7-like)	0.7826	0.1304	scorpio call: Alt alleles 18; Ref alleles 3; Amb alleles 0	v3.0.5	2021-06-05
SRR14761585	B.1.1.7	0	0.940883	Alpha (B.1.1.7-like)	0.7826	0.087	scorpio call: Alt alleles 18; Ref alleles 2; Amb alleles 1	v3.0.5	2021-06-05
SRR14761586	B.1.1.7	0	1	Alpha (B.1.1.7-like)	0.7826	0.1304	scorpio call: Alt alleles 18; Ref alleles 3; Amb alleles 0	v3.0.5	2021-06-05
SRR14761587	B.1.1.7	0	1	Alpha (B.1.1.7-like)	0.7826	0.1304	scorpio call: Alt alleles 18; Ref alleles 3; Amb alleles 0	v3.0.5	2021-06-05
SRR14761588	B.1.1.7	0	0.954082	Alpha (B.1.1.7-like)	0.7826	0.087	scorpio call: Alt alleles 18; Ref alleles 2; Amb alleles 1	v3.0.5	2021-06-05
SRR14761590	B.1.617.2	0	0.998213	Delta (B.1.617.2-like)	1	0	scorpio call: Alt alleles 12; Ref alleles 0; Amb alleles 0	v3.0.5	2021-06-05
SRR14761595	B.1.324	0	0.989842					v3.0.5	2021-06-05
SRR14761596	B.1.1.7	0	0.964317	Alpha (B.1.1.7-like)	0.7826	0.1304	scorpio call: Alt alleles 18; Ref alleles 3; Amb alleles 0	v3.0.5	2021-06-05
SRR14761598	P.1	0	1	Gamma (P.1-like)	0.875	0	scorpio call: Alt alleles 14; Ref alleles 0; Amb alleles 0	v3.0.5	2021-06-05
SRR14761599	B.1.1.7	0	0.970346	Alpha (B.1.1.7-like)	0.7826	0.1304	scorpio call: Alt alleles 18; Ref alleles 3; Amb alleles 0	v3.0.5	2021-06-05
SRR14761600	B.1.1.7	0	0.994889	Alpha (B.1.1.7-like)	0.7826	0.1304	scorpio call: Alt alleles 18; Ref alleles 3; Amb alleles 0	v3.0.5	2021-06-05
SRR14761601	B.1.1.7	0	0.986463	Alpha (B.1.1.7-like)	0.7826	0.1304	scorpio call: Alt alleles 18; Ref alleles 3; Amb alleles 0	v3.0.5	2021-06-05
SRR14761602	B.1.1.7	0	0.998061	Alpha (B.1.1.7-like)	0.7826	0.1304	scorpio call: Alt alleles 18; Ref alleles 3; Amb alleles 0	v3.0.5	2021-06-05
SRR14761603	B.1.1.7	0	1	Alpha (B.1.1.7-like)	0.7826	0.1304	scorpio call: Alt alleles 18; Ref alleles 3; Amb alleles 0	v3.0.5	2021-06-05
SRR14761604	B.1.1.7	0	0.985878	Alpha (B.1.1.7-like)	0.7826	0.1304	scorpio call: Alt alleles 18; Ref alleles 3; Amb alleles 0	v3.0.5	2021-06-05
SRR14761605	B.1.1.7	0	0.992854	Alpha (B.1.1.7-like)	0.7826	0.1304	scorpio call: Alt alleles 18; Ref alleles 3; Amb alleles 0	v3.0.5	2021-06-05
SRR14761606	B.1.526.2	0	1					v3.0.5	2021-06-05
SRR14761608	B.1.1.7	0	1	Alpha (B.1.1.7-like)	0.7826	0.1304	scorpio call: Alt alleles 18; Ref alleles 3; Amb alleles 0	v3.0.5	2021-06-05
SRR14761609	B.1.1.7	0	1	Alpha (B.1.1.7-like)	0.7826	0.1304	scorpio call: Alt alleles 18; Ref alleles 3; Amb alleles 0	v3.0.5	2021-06-05
SRR14761611	B.1.1.7	0	0.996306	Alpha (B.1.1.7-like)	0.7826	0.1304	scorpio call: Alt alleles 18; Ref alleles 3; Amb alleles 0	v3.0.5	2021-06-05
SRR14761613	B.1.526	0	0.95574	Iota (B.1.526-like)	1	0	scorpio call: Alt alleles 19; Ref alleles 0; Amb alleles 0	v3.0.5	2021-06-05
SRR14761614	B.1.526.1	0	1					v3.0.5	2021-06-05
SRR14761617	B.1.1.7	0	0.989959	Alpha (B.1.1.7-like)	0.7826	0.1304	scorpio call: Alt alleles 18; Ref alleles 3; Amb alleles 0	v3.0.5	2021-06-05
SRR14761618	B.1.526.2	0	0.917656	Iota (B.1.526-like)	0.7895	0.1579	scorpio call: Alt alleles 15; Ref alleles 3; Amb alleles 1	v3.0.5	2021-06-05
SRR14761620	B.1.1.7	0	0.986774	Alpha (B.1.1.7-like)	0.7826	0.1304	scorpio call: Alt alleles 18; Ref alleles 3; Amb alleles 0	v3.0.5	2021-06-05
SRR14761621	B.1.1.7	0	0.993046	Alpha (B.1.1.7-like)	0.7826	0.1304	scorpio call: Alt alleles 18; Ref alleles 3; Amb alleles 0	v3.0.5	2021-06-05
SRR14761622	B.1.1.7	0	0.946009	Alpha (B.1.1.7-like)	0.7826	0.1304	scorpio call: Alt alleles 18; Ref alleles 3; Amb alleles 0	v3.0.5	2021-06-05
SRR14761623	B.1.526	0	1	Iota (B.1.526-like)	1	0	scorpio call: Alt alleles 19; Ref alleles 0; Amb alleles 0	v3.0.5	2021-06-05
SRR14761624	B.1.1.7	0	0.982235	Alpha (B.1.1.7-like)	0.7826	0.1304	scorpio call: Alt alleles 18; Ref alleles 3; Amb alleles 0	v3.0.5	2021-06-05
76_10192020	B.1.234	0	1					v3.0.5	2021-06-05
121_1022020	B.1.234	0	1					v3.0.5	2021-06-05
189_06162020	B.1.369	0	1					v3.0.5	2021-06-05
277_10222020	B.1.243	0	1					v3.0.5	2021-06-05
327_4292020	B.1						Assigned from designation hash.	v3.0.5	2021-06-05
396_11122020	B.1.369	0	1					v3.0.5	2021-06-05
408_10252020	B.1.2	0	1					v3.0.5	2021-06-05
416_01262021	B.1.2	0	1					v3.0.5	2021-06-05
421_01262021	B.1.2	0	0.847409					v3.0.5	2021-06-05
434_10262020	B.1.1	0	1					v3.0.5	2021-06-05
438_10262020	B.1.243	0	1					v3.0.5	2021-06-05
455_11182020	B.1.311						Assigned from designation hash.	v3.0.5	2021-06-05
475_10102020	B.1.243	0	1					v3.0.5	2021-06-05
475_11182020	B.1.243	0	1					v3.0.5	2021-06-05
505_12142020	B.1.1.434	0	1					v3.0.5	2021-06-05
509_12152020	B.1.234	0	1					v3.0.5	2021-06-05
511_12142020	B.1.243	0	1					v3.0.5	2021-06-05
525_912020	B.1	0	1					v3.0.5	2021-06-05
525_11122020	B.1	0	1					v3.0.5	2021-06-05
525_11182020	B.1	0	1					v3.0.5	2021-06-05
552_10272020	B.1.2	0	0.988175					v3.0.5	2021-06-05
571_12152020	B.1.243	0	1					v3.0.5	2021-06-05
575_12152020	B.1.311	0	1					v3.0.5	2021-06-05
599_12152020	B.1.243	0	1					v3.0.5	2021-06-05
616_12162020	B.1.2						Assigned from designation hash.	v3.0.5	2021-06-05
633_10112020	B.1.2	0	1					v3.0.5	2021-06-05
672_12162020	B.1.311	0	1					v3.0.5	2021-06-05
673_12162020	B.1.2	0	1					v3.0.5	2021-06-05
689_10292020	B.1.243	0	1					v3.0.5	2021-06-05
690_10292020	B.1.243	0	1					v3.0.5	2021-06-05
691_10292020	B.1.243	0	1					v3.0.5	2021-06-05
697_10292020	B.1.2	0	1					v3.0.5	2021-06-05
705_12162020	B.1.311	0	0.998632					v3.0.5	2021-06-05
711_12162020	B.1.575	0	1					v3.0.5	2021-06-05
721_10132020	B.1.234	0	1					v3.0.5	2021-06-05
731_10302020	B.1.1.434	0	0.990384					v3.0.5	2021-06-05
747_10132020	B.1.243						Assigned from designation hash.	v3.0.5	2021-06-05
784_12182020	B.1.1.434	0	1					v3.0.5	2021-06-05
791_10132020	B.1.2	0	1					v3.0.5	2021-06-05
804_11012020	B.1.311	0	1					v3.0.5	2021-06-05
806_12182020	B.1.311	0	1					v3.0.5	2021-06-05
849_12202020	B.1.609	0	0.916677					v3.0.5	2021-06-05
856_10142020	B.1.509	0	1					v3.0.5	2021-06-05
870_12202020	B.1.243	0	1					v3.0.5	2021-06-05
951_10162020	B.1	0	0.860909					v3.0.5	2021-06-05
40_12242020	B.1.234	0	0.900267					v3.0.5	2021-06-05
46_12242020	B.1.2	0	1					v3.0.5	2021-06-05
935_12212020	B.1.2	0	1					v3.0.5	2021-06-05
747_12172020	B.1.243	0	1					v3.0.5	2021-06-05
39_1224220	B.1.2	0	1					v3.0.5	2021-06-05
199_01212021	B.1.243	0	1					v3.0.5	2021-06-05
603_01312021	B.1.1.519	0	1					v3.0.5	2021-06-05
932_12212020	B.1.2	0	1					v3.0.5	2021-06-05
21_12232020	B.1.2	0	1					v3.0.5	2021-06-05
865_01142021	B.1.2						Assigned from designation hash.	v3.0.5	2021-06-05
800_12182020	B.1.433	0	0.995962					v3.0.5	2021-06-05
930_12212020	R.2	0	1					v3.0.5	2021-06-05
178_12292020	B.1.311	0	1					v3.0.5	2021-06-05
176_12292020	B.1.588	0	1					v3.0.5	2021-06-05
762_12172020	B.1.2	0	1					v3.0.5	2021-06-05
892_01152021	B.1.243	0	1					v3.0.5	2021-06-05
681_01112021	B.1.2						Assigned from designation hash.	v3.0.5	2021-06-05
850_01142021	B.1.243	0	1					v3.0.5	2021-06-05
447_01272021	B.1.2	0	1					v3.0.5	2021-06-05
538_0172021	B.1.596	0	1					v3.0.5	2021-06-05
540_0172921	B.1.243	0	1					v3.0.5	2021-06-05
86_01192021	B.1.243	0	1					v3.0.5	2021-06-05
262_0142021	B.1.243	0	1					v3.0.5	2021-06-05
314_0142021	B.1.243	0	1					v3.0.5	2021-06-05
669_01112021	B.1.2	0	1					v3.0.5	2021-06-05
473_0162021	B.1.2	0	1					v3.0.5	2021-06-05
14_01182021	B.1.311	0	1					v3.0.5	2021-06-05
321_0142021	B.1.243	0	1					v3.0.5	2021-06-05
369_0152021	B.1.2						Assigned from designation hash.	v3.0.5	2021-06-05
320_0142021	B.1.1.434	0	1					v3.0.5	2021-06-05
927_01172021	B.1.526	0	1	Iota (B.1.526-like)	1	0	scorpio call: Alt alleles 19; Ref alleles 0; Amb alleles 0	v3.0.5	2021-06-05
919_01172021	B.1.243	0	1					v3.0.5	2021-06-05
952_01182021	B.1.2	0	0.982825					v3.0.5	2021-06-05
501_0172021	B.1.243	0	1					v3.0.5	2021-06-05
863_01142021	B.1.1.519	0	1					v3.0.5	2021-06-05
