# Supplementary material for: Genomic surveillance of SARS-CoV-2 in the state of Delaware reveals tremendous genomic diversity
Source: PLoS One. 2022 Jan 19;17(1):e0262573. doi: 10.1371/journal.pone.0262573 (PMC8769358; doi:10.1371/journal.pone.0262573)
Supplement: S4 Table — (XLSX) [file pone.0262573.s004.xlsx]

## Sheet: #4 GISAID Results
Query	Strand	%N	Length(nt)	Length(aa)	#Muts	%Muts	#UniqueMuts	%UniqueMuts	#ExistingMuts	%ExistingMuts	Comment	Symbol	Reference	UniqueMutList	ExistingMutList	Clade	IfExistSpecialChar	versionDate
SRR14421524	positive	0.0004	29868	9699	37	0.0038	0	0	37	0.0038	NS8_K68stop results in 44.6% truncation of the protein sequence. NS8_Q27stop results in 78.5% truncation of the protein sequence. Gap of 34 nucleotides when compared to the reference sequence.	Warning	hCoV19/Wuhan/WIV04/2019		(NSP1_H83del,NSP1_M85del,NSP1_G82del,NSP1_V84del,NSP1_V86del,NSP2_K489N,NSP3_T183I,NSP3_A890D,NSP3_I1412T,NSP3_A465V,NSP6_F108del,NSP6_G107del,NSP6_V114I,NSP6_S106del,NSP12_P227L,NSP12_P323L,NSP13_S166L,NSP14_P451S,Spike_A570D,Spike_S982A,Spike_P681H,Spike_D614G,Spike_T716I,Spike_D178Y,Spike_Y144del,Spike_N501Y,Spike_D1118H,Spike_V70del,Spike_H69del,NS8_R52I,NS8_K68stop,NS8_Q27stop,NS8_Y73C,N_S23…	GRY		2021-06-02
SRR14606324	positive	0.0183	29861	9498	37	0.0039	0	0	37	0.0039	Stretches of NNNs (1.83% of overall sequence). NS8_Q27stop results in 78.5% truncation of the protein sequence. Gap of 40 nucleotides when compared to the reference sequence.	Warning	hCoV19/Wuhan/WIV04/2019		(NSP3_T183I,NSP3_K1290del,NSP3_T1288del,NSP3_P1292del,NSP3_A890D,NSP3_I1412T,NSP3_N1293del,NSP3_I1289del,NSP3_E1294del,NSP3_K1291del,NSP4_F17L,NSP6_F108del,NSP6_G107del,NSP6_S106del,NSP12_P323L,NSP13_K460R,NSP14_S171G,Spike_A570D,Spike_S982A,Spike_P681H,Spike_D614G,Spike_T716I,Spike_Y144del,Spike_N501Y,Spike_D1118H,Spike_V70del,Spike_H69del,NS3_L15F,M_G89S,NS8_R52I,NS8_Q27stop,NS8_Y73C,N_S235F,N_…	GRY		2021-06-02
SRR14712767	positive	0.0128	29834	9610	35	0.0036	0	0	35	0.0036	Stretches of NNNs (1.28% of overall sequence). NS8_K68stop results in 44.6% truncation of the protein sequence. NS8_Q27stop results in 78.5% truncation of the protein sequence. Gap of 34 nucleotides when compared to the reference sequence.	Warning	hCoV19/Wuhan/WIV04/2019		(NSP3_T183I,NSP3_A890D,NSP3_I1412T,NSP3_V1936L,NSP6_F108del,NSP6_G107del,NSP6_S106del,NSP12_P227L,NSP12_P323L,NSP14_P451S,Spike_A570D,Spike_S982A,Spike_P681H,Spike_D614G,Spike_T716I,Spike_Y144del,Spike_N501Y,Spike_D1118H,Spike_V70del,Spike_T1238I,Spike_H69del,M_V10A,NS8_R52I,NS8_K68stop,NS8_Q27stop,NS8_Y73C,N_A208del,N_S235F,N_P207del,N_M210del,N_D3L,N_G204R,N_A211del,N_R209del,N_R203K)	GRY		2021-06-02
SRR14738826	positive	0	29882	9704	35	0.0036	0	0	35	0.0036	NS8_K68stop results in 44.6% truncation of the protein sequence. NS8_Q27stop results in 78.5% truncation of the protein sequence. Gap of 19 nucleotides when compared to the reference sequence.	Info	hCoV19/Wuhan/WIV04/2019		(NSP2_K489N,NSP3_T183I,NSP3_A890D,NSP3_A1872V,NSP3_M265I,NSP3_I1412T,NSP3_A465V,NSP6_F108del,NSP6_G107del,NSP6_V114I,NSP6_S106del,NSP6_T10I,NSP12_P227L,NSP12_P323L,NSP13_S166L,NSP14_P451S,Spike_A570D,Spike_S982A,Spike_P681H,Spike_D614G,Spike_T716I,Spike_D178Y,Spike_Y144del,Spike_N501Y,Spike_D1118H,Spike_V70del,Spike_H69del,NS8_R52I,NS8_K68stop,NS8_Q27stop,NS8_Y73C,N_S235F,N_D3L,N_G204R,N_R203K)	GRY		2021-06-02
SRR14738862	positive	0	29878	9704	35	0.0036	0	0	35	0.0036	NS8_K68stop results in 44.6% truncation of the protein sequence. NS8_Q27stop results in 78.5% truncation of the protein sequence. Gap of 19 nucleotides when compared to the reference sequence.	Info	hCoV19/Wuhan/WIV04/2019		(NSP2_K489N,NSP3_T183I,NSP3_A890D,NSP3_A1872V,NSP3_M265I,NSP3_I1412T,NSP3_A465V,NSP6_F108del,NSP6_G107del,NSP6_V114I,NSP6_S106del,NSP6_T10I,NSP12_P227L,NSP12_P323L,NSP13_S166L,NSP14_P451S,Spike_A570D,Spike_S982A,Spike_P681H,Spike_D614G,Spike_T716I,Spike_D178Y,Spike_Y144del,Spike_N501Y,Spike_D1118H,Spike_V70del,Spike_H69del,NS8_R52I,NS8_K68stop,NS8_Q27stop,NS8_Y73C,N_S235F,N_D3L,N_G204R,N_R203K)	GRY		2021-06-02
SRR14606342	positive	0.0197	29845	9505	35	0.0037	0	0	35	0.0037	Stretches of NNNs (1.97% of overall sequence). NS8_Q27stop results in 78.5% truncation of the protein sequence. Gap of 19 nucleotides when compared to the reference sequence.	Warning	hCoV19/Wuhan/WIV04/2019		(NSP3_L292F,NSP3_T183I,NSP3_A890D,NSP3_A861V,NSP3_I1412T,NSP4_H31Y,NSP4_F17L,NSP6_F108del,NSP6_G107del,NSP6_S106del,NSP12_P323L,NSP13_K460R,NSP14_S171G,Spike_A570D,Spike_S982A,Spike_P681H,Spike_D614G,Spike_T716I,Spike_Y144del,Spike_L18F,Spike_N501Y,Spike_D1118H,Spike_V70del,Spike_H69del,NS3_L15F,M_G89S,NS8_R52I,NS8_A65S,NS8_Q27stop,NS8_Y73C,N_S235F,N_D3L,N_A398V,N_G204R,N_R203K)	GRY		2021-06-02
SRR14761539	positive	0.0088	29828	9704	34	0.0035	0	0	34	0.0035	NS8_Q27stop results in 78.5% truncation of the protein sequence. Gap of 19 nucleotides when compared to the reference sequence.	Info	hCoV19/Wuhan/WIV04/2019		(NSP2_T34I,NSP3_T183I,NSP3_R883K,NSP3_A890D,NSP3_I1412T,NSP3_E318K,NSP4_L264F,NSP4_T143I,NSP6_F108del,NSP6_G107del,NSP6_S106del,NSP8_Q24R,NSP12_P323L,NSP13_K460R,NSP16_K160R,Spike_A570D,Spike_S982A,Spike_P681H,Spike_D614G,Spike_T716I,Spike_Y144del,Spike_K1191N,Spike_N501Y,Spike_D1118H,Spike_V70del,Spike_H69del,NS3_P240S,NS8_R52I,NS8_Q27stop,NS8_Y73C,N_S235F,N_D3L,N_G204R,N_R203K)	GRY		2021-06-02
SRR14738829	positive	0.0433	29846	9465	34	0.0036	0	0	34	0.0036	Stretches of NNNs (4.33% of overall sequence). NS8_Q27stop results in 78.5% truncation of the protein sequence. Gap of 22 nucleotides when compared to the reference sequence.	Warning	hCoV19/Wuhan/WIV04/2019		(NSP2_K489N,NSP3_T183I,NSP3_A890D,NSP3_A1872V,NSP3_M265I,NSP3_I1412T,NSP3_A465V,NSP6_F108del,NSP6_G107del,NSP6_V114I,NSP6_S106del,NSP6_T10I,NSP12_P227L,NSP12_P323L,NSP13_S166L,Spike_A570D,Spike_Y200del,Spike_S982A,Spike_P681H,Spike_D614G,Spike_T716I,Spike_D178Y,Spike_Y144del,Spike_N501Y,Spike_D1118H,Spike_V70del,Spike_H69del,NS8_R52I,NS8_Q27stop,NS8_Y73C,N_S235F,N_D3L,N_G204R,N_R203K)	GRY		2021-06-02
SRR14421462	positive	0.0005	29882	9704	33	0.0034	1	0.0001	32	0.0033	NS8_K68stop results in 44.6% truncation of the protein sequence. NS8_Q27stop results in 78.5% truncation of the protein sequence. Gap of 19 nucleotides when compared to the reference sequence.	Info	hCoV19/Wuhan/WIV04/2019	(NSP14_S357N)	(NSP2_K489N,NSP3_T183I,NSP3_A890D,NSP3_I1412T,NSP3_A465V,NSP6_F108del,NSP6_G107del,NSP6_V114I,NSP6_S106del,NSP12_P227L,NSP12_P323L,NSP13_S166L,NSP14_P451S,Spike_A570D,Spike_S982A,Spike_P681H,Spike_D614G,Spike_T716I,Spike_D178Y,Spike_Y144del,Spike_N501Y,Spike_D1118H,Spike_V70del,Spike_H69del,NS8_R52I,NS8_K68stop,NS8_Q27stop,NS8_Y73C,N_S235F,N_D3L,N_G204R,N_R203K)	GRY		2021-06-02
SRR14421538	positive	0	29882	9704	33	0.0034	1	0.0001	32	0.0033	NS8_Q27stop results in 78.5% truncation of the protein sequence. Gap of 19 nucleotides when compared to the reference sequence.	Info	hCoV19/Wuhan/WIV04/2019	(NSP2_E460D)	(NSP2_K489N,NSP3_T183I,NSP3_A890D,NSP3_I1412T,NSP3_A465V,NSP6_F108del,NSP6_G107del,NSP6_V114I,NSP6_S106del,NSP12_P227L,NSP12_P323L,NSP13_S166L,NSP14_P451S,Spike_A570D,Spike_S982A,Spike_P681H,Spike_D614G,Spike_T716I,Spike_D178Y,Spike_Y144del,Spike_N501Y,Spike_D1118H,Spike_V70del,Spike_H69del,NS3_T176I,NS8_R52I,NS8_Q27stop,NS8_Y73C,N_S235F,N_D3L,N_G204R,N_R203K)	GRY		2021-06-02
SRR14761534	positive	0	29883	9704	33	0.0034	1	0.0001	32	0.0033	NS8_Q27stop results in 78.5% truncation of the protein sequence. Gap of 19 nucleotides when compared to the reference sequence.	Info	hCoV19/Wuhan/WIV04/2019	(NSP8_T137I)	(NSP2_P125L,NSP3_T183I,NSP3_A890D,NSP3_I1412T,NSP6_F108del,NSP6_G107del,NSP6_V114I,NSP6_S106del,NSP12_P227L,NSP12_P323L,NSP13_S166L,NSP14_P451S,Spike_A570D,Spike_S982A,Spike_P681H,Spike_D614G,Spike_S98F,Spike_T716I,Spike_Y144del,Spike_N501Y,Spike_D1118H,Spike_V70del,Spike_H69del,NS8_R52I,NS8_Q27stop,NS8_Y73C,N_S235F,N_A252S,N_D3L,N_G204R,N_R203K,N_A152S)	GRY		2021-06-02
SRR13990156	positive	0	29849	9704	33	0.0034	0	0	33	0.0034	NS8_K68stop results in 44.6% truncation of the protein sequence. NS8_Q27stop results in 78.5% truncation of the protein sequence. Gap of 19 nucleotides when compared to the reference sequence.	Info	hCoV19/Wuhan/WIV04/2019		(NSP2_K489N,NSP3_T183I,NSP3_A890D,NSP3_I1412T,NSP3_A465V,NSP6_F108del,NSP6_G107del,NSP6_V114I,NSP6_S106del,NSP12_P227L,NSP12_P323L,NSP13_S166L,NSP14_P451S,Spike_A570D,Spike_S982A,Spike_P681H,Spike_D614G,Spike_T716I,Spike_D178Y,Spike_Y144del,Spike_N501Y,Spike_D1118H,Spike_V70del,Spike_H69del,NS3_Q185H,NS8_R52I,NS8_K68stop,NS8_Q27stop,NS8_Y73C,N_S235F,N_D3L,N_G204R,N_R203K)	GRY		2021-06-02
SRR14421471	positive	0.0004	29884	9704	33	0.0034	0	0	33	0.0034	NS8_K68stop results in 44.6% truncation of the protein sequence. NS8_Q27stop results in 78.5% truncation of the protein sequence. Gap of 19 nucleotides when compared to the reference sequence.	Info	hCoV19/Wuhan/WIV04/2019		(NSP2_T170I,NSP2_K489N,NSP3_T183I,NSP3_A890D,NSP3_I1412T,NSP3_A465V,NSP6_F108del,NSP6_G107del,NSP6_V114I,NSP6_S106del,NSP12_P227L,NSP12_P323L,NSP13_S166L,NSP14_P451S,Spike_A570D,Spike_S982A,Spike_P681H,Spike_D614G,Spike_T716I,Spike_D178Y,Spike_Y144del,Spike_N501Y,Spike_D1118H,Spike_V70del,Spike_H69del,NS8_R52I,NS8_K68stop,NS8_Q27stop,NS8_Y73C,N_S235F,N_D3L,N_G204R,N_R203K)	GRY		2021-06-02
SRR14421484	positive	0	29884	9704	33	0.0034	0	0	33	0.0034	NS8_Q27stop results in 78.5% truncation of the protein sequence. Gap of 19 nucleotides when compared to the reference sequence.	Info	hCoV19/Wuhan/WIV04/2019		(NSP2_T34I,NSP3_T183I,NSP3_A890D,NSP3_I1412T,NSP3_P1316L,NSP6_F108del,NSP6_G107del,NSP6_S106del,NSP8_S8F,NSP8_Q24R,NSP12_P323L,NSP13_K460R,NSP16_K160R,Spike_A570D,Spike_S982A,Spike_P681H,Spike_D614G,Spike_T716I,Spike_Y144del,Spike_K1191N,Spike_N501Y,Spike_D1118H,Spike_V70del,Spike_H69del,NS3_P240S,NS8_R52I,NS8_Q27stop,NS8_Y73C,N_R41Q,N_S235F,N_D3L,N_G204R,N_R203K)	GRY		2021-06-02
SRR14421504	positive	0.0082	29845	9704	33	0.0034	0	0	33	0.0034	NS8_Q27stop results in 78.5% truncation of the protein sequence. Gap of 19 nucleotides when compared to the reference sequence.	Info	hCoV19/Wuhan/WIV04/2019		(NSP3_T183I,NSP3_A890D,NSP3_I1412T,NSP4_F17L,NSP6_F108del,NSP6_G107del,NSP6_S106del,NSP12_P323L,NSP13_K460R,NSP14_V14L,NSP14_S171G,Spike_A570D,Spike_S982A,Spike_P681H,Spike_D614G,Spike_T716I,Spike_Y144del,Spike_L18F,Spike_N501Y,Spike_D1118H,Spike_V70del,Spike_H69del,NS3_L15F,M_G89S,NS8_R52I,NS8_A65S,NS8_Q27stop,NS8_Y73C,N_S235F,N_D3L,N_A398V,N_G204R,N_R203K)	GRY		2021-06-02
SRR14421520	positive	0.0508	29845	9512	33	0.0035	0	0	33	0.0035	Long stretches of NNNs (5.08% of overall sequence). NS8_K68stop results in 44.6% truncation of the protein sequence. NS8_Q27stop results in 78.5% truncation of the protein sequence. Gap of 19 nucleotides when compared to the reference sequence.	Alert	hCoV19/Wuhan/WIV04/2019		(NSP2_K489N,NSP3_T183I,NSP3_A890D,NSP3_I1412T,NSP3_A465V,NSP6_F108del,NSP6_G107del,NSP6_V114I,NSP6_S106del,NSP12_P227L,NSP12_P323L,NSP13_S166L,NSP14_P451S,Spike_A570D,Spike_S982A,Spike_P681H,Spike_D614G,Spike_T716I,Spike_D178Y,Spike_Y144del,Spike_N501Y,Spike_D1118H,Spike_V70del,Spike_H69del,NS3_T176I,NS8_R52I,NS8_K68stop,NS8_Q27stop,NS8_Y73C,N_S235F,N_D3L,N_G204R,N_R203K)	GRY		2021-06-02
SRR14421547	positive	0	29877	9704	33	0.0034	0	0	33	0.0034	NS8_Q27stop results in 78.5% truncation of the protein sequence. Gap of 19 nucleotides when compared to the reference sequence.	Info	hCoV19/Wuhan/WIV04/2019		(NSP3_T183I,NSP3_A890D,NSP3_Q1884H,NSP3_I1412T,NSP6_F108del,NSP6_G107del,NSP6_S106del,NSP8_Q24R,NSP12_P323L,NSP13_K460R,NSP16_K160R,Spike_A570D,Spike_S982A,Spike_P681H,Spike_D614G,Spike_T716I,Spike_Y144del,Spike_A67V,Spike_K1191N,Spike_N501Y,Spike_E484K,Spike_D1118H,Spike_V70del,Spike_H69del,NS8_R52I,NS8_Q27stop,NS8_Y73C,N_S235F,N_E136D,N_D3L,N_G204R,N_R203K,N_P6L)	GRY		2021-06-02
SRR14581042	positive	0	29882	9704	33	0.0034	0	0	33	0.0034	NS8_Q27stop results in 78.5% truncation of the protein sequence. Gap of 19 nucleotides when compared to the reference sequence.	Info	hCoV19/Wuhan/WIV04/2019		(NSP3_T183I,NSP3_A890D,NSP3_I1412T,NSP4_F17L,NSP4_A472V,NSP6_F108del,NSP6_G107del,NSP6_S106del,NSP12_P323L,NSP13_K460R,NSP14_S171G,Spike_A570D,Spike_S982A,Spike_P681H,Spike_D614G,Spike_T716I,Spike_Y144del,Spike_L18F,Spike_N501Y,Spike_D1118H,Spike_V70del,Spike_H69del,NS3_L15F,M_G89S,NS8_R52I,NS8_A65S,NS8_Q27stop,NS8_Y73C,N_S235F,N_D3L,N_A398V,N_G204R,N_R203K)	GRY		2021-06-02
SRR14581046	positive	0.0005	29884	9704	33	0.0034	0	0	33	0.0034	NS8_K68stop results in 44.6% truncation of the protein sequence. NS8_Q27stop results in 78.5% truncation of the protein sequence. Gap of 19 nucleotides when compared to the reference sequence.	Info	hCoV19/Wuhan/WIV04/2019		(NSP2_T170I,NSP2_K489N,NSP3_T183I,NSP3_A890D,NSP3_I1412T,NSP3_A465V,NSP6_F108del,NSP6_G107del,NSP6_V114I,NSP6_S106del,NSP12_P227L,NSP12_P323L,NSP13_S166L,NSP14_P451S,Spike_A570D,Spike_S982A,Spike_P681H,Spike_D614G,Spike_T716I,Spike_D178Y,Spike_Y144del,Spike_N501Y,Spike_D1118H,Spike_V70del,Spike_H69del,NS8_R52I,NS8_K68stop,NS8_Q27stop,NS8_Y73C,N_S235F,N_D3L,N_G204R,N_R203K)	GRY		2021-06-02
SRR14606273	positive	0	29883	9704	33	0.0034	0	0	33	0.0034	NS8_K68stop results in 44.6% truncation of the protein sequence. NS8_Q27stop results in 78.5% truncation of the protein sequence. Gap of 19 nucleotides when compared to the reference sequence.	Info	hCoV19/Wuhan/WIV04/2019		(NSP2_K489N,NSP3_T183I,NSP3_A890D,NSP3_I1412T,NSP3_A465V,NSP6_F108del,NSP6_G107del,NSP6_V114I,NSP6_S106del,NSP12_P227L,NSP12_P323L,NSP13_P504L,NSP13_S166L,NSP14_P451S,Spike_A570D,Spike_S982A,Spike_P681H,Spike_D614G,Spike_T716I,Spike_D178Y,Spike_Y144del,Spike_N501Y,Spike_D1118H,Spike_V70del,Spike_H69del,NS8_R52I,NS8_K68stop,NS8_Q27stop,NS8_Y73C,N_S235F,N_D3L,N_G204R,N_R203K)	GRY		2021-06-02
SRR14606314	positive	0.0016	29871	9702	33	0.0034	0	0	33	0.0034	NS8_Q27stop results in 78.5% truncation of the protein sequence. Gap of 25 nucleotides when compared to the reference sequence.	Info	hCoV19/Wuhan/WIV04/2019		(NSP1_H83del,NSP1_G82del,NSP3_T183I,NSP3_A890D,NSP3_I1412T,NSP4_F17L,NSP6_F108del,NSP6_G107del,NSP6_S106del,NSP12_P323L,NSP13_K460R,NSP16_Q238H,Spike_A570D,Spike_S982A,Spike_P681H,Spike_D614G,Spike_T716I,Spike_Y144del,Spike_V635I,Spike_N501Y,Spike_D1118H,Spike_V70del,Spike_H69del,NS3_L15F,NS7b_A43S,NS8_R52I,NS8_Q27stop,NS8_Y73C,N_S235F,N_D3L,N_G204R,N_G25D,N_R203K)	GRY		2021-06-02
SRR14712710	positive	0.0092	29861	9594	33	0.0034	0	0	33	0.0034	NS8_K68stop results in 44.6% truncation of the protein sequence. NS8_Q27stop results in 78.5% truncation of the protein sequence. Gap of 19 nucleotides when compared to the reference sequence.	Info	hCoV19/Wuhan/WIV04/2019		(NSP3_T183I,NSP3_M1441I,NSP3_K945N,NSP3_A890D,NSP3_T526I,NSP3_I1412T,NSP6_F108del,NSP6_G107del,NSP6_S106del,NSP12_P227L,NSP12_P323L,NSP12_K91R,NSP15_Q284K,Spike_A570D,Spike_S982A,Spike_P681H,Spike_D614G,Spike_T716I,Spike_Y144del,Spike_N501Y,Spike_D1118H,Spike_V70del,Spike_H69del,NS3_D27Y,M_I97T,NS8_R52I,NS8_K68stop,NS8_Q27stop,NS8_Y73C,N_S235F,N_D3L,N_G204R,N_R203K)	GRY		2021-06-02
SRR14723695	positive	0	29847	9704	33	0.0034	0	0	33	0.0034	NS8_K68stop results in 44.6% truncation of the protein sequence. NS8_Q27stop results in 78.5% truncation of the protein sequence. Gap of 19 nucleotides when compared to the reference sequence.	Info	hCoV19/Wuhan/WIV04/2019		(NSP3_T183I,NSP3_M1441I,NSP3_K945N,NSP3_A890D,NSP3_T526I,NSP3_I1412T,NSP6_F108del,NSP6_G107del,NSP6_S106del,NSP12_P227L,NSP12_P323L,NSP12_K91R,NSP15_Q284K,Spike_A570D,Spike_S982A,Spike_P681H,Spike_D614G,Spike_T716I,Spike_Y144del,Spike_N501Y,Spike_D1118H,Spike_V70del,Spike_H69del,NS3_D27Y,M_I97T,NS8_R52I,NS8_K68stop,NS8_Q27stop,NS8_Y73C,N_S235F,N_D3L,N_G204R,N_R203K)	GRY		2021-06-02
SRR14723699	positive	0	29865	9704	33	0.0034	0	0	33	0.0034	NS8_Q27stop results in 78.5% truncation of the protein sequence. Gap of 19 nucleotides when compared to the reference sequence.	Info	hCoV19/Wuhan/WIV04/2019		(NSP3_T183I,NSP3_P108S,NSP3_A890D,NSP3_I1412T,NSP6_F108del,NSP6_G107del,NSP6_S106del,NSP8_Q24R,NSP12_P323L,NSP13_K460R,NSP13_A296S,NSP16_K160R,Spike_A570D,Spike_S982A,Spike_P681H,Spike_D614G,Spike_T716I,Spike_Y144del,Spike_K1191N,Spike_D1199Y,Spike_N501Y,Spike_D1118H,Spike_V70del,Spike_H69del,NS3_W69C,NS3_A99V,NS8_R52I,NS8_Q27stop,NS8_Y73C,N_S235F,N_D3L,N_G204R,N_R203K)	GRY		2021-06-02
SRR14723712	positive	0	29880	9704	33	0.0034	0	0	33	0.0034	NS8_K68stop results in 44.6% truncation of the protein sequence. NS8_Q27stop results in 78.5% truncation of the protein sequence. Gap of 19 nucleotides when compared to the reference sequence.	Info	hCoV19/Wuhan/WIV04/2019		(NSP2_K489N,NSP3_T183I,NSP3_A890D,NSP3_I1412T,NSP3_A465V,NSP6_F108del,NSP6_G107del,NSP6_V114I,NSP6_S106del,NSP12_P227L,NSP12_P323L,NSP13_S166L,NSP14_S137I,NSP14_P451S,Spike_A570D,Spike_S982A,Spike_P681H,Spike_D614G,Spike_T716I,Spike_D178Y,Spike_Y144del,Spike_N501Y,Spike_D1118H,Spike_V70del,Spike_H69del,NS8_R52I,NS8_K68stop,NS8_Q27stop,NS8_Y73C,N_S235F,N_D3L,N_G204R,N_R203K)	GRY		2021-06-02
SRR14723718	positive	0.0001	29883	9704	33	0.0034	0	0	33	0.0034	NS8_Q27stop results in 78.5% truncation of the protein sequence. Gap of 19 nucleotides when compared to the reference sequence.	Info	hCoV19/Wuhan/WIV04/2019		(NSP3_T183I,NSP3_A890D,NSP3_I1412T,NSP4_F17L,NSP6_F108del,NSP6_G107del,NSP6_S106del,NSP12_P323L,NSP13_K460R,NSP14_V14L,NSP14_S171G,Spike_A570D,Spike_S982A,Spike_P681H,Spike_D614G,Spike_T716I,Spike_Y144del,Spike_L18F,Spike_N501Y,Spike_D1118H,Spike_V70del,Spike_H69del,NS3_L15F,M_G89S,NS8_R52I,NS8_A65S,NS8_Q27stop,NS8_Y73C,N_S235F,N_D3L,N_A398V,N_G204R,N_R203K)	GRY		2021-06-02
SRR14723749	positive	0	29882	9704	33	0.0034	0	0	33	0.0034	NS8_Q27stop results in 78.5% truncation of the protein sequence. Gap of 19 nucleotides when compared to the reference sequence.	Info	hCoV19/Wuhan/WIV04/2019		(NSP2_T34I,NSP3_T183I,NSP3_A890D,NSP3_I1412T,NSP3_E318K,NSP4_L264F,NSP4_T143I,NSP6_F108del,NSP6_G107del,NSP6_S106del,NSP8_Q24R,NSP12_P323L,NSP13_K460R,NSP16_K160R,Spike_A570D,Spike_S982A,Spike_P681H,Spike_D614G,Spike_T716I,Spike_Y144del,Spike_K1191N,Spike_N501Y,Spike_D1118H,Spike_V70del,Spike_H69del,NS3_P240S,NS8_R52I,NS8_Q27stop,NS8_Y73C,N_S235F,N_D3L,N_G204R,N_R203K)	GRY		2021-06-02
SRR14723803	positive	0	29883	9704	33	0.0034	0	0	33	0.0034	NS8_Q27stop results in 78.5% truncation of the protein sequence. Gap of 19 nucleotides when compared to the reference sequence.	Info	hCoV19/Wuhan/WIV04/2019		(NSP3_P1326L,NSP3_T183I,NSP3_A890D,NSP3_I1412T,NSP4_F17L,NSP4_T14I,NSP6_F108del,NSP6_G107del,NSP6_S106del,NSP12_P323L,NSP13_K460R,NSP14_S171G,Spike_A570D,Spike_S982A,Spike_P681H,Spike_D614G,Spike_T716I,Spike_Y144del,Spike_N501Y,Spike_D1118H,Spike_V70del,Spike_H69del,NS3_L15F,M_G89S,NS8_R52I,NS8_Q27stop,NS8_Y73C,N_P199S,N_S235F,N_D3L,N_A398V,N_G204R,N_R203K)	GRY		2021-06-02
SRR14738811	positive	0	29876	9702	33	0.0034	0	0	33	0.0034	NS8_Q27stop results in 78.5% truncation of the protein sequence. Gap of 25 nucleotides when compared to the reference sequence.	Info	hCoV19/Wuhan/WIV04/2019		(NSP1_H83del,NSP1_G82del,NSP3_T183I,NSP3_A890D,NSP3_I1412T,NSP4_F17L,NSP6_F108del,NSP6_G107del,NSP6_S106del,NSP12_P323L,NSP13_K460R,NSP16_Q238H,Spike_A570D,Spike_S982A,Spike_P681H,Spike_D614G,Spike_T716I,Spike_Y144del,Spike_V635I,Spike_N501Y,Spike_D1118H,Spike_V70del,Spike_H69del,NS3_L15F,NS7b_A43S,NS8_R52I,NS8_Q27stop,NS8_Y73C,N_S235F,N_D3L,N_G204R,N_G25D,N_R203K)	GRY		2021-06-02
SRR14738837	positive	0.0089	29876	9702	33	0.0034	0	0	33	0.0034	NS8_Q27stop results in 78.5% truncation of the protein sequence. Gap of 25 nucleotides when compared to the reference sequence.	Info	hCoV19/Wuhan/WIV04/2019		(NSP1_H83del,NSP1_G82del,NSP3_T183I,NSP3_A890D,NSP3_I1412T,NSP4_F17L,NSP6_F108del,NSP6_G107del,NSP6_S106del,NSP12_P323L,NSP13_K460R,NSP16_Q238H,Spike_A570D,Spike_S982A,Spike_P681H,Spike_D614G,Spike_T716I,Spike_Y144del,Spike_V635I,Spike_N501Y,Spike_D1118H,Spike_V70del,Spike_H69del,NS3_L15F,NS7b_A43S,NS8_R52I,NS8_Q27stop,NS8_Y73C,N_S235F,N_D3L,N_G204R,N_G25D,N_R203K)	GRY		2021-06-02
SRR14606386	positive	0.0005	29884	9704	33	0.0034	0	0	33	0.0034	NS8_Q27stop results in 78.5% truncation of the protein sequence. Gap of 19 nucleotides when compared to the reference sequence.	Info	hCoV19/Wuhan/WIV04/2019		(NSP3_T183I,NSP3_P108S,NSP3_A890D,NSP3_I1412T,NSP6_F108del,NSP6_G107del,NSP6_S106del,NSP8_Q24R,NSP12_P323L,NSP13_K460R,NSP13_A296S,NSP16_K160R,Spike_A570D,Spike_S982A,Spike_P681H,Spike_D614G,Spike_T716I,Spike_Y144del,Spike_K1191N,Spike_D1199Y,Spike_N501Y,Spike_D1118H,Spike_V70del,Spike_H69del,NS3_W69C,NS3_A99V,NS8_R52I,NS8_Q27stop,NS8_Y73C,N_S235F,N_D3L,N_G204R,N_R203K)	GRY		2021-06-02
SRR14581074	positive	0	29880	9704	32	0.0033	2	0.0002	30	0.0031	NS8_Q27stop results in 78.5% truncation of the protein sequence. Gap of 19 nucleotides when compared to the reference sequence.	Info	hCoV19/Wuhan/WIV04/2019	(Spike_V36I,NS3_S58R)	(NSP3_T183I,NSP3_A890D,NSP3_I1412T,NSP6_F108del,NSP6_G107del,NSP6_S106del,NSP8_Q24R,NSP12_P323L,NSP13_K460R,NSP16_K160R,Spike_A570D,Spike_S982A,Spike_P681H,Spike_D614G,Spike_T716I,Spike_Y144del,Spike_K1191N,Spike_N501Y,Spike_A522S,Spike_D1118H,Spike_V70del,Spike_H69del,NS8_R52I,NS8_Q27stop,NS8_Y73C,N_S235F,N_S232G,N_D3L,N_G204R,N_R203K)	GRY		2021-06-02
SRR14606367	positive	0.009	29873	9616	32	0.0033	2	0.0002	30	0.0031	NS8_Q27stop results in 78.5% truncation of the protein sequence. Gap of 19 nucleotides when compared to the reference sequence.	Info	hCoV19/Wuhan/WIV04/2019	(NSP3_H249Q,NSP13_I151T)	(NSP3_T183I,NSP3_A890D,NSP3_I1412T,NSP4_F17L,NSP6_F108del,NSP6_G107del,NSP6_S106del,NSP12_P323L,NSP13_K460R,NSP14_S171G,Spike_A570D,Spike_S982A,Spike_P681H,Spike_D614G,Spike_T716I,Spike_Y144del,Spike_N501Y,Spike_D1118H,Spike_V70del,Spike_H69del,NS3_L15F,M_G89S,NS8_R52I,NS8_Q27stop,NS8_Y73C,N_S235F,N_D3L,N_A398V,N_G204R,N_R203K)	GRY		2021-06-02
SRR14761545	positive	0.0301	29848	9456	32	0.0034	2	0.0002	30	0.0032	Stretches of NNNs (3.01% of overall sequence). NS8_Q27stop results in 78.5% truncation of the protein sequence. Gap of 19 nucleotides when compared to the reference sequence.	Warning	hCoV19/Wuhan/WIV04/2019	(NSP12_D523G,NSP13_I151T)	(NSP3_T183I,NSP3_A890D,NSP3_I1412T,NSP4_F17L,NSP6_F108del,NSP6_G107del,NSP6_S106del,NSP12_P323L,NSP13_K460R,NSP14_S171G,Spike_A570D,Spike_S982A,Spike_P681H,Spike_D614G,Spike_T716I,Spike_Y144del,Spike_N501Y,Spike_D1118H,Spike_V70del,Spike_H69del,NS3_L15F,M_G89S,NS8_R52I,NS8_Q27stop,NS8_Y73C,N_S235F,N_D3L,N_A398V,N_G204R,N_R203K)	GRY		2021-06-02
SRR14761526	positive	0	29884	9704	32	0.0033	2	0.0002	30	0.0031	NS8_Q27stop results in 78.5% truncation of the protein sequence. Gap of 19 nucleotides when compared to the reference sequence.	Info	hCoV19/Wuhan/WIV04/2019	(NSP12_M794I,Spike_I235V)	(NSP2_I491V,NSP3_T183I,NSP3_A890D,NSP3_V473F,NSP3_I1412T,NSP6_F108del,NSP6_G107del,NSP6_S106del,NSP12_P323L,NSP12_T26I,NSP14_L157F,Spike_A570D,Spike_S982A,Spike_P681H,Spike_D614G,Spike_T716I,Spike_Y144del,Spike_N501Y,Spike_D1118H,Spike_V70del,Spike_H69del,NS3_G188C,NS8_R52I,NS8_Q27stop,NS8_Y73C,N_S235F,N_R14C,N_D3L,N_G204R,N_R203K)	GRY		2021-06-02
SRR14421483	positive	0.0049	29846	9704	32	0.0033	1	0.0001	31	0.0032	NS8_K68stop results in 44.6% truncation of the protein sequence. NS8_Q27stop results in 78.5% truncation of the protein sequence. Gap of 19 nucleotides when compared to the reference sequence.	Info	hCoV19/Wuhan/WIV04/2019	(NS3_D22N)	(NSP2_K489N,NSP3_T183I,NSP3_A890D,NSP3_I1412T,NSP3_A465V,NSP6_F108del,NSP6_G107del,NSP6_V114I,NSP6_S106del,NSP12_P227L,NSP12_P323L,NSP13_S166L,Spike_A570D,Spike_S982A,Spike_P681H,Spike_D614G,Spike_T716I,Spike_D178Y,Spike_Y144del,Spike_N501Y,Spike_D1118H,Spike_V70del,Spike_H69del,NS8_R52I,NS8_K68stop,NS8_Q27stop,NS8_Y73C,N_S235F,N_D3L,N_G204R,N_R203K)	GRY		2021-06-02
SRR14581038	positive	0.009	29884	9594	32	0.0033	1	0.0001	31	0.0032	NS8_K68stop results in 44.6% truncation of the protein sequence. NS8_Q27stop results in 78.5% truncation of the protein sequence. Gap of 19 nucleotides when compared to the reference sequence.	Info	hCoV19/Wuhan/WIV04/2019	(Spike_Y200C)	(NSP3_E95D,NSP3_T183I,NSP3_M1441I,NSP3_A890D,NSP3_I1412T,NSP5_T21I,NSP6_F108del,NSP6_G107del,NSP6_S106del,NSP12_P227L,NSP12_P323L,Spike_A570D,Spike_S982A,Spike_P681H,Spike_D614G,Spike_T716I,Spike_Y144del,Spike_N501Y,Spike_D1118H,Spike_V70del,Spike_H69del,NS3_D27A,NS3_P240S,NS8_R52I,NS8_K68stop,NS8_Q27stop,NS8_Y73C,N_S235F,N_D3L,N_G204R,N_R203K)	GRY		2021-06-02
SRR14606287	positive	0.0227	29843	9532	32	0.0034	1	0.0001	31	0.0033	Stretches of NNNs (2.27% of overall sequence). NS8_K68stop results in 44.6% truncation of the protein sequence. NS8_Q27stop results in 78.5% truncation of the protein sequence. Gap of 19 nucleotides when compared to the reference sequence.	Warning	hCoV19/Wuhan/WIV04/2019	(NSP3_E70D)	(NSP2_K489N,NSP3_T183I,NSP3_A890D,NSP3_I1412T,NSP3_A465V,NSP6_F108del,NSP6_G107del,NSP6_V114I,NSP6_S106del,NSP12_P227L,NSP12_P323L,NSP13_S166L,Spike_A570D,Spike_S982A,Spike_P681H,Spike_D614G,Spike_T716I,Spike_D178Y,Spike_Y144del,Spike_N501Y,Spike_D1118H,Spike_V70del,Spike_H69del,NS8_R52I,NS8_K68stop,NS8_Q27stop,NS8_Y73C,N_S235F,N_D3L,N_G204R,N_R203K)	GRY		2021-06-02
SRR14712662	positive	0	29884	9704	32	0.0033	1	0.0001	31	0.0032	NS8_Q27stop results in 78.5% truncation of the protein sequence. Gap of 19 nucleotides when compared to the reference sequence.	Info	hCoV19/Wuhan/WIV04/2019	(NSP5_C156Y)	(NSP3_T183I,NSP3_A890D,NSP3_I1412T,NSP4_F17L,NSP6_F108del,NSP6_G107del,NSP6_S106del,NSP12_P323L,NSP13_K460R,NSP14_S171G,Spike_A570D,Spike_S982A,Spike_P681H,Spike_D614G,Spike_T716I,Spike_Y144del,Spike_N501Y,Spike_D1118H,Spike_V70del,Spike_H69del,NS3_L15F,M_G89S,NS8_R52I,NS8_A65S,NS8_Q27stop,NS8_Y73C,N_S235F,N_D3L,N_A398V,N_G204R,N_R203K)	GRY		2021-06-02
SRR14712674	positive	0	29841	9704	32	0.0033	1	0.0001	31	0.0032	NS8_Q27stop results in 78.5% truncation of the protein sequence. Gap of 19 nucleotides when compared to the reference sequence.	Info	hCoV19/Wuhan/WIV04/2019	(Spike_I794V)	(NSP2_K489N,NSP3_T183I,NSP3_A890D,NSP3_I1412T,NSP3_A465V,NSP6_F108del,NSP6_G107del,NSP6_V114I,NSP6_S106del,NSP12_P227L,NSP12_P323L,NSP13_S166L,NSP14_P451S,Spike_A570D,Spike_S982A,Spike_P681H,Spike_D614G,Spike_T716I,Spike_D178Y,Spike_Y144del,Spike_N501Y,Spike_D1118H,Spike_V70del,Spike_H69del,NS8_R52I,NS8_Q27stop,NS8_Y73C,N_S235F,N_D3L,N_G204R,N_R203K)	GRY		2021-06-02
SRR14712723	positive	0	29884	9704	32	0.0033	1	0.0001	31	0.0032	NS8_K68stop results in 44.6% truncation of the protein sequence. NS8_Q27stop results in 78.5% truncation of the protein sequence. Gap of 19 nucleotides when compared to the reference sequence.	Info	hCoV19/Wuhan/WIV04/2019	(Spike_Y200C)	(NSP3_E95D,NSP3_T183I,NSP3_M1441I,NSP3_A890D,NSP3_I1412T,NSP5_T21I,NSP6_F108del,NSP6_G107del,NSP6_S106del,NSP12_P227L,NSP12_P323L,Spike_A570D,Spike_S982A,Spike_P681H,Spike_D614G,Spike_T716I,Spike_Y144del,Spike_N501Y,Spike_D1118H,Spike_V70del,Spike_H69del,NS3_D27A,NS3_P240S,NS8_R52I,NS8_K68stop,NS8_Q27stop,NS8_Y73C,N_S235F,N_D3L,N_G204R,N_R203K)	GRY		2021-06-02
SRR14723726	positive	0	29861	9641	32	0.0033	1	0.0001	31	0.0032	Gap of 19 nucleotide(s) found at refpos 27568 (FRAMESHIFT). NS8_Q27stop results in 78.5% truncation of the protein sequence. Gap of 38 nucleotides when compared to the reference sequence.	Warning	hCoV19/Wuhan/WIV04/2019	(NSP7_K2R)	(NSP3_T183I,NSP3_A890D,NSP3_I1412T,NSP6_F108del,NSP6_G107del,NSP6_S106del,NSP8_Q24R,NSP12_P323L,NSP12_T141I,NSP13_K460R,NSP16_K160R,Spike_A570D,Spike_S982A,Spike_P681H,Spike_D614G,Spike_T716I,Spike_Y144del,Spike_K1191N,Spike_N501Y,Spike_D1118H,Spike_V70del,Spike_H69del,NS3_S74F,NS3_P240S,NS8_R52I,NS8_Q27stop,NS8_Y73C,N_S235F,N_D3L,N_G204R,N_R203K)	GRY		2021-06-02
SRR14738851	positive	0.0005	29881	9704	32	0.0033	1	0.0001	31	0.0032	NS8_Q27stop results in 78.5% truncation of the protein sequence. Gap of 19 nucleotides when compared to the reference sequence.	Info	hCoV19/Wuhan/WIV04/2019	(NSP4_A260P)	(NSP3_T183I,NSP3_A890D,NSP3_I1412T,NSP6_F108del,NSP6_L37F,NSP6_G107del,NSP6_S106del,NSP8_Q24R,NSP12_P323L,NSP13_K460R,NSP16_K160R,Spike_A570D,Spike_S982A,Spike_P681H,Spike_F2S,Spike_D614G,Spike_T716I,Spike_Y144del,Spike_K1191N,Spike_N501Y,Spike_D1118H,Spike_V70del,Spike_H69del,NS3_R68T,NS8_R52I,NS8_Q27stop,NS8_Y73C,N_S235F,N_D3L,N_G204R,N_R203K)	GRY		2021-06-02
SRR14738875	positive	0	29884	9704	32	0.0033	1	0.0001	31	0.0032	NS8_Q27stop results in 78.5% truncation of the protein sequence. Gap of 19 nucleotides when compared to the reference sequence.	Info	hCoV19/Wuhan/WIV04/2019	(Spike_A67D)	(NSP3_S1424F,NSP3_T183I,NSP3_A890D,NSP3_I1412T,NSP6_F108del,NSP6_G107del,NSP6_S106del,NSP8_Q24R,NSP12_P323L,NSP13_K460R,NSP16_K160R,Spike_A570D,Spike_S982A,Spike_P681H,Spike_D614G,Spike_T716I,Spike_Y144del,Spike_K1191N,Spike_N501Y,Spike_D1118H,Spike_V70del,Spike_V1230L,Spike_H69del,NS3_P240S,NS8_R52I,NS8_Q27stop,NS8_Y73C,N_S235F,N_D3L,N_G204R,N_R203K)	GR		2021-06-02
SRR14230079	positive	0	29882	9704	32	0.0033	0	0	32	0.0033	NS8_K68stop results in 44.6% truncation of the protein sequence. NS8_Q27stop results in 78.5% truncation of the protein sequence. Gap of 19 nucleotides when compared to the reference sequence.	Info	hCoV19/Wuhan/WIV04/2019		(NSP2_K489N,NSP3_T183I,NSP3_A890D,NSP3_I1412T,NSP3_A465V,NSP6_F108del,NSP6_G107del,NSP6_V114I,NSP6_S106del,NSP12_P227L,NSP12_P323L,NSP13_S166L,NSP14_P451S,Spike_A570D,Spike_S982A,Spike_P681H,Spike_D614G,Spike_T716I,Spike_D178Y,Spike_Y144del,Spike_N501Y,Spike_D1118H,Spike_V70del,Spike_H69del,NS8_R52I,NS8_K68stop,NS8_Q27stop,NS8_Y73C,N_S235F,N_D3L,N_G204R,N_R203K)	GRY		2021-06-02
SRR14421457	positive	0	29884	9704	32	0.0033	0	0	32	0.0033	NS8_Q27stop results in 78.5% truncation of the protein sequence. Gap of 19 nucleotides when compared to the reference sequence.	Info	hCoV19/Wuhan/WIV04/2019		(NSP2_T34I,NSP3_T183I,NSP3_A890D,NSP3_N556S,NSP3_I1412T,NSP3_P1316L,NSP6_F108del,NSP6_G107del,NSP6_S106del,NSP8_Q24R,NSP12_P323L,NSP13_K460R,NSP16_K160R,Spike_A570D,Spike_S982A,Spike_P681H,Spike_D614G,Spike_T716I,Spike_Y144del,Spike_K1191N,Spike_N501Y,Spike_D1118H,Spike_V70del,Spike_H69del,NS3_P240S,NS8_R52I,NS8_Q27stop,NS8_Y73C,N_S235F,N_D3L,N_G204R,N_R203K)	GRY		2021-06-02
SRR14421511	positive	0	29853	9704	32	0.0033	0	0	32	0.0033	NS8_K68stop results in 44.6% truncation of the protein sequence. NS8_Q27stop results in 78.5% truncation of the protein sequence. Gap of 19 nucleotides when compared to the reference sequence.	Info	hCoV19/Wuhan/WIV04/2019		(NSP2_K489N,NSP3_T183I,NSP3_A890D,NSP3_I1412T,NSP3_A465V,NSP6_F108del,NSP6_G107del,NSP6_V114I,NSP6_S106del,NSP12_P227L,NSP12_P323L,NSP13_S166L,NSP14_P451S,Spike_A570D,Spike_S982A,Spike_P681H,Spike_D614G,Spike_T716I,Spike_D178Y,Spike_Y144del,Spike_N501Y,Spike_D1118H,Spike_V70del,Spike_H69del,NS8_R52I,NS8_K68stop,NS8_Q27stop,NS8_Y73C,N_S235F,N_D3L,N_G204R,N_R203K)	GRY		2021-06-02
SRR14421530	positive	0.0333	29882	9500	32	0.0034	0	0	32	0.0034	Stretches of NNNs (3.33% of overall sequence). NS8_K68stop results in 44.6% truncation of the protein sequence. NS8_Q27stop results in 78.5% truncation of the protein sequence. Gap of 19 nucleotides when compared to the reference sequence.	Warning	hCoV19/Wuhan/WIV04/2019		(NSP2_T170I,NSP2_K489N,NSP3_T183I,NSP3_A890D,NSP3_I1412T,NSP3_A465V,NSP6_F108del,NSP6_G107del,NSP6_V114I,NSP6_S106del,NSP12_P227L,NSP12_P323L,NSP13_S166L,Spike_A570D,Spike_S982A,Spike_P681H,Spike_D614G,Spike_T716I,Spike_D178Y,Spike_Y144del,Spike_N501Y,Spike_D1118H,Spike_V70del,Spike_H69del,NS8_R52I,NS8_K68stop,NS8_Q27stop,NS8_Y73C,N_S235F,N_D3L,N_G204R,N_R203K)	GRY		2021-06-02
SRR14606259	positive	0.0006	29882	9704	32	0.0033	0	0	32	0.0033	NS8_K68stop results in 44.6% truncation of the protein sequence. NS8_Q27stop results in 78.5% truncation of the protein sequence. Gap of 19 nucleotides when compared to the reference sequence.	Info	hCoV19/Wuhan/WIV04/2019		(NSP3_T183I,NSP3_A890D,NSP3_A861V,NSP3_I1412T,NSP3_A465V,NSP5_C160F,NSP6_F108del,NSP6_G107del,NSP6_V114I,NSP6_S106del,NSP12_P227L,NSP12_P323L,NSP13_S166L,NSP14_P451S,Spike_A570D,Spike_S982A,Spike_P681H,Spike_D614G,Spike_T716I,Spike_Y144del,Spike_N501Y,Spike_D1118H,Spike_V70del,Spike_H69del,NS8_R52I,NS8_K68stop,NS8_Q27stop,NS8_Y73C,N_S235F,N_D3L,N_G204R,N_R203K)	GRY		2021-06-02
SRR14606285	positive	0	29882	9704	32	0.0033	0	0	32	0.0033	NS8_K68stop results in 44.6% truncation of the protein sequence. NS8_Q27stop results in 78.5% truncation of the protein sequence. Gap of 19 nucleotides when compared to the reference sequence.	Info	hCoV19/Wuhan/WIV04/2019		(NSP2_K489N,NSP3_T183I,NSP3_A890D,NSP3_I1412T,NSP3_A465V,NSP6_F108del,NSP6_G107del,NSP6_V114I,NSP6_S106del,NSP12_P227L,NSP12_P323L,NSP13_S166L,NSP14_P451S,Spike_A570D,Spike_S982A,Spike_P681H,Spike_D614G,Spike_T716I,Spike_D178Y,Spike_Y144del,Spike_N501Y,Spike_D1118H,Spike_V70del,Spike_H69del,NS8_R52I,NS8_K68stop,NS8_Q27stop,NS8_Y73C,N_S235F,N_D3L,N_G204R,N_R203K)	GRY		2021-06-02
SRR14606333	positive	0.0188	29869	9506	32	0.0034	0	0	32	0.0034	Stretches of NNNs (1.88% of overall sequence). NS8_Q27stop results in 78.5% truncation of the protein sequence. Gap of 19 nucleotides when compared to the reference sequence.	Warning	hCoV19/Wuhan/WIV04/2019		(NSP3_T183I,NSP3_A890D,NSP3_I1412T,NSP4_F17L,NSP6_F108del,NSP6_L37F,NSP6_G107del,NSP6_S106del,NSP12_P323L,NSP13_K460R,NSP14_S171G,Spike_A570D,Spike_S982A,Spike_P681H,Spike_D614G,Spike_T716I,Spike_Y144del,Spike_N501Y,Spike_D1118H,Spike_L5F,Spike_V70del,Spike_H69del,NS3_L15F,M_G89S,NS8_R52I,NS8_Q27stop,NS8_Y73C,N_S235F,N_D3L,N_A398V,N_G204R,N_R203K)	GRY		2021-06-02
SRR14606336	positive	0.01	29850	9616	32	0.0033	0	0	32	0.0033	Stretches of NNNs (1.00% of overall sequence). NS8_Q27stop results in 78.5% truncation of the protein sequence. Gap of 19 nucleotides when compared to the reference sequence.	Warning	hCoV19/Wuhan/WIV04/2019		(NSP3_T183I,NSP3_A890D,NSP3_I1412T,NSP4_F17L,NSP6_F108del,NSP6_L37F,NSP6_G107del,NSP6_S106del,NSP12_P323L,NSP13_K460R,NSP14_S171G,Spike_A570D,Spike_S982A,Spike_P681H,Spike_D614G,Spike_T716I,Spike_Y144del,Spike_N501Y,Spike_D1118H,Spike_L5F,Spike_V70del,Spike_H69del,NS3_L15F,M_G89S,NS8_R52I,NS8_Q27stop,NS8_Y73C,N_S235F,N_D3L,N_A398V,N_G204R,N_R203K)	GRY		2021-06-02
SRR14712682	positive	0.0018	29883	9704	32	0.0033	0	0	32	0.0033	NS8_Q27stop results in 78.5% truncation of the protein sequence. Gap of 19 nucleotides when compared to the reference sequence.	Info	hCoV19/Wuhan/WIV04/2019		(NSP2_A249T,NSP3_E426K,NSP3_T183I,NSP3_A890D,NSP3_I1412T,NSP6_F108del,NSP6_G107del,NSP6_S106del,NSP12_P323L,NSP13_K460R,NSP13_P78S,NSP14_E284D,NSP16_I157V,Spike_A570D,Spike_S982A,Spike_P681H,Spike_D614G,Spike_T716I,Spike_Y144del,Spike_N501Y,Spike_D1118H,Spike_L5F,Spike_V70del,Spike_H69del,NS8_R52I,NS8_Q27stop,NS8_T11I,NS8_Y73C,N_S235F,N_D3L,N_G204R,N_R203K)	GRY		2021-06-02
SRR14712727	positive	0	29882	9704	32	0.0033	0	0	32	0.0033	NS8_K68stop results in 44.6% truncation of the protein sequence. NS8_Q27stop results in 78.5% truncation of the protein sequence. Gap of 19 nucleotides when compared to the reference sequence.	Info	hCoV19/Wuhan/WIV04/2019		(NSP2_K489N,NSP3_T183I,NSP3_A890D,NSP3_I1412T,NSP3_A465V,NSP6_F108del,NSP6_G107del,NSP6_V114I,NSP6_S106del,NSP12_P227L,NSP12_P323L,NSP13_S166L,NSP14_P451S,Spike_A570D,Spike_S982A,Spike_P681H,Spike_D614G,Spike_T716I,Spike_D178Y,Spike_Y144del,Spike_N501Y,Spike_D1118H,Spike_V70del,Spike_H69del,NS8_R52I,NS8_K68stop,NS8_Q27stop,NS8_Y73C,N_S235F,N_D3L,N_G204R,N_R203K)	GRY		2021-06-02
SRR14712732	positive	0	29854	9704	32	0.0033	0	0	32	0.0033	NS8_K68stop results in 44.6% truncation of the protein sequence. NS8_Q27stop results in 78.5% truncation of the protein sequence. Gap of 19 nucleotides when compared to the reference sequence.	Info	hCoV19/Wuhan/WIV04/2019		(NSP2_K489N,NSP3_T183I,NSP3_A890D,NSP3_I1412T,NSP3_A465V,NSP6_F108del,NSP6_G107del,NSP6_V114I,NSP6_S106del,NSP12_P227L,NSP12_P323L,NSP13_S166L,NSP14_P451S,Spike_A570D,Spike_S982A,Spike_P681H,Spike_D614G,Spike_T716I,Spike_D178Y,Spike_Y144del,Spike_N501Y,Spike_D1118H,Spike_V70del,Spike_H69del,NS8_R52I,NS8_K68stop,NS8_Q27stop,NS8_Y73C,N_S235F,N_D3L,N_G204R,N_R203K)	GRY		2021-06-02
SRR14712756	positive	0.0195	29861	9614	32	0.0033	0	0	32	0.0033	Stretches of NNNs (1.95% of overall sequence). NS8_Q27stop results in 78.5% truncation of the protein sequence. Gap of 25 nucleotides when compared to the reference sequence.	Warning	hCoV19/Wuhan/WIV04/2019		(NSP3_T183I,NSP3_A890D,NSP3_I1412T,NSP6_F108del,NSP6_G107del,NSP6_S106del,NSP8_Q24R,NSP12_P323L,NSP13_K460R,NSP16_K160R,Spike_A570D,Spike_S982A,Spike_P681H,Spike_D614G,Spike_T716I,Spike_Y144del,Spike_K1191N,Spike_N501Y,Spike_D1118H,Spike_V70del,Spike_H69del,NS8_S67del,NS8_K68E,NS8_R52I,NS8_Q27stop,NS8_G66del,NS8_I121L,NS8_Y73C,N_S235F,N_D3L,N_G204R,N_R203K)	GRY		2021-06-02
SRR14712780	positive	0.0148	29851	9639	32	0.0033	0	0	32	0.0033	Stretches of NNNs (1.48% of overall sequence). NS8_K68stop results in 44.6% truncation of the protein sequence. NS8_Q27stop results in 78.5% truncation of the protein sequence. Gap of 19 nucleotides when compared to the reference sequence.	Warning	hCoV19/Wuhan/WIV04/2019		(NSP2_K489N,NSP3_T183I,NSP3_A890D,NSP3_I1412T,NSP3_A465V,NSP6_F108del,NSP6_G107del,NSP6_V114I,NSP6_S106del,NSP12_P227L,NSP12_P323L,NSP13_S166L,Spike_A570D,Spike_S982A,Spike_P681H,Spike_D614G,Spike_T716I,Spike_D178Y,Spike_Y144del,Spike_N501Y,Spike_D1118H,Spike_V70del,Spike_H69del,NS3_L108F,NS8_R52I,NS8_K68stop,NS8_Q27stop,NS8_Y73C,N_S235F,N_D3L,N_G204R,N_R203K)	GRY		2021-06-02
SRR14723747	positive	0.0409	29850	9533	32	0.0034	0	0	32	0.0034	Stretches of NNNs (4.09% of overall sequence). NS8_Q27stop results in 78.5% truncation of the protein sequence. Gap of 19 nucleotides when compared to the reference sequence.	Warning	hCoV19/Wuhan/WIV04/2019		(NSP2_A192T,NSP3_T183I,NSP3_A890D,NSP5_T21I,NSP6_F108del,NSP6_G107del,NSP6_S106del,NSP8_Q24R,NSP12_Q191R,NSP12_P323L,NSP13_K460R,NSP13_R392C,NSP13_A446S,NSP16_K160R,Spike_A570D,Spike_S982A,Spike_P681H,Spike_D614G,Spike_T716I,Spike_Y144del,Spike_K1191N,Spike_N501Y,Spike_D1118H,Spike_V70del,Spike_H69del,NS8_R52I,NS8_Q27stop,NS8_Y73C,N_S235F,N_D3L,N_G204R,N_R203K)	GRY		2021-06-02
SRR14723751	positive	0	29788	9704	32	0.0033	0	0	32	0.0033	NS8_K68stop results in 44.6% truncation of the protein sequence. NS8_Q27stop results in 78.5% truncation of the protein sequence. Gap of 19 nucleotides when compared to the reference sequence.	Info	hCoV19/Wuhan/WIV04/2019		(NSP2_K489N,NSP3_T183I,NSP3_A890D,NSP3_I1412T,NSP3_A465V,NSP6_F108del,NSP6_G107del,NSP6_V114I,NSP6_S106del,NSP12_P227L,NSP12_P323L,NSP13_S166L,NSP14_P451S,Spike_A570D,Spike_S982A,Spike_P681H,Spike_D614G,Spike_T716I,Spike_D178Y,Spike_Y144del,Spike_N501Y,Spike_D1118H,Spike_V70del,Spike_H69del,NS8_R52I,NS8_K68stop,NS8_Q27stop,NS8_Y73C,N_S235F,N_D3L,N_G204R,N_R203K)	GRY		2021-06-02
SRR14723760	positive	0	29839	9704	32	0.0033	0	0	32	0.0033	NS8_Q27stop results in 78.5% truncation of the protein sequence. Gap of 19 nucleotides when compared to the reference sequence.	Info	hCoV19/Wuhan/WIV04/2019		(NSP2_T34I,NSP3_T183I,NSP3_A890D,NSP3_I1412T,NSP3_E318K,NSP4_L264F,NSP6_F108del,NSP6_G107del,NSP6_S106del,NSP8_Q24R,NSP12_P323L,NSP13_K460R,NSP16_K160R,Spike_A570D,Spike_S982A,Spike_P681H,Spike_D614G,Spike_T716I,Spike_Y144del,Spike_K1191N,Spike_N501Y,Spike_D1118H,Spike_V70del,Spike_H69del,NS3_P240S,NS8_R52I,NS8_Q27stop,NS8_Y73C,N_S235F,N_D3L,N_G204R,N_R203K)	GRY		2021-06-02
SRR14723793	positive	0.0042	29846	9704	32	0.0033	0	0	32	0.0033	NS8_K68stop results in 44.6% truncation of the protein sequence. NS8_Q27stop results in 78.5% truncation of the protein sequence. Gap of 19 nucleotides when compared to the reference sequence.	Info	hCoV19/Wuhan/WIV04/2019		(NSP3_T183I,NSP3_M1441I,NSP3_K945N,NSP3_A890D,NSP3_T526I,NSP3_I1412T,NSP6_F108del,NSP6_G107del,NSP6_S106del,NSP12_P227L,NSP12_P323L,NSP15_Q284K,Spike_A570D,Spike_S982A,Spike_P681H,Spike_D614G,Spike_T716I,Spike_Y144del,Spike_N501Y,Spike_D1118H,Spike_V70del,Spike_H69del,NS3_D27Y,M_I97T,NS8_R52I,NS8_K68stop,NS8_Q27stop,NS8_Y73C,N_S235F,N_D3L,N_G204R,N_R203K)	GRY		2021-06-02
SRR14738873	positive	0	29882	9704	32	0.0033	0	0	32	0.0033	NS7a_Q62stop results in 49.6% truncation of the protein sequence. NS8_Q27stop results in 78.5% truncation of the protein sequence. Gap of 19 nucleotides when compared to the reference sequence.	Info	hCoV19/Wuhan/WIV04/2019		(NSP2_L550F,NSP3_T183I,NSP3_A890D,NSP3_P968S,NSP3_I1412T,NSP6_F108del,NSP6_G107del,NSP6_V114I,NSP6_S106del,NSP12_P227L,NSP12_P323L,NSP13_S166L,Spike_A570D,Spike_S982A,Spike_P681H,Spike_D614G,Spike_T716I,Spike_Y144del,Spike_N501Y,Spike_D1118H,Spike_V70del,Spike_H69del,NS3_T270I,NS7a_S81L,NS7a_Q62stop,NS8_R52I,NS8_Q27stop,NS8_Y73C,N_S235F,N_D3L,N_G204R,N_R203K)	GRY		2021-06-02
SRR14761505	positive	0	29882	9704	32	0.0033	0	0	32	0.0033	NS8_K68stop results in 44.6% truncation of the protein sequence. NS8_Q27stop results in 78.5% truncation of the protein sequence. Gap of 19 nucleotides when compared to the reference sequence.	Info	hCoV19/Wuhan/WIV04/2019		(NSP3_T183I,NSP3_M1441I,NSP3_K945N,NSP3_A890D,NSP3_T526I,NSP3_I1412T,NSP6_F108del,NSP6_G107del,NSP6_S106del,NSP12_P227L,NSP12_P323L,NSP15_Q284K,Spike_A570D,Spike_S982A,Spike_P681H,Spike_D614G,Spike_T716I,Spike_Y144del,Spike_N501Y,Spike_D1118H,Spike_V70del,Spike_H69del,NS3_D27Y,NS3_T151I,NS8_R52I,NS8_K68stop,NS8_Q27stop,NS8_Y73C,N_S235F,N_D3L,N_G204R,N_R203K)	GRY		2021-06-02
SRR14761608	positive	0	29883	9704	32	0.0033	0	0	32	0.0033	NS8_K68stop results in 44.6% truncation of the protein sequence. NS8_Q27stop results in 78.5% truncation of the protein sequence. Gap of 19 nucleotides when compared to the reference sequence.	Info	hCoV19/Wuhan/WIV04/2019		(NSP2_K489N,NSP3_T183I,NSP3_A890D,NSP3_I1412T,NSP3_A465V,NSP6_F108del,NSP6_G107del,NSP6_V114I,NSP6_S106del,NSP12_P227L,NSP12_P323L,NSP13_S166L,NSP14_P451S,Spike_A570D,Spike_S982A,Spike_P681H,Spike_D614G,Spike_T716I,Spike_D178Y,Spike_Y144del,Spike_N501Y,Spike_D1118H,Spike_V70del,Spike_H69del,NS8_R52I,NS8_K68stop,NS8_Q27stop,NS8_Y73C,N_S235F,N_D3L,N_G204R,N_R203K)	GRY		2021-06-02
SRR14761609	positive	0	29882	9704	32	0.0033	0	0	32	0.0033	NS8_K68stop results in 44.6% truncation of the protein sequence. NS8_Q27stop results in 78.5% truncation of the protein sequence. Gap of 19 nucleotides when compared to the reference sequence.	Info	hCoV19/Wuhan/WIV04/2019		(NSP2_K489N,NSP3_T183I,NSP3_A890D,NSP3_I1412T,NSP3_A465V,NSP6_F108del,NSP6_G107del,NSP6_V114I,NSP6_S106del,NSP12_P227L,NSP12_P323L,NSP13_S166L,NSP14_P451S,Spike_A570D,Spike_S982A,Spike_P681H,Spike_D614G,Spike_T716I,Spike_D178Y,Spike_Y144del,Spike_N501Y,Spike_D1118H,Spike_V70del,Spike_H69del,NS8_R52I,NS8_K68stop,NS8_Q27stop,NS8_Y73C,N_S235F,N_D3L,N_G204R,N_R203K)	GRY		2021-06-02
SRR14230069	positive	0.0021	29843	9704	32	0.0033	0	0	32	0.0033	NS8_K68stop results in 44.6% truncation of the protein sequence. NS8_Q27stop results in 78.5% truncation of the protein sequence. Gap of 19 nucleotides when compared to the reference sequence.	Info	hCoV19/Wuhan/WIV04/2019		(NSP2_K489N,NSP3_T183I,NSP3_A890D,NSP3_I1412T,NSP3_A465V,NSP6_F108del,NSP6_G107del,NSP6_V114I,NSP6_S106del,NSP12_P227L,NSP12_P323L,NSP13_S166L,NSP14_P451S,Spike_A570D,Spike_S982A,Spike_P681H,Spike_D614G,Spike_T716I,Spike_D178Y,Spike_Y144del,Spike_N501Y,Spike_D1118H,Spike_V70del,Spike_H69del,NS8_R52I,NS8_K68stop,NS8_Q27stop,NS8_Y73C,N_S235F,N_D3L,N_G204R,N_R203K)	GRY		2021-06-02
SRR14421555	positive	0.0089	29880	9704	32	0.0033	0	0	32	0.0033	NS8_K68stop results in 44.6% truncation of the protein sequence. NS8_Q27stop results in 78.5% truncation of the protein sequence. Gap of 19 nucleotides when compared to the reference sequence.	Info	hCoV19/Wuhan/WIV04/2019		(NSP2_K489N,NSP3_T183I,NSP3_A890D,NSP3_I1412T,NSP3_A465V,NSP6_F108del,NSP6_G107del,NSP6_V114I,NSP6_S106del,NSP12_P227L,NSP12_P323L,NSP13_S166L,NSP14_P451S,Spike_A570D,Spike_S982A,Spike_P681H,Spike_D614G,Spike_T716I,Spike_D178Y,Spike_Y144del,Spike_N501Y,Spike_D1118H,Spike_V70del,Spike_H69del,NS8_R52I,NS8_K68stop,NS8_Q27stop,NS8_Y73C,N_S235F,N_D3L,N_G204R,N_R203K)	GRY		2021-06-02
SRR14581053	positive	0	29877	9704	32	0.0033	0	0	32	0.0033	NS8_Q27stop results in 78.5% truncation of the protein sequence. Gap of 19 nucleotides when compared to the reference sequence.	Info	hCoV19/Wuhan/WIV04/2019		(NSP3_T183I,NSP3_A890D,NSP3_I1412T,NSP4_F17L,NSP5_K90R,NSP6_F108del,NSP6_G107del,NSP6_S106del,NSP12_P323L,NSP13_K460R,NSP14_S171G,Spike_A570D,Spike_S982A,Spike_P681H,Spike_D614G,Spike_T716I,Spike_Y144del,Spike_N501Y,Spike_D1118H,Spike_V70del,Spike_H69del,NS3_L15F,M_G89S,NS8_R52I,NS8_A65S,NS8_Q27stop,NS8_Y73C,N_S235F,N_D3L,N_A398V,N_G204R,N_R203K)	GRY		2021-06-02
SRR14723720	positive	0	29882	9704	32	0.0033	0	0	32	0.0033	NS8_K68stop results in 44.6% truncation of the protein sequence. NS8_Q27stop results in 78.5% truncation of the protein sequence. Gap of 19 nucleotides when compared to the reference sequence.	Info	hCoV19/Wuhan/WIV04/2019		(NSP2_K489N,NSP3_T183I,NSP3_A890D,NSP3_I1412T,NSP3_A465V,NSP6_F108del,NSP6_G107del,NSP6_V114I,NSP6_S106del,NSP12_P227L,NSP12_P323L,NSP13_S166L,NSP14_P451S,Spike_A570D,Spike_S982A,Spike_P681H,Spike_D614G,Spike_T716I,Spike_D178Y,Spike_Y144del,Spike_N501Y,Spike_D1118H,Spike_V70del,Spike_H69del,NS8_R52I,NS8_K68stop,NS8_Q27stop,NS8_Y73C,N_S235F,N_D3L,N_G204R,N_R203K)	GRY		2021-06-02
SRR14738882	positive	0	29881	9704	32	0.0033	0	0	32	0.0033	NS8_Q27stop results in 78.5% truncation of the protein sequence. Gap of 19 nucleotides when compared to the reference sequence.	Info	hCoV19/Wuhan/WIV04/2019		(NSP3_T183I,NSP3_A890D,NSP3_I1412T,NSP6_F108del,NSP6_G107del,NSP6_S106del,NSP8_Q24R,NSP12_P323L,NSP13_S100G,NSP13_S80G,NSP13_K460R,NSP16_K160R,NSP16_T140I,Spike_I805M,Spike_A570D,Spike_S982A,Spike_P681H,Spike_D614G,Spike_T716I,Spike_Y144del,Spike_K1191N,Spike_N501Y,Spike_D1118H,Spike_V70del,Spike_H69del,NS8_R52I,NS8_Q27stop,NS8_Y73C,N_S235F,N_D3L,N_G204R,N_R203K)	GRY		2021-06-02
SRR14421525	positive	0.0612	29854	8605	31	0.0036	5	0.0006	26	0.003	Long stretches of NNNs (6.12% of overall sequence). Insertion of 1 nucleotide(s) found at refpos 6961 (FRAMESHIFT). Gap of 4 nucleotide(s) found at refpos 26158 (FRAMESHIFT). Gap of 14 nucleotides when compared to the reference sequence. %UniqueMutations 0.06%.	Alert	hCoV19/Wuhan/WIV04/2019	(NSP3_L1417T,NSP3_S1419K,NSP3_L1418I,NSP3_D271E,NSP3_L1416F)	(NSP2_T85I,NSP3_T183I,NSP3_V1420del,NSP3_I1412T,NSP6_F108del,NSP6_G107del,NSP6_S106del,NSP7_Q63R,NSP12_P323L,Spike_A570D,Spike_S982A,Spike_D614G,Spike_T95I,Spike_A701V,Spike_E484K,Spike_D253G,NS3_P42L,NS3_W131C,NS3_Q57H,NS3_V256I,NS8_T11I,NS8_Y73C,N_S235F,N_D3L,N_G204R,N_R203K)	G		2021-06-02
SRR14761586	positive	0	29850	9704	31	0.0032	2	0.0002	29	0.003	NS8_K68stop results in 44.6% truncation of the protein sequence. NS8_Q27stop results in 78.5% truncation of the protein sequence. Gap of 19 nucleotides when compared to the reference sequence.	Info	hCoV19/Wuhan/WIV04/2019	(Spike_V407I,NS3_I35M)	(NSP2_S348P,NSP3_T183I,NSP3_A890D,NSP3_I1412T,NSP3_S1682F,NSP6_F108del,NSP6_G107del,NSP6_S106del,NSP12_P323L,Spike_A570D,Spike_S982A,Spike_P681H,Spike_D614G,Spike_T716I,Spike_Y144del,Spike_N501Y,Spike_D1118H,Spike_V70del,Spike_H69del,NS3_W131C,NS8_R52I,NS8_K68stop,NS8_Q27stop,NS8_Y73C,N_S235F,N_D3L,N_G204R,N_K387R,N_R203K)	GRY		2021-06-02
SRR14421482	positive	0	29852	9704	31	0.0032	1	0.0001	30	0.0031	NS8_Q27stop results in 78.5% truncation of the protein sequence. Gap of 19 nucleotides when compared to the reference sequence.	Info	hCoV19/Wuhan/WIV04/2019	(NS7b_A15V)	(NSP3_T183I,NSP3_A890D,NSP3_I1412T,NSP6_F108del,NSP6_G107del,NSP6_V114I,NSP6_S106del,NSP12_P227L,NSP12_P323L,NSP13_S166L,NSP14_P451S,NSP16_R216N,NSP16_P215L,Spike_A570D,Spike_S982A,Spike_P681H,Spike_D614G,Spike_T716I,Spike_Y144del,Spike_N501Y,Spike_D1118H,Spike_V70del,Spike_H69del,NS8_R52I,NS8_Q27stop,NS8_Y73C,N_S235F,N_D3L,N_G204R,N_R203K)	GRY		2021-06-02
SRR14421494	positive	0.0565	29799	9413	31	0.0033	1	0.0001	30	0.0032	Long stretches of NNNs (5.65% of overall sequence). NS8_K68stop results in 44.6% truncation of the protein sequence. NS8_Q27stop results in 78.5% truncation of the protein sequence. Gap of 19 nucleotides when compared to the reference sequence.	Alert	hCoV19/Wuhan/WIV04/2019	(NS8_A15V)	(NSP2_K489N,NSP3_T183I,NSP3_A890D,NSP3_A465V,NSP6_F108del,NSP6_G107del,NSP6_V114I,NSP6_S106del,NSP12_P227L,NSP12_P323L,NSP13_S166L,Spike_A570D,Spike_S982A,Spike_P681H,Spike_D614G,Spike_T716I,Spike_D178Y,Spike_Y144del,Spike_N501Y,Spike_D1118H,Spike_V70del,Spike_H69del,NS8_R52I,NS8_K68stop,NS8_Q27stop,NS8_Y73C,N_S235F,N_D3L,N_G204R,N_R203K)	GRY		2021-06-02
SRR14421543	positive	0.0347	29849	9419	31	0.0033	1	0.0001	30	0.0032	Stretches of NNNs (3.47% of overall sequence). NS8_K68stop results in 44.6% truncation of the protein sequence. NS8_Q27stop results in 78.5% truncation of the protein sequence. Gap of 19 nucleotides when compared to the reference sequence.	Warning	hCoV19/Wuhan/WIV04/2019	(Spike_Y200C)	(NSP3_E95D,NSP3_T183I,NSP3_M1441I,NSP3_A890D,NSP3_I1412T,NSP6_F108del,NSP6_G107del,NSP6_S106del,NSP12_P227L,NSP12_P323L,Spike_A570D,Spike_S982A,Spike_P681H,Spike_D614G,Spike_T716I,Spike_Y144del,Spike_N501Y,Spike_D1118H,Spike_V70del,Spike_H69del,NS3_D27A,NS3_P240S,NS8_R52I,NS8_K68stop,NS8_Q27stop,NS8_Y73C,N_S235F,N_D3L,N_G204R,N_R203K)	GRY		2021-06-02
SRR14581105	positive	0.0097	29863	9651	31	0.0032	1	0.0001	30	0.0031	NS7a_Q62stop results in 49.6% truncation of the protein sequence. NS8_Q27stop results in 78.5% truncation of the protein sequence. Gap of 19 nucleotides when compared to the reference sequence.	Info	hCoV19/Wuhan/WIV04/2019	(NSP3_E565A)	(NSP2_A318V,NSP3_T183I,NSP3_A890D,NSP3_I1412T,NSP6_F108del,NSP6_G107del,NSP6_S106del,NSP12_P323L,Spike_A570D,Spike_S982A,Spike_P681H,Spike_D614G,Spike_T716I,Spike_D1118Y,Spike_Y144del,Spike_N501Y,Spike_L5F,Spike_V70del,Spike_H69del,NS3_W45L,NS3_T151I,NS7a_Q62stop,NS7b_L32F,NS8_R52I,NS8_Q27stop,NS8_Y73C,N_S235F,N_D3L,N_G204R,N_R203K)	GRY		2021-06-02
SRR14581106	positive	0	29873	9704	31	0.0032	1	0.0001	30	0.0031	NS8_Q27stop results in 78.5% truncation of the protein sequence. Gap of 19 nucleotides when compared to the reference sequence.	Info	hCoV19/Wuhan/WIV04/2019	(NSP13_I151T)	(NSP3_T183I,NSP3_A890D,NSP3_I1412T,NSP4_F17L,NSP6_F108del,NSP6_G107del,NSP6_S106del,NSP12_P323L,NSP13_K460R,NSP14_S171G,Spike_A570D,Spike_S982A,Spike_P681H,Spike_D614G,Spike_T716I,Spike_Y144del,Spike_N501Y,Spike_D1118H,Spike_V70del,Spike_H69del,NS3_L15F,M_G89S,NS8_R52I,NS8_Q27stop,NS8_Y73C,N_S235F,N_D3L,N_A398V,N_G204R,N_R203K)	GRY		2021-06-02
SRR14606299	positive	0	29882	9704	31	0.0032	1	0.0001	30	0.0031	NS8_Q27stop results in 78.5% truncation of the protein sequence. Gap of 19 nucleotides when compared to the reference sequence.	Info	hCoV19/Wuhan/WIV04/2019	(NSP13_I151T)	(NSP3_T183I,NSP3_A890D,NSP3_I1412T,NSP4_F17L,NSP6_F108del,NSP6_G107del,NSP6_S106del,NSP12_P323L,NSP13_K460R,NSP14_S171G,Spike_A570D,Spike_S982A,Spike_P681H,Spike_D614G,Spike_T716I,Spike_Y144del,Spike_N501Y,Spike_D1118H,Spike_V70del,Spike_H69del,NS3_L15F,M_G89S,NS8_R52I,NS8_Q27stop,NS8_Y73C,N_S235F,N_D3L,N_A398V,N_G204R,N_R203K)	GRY		2021-06-02
SRR14606302	positive	0.0357	29882	9530	31	0.0033	1	0.0001	30	0.0031	Stretches of NNNs (3.57% of overall sequence). NS8_Q27stop results in 78.5% truncation of the protein sequence. Gap of 19 nucleotides when compared to the reference sequence.	Warning	hCoV19/Wuhan/WIV04/2019	(NSP13_I151T)	(NSP3_T183I,NSP3_A890D,NSP3_I1412T,NSP4_F17L,NSP6_F108del,NSP6_G107del,NSP6_S106del,NSP12_P323L,NSP13_K460R,NSP14_S171G,Spike_A570D,Spike_S982A,Spike_P681H,Spike_D614G,Spike_T716I,Spike_Y144del,Spike_N501Y,Spike_D1118H,Spike_V70del,Spike_H69del,NS3_L15F,M_G89S,NS8_R52I,NS8_Q27stop,NS8_Y73C,N_S235F,N_D3L,N_A398V,N_G204R,N_R203K)	GRY		2021-06-02
SRR14606353	positive	0.0002	29794	9704	31	0.0032	1	0.0001	30	0.0031	NS8_Q27stop results in 78.5% truncation of the protein sequence. Gap of 19 nucleotides when compared to the reference sequence.	Info	hCoV19/Wuhan/WIV04/2019	(NSP13_I151T)	(NSP3_T183I,NSP3_A890D,NSP3_I1412T,NSP4_F17L,NSP6_F108del,NSP6_G107del,NSP6_S106del,NSP12_P323L,NSP13_K460R,NSP14_S171G,Spike_A570D,Spike_S982A,Spike_P681H,Spike_D614G,Spike_T716I,Spike_Y144del,Spike_N501Y,Spike_D1118H,Spike_V70del,Spike_H69del,NS3_L15F,M_G89S,NS8_R52I,NS8_Q27stop,NS8_Y73C,N_S235F,N_D3L,N_A398V,N_G204R,N_R203K)	GRY		2021-06-02
SRR14712716	positive	0	29881	9704	31	0.0032	1	0.0001	30	0.0031	NS8_K68stop results in 44.6% truncation of the protein sequence. NS8_Q27stop results in 78.5% truncation of the protein sequence. Gap of 19 nucleotides when compared to the reference sequence.	Info	hCoV19/Wuhan/WIV04/2019	(Spike_Y145L)	(NSP3_T183I,NSP3_M1441I,NSP3_A890D,NSP3_I1412T,NSP6_F108del,NSP6_G107del,NSP6_S106del,NSP12_P227L,NSP12_P323L,NSP13_A509V,Spike_A570D,Spike_S982A,Spike_P681H,Spike_D614G,Spike_T716I,Spike_T323I,Spike_E583D,Spike_N501Y,Spike_D1118H,Spike_V70del,Spike_H146del,Spike_H69del,NS8_R52I,NS8_K68stop,NS8_Q27stop,NS8_Y73C,N_S235F,N_D3L,N_G204R,N_R203K)	GRY		2021-06-02
SRR14712747	positive	0.0145	29882	9570	31	0.0032	1	0.0001	30	0.0031	Stretches of NNNs (1.45% of overall sequence). NS8_Q27stop results in 78.5% truncation of the protein sequence. Gap of 19 nucleotides when compared to the reference sequence.	Warning	hCoV19/Wuhan/WIV04/2019	(NSP13_I151T)	(NSP3_T183I,NSP3_A890D,NSP3_I1412T,NSP4_F17L,NSP6_F108del,NSP6_G107del,NSP6_S106del,NSP12_P323L,NSP13_K460R,NSP14_S171G,Spike_A570D,Spike_S982A,Spike_P681H,Spike_D614G,Spike_T716I,Spike_Y144del,Spike_N501Y,Spike_D1118H,Spike_V70del,Spike_H69del,NS3_L15F,M_G89S,NS8_R52I,NS8_Q27stop,NS8_Y73C,N_S235F,N_D3L,N_A398V,N_G204R,N_R203K)	GRY		2021-06-02
SRR14723704	positive	0	29882	9704	31	0.0032	1	0.0001	30	0.0031	NS8_K68stop results in 44.6% truncation of the protein sequence. NS8_Q27stop results in 78.5% truncation of the protein sequence. Gap of 19 nucleotides when compared to the reference sequence.	Info	hCoV19/Wuhan/WIV04/2019	(NS3_Y141C)	(NSP3_T183I,NSP3_S1285F,NSP3_M1441I,NSP3_A890D,NSP3_I1412T,NSP6_F108del,NSP6_G107del,NSP6_S106del,NSP12_P227L,NSP12_P323L,NSP13_A509V,Spike_A570D,Spike_S982A,Spike_P681H,Spike_D614G,Spike_T716I,Spike_Y144del,Spike_N501Y,Spike_D1118H,Spike_V70del,Spike_H69del,NS8_R52I,NS8_K68stop,NS8_Q27stop,NS8_Y73C,N_S235F,N_D3L,N_G204R,N_P365L,N_R203K)	GRY		2021-06-02
SRR14723733	positive	0	29883	9703	31	0.0032	1	0.0001	30	0.0031	NS8_Q27stop results in 78.5% truncation of the protein sequence. Gap of 19 nucleotides when compared to the reference sequence.	Info	hCoV19/Wuhan/WIV04/2019	(E_L18F)	(NSP3_T183I,NSP3_A890D,NSP3_I1412T,NSP3_A386V,NSP4_F17L,NSP4_P29S,NSP6_F108del,NSP6_G107del,NSP6_S106del,NSP12_P323L,NSP13_K460R,Spike_A570D,Spike_S982A,Spike_P681H,Spike_D614G,Spike_T716I,Spike_Y144del,Spike_N501Y,Spike_D1118H,Spike_V70del,Spike_H69del,NS3_L15F,NS3_K67N,NS8_R52I,NS8_Q27stop,NS8_Y73C,N_S235F,N_D3L,N_G204R,N_R203K)	GRY		2021-06-02
SRR14723767	positive	0.0392	29848	9366	31	0.0033	1	0.0001	30	0.0032	Stretches of NNNs (3.92% of overall sequence). NS8_K68stop results in 44.6% truncation of the protein sequence. NS8_Q27stop results in 78.5% truncation of the protein sequence. Gap of 19 nucleotides when compared to the reference sequence.	Warning	hCoV19/Wuhan/WIV04/2019	(NS3_D22N)	(NSP2_K489N,NSP3_T183I,NSP3_A890D,NSP3_A465V,NSP6_F108del,NSP6_G107del,NSP6_V114I,NSP6_S106del,NSP12_P227L,NSP12_P323L,NSP13_S166L,Spike_A570D,Spike_S982A,Spike_P681H,Spike_D614G,Spike_T716I,Spike_D178Y,Spike_Y144del,Spike_N501Y,Spike_D1118H,Spike_V70del,Spike_H69del,NS8_R52I,NS8_K68stop,NS8_Q27stop,NS8_Y73C,N_S235F,N_D3L,N_G204R,N_R203K)	GRY		2021-06-02
SRR14738813	positive	0	29884	9704	31	0.0032	1	0.0001	30	0.0031	NS7a_Q62stop results in 49.6% truncation of the protein sequence. NS8_Q27stop results in 78.5% truncation of the protein sequence. Gap of 19 nucleotides when compared to the reference sequence.	Info	hCoV19/Wuhan/WIV04/2019	(NSP2_S591G)	(NSP2_L550F,NSP3_T183I,NSP3_A890D,NSP3_I1412T,NSP6_F108del,NSP6_G107del,NSP6_S106del,NSP12_P323L,Spike_A570D,Spike_S982A,Spike_P681H,Spike_D614G,Spike_L176F,Spike_T716I,Spike_Y144del,Spike_N501Y,Spike_S155R,Spike_D1118H,Spike_V70del,Spike_H69del,NS3_T270I,NS7a_S81L,NS7a_Q62stop,NS8_R52I,NS8_Q27stop,NS8_Y73C,N_S235F,N_D3L,N_G204R,N_R203K)	GRY		2021-06-02
SRR14761535	positive	0	29884	9704	31	0.0032	1	0.0001	30	0.0031	NS8_Q27stop results in 78.5% truncation of the protein sequence. Gap of 19 nucleotides when compared to the reference sequence.	Info	hCoV19/Wuhan/WIV04/2019	(NSP3_Y1595C)	(NSP3_T183I,NSP3_A480V,NSP3_A890D,NSP3_I1412T,NSP3_S400G,NSP3_V765F,NSP6_F108del,NSP6_V179I,NSP6_G107del,NSP6_S106del,NSP12_P323L,Spike_A570D,Spike_S982A,Spike_P681H,Spike_D614G,Spike_T716I,Spike_Y144del,Spike_K558N,Spike_N501Y,Spike_D1118H,Spike_V70del,Spike_H69del,NS6_F7Y,NS8_R52I,NS8_Q27stop,NS8_Y73C,N_S235F,N_D3L,N_G204R,N_R203K)	GRY		2021-06-02
SRR14761620	positive	0.0117	29850	9594	31	0.0032	1	0.0001	30	0.0031	Stretches of NNNs (1.17% of overall sequence). NS8_Q27stop results in 78.5% truncation of the protein sequence. Gap of 19 nucleotides when compared to the reference sequence.	Warning	hCoV19/Wuhan/WIV04/2019	(NSP13_I151T)	(NSP3_T183I,NSP3_A890D,NSP3_I1412T,NSP4_F17L,NSP6_F108del,NSP6_G107del,NSP6_S106del,NSP12_P323L,NSP13_K460R,NSP14_S171G,Spike_A570D,Spike_S982A,Spike_P681H,Spike_D614G,Spike_T716I,Spike_Y144del,Spike_N501Y,Spike_D1118H,Spike_V70del,Spike_H69del,NS3_L15F,M_G89S,NS8_R52I,NS8_Q27stop,NS8_Y73C,N_S235F,N_D3L,N_A398V,N_G204R,N_R203K)	GRY		2021-06-02
SRR14712700	positive	0.0044	29880	9704	31	0.0032	1	0.0001	30	0.0031	NS8_K68stop results in 44.6% truncation of the protein sequence. NS8_Q27stop results in 78.5% truncation of the protein sequence. Gap of 19 nucleotides when compared to the reference sequence.	Info	hCoV19/Wuhan/WIV04/2019	(NSP14_A267T)	(NSP3_T183I,NSP3_A890D,NSP3_I1412T,NSP3_P2L,NSP6_F108del,NSP6_G107del,NSP6_V114I,NSP6_S106del,NSP12_P227L,NSP12_P323L,NSP13_S166L,NSP14_P451S,Spike_A570D,Spike_S982A,Spike_P681H,Spike_D614G,Spike_T716I,Spike_Y144del,Spike_N501Y,Spike_D1118H,Spike_V70del,Spike_H69del,NS8_R52I,NS8_K68stop,NS8_Q27stop,NS8_Y73C,N_S235F,N_D3L,N_G204R,N_R203K)	GRY		2021-06-02
SRR14738881	positive	0.0031	29880	9704	31	0.0032	1	0.0001	30	0.0031	NS8_K68stop results in 44.6% truncation of the protein sequence. NS8_Q27stop results in 78.5% truncation of the protein sequence. Gap of 19 nucleotides when compared to the reference sequence.	Info	hCoV19/Wuhan/WIV04/2019	(Spike_G1204R)	(NSP3_E95D,NSP3_T183I,NSP3_M1441I,NSP3_A890D,NSP3_K963R,NSP3_I1412T,NSP6_F108del,NSP6_G107del,NSP6_S106del,NSP12_P227L,NSP12_P323L,Spike_A570D,Spike_S982A,Spike_P681H,Spike_D614G,Spike_T716I,Spike_Y144del,Spike_N501Y,Spike_D1118H,Spike_V70del,Spike_H69del,NS3_P240S,NS8_R52I,NS8_K68stop,NS8_Q27stop,NS8_Y73C,N_S235F,N_D3L,N_G204R,N_R203K)	GRY		2021-06-02
SRR14723782	positive	0.0192	29853	9533	31	0.0033	1	0.0001	30	0.0031	Stretches of NNNs (1.92% of overall sequence). NS8_Q27stop results in 78.5% truncation of the protein sequence. Gap of 19 nucleotides when compared to the reference sequence.	Warning	hCoV19/Wuhan/WIV04/2019	(NSP12_Y521H)	(NSP1_G49S,NSP3_T183I,NSP3_A890D,NSP3_A579V,NSP3_I1412T,NSP6_F108del,NSP6_G107del,NSP6_S106del,NSP12_P323L,Spike_A570D,Spike_S982A,Spike_P681H,Spike_Q218H,Spike_D614G,Spike_T716I,Spike_Y144del,Spike_E583D,Spike_N501Y,Spike_D1118H,Spike_V70del,Spike_H69del,NS3_R68S,NS8_R52I,NS8_Q27stop,NS8_Y73C,N_S235F,N_D3L,N_G204R,N_M234I,N_R203K)	GRY		2021-06-02
SRR14761567	positive	0	29836	9704	31	0.0032	1	0.0001	30	0.0031	NS8_Q27stop results in 78.5% truncation of the protein sequence. Gap of 19 nucleotides when compared to the reference sequence.	Info	hCoV19/Wuhan/WIV04/2019	(NSP13_I151T)	(NSP3_T183I,NSP3_A890D,NSP3_I1412T,NSP4_F17L,NSP6_F108del,NSP6_G107del,NSP6_S106del,NSP12_P323L,NSP13_K460R,NSP14_S171G,Spike_A570D,Spike_S982A,Spike_P681H,Spike_D614G,Spike_T716I,Spike_Y144del,Spike_N501Y,Spike_D1118H,Spike_V70del,Spike_H69del,NS3_L15F,M_G89S,NS8_R52I,NS8_Q27stop,NS8_Y73C,N_S235F,N_D3L,N_A398V,N_G204R,N_R203K)	GRY		2021-06-02
SRR14421486	positive	0.0088	29850	9594	31	0.0032	0	0	31	0.0032	NS8_K68stop results in 44.6% truncation of the protein sequence. NS8_Q27stop results in 78.5% truncation of the protein sequence. Gap of 19 nucleotides when compared to the reference sequence.	Info	hCoV19/Wuhan/WIV04/2019		(NSP3_T183I,NSP3_M1441I,NSP3_K945N,NSP3_A890D,NSP3_T526I,NSP3_I1412T,NSP6_F108del,NSP6_G107del,NSP6_S106del,NSP12_P227L,NSP12_P323L,NSP15_Q284K,Spike_A570D,Spike_S982A,Spike_P681H,Spike_D614G,Spike_T716I,Spike_Y144del,Spike_N501Y,Spike_D1118H,Spike_V70del,Spike_H69del,NS3_D27Y,NS8_R52I,NS8_K68stop,NS8_Q27stop,NS8_Y73C,N_S235F,N_D3L,N_G204R,N_R203K)	GRY		2021-06-02
SRR14421562	positive	0.0485	29849	9420	31	0.0033	0	0	31	0.0033	Stretches of NNNs (4.85% of overall sequence). NS8_K68stop results in 44.6% truncation of the protein sequence. NS8_Q27stop results in 78.5% truncation of the protein sequence. Gap of 19 nucleotides when compared to the reference sequence.	Warning	hCoV19/Wuhan/WIV04/2019		(NSP2_K489N,NSP3_T183I,NSP3_A890D,NSP3_I1412T,NSP3_A465V,NSP6_F108del,NSP6_G107del,NSP6_V114I,NSP6_S106del,NSP12_P227L,NSP12_P323L,NSP13_S166L,Spike_A570D,Spike_S982A,Spike_P681H,Spike_D614G,Spike_T716I,Spike_D178Y,Spike_Y144del,Spike_N501Y,Spike_D1118H,Spike_V70del,Spike_H69del,NS8_R52I,NS8_K68stop,NS8_Q27stop,NS8_Y73C,N_S235F,N_D3L,N_G204R,N_R203K)	GRY		2021-06-02
SRR14581088	positive	0.0768	29850	9172	31	0.0034	0	0	31	0.0034	Long stretches of NNNs (7.68% of overall sequence). NS8_Q27stop results in 78.5% truncation of the protein sequence. Gap of 19 nucleotides when compared to the reference sequence.	Alert	hCoV19/Wuhan/WIV04/2019		(NSP3_T183I,NSP4_H31Y,NSP6_F108del,NSP6_G107del,NSP6_S106del,NSP12_P323L,NSP13_K460R,NSP14_S171G,Spike_A570D,Spike_S982A,Spike_P681H,Spike_D614G,Spike_T716I,Spike_Y144del,Spike_L18F,Spike_N501Y,Spike_D1118H,Spike_V70del,Spike_H69del,NS3_L15F,M_G89S,NS8_R52I,NS8_A65S,NS8_Q27stop,NS8_Y73C,N_S235F,N_D3L,N_A398V,N_G204R,N_P207S,N_R203K)	GRY		2021-06-02
SRR14581101	positive	0.009	29880	9594	31	0.0032	0	0	31	0.0032	NS8_Q27stop results in 78.5% truncation of the protein sequence. Gap of 19 nucleotides when compared to the reference sequence.	Info	hCoV19/Wuhan/WIV04/2019		(NSP3_T183I,NSP3_A890D,NSP3_I1412T,NSP4_F17L,NSP6_F108del,NSP6_G107del,NSP6_S106del,NSP12_P323L,NSP13_K460R,NSP14_S171G,Spike_A570D,Spike_S982A,Spike_P681H,Spike_D614G,Spike_T716I,Spike_Y144del,Spike_N501Y,Spike_D1118H,Spike_V70del,Spike_H69del,NS3_L15F,M_G89S,NS8_R52I,NS8_A65S,NS8_Q27stop,NS8_Y73C,N_S235F,N_D3L,N_A398V,N_G204R,N_R203K)	GRY		2021-06-02
SRR14581108	positive	0.0593	29871	9308	31	0.0033	0	0	31	0.0033	Long stretches of NNNs (5.93% of overall sequence). NS8_Q27stop results in 78.5% truncation of the protein sequence. Gap of 25 nucleotides when compared to the reference sequence.	Alert	hCoV19/Wuhan/WIV04/2019		(NSP3_T183I,NSP3_A890D,NSP3_D729Y,NSP6_F108del,NSP6_G107del,NSP6_S106del,NSP8_Q24R,NSP12_P323L,NSP13_K460R,NSP16_K160R,Spike_A570D,Spike_S982A,Spike_P681H,Spike_D614G,Spike_T716I,Spike_Y144del,Spike_K1191N,Spike_N501Y,Spike_D1118H,Spike_V70del,Spike_H69del,NS8_S67del,NS8_K68E,NS8_R52I,NS8_Q27stop,NS8_G66del,NS8_Y73C,N_S235F,N_D3L,N_G204R,N_R203K)	GRY		2021-06-02
SRR14581111	positive	0.0089	29882	9594	31	0.0032	0	0	31	0.0032	NS8_Q27stop results in 78.5% truncation of the protein sequence. Gap of 19 nucleotides when compared to the reference sequence.	Info	hCoV19/Wuhan/WIV04/2019		(NSP2_T170I,NSP2_K489N,NSP3_T183I,NSP3_A890D,NSP3_I1412T,NSP3_A465V,NSP6_F108del,NSP6_G107del,NSP6_V114I,NSP6_S106del,NSP12_P227L,NSP12_P323L,NSP13_S166L,Spike_A570D,Spike_S982A,Spike_P681H,Spike_D614G,Spike_T716I,Spike_D178Y,Spike_Y144del,Spike_N501Y,Spike_D1118H,Spike_V70del,Spike_H69del,NS8_R52I,NS8_Q27stop,NS8_Y73C,N_S235F,N_D3L,N_G204R,N_R203K)	GRY		2021-06-02
SRR14606281	positive	0.002	29868	9704	31	0.0032	0	0	31	0.0032	NS8_K68stop results in 44.6% truncation of the protein sequence. NS8_Q27stop results in 78.5% truncation of the protein sequence. Gap of 19 nucleotides when compared to the reference sequence.	Info	hCoV19/Wuhan/WIV04/2019		(NSP3_E95D,NSP3_T183I,NSP3_M1441I,NSP3_A890D,NSP3_I1412T,NSP3_T1465I,NSP6_F108del,NSP6_G107del,NSP6_S106del,NSP12_P227L,NSP12_P323L,Spike_A570D,Spike_S982A,Spike_P681H,Spike_D614G,Spike_T716I,Spike_Y144del,Spike_N501Y,Spike_D1118H,Spike_V70del,Spike_H69del,NS3_P240S,NS3_V13L,NS8_R52I,NS8_K68stop,NS8_Q27stop,NS8_Y73C,N_S235F,N_D3L,N_G204R,N_R203K)	GRY		2021-06-02
SRR14606312	positive	0	29883	9704	31	0.0032	0	0	31	0.0032	NS8_Q27stop results in 78.5% truncation of the protein sequence. Gap of 19 nucleotides when compared to the reference sequence.	Info	hCoV19/Wuhan/WIV04/2019		(NSP3_T183I,NSP3_A890D,NSP3_I1412T,NSP4_F17L,NSP6_F108del,NSP6_G107del,NSP6_S106del,NSP8_G144C,NSP9_T77I,NSP12_P323L,NSP13_K460R,Spike_A570D,Spike_S982A,Spike_P681H,Spike_D614G,Spike_T716I,Spike_M177I,Spike_Y144del,Spike_N501Y,Spike_D1118H,Spike_V70del,Spike_H69del,NS3_L15F,NS8_R52I,NS8_Q27stop,NS8_Y73C,N_S235F,N_D3L,N_G204R,N_V392L,N_R203K)	GRY		2021-06-02
SRR14606377	positive	0	29882	9704	31	0.0032	0	0	31	0.0032	NS8_K68stop results in 44.6% truncation of the protein sequence. NS8_Q27stop results in 78.5% truncation of the protein sequence. Gap of 19 nucleotides when compared to the reference sequence.	Info	hCoV19/Wuhan/WIV04/2019		(NSP3_T183I,NSP3_M1441I,NSP3_K945N,NSP3_A890D,NSP3_T526I,NSP3_I1412T,NSP6_F108del,NSP6_G107del,NSP6_S106del,NSP12_P227L,NSP12_P323L,NSP15_Q284K,Spike_A570D,Spike_S982A,Spike_P681H,Spike_D614G,Spike_T716I,Spike_Y144del,Spike_N501Y,Spike_D1118H,Spike_V70del,Spike_H69del,NS3_D27Y,NS8_R52I,NS8_K68stop,NS8_Q27stop,NS8_Y73C,N_S235F,N_D3L,N_G204R,N_R203K)	GRY		2021-06-02
SRR14606378	positive	0	29882	9704	31	0.0032	0	0	31	0.0032	NS8_K68stop results in 44.6% truncation of the protein sequence. NS8_Q27stop results in 78.5% truncation of the protein sequence. Gap of 19 nucleotides when compared to the reference sequence.	Info	hCoV19/Wuhan/WIV04/2019		(NSP3_T183I,NSP3_M1441I,NSP3_K945N,NSP3_A890D,NSP3_T526I,NSP3_I1412T,NSP6_F108del,NSP6_G107del,NSP6_S106del,NSP12_P227L,NSP12_P323L,NSP15_Q284K,Spike_A570D,Spike_S982A,Spike_P681H,Spike_D614G,Spike_T716I,Spike_Y144del,Spike_N501Y,Spike_D1118H,Spike_V70del,Spike_H69del,NS3_D27Y,NS8_R52I,NS8_K68stop,NS8_Q27stop,NS8_Y73C,N_S235F,N_D3L,N_G204R,N_R203K)	GRY		2021-06-02
SRR14712659	positive	0	29866	9698	31	0.0032	0	0	31	0.0032	NS8_Q27stop results in 78.5% truncation of the protein sequence. Gap of 37 nucleotides when compared to the reference sequence.	Warning	hCoV19/Wuhan/WIV04/2019		(NSP2_S211F,NSP3_S1437F,NSP3_T183I,NSP3_A890D,NSP3_I1412T,NSP3_T1004I,NSP5_R105H,NSP6_F108del,NSP6_G107del,NSP6_S106del,NSP12_E876D,NSP12_P323L,NSP16_T151I,Spike_A570D,Spike_S982A,Spike_P681H,Spike_D614G,Spike_T716I,Spike_Y144del,Spike_N501Y,Spike_D1118H,Spike_V70del,Spike_H69del,NS7b_S5A,NS8_R52I,NS8_Q27stop,NS8_Y73C,N_S235F,N_D3L,N_G204R,N_R203K)	GRY		2021-06-02
SRR14712719	positive	0	29883	9704	31	0.0032	0	0	31	0.0032	NS8_Q27stop results in 78.5% truncation of the protein sequence. Gap of 19 nucleotides when compared to the reference sequence.	Info	hCoV19/Wuhan/WIV04/2019		(NSP3_T183I,NSP3_A890D,NSP3_I1412T,NSP4_F17L,NSP6_F108del,NSP6_G107del,NSP6_S106del,NSP12_P323L,NSP13_K460R,NSP14_S171G,Spike_A570D,Spike_S982A,Spike_P681H,Spike_D614G,Spike_T716I,Spike_Y144del,Spike_N501Y,Spike_D1118H,Spike_V70del,Spike_H69del,NS3_L15F,M_G89S,NS8_R52I,NS8_A65S,NS8_Q27stop,NS8_Y73C,N_S235F,N_D3L,N_A398V,N_G204R,N_R203K)	GRY		2021-06-02
SRR14723732	positive	0	29884	9704	31	0.0032	0	0	31	0.0032	NS7a_Q62stop results in 49.6% truncation of the protein sequence. NS8_Q27stop results in 78.5% truncation of the protein sequence. Gap of 19 nucleotides when compared to the reference sequence.	Info	hCoV19/Wuhan/WIV04/2019		(NSP3_T183I,NSP3_A890D,NSP3_I1412T,NSP3_T1797I,NSP6_F108del,NSP6_G107del,NSP6_S106del,NSP12_P323L,NSP12_V700I,NSP13_D160E,Spike_A570D,Spike_S982A,Spike_P681H,Spike_D614G,Spike_T716I,Spike_Y144del,Spike_N501Y,Spike_S221L,Spike_D1118H,Spike_L5F,Spike_V70del,Spike_H69del,NS3_T151I,NS7a_Q62stop,NS8_R52I,NS8_Q27stop,NS8_Y73C,N_S235F,N_D3L,N_G204R,N_R203K)	GRY		2021-06-02
SRR14723743	positive	0	29882	9704	31	0.0032	0	0	31	0.0032	NS8_K68stop results in 44.6% truncation of the protein sequence. NS8_Q27stop results in 78.5% truncation of the protein sequence. Gap of 19 nucleotides when compared to the reference sequence.	Info	hCoV19/Wuhan/WIV04/2019		(NSP3_T183I,NSP3_A890D,NSP3_I1412T,NSP3_E523D,NSP6_F108del,NSP6_G107del,NSP6_S106del,NSP12_P227L,NSP12_P323L,NSP12_Q822R,NSP14_P451S,Spike_A570D,Spike_S982A,Spike_P681H,Spike_D614G,Spike_T716I,Spike_Y144del,Spike_A27S,Spike_N501Y,Spike_D1118H,Spike_V70del,Spike_H69del,NS8_R52I,NS8_K68stop,NS8_Q27stop,NS8_Y73C,N_S235F,N_D3L,N_G204R,N_A381V,N_R203K)	GRY		2021-06-02
SRR14723758	positive	0	29880	9704	31	0.0032	0	0	31	0.0032	NS8_K68stop results in 44.6% truncation of the protein sequence. NS8_Q27stop results in 78.5% truncation of the protein sequence. Gap of 19 nucleotides when compared to the reference sequence.	Info	hCoV19/Wuhan/WIV04/2019		(NSP3_T183I,NSP3_A890D,NSP3_I1412T,NSP3_A465V,NSP6_F108del,NSP6_G107del,NSP6_V114I,NSP6_S106del,NSP12_P227L,NSP12_P323L,NSP13_S166L,NSP14_P451S,Spike_A570D,Spike_S982A,Spike_P681H,Spike_D614G,Spike_T716I,Spike_D178Y,Spike_Y144del,Spike_N501Y,Spike_D1118H,Spike_V70del,Spike_H69del,NS8_R52I,NS8_K68stop,NS8_Q27stop,NS8_Y73C,N_S235F,N_D3L,N_G204R,N_R203K)	GRY		2021-06-02
SRR14723790	positive	0.0178	29849	9506	31	0.0033	0	0	31	0.0033	Stretches of NNNs (1.78% of overall sequence). NS8_Q27stop results in 78.5% truncation of the protein sequence. Gap of 19 nucleotides when compared to the reference sequence.	Warning	hCoV19/Wuhan/WIV04/2019		(NSP3_T183I,NSP3_A890D,NSP3_I1412T,NSP4_F17L,NSP6_F108del,NSP6_G107del,NSP6_S106del,NSP12_P323L,NSP13_K460R,NSP14_S171G,Spike_A570D,Spike_S982A,Spike_P681H,Spike_D614G,Spike_T716I,Spike_Y144del,Spike_N501Y,Spike_D1118H,Spike_V70del,Spike_H69del,NS3_L15F,M_G89S,NS8_R52I,NS8_A65S,NS8_Q27stop,NS8_Y73C,N_S235F,N_D3L,N_A398V,N_G204R,N_R203K)	GRY		2021-06-02
SRR14738810	positive	0.0013	29882	9704	31	0.0032	0	0	31	0.0032	NS8_K68stop results in 44.6% truncation of the protein sequence. NS8_Q27stop results in 78.5% truncation of the protein sequence. Gap of 19 nucleotides when compared to the reference sequence.	Info	hCoV19/Wuhan/WIV04/2019		(NSP3_T183I,NSP3_A890D,NSP3_I1412T,NSP3_V1936L,NSP6_F108del,NSP6_G107del,NSP6_S106del,NSP12_P227L,NSP12_P323L,NSP14_P451S,Spike_A570D,Spike_S982A,Spike_P681H,Spike_D614G,Spike_T716I,Spike_Y144del,Spike_N501Y,Spike_D1118H,Spike_V70del,Spike_T1238I,Spike_H69del,M_V10A,NS8_R52I,NS8_K68stop,NS8_Q27stop,NS8_Y73C,N_S235F,N_M210I,N_D3L,N_G204R,N_R203K)	GRY		2021-06-02
SRR14738821	positive	0	29795	9702	31	0.0032	0	0	31	0.0032	NS8_Q27stop results in 78.5% truncation of the protein sequence. Gap of 25 nucleotides when compared to the reference sequence.	Info	hCoV19/Wuhan/WIV04/2019		(NSP3_T183I,NSP3_A890D,NSP3_I1412T,NSP6_F108del,NSP6_G107del,NSP6_S106del,NSP8_Q24R,NSP12_P323L,NSP13_K460R,NSP16_K160R,Spike_A570D,Spike_S982A,Spike_P681H,Spike_D614G,Spike_T716I,Spike_Y144del,Spike_K1191N,Spike_N501Y,Spike_D1118H,Spike_V70del,Spike_H69del,NS8_S67del,NS8_K68E,NS8_R52I,NS8_Q27stop,NS8_G66del,NS8_Y73C,N_S235F,N_D3L,N_G204R,N_R203K)	GRY		2021-06-02
SRR14738822	positive	0.0034	29884	9704	31	0.0032	0	0	31	0.0032	NS7a_Q62stop results in 49.6% truncation of the protein sequence. NS8_Q27stop results in 78.5% truncation of the protein sequence. Gap of 19 nucleotides when compared to the reference sequence.	Info	hCoV19/Wuhan/WIV04/2019		(NSP3_T183I,NSP3_A890D,NSP3_I1412T,NSP3_T1797I,NSP6_F108del,NSP6_G107del,NSP6_S106del,NSP12_P323L,NSP12_V700I,NSP13_D160E,Spike_A570D,Spike_S982A,Spike_P681H,Spike_D614G,Spike_T716I,Spike_Y144del,Spike_N501Y,Spike_S221L,Spike_D1118H,Spike_L5F,Spike_V70del,Spike_H69del,NS3_T151I,NS7a_Q62stop,NS8_R52I,NS8_Q27stop,NS8_Y73C,N_S235F,N_D3L,N_G204R,N_R203K)	GRY		2021-06-02
SRR14738920	positive	0.0057	29884	9704	31	0.0032	0	0	31	0.0032	NS8_Q27stop results in 78.5% truncation of the protein sequence. Gap of 19 nucleotides when compared to the reference sequence.	Info	hCoV19/Wuhan/WIV04/2019		(NSP3_T183I,NSP3_A890D,NSP3_I1412T,NSP6_F108del,NSP6_G107del,NSP6_S106del,NSP8_Q24R,NSP12_P323L,NSP13_S100G,NSP13_S80G,NSP13_K460R,NSP16_K160R,NSP16_T140I,Spike_A570D,Spike_S982A,Spike_P681H,Spike_D614G,Spike_T716I,Spike_Y144del,Spike_K1191N,Spike_N501Y,Spike_D1118H,Spike_V70del,Spike_H69del,NS8_R52I,NS8_Q27stop,NS8_Y73C,N_S235F,N_D3L,N_G204R,N_R203K)	GRY		2021-06-02
SRR14761496	positive	0.0455	29849	9460	31	0.0033	0	0	31	0.0033	Stretches of NNNs (4.55% of overall sequence). NS8_Q27stop results in 78.5% truncation of the protein sequence. Gap of 19 nucleotides when compared to the reference sequence.	Warning	hCoV19/Wuhan/WIV04/2019		(NSP3_T183I,NSP3_S1813F,NSP3_A890D,NSP3_I1412T,NSP3_A465V,NSP5_C160F,NSP6_F108del,NSP6_G107del,NSP6_V114I,NSP6_S106del,NSP12_P227L,NSP12_P323L,NSP13_S166L,Spike_A570D,Spike_S982A,Spike_P681H,Spike_D614G,Spike_W258L,Spike_T716I,Spike_Y144del,Spike_N501Y,Spike_D1118H,Spike_V70del,Spike_H69del,NS8_R52I,NS8_Q27stop,NS8_Y73C,N_S235F,N_D3L,N_G204R,N_R203K)	GRY		2021-06-02
SRR14761504	positive	0.0002	29883	9704	31	0.0032	0	0	31	0.0032	NS8_K68stop results in 44.6% truncation of the protein sequence. NS8_Q27stop results in 78.5% truncation of the protein sequence. Gap of 19 nucleotides when compared to the reference sequence.	Info	hCoV19/Wuhan/WIV04/2019		(NSP3_T183I,NSP3_M1441I,NSP3_K945N,NSP3_A890D,NSP3_T526I,NSP3_I1412T,NSP6_F108del,NSP6_G107del,NSP6_S106del,NSP12_P227L,NSP12_P323L,NSP15_Q284K,Spike_A570D,Spike_S982A,Spike_P681H,Spike_D614G,Spike_T716I,Spike_Y144del,Spike_N501Y,Spike_D1118H,Spike_V70del,Spike_H69del,NS3_D27Y,NS8_R52I,NS8_K68stop,NS8_Q27stop,NS8_Y73C,N_S235F,N_D3L,N_G204R,N_R203K)	GRY		2021-06-02
SRR14761542	positive	0.0003	29882	9704	31	0.0032	0	0	31	0.0032	NS8_K68stop results in 44.6% truncation of the protein sequence. NS8_Q27stop results in 78.5% truncation of the protein sequence. Gap of 19 nucleotides when compared to the reference sequence.	Info	hCoV19/Wuhan/WIV04/2019		(NSP3_T183I,NSP3_M1441I,NSP3_K945N,NSP3_A890D,NSP3_T526I,NSP3_I1412T,NSP6_F108del,NSP6_G107del,NSP6_S106del,NSP12_P227L,NSP12_P323L,NSP15_Q284K,Spike_A570D,Spike_S982A,Spike_P681H,Spike_D614G,Spike_T716I,Spike_Y144del,Spike_N501Y,Spike_D1118H,Spike_V70del,Spike_H69del,NS3_D27Y,NS8_R52I,NS8_K68stop,NS8_Q27stop,NS8_Y73C,N_S235F,N_D3L,N_G204R,N_R203K)	GRY		2021-06-02
SRR14761581	positive	0.0001	29884	9704	31	0.0032	0	0	31	0.0032	NS8_Q27stop results in 78.5% truncation of the protein sequence. Gap of 19 nucleotides when compared to the reference sequence.	Info	hCoV19/Wuhan/WIV04/2019		(NSP3_T183I,NSP3_A890D,NSP3_I1412T,NSP6_F108del,NSP6_G107del,NSP6_S106del,NSP8_Q24R,NSP12_P323L,NSP13_S100G,NSP13_S80G,NSP13_K460R,NSP16_K160R,NSP16_T140I,Spike_A570D,Spike_S982A,Spike_P681H,Spike_D614G,Spike_T716I,Spike_Y144del,Spike_K1191N,Spike_N501Y,Spike_D1118H,Spike_V70del,Spike_H69del,NS8_R52I,NS8_Q27stop,NS8_Y73C,N_S235F,N_D3L,N_G204R,N_R203K)	GRY		2021-06-02
SRR14761604	positive	0.0127	29861	9594	31	0.0032	0	0	31	0.0032	Stretches of NNNs (1.27% of overall sequence). NS8_K68stop results in 44.6% truncation of the protein sequence. NS8_Q27stop results in 78.5% truncation of the protein sequence. Gap of 26 nucleotides when compared to the reference sequence.	Warning	hCoV19/Wuhan/WIV04/2019		(NSP2_Q483K,NSP3_T183I,NSP3_P1159L,NSP3_A890D,NSP3_I1412T,NSP3_T43I,NSP6_F108del,NSP6_G107del,NSP6_S106del,NSP8_T145I,NSP12_P227L,NSP12_P323L,Spike_A570D,Spike_S982A,Spike_P681H,Spike_D614G,Spike_T716I,Spike_Y144del,Spike_N501Y,Spike_D1118H,Spike_V70del,Spike_H69del,E_S55F,NS8_R52I,NS8_K68stop,NS8_Q27stop,NS8_Y73C,N_S235F,N_D3L,N_G204R,N_R203K)	GRY		2021-06-02
SRR14761622	positive	0.0479	29849	9369	31	0.0033	0	0	31	0.0033	Stretches of NNNs (4.79% of overall sequence). NS8_K68stop results in 44.6% truncation of the protein sequence. NS8_Q27stop results in 78.5% truncation of the protein sequence. Gap of 19 nucleotides when compared to the reference sequence. E without BLAST coverage.	Warning	hCoV19/Wuhan/WIV04/2019		(NSP3_T183I,NSP3_A890D,NSP3_I1412T,NSP4_A380V,NSP6_F108del,NSP6_G107del,NSP6_S106del,NSP12_P323L,NSP14_G44S,Spike_A570D,Spike_S494P,Spike_S982A,Spike_P681H,Spike_D614G,Spike_T716I,Spike_G1219V,Spike_Y144del,Spike_N501Y,Spike_D1118H,Spike_V70del,Spike_H69del,NS3_A54V,M_L17I,NS8_R52I,NS8_K68stop,NS8_Q27stop,NS8_Y73C,N_S235F,N_D3L,N_G204R,N_R203K)	GRY		2021-06-02
SRR14606308	positive	0	29882	9704	31	0.0032	0	0	31	0.0032	NS8_Q27stop results in 78.5% truncation of the protein sequence. Gap of 19 nucleotides when compared to the reference sequence.	Info	hCoV19/Wuhan/WIV04/2019		(NSP3_T183I,NSP3_A890D,NSP3_I1412T,NSP4_F17L,NSP6_F108del,NSP6_G107del,NSP6_S106del,NSP8_G144C,NSP9_T77I,NSP12_P323L,NSP13_K460R,Spike_A570D,Spike_S982A,Spike_P681H,Spike_D614G,Spike_T716I,Spike_M177I,Spike_Y144del,Spike_N501Y,Spike_D1118H,Spike_V70del,Spike_H69del,NS3_L15F,NS8_R52I,NS8_Q27stop,NS8_Y73C,N_S235F,N_D3L,N_G204R,N_V392L,N_R203K)	GRY		2021-06-02
SRR14723781	positive	0.0495	29845	9422	31	0.0033	0	0	31	0.0033	Stretches of NNNs (4.95% of overall sequence). NS8_Q27stop results in 78.5% truncation of the protein sequence. Gap of 20 nucleotides when compared to the reference sequence.	Warning	hCoV19/Wuhan/WIV04/2019		(NSP2_S211F,NSP3_T183I,NSP4_F17L,NSP6_F108del,NSP6_G107del,NSP6_S106del,NSP12_P323L,NSP13_K460R,NSP14_S171G,Spike_A570D,Spike_S982A,Spike_P681H,Spike_D614G,Spike_T716I,Spike_Y144del,Spike_L18F,Spike_N501Y,Spike_D1118H,Spike_V70del,Spike_H69del,NS3_L15F,M_G89S,NS8_R52I,NS8_A65S,NS8_Q27stop,NS8_Y73C,N_S235F,N_D3L,N_A398V,N_G204R,N_R203K)	GRY		2021-06-02
SRR14761601	positive	0.012	29877	9704	31	0.0032	0	0	31	0.0032	Stretches of NNNs (1.20% of overall sequence). NS8_K68stop results in 44.6% truncation of the protein sequence. NS8_Q27stop results in 78.5% truncation of the protein sequence. Gap of 26 nucleotides when compared to the reference sequence.	Warning	hCoV19/Wuhan/WIV04/2019		(NSP2_Q483K,NSP3_T183I,NSP3_P1159L,NSP3_A890D,NSP3_I1412T,NSP3_T43I,NSP6_F108del,NSP6_G107del,NSP6_S106del,NSP8_T145I,NSP12_P227L,NSP12_P323L,Spike_A570D,Spike_S982A,Spike_P681H,Spike_D614G,Spike_T716I,Spike_Y144del,Spike_N501Y,Spike_D1118H,Spike_V70del,Spike_H69del,E_S55F,NS8_R52I,NS8_K68stop,NS8_Q27stop,NS8_Y73C,N_S235F,N_D3L,N_G204R,N_R203K)	GRY		2021-06-02
SRR14230082	positive	0.0087	29882	9704	31	0.0032	0	0	31	0.0032	NS8_K68stop results in 44.6% truncation of the protein sequence. NS8_Q27stop results in 78.5% truncation of the protein sequence. Gap of 19 nucleotides when compared to the reference sequence.	Info	hCoV19/Wuhan/WIV04/2019		(NSP2_K489N,NSP3_T183I,NSP3_A890D,NSP3_I1412T,NSP3_A465V,NSP6_F108del,NSP6_G107del,NSP6_V114I,NSP6_S106del,NSP12_P227L,NSP12_P323L,NSP13_S166L,Spike_A570D,Spike_S982A,Spike_P681H,Spike_D614G,Spike_T716I,Spike_D178Y,Spike_Y144del,Spike_N501Y,Spike_D1118H,Spike_V70del,Spike_H69del,NS8_R52I,NS8_K68stop,NS8_Q27stop,NS8_Y73C,N_S235F,N_D3L,N_G204R,N_R203K)	GRY		2021-06-02
SRR14421490	positive	0.0269	29851	9506	31	0.0033	0	0	31	0.0033	Stretches of NNNs (2.69% of overall sequence). NS8_K68stop results in 44.6% truncation of the protein sequence. NS8_Q27stop results in 78.5% truncation of the protein sequence. Gap of 19 nucleotides when compared to the reference sequence.	Warning	hCoV19/Wuhan/WIV04/2019		(NSP2_K489N,NSP3_T183I,NSP3_A890D,NSP3_I1412T,NSP3_A465V,NSP6_F108del,NSP6_G107del,NSP6_V114I,NSP6_S106del,NSP12_P227L,NSP12_P323L,NSP13_S166L,Spike_A570D,Spike_S982A,Spike_P681H,Spike_D614G,Spike_T716I,Spike_D178Y,Spike_Y144del,Spike_N501Y,Spike_D1118H,Spike_V70del,Spike_H69del,NS8_R52I,NS8_K68stop,NS8_Q27stop,NS8_Y73C,N_S235F,N_D3L,N_G204R,N_R203K)	GRY		2021-06-02
SRR14581044	positive	0.0003	29884	9704	31	0.0032	0	0	31	0.0032	NS8_K68stop results in 44.6% truncation of the protein sequence. NS8_Q27stop results in 78.5% truncation of the protein sequence. Gap of 19 nucleotides when compared to the reference sequence.	Info	hCoV19/Wuhan/WIV04/2019		(NSP3_E95D,NSP3_T183I,NSP3_M1441I,NSP3_A890D,NSP3_I1412T,NSP3_T1465I,NSP6_F108del,NSP6_G107del,NSP6_S106del,NSP12_P227L,NSP12_P323L,Spike_A570D,Spike_S982A,Spike_P681H,Spike_D614G,Spike_T716I,Spike_Y144del,Spike_N501Y,Spike_D1118H,Spike_V70del,Spike_H69del,NS3_P240S,NS3_V13L,NS8_R52I,NS8_K68stop,NS8_Q27stop,NS8_Y73C,N_S235F,N_D3L,N_G204R,N_R203K)	GRY		2021-06-02
SRR14606298	positive	0.0025	29868	9704	31	0.0032	0	0	31	0.0032	NS8_K68stop results in 44.6% truncation of the protein sequence. NS8_Q27stop results in 78.5% truncation of the protein sequence. Gap of 19 nucleotides when compared to the reference sequence.	Info	hCoV19/Wuhan/WIV04/2019		(NSP3_T183I,NSP3_A890D,NSP3_I1412T,NSP3_V1936L,NSP6_F108del,NSP6_G107del,NSP6_S106del,NSP12_P227L,NSP12_P323L,NSP14_P451S,Spike_A570D,Spike_S982A,Spike_P681H,Spike_D614G,Spike_T716I,Spike_Y144del,Spike_N501Y,Spike_D1118H,Spike_V70del,Spike_T1238I,Spike_H69del,M_V10A,NS8_R52I,NS8_K68stop,NS8_Q27stop,NS8_Y73C,N_S235F,N_M210I,N_D3L,N_G204R,N_R203K)	GRY		2021-06-02
SRR14712749	positive	0.009	29842	9594	31	0.0032	0	0	31	0.0032	NS8_K68stop results in 44.6% truncation of the protein sequence. NS8_Q27stop results in 78.5% truncation of the protein sequence. Gap of 19 nucleotides when compared to the reference sequence.	Info	hCoV19/Wuhan/WIV04/2019		(NSP3_T183I,NSP3_M1441I,NSP3_K945N,NSP3_A890D,NSP3_T526I,NSP3_I1412T,NSP6_F108del,NSP6_G107del,NSP6_S106del,NSP12_P227L,NSP12_P323L,NSP15_Q284K,Spike_A570D,Spike_S982A,Spike_P681H,Spike_D614G,Spike_T716I,Spike_Y144del,Spike_N501Y,Spike_D1118H,Spike_V70del,Spike_H69del,NS3_D27Y,NS8_R52I,NS8_K68stop,NS8_Q27stop,NS8_Y73C,N_S235F,N_D3L,N_G204R,N_R203K)	GRY		2021-06-02
SRR14723754	positive	0	29877	9704	31	0.0032	0	0	31	0.0032	NS8_K68stop results in 44.6% truncation of the protein sequence. NS8_Q27stop results in 78.5% truncation of the protein sequence. Gap of 19 nucleotides when compared to the reference sequence.	Info	hCoV19/Wuhan/WIV04/2019		(NSP3_T183I,NSP3_A890D,NSP3_I1412T,NSP3_E523D,NSP6_F108del,NSP6_G107del,NSP6_S106del,NSP12_P227L,NSP12_P323L,NSP12_Q822R,NSP14_P451S,Spike_A570D,Spike_S982A,Spike_P681H,Spike_D614G,Spike_T716I,Spike_Y144del,Spike_A27S,Spike_N501Y,Spike_D1118H,Spike_V70del,Spike_H69del,NS8_R52I,NS8_K68stop,NS8_Q27stop,NS8_Y73C,N_S235F,N_D3L,N_G204R,N_A381V,N_R203K)	GRY		2021-06-02
SRR14738807	positive	0.0178	29846	9506	31	0.0033	0	0	31	0.0033	Stretches of NNNs (1.78% of overall sequence). NS8_Q27stop results in 78.5% truncation of the protein sequence. Gap of 19 nucleotides when compared to the reference sequence.	Warning	hCoV19/Wuhan/WIV04/2019		(NSP2_G339S,NSP3_T183I,NSP3_A890D,NSP3_I1412T,NSP6_F108del,NSP6_G107del,NSP6_S106del,NSP8_Q24R,NSP12_P323L,NSP13_K460R,NSP16_K160R,Spike_A570D,Spike_S982A,Spike_P681H,Spike_D614G,Spike_T716I,Spike_Y144del,Spike_K1191N,Spike_N501Y,Spike_D1118H,Spike_V70del,Spike_H69del,Spike_E406Q,NS8_R52I,NS8_S54L,NS8_Q27stop,NS8_Y73C,N_S235F,N_D3L,N_G204R,N_R203K)	GRY		2021-06-02
SRR14738832	positive	0.0006	29881	9704	31	0.0032	0	0	31	0.0032	NS8_K68stop results in 44.6% truncation of the protein sequence. NS8_Q27stop results in 78.5% truncation of the protein sequence. Gap of 19 nucleotides when compared to the reference sequence.	Info	hCoV19/Wuhan/WIV04/2019		(NSP3_E95D,NSP3_T183I,NSP3_M1441I,NSP3_A890D,NSP3_I1412T,NSP6_F108del,NSP6_G107del,NSP6_S106del,NSP12_P227L,NSP12_P323L,Spike_A570D,Spike_S982A,Spike_P681H,Spike_D614G,Spike_T716I,Spike_Y144del,Spike_T791I,Spike_N501Y,Spike_D1118H,Spike_V70del,Spike_H69del,NS3_D27A,NS3_P240S,NS8_R52I,NS8_K68stop,NS8_Q27stop,NS8_Y73C,N_S235F,N_D3L,N_G204R,N_R203K)	GRY		2021-06-02
SRR14738928	positive	0	29878	9702	31	0.0032	0	0	31	0.0032	NS8_Q27stop results in 78.5% truncation of the protein sequence. Gap of 25 nucleotides when compared to the reference sequence.	Info	hCoV19/Wuhan/WIV04/2019		(NSP3_T183I,NSP3_A890D,NSP3_I1412T,NSP6_F108del,NSP6_G107del,NSP6_S106del,NSP8_Q24R,NSP12_P323L,NSP13_K460R,NSP16_K160R,Spike_A570D,Spike_S982A,Spike_P681H,Spike_D614G,Spike_T716I,Spike_Y144del,Spike_K1191N,Spike_N501Y,Spike_D1118H,Spike_V70del,Spike_H69del,NS8_S67del,NS8_K68E,NS8_R52I,NS8_Q27stop,NS8_G66del,NS8_Y73C,N_S235F,N_D3L,N_G204R,N_R203K)	GRY		2021-06-02
SRR14761538	positive	0.0176	29855	9624	31	0.0032	0	0	31	0.0032	Stretches of NNNs (1.76% of overall sequence). NS8_K68stop results in 44.6% truncation of the protein sequence. NS8_Q27stop results in 78.5% truncation of the protein sequence. Gap of 19 nucleotides when compared to the reference sequence.	Warning	hCoV19/Wuhan/WIV04/2019		(NSP3_T183I,NSP3_M1441I,NSP3_A890D,NSP3_T1368A,NSP3_I1412T,NSP6_F108del,NSP6_G107del,NSP6_S106del,NSP10_T12I,NSP10_T111I,NSP12_P227L,NSP12_P323L,Spike_A570D,Spike_S982A,Spike_P681H,Spike_D614G,Spike_T716I,Spike_Y144del,Spike_N501Y,Spike_D1118H,Spike_V70del,Spike_H69del,NS8_R52I,NS8_K68stop,NS8_Q27stop,NS8_Y73C,NS8_C61F,N_S235F,N_D3L,N_G204R,N_R203K)	GRY		2021-06-02
SRR14421537	positive	0	29886	9706	30	0.0031	3	0.0003	27	0.0028	Gap of 13 nucleotides when compared to the reference sequence.	Info	hCoV19/Wuhan/WIV04/2019	(NSP2_R544I,Spike_V367G,NS3_S60C)	(NSP2_T85I,NSP3_A861S,NSP4_K399E,NSP4_L438P,NSP4_A446V,NSP4_T204I,NSP6_F108del,NSP6_V278I,NSP6_G107del,NSP6_S106del,NSP9_P71L,NSP12_P323L,Spike_T859N,Spike_D80G,Spike_D614G,Spike_L452R,Spike_T478I,Spike_Y144del,Spike_F157S,Spike_D950H,NS3_P42L,NS3_Q57H,NS3_P104L,NS8_T11I,NS8_A51S,N_T205I,N_M234I)	GH		2021-06-02
SRR14761595	positive	0.009	29912	9600	30	0.0031	3	0.0003	27	0.0028	Insertion of 9 nucleotides when compared to the reference sequence.	Info	hCoV19/Wuhan/WIV04/2019	(NSP10_G125S,NSP16_N196S,Spike_N978S)	(NSP1_H110Y,NSP2_T85I,NSP3_R1297I,NSP3_D821N,NSP5_T304I,NSP7_S25L,NSP12_P323L,NSP13_P77L,NSP13_S350L,NSP13_P300S,NSP15_A171V,Spike_P681R,Spike_A262S,Spike_D614G,Spike_Q613H,Spike_L452R,Spike_H49Y,Spike_N501Y,Spike_Q1201H,Spike_D796Y,NS3_T32I,NS3_P240L,NS3_Q57H,NS3_T34M,N_G215V,N_T247I,N_T165I)	GH		2021-06-02
SRR14581069	positive	0.0932	29846	8754	30	0.0034	2	0.0002	28	0.0032	Long stretches of NNNs (9.32% of overall sequence). NS8_Q27stop results in 78.5% truncation of the protein sequence. Gap of 19 nucleotides when compared to the reference sequence.	Alert	hCoV19/Wuhan/WIV04/2019	(NSP3_H249Q,NSP13_I151T)	(NSP3_T183I,NSP3_A890D,NSP4_F17L,NSP6_F108del,NSP6_G107del,NSP6_S106del,NSP12_P323L,NSP13_K460R,NSP14_S171G,Spike_A570D,Spike_S982A,Spike_P681H,Spike_D614G,Spike_T716I,Spike_Y144del,Spike_N501Y,Spike_D1118H,Spike_V70del,Spike_H69del,NS3_L15F,M_G89S,NS8_R52I,NS8_Q27stop,NS8_Y73C,N_S235F,N_D3L,N_G204R,N_R203K)	GRY		2021-06-02
SRR14606311	positive	0	29884	9704	30	0.0031	2	0.0002	28	0.0029	NS7a_Q62stop results in 49.6% truncation of the protein sequence. NS8_Q27stop results in 78.5% truncation of the protein sequence. Gap of 19 nucleotides when compared to the reference sequence.	Info	hCoV19/Wuhan/WIV04/2019	(NSP2_S591G,NSP16_G77E)	(NSP2_L550F,NSP3_T183I,NSP3_A890D,NSP3_I1412T,NSP6_F108del,NSP6_G107del,NSP6_S106del,NSP12_P323L,Spike_A570D,Spike_S982A,Spike_P681H,Spike_D614G,Spike_T716I,Spike_Y144del,Spike_N501Y,Spike_S155R,Spike_D1118H,Spike_V70del,Spike_H69del,NS7a_S81L,NS7a_Q62stop,NS8_R52I,NS8_Q27stop,NS8_Y73C,N_S235F,N_D3L,N_G204R,N_R203K)	GRY		2021-06-02
SRR14421548	positive	0	29884	9704	30	0.0031	1	0.0001	29	0.003	NS8_K68stop results in 44.6% truncation of the protein sequence. NS8_Q27stop results in 78.5% truncation of the protein sequence. Gap of 19 nucleotides when compared to the reference sequence.	Info	hCoV19/Wuhan/WIV04/2019	(NSP4_R186C)	(NSP3_T183I,NSP3_A890D,NSP3_I1412T,NSP5_A94V,NSP6_F108del,NSP6_G107del,NSP6_L260F,NSP6_S106del,NSP12_P323L,Spike_A570D,Spike_S982A,Spike_P681H,Spike_D614G,Spike_T716I,Spike_Y144del,Spike_N501Y,Spike_D1118H,Spike_V70del,Spike_H69del,NS3_W131C,NS7a_Y97H,NS8_R52I,NS8_K68stop,NS8_Q27stop,NS8_Y73C,N_S235F,N_D3L,N_G204R,N_R203K)	GRY		2021-06-02
SRR14581047	positive	0	29836	9704	30	0.0031	1	0.0001	29	0.003	NS8_K68stop results in 44.6% truncation of the protein sequence. NS8_Q27stop results in 78.5% truncation of the protein sequence. Gap of 19 nucleotides when compared to the reference sequence.	Info	hCoV19/Wuhan/WIV04/2019	(NSP15_N29T)	(NSP3_T183I,NSP3_M1441I,NSP3_A890D,NSP3_I1412T,NSP6_F108del,NSP6_G107del,NSP6_S106del,NSP12_P227L,NSP12_P323L,NSP13_A509V,Spike_A570D,Spike_S982A,Spike_P681H,Spike_D614G,Spike_T716I,Spike_Y144del,Spike_N501Y,Spike_D1118H,Spike_V70del,Spike_H69del,NS8_R52I,NS8_K68stop,NS8_Q27stop,NS8_Y73C,N_S235F,N_D3L,N_G204R,N_R203K,N_T148I)	GRY		2021-06-02
SRR14606300	positive	0	29883	9704	30	0.0031	1	0.0001	29	0.003	NS7a_Q62stop results in 49.6% truncation of the protein sequence. NS8_Q27stop results in 78.5% truncation of the protein sequence. Gap of 19 nucleotides when compared to the reference sequence.	Info	hCoV19/Wuhan/WIV04/2019	(NSP14_D291H)	(NSP3_T183I,NSP3_A890D,NSP3_I1412T,NSP4_F17L,NSP6_F108del,NSP6_G107del,NSP6_S106del,NSP12_P323L,NSP13_K460R,Spike_A570D,Spike_S982A,Spike_P681H,Spike_D614G,Spike_T716I,Spike_Y144del,Spike_N501Y,Spike_D1118H,Spike_V70del,Spike_H69del,NS3_L15F,NS7a_Q62stop,NS7a_G38E,NS8_R52I,NS8_Q27stop,NS8_Y73C,N_S235F,N_D3L,N_G204R,N_R203K)	GRY		2021-06-02
SRR14606301	positive	0.0044	29882	9704	30	0.0031	1	0.0001	29	0.003	NS7a_Q62stop results in 49.6% truncation of the protein sequence. NS8_Q27stop results in 78.5% truncation of the protein sequence. Gap of 19 nucleotides when compared to the reference sequence.	Info	hCoV19/Wuhan/WIV04/2019	(NSP14_D291H)	(NSP3_T183I,NSP3_A890D,NSP3_I1412T,NSP4_F17L,NSP6_F108del,NSP6_G107del,NSP6_S106del,NSP12_P323L,NSP13_K460R,Spike_A570D,Spike_S982A,Spike_P681H,Spike_D614G,Spike_T716I,Spike_Y144del,Spike_N501Y,Spike_D1118H,Spike_V70del,Spike_H69del,NS3_L15F,NS7a_Q62stop,NS7a_G38E,NS8_R52I,NS8_Q27stop,NS8_Y73C,N_S235F,N_D3L,N_G204R,N_R203K)	GRY		2021-06-02
SRR14712676	positive	0.0251	29848	9506	30	0.0032	1	0.0001	29	0.0031	Stretches of NNNs (2.51% of overall sequence). NS8_Q27stop results in 78.5% truncation of the protein sequence. Gap of 19 nucleotides when compared to the reference sequence.	Warning	hCoV19/Wuhan/WIV04/2019	(Spike_E780G)	(NSP3_T183I,NSP3_A386T,NSP3_A890D,NSP3_E405A,NSP3_I1412T,NSP6_F108del,NSP6_G107del,NSP6_S106del,NSP8_T17N,NSP12_P323L,NSP13_A505V,Spike_A570D,Spike_S982A,Spike_P681H,Spike_D614G,Spike_T716I,Spike_Y144del,Spike_N501Y,Spike_D1118H,Spike_L5F,Spike_V70del,Spike_H69del,NS8_R52I,NS8_Q27stop,NS8_Y73C,N_S235F,N_D3L,N_G204R,N_R203K)	GRY		2021-06-02
SRR14712766	positive	0	29878	9704	30	0.0031	1	0.0001	29	0.003	NS8_K68stop results in 44.6% truncation of the protein sequence. NS8_Q27stop results in 78.5% truncation of the protein sequence. Gap of 19 nucleotides when compared to the reference sequence.	Info	hCoV19/Wuhan/WIV04/2019	(NSP3_A1736S)	(NSP3_T183I,NSP3_A890D,NSP3_I1412T,NSP6_F108del,NSP6_G107del,NSP6_S106del,NSP12_P227L,NSP12_P323L,NSP14_P451S,Spike_A570D,Spike_S982A,Spike_P681H,Spike_D614G,Spike_T716I,Spike_Y144del,Spike_N501Y,Spike_D1118H,Spike_V70del,Spike_H69del,NS3_P267S,NS8_R52I,NS8_K68stop,NS8_Q27stop,NS8_Y73C,N_S235F,N_S193T,N_D3L,N_G204R,N_R203K)	GRY		2021-06-02
SRR14738808	positive	0	29879	9704	30	0.0031	1	0.0001	29	0.003	NS8_Q27stop results in 78.5% truncation of the protein sequence. Gap of 19 nucleotides when compared to the reference sequence.	Info	hCoV19/Wuhan/WIV04/2019	(N_P199T)	(NSP3_T183I,NSP3_A890D,NSP3_I1412T,NSP6_F108del,NSP6_G107del,NSP6_S106del,NSP8_Q24R,NSP12_P323L,NSP13_K460R,NSP14_V236F,NSP16_K160R,Spike_A570D,Spike_S982A,Spike_P681H,Spike_D614G,Spike_T716I,Spike_Y144del,Spike_K1191N,Spike_N501Y,Spike_D1118H,Spike_V70del,Spike_H69del,NS8_R52I,NS8_Q27stop,NS8_Y73C,N_S235F,N_D3L,N_G204R,N_R203K)	GRY		2021-06-02
SRR14738820	positive	0.1435	29815	7844	30	0.0038	1	0.0001	29	0.0037	Long stretches of NNNs (14.35% of overall sequence). Gap of 1 nucleotide(s) found at refpos 3879 (FRAMESHIFT). NS8_E106stop results in 13.2% truncation of the protein sequence. Gap of 50 nucleotides when compared to the reference sequence.	Alert	hCoV19/Wuhan/WIV04/2019	(NSP3_V613I)	(NSP2_T85I,NSP3_Y607del,NSP3_S609del,NSP3_T612del,NSP3_T608del,NSP3_F604del,NSP3_K610del,NSP3_T611del,NSP3_R603del,NSP3_Y605del,NSP3_F606del,NSP3_L623del,NSP3_N624del,NSP3_D622del,NSP4_L438P,NSP6_F108del,NSP6_G107del,NSP6_S106del,NSP12_P323L,Spike_D614G,Spike_T95I,Spike_A701V,Spike_E484K,Spike_D253G,NS3_P42L,NS3_Q57H,NS8_T11I,NS8_E106stop,N_Q289H)	GH		2021-06-02
SRR14738877	positive	0.0005	29884	9704	30	0.0031	1	0.0001	29	0.003	NS8_Q27stop results in 78.5% truncation of the protein sequence. Gap of 19 nucleotides when compared to the reference sequence.	Info	hCoV19/Wuhan/WIV04/2019	(NSP12_N64S)	(NSP3_T183I,NSP3_A890D,NSP3_I1412T,NSP6_F108del,NSP6_G107del,NSP6_S106del,NSP7_M62I,NSP12_P323L,NSP13_K460R,Spike_A570D,Spike_S982A,Spike_P681H,Spike_S254F,Spike_D614G,Spike_T716I,Spike_Y144del,Spike_N501Y,Spike_D1118H,Spike_V70del,Spike_H69del,NS3_V225F,NS3_G224C,NS8_R52I,NS8_Q27stop,NS8_Y73C,N_S235F,N_D3L,N_G204R,N_R203K)	GRY		2021-06-02
SRR14581114	positive	0.065	29826	8369	30	0.0036	1	0.0001	29	0.0035	Long stretches of NNNs (6.50% of overall sequence). NS8_Q27stop results in 78.5% truncation of the protein sequence. Gap of 19 nucleotides when compared to the reference sequence.	Alert	hCoV19/Wuhan/WIV04/2019	(Spike_Q218R)	(NSP1_R24C,NSP3_A1502V,NSP3_A890D,NSP3_H920Y,NSP3_I1412T,NSP6_F108del,NSP6_G107del,NSP6_S106del,NSP8_Q24R,NSP12_P323L,NSP13_K460R,NSP14_P327S,Spike_A570D,Spike_P681R,Spike_S982A,Spike_D614G,Spike_T716I,Spike_Y144del,Spike_N501Y,Spike_D1118H,Spike_V70del,Spike_H69del,NS8_R52I,NS8_Q27stop,NS8_Y73C,N_S235F,N_D3L,N_G204R,N_R203K)	GRY		2021-06-02
SRR14761525	positive	0.0402	29849	9216	30	0.0033	1	0.0001	29	0.0031	Stretches of NNNs (4.02% of overall sequence). Gap of 1 nucleotide(s) found at refpos 12876 (FRAMESHIFT). Insertion of 1 nucleotide(s) found at refpos 20091 (FRAMESHIFT). NS8_Q27stop results in 78.5% truncation of the protein sequence. Gap of 20 nucleotides when compared to the reference sequence.	Warning	hCoV19/Wuhan/WIV04/2019	(NSP5_S158F)	(NSP2_A419V,NSP3_T183I,NSP3_A890D,NSP3_I1412T,NSP6_F108del,NSP6_G107del,NSP6_S106del,NSP8_Q24R,NSP12_P323L,NSP13_K460R,NSP15_D219Y,Spike_A570D,Spike_S982A,Spike_P681H,Spike_D614G,Spike_T716I,Spike_Y144del,Spike_N501Y,Spike_D1118H,Spike_V70del,Spike_H69del,NS3_S166L,NS8_R52I,NS8_Q27stop,NS8_Y73C,N_S235F,N_D3L,N_G204R,N_R203K)	GRY		2021-06-02
SRR13990135	positive	0.0146	29854	9628	30	0.0031	0	0	30	0.0031	Stretches of NNNs (1.46% of overall sequence). NS8_Q27stop results in 78.5% truncation of the protein sequence. Gap of 19 nucleotides when compared to the reference sequence.	Warning	hCoV19/Wuhan/WIV04/2019		(NSP3_T183I,NSP3_A890D,NSP3_I1412T,NSP3_Q172L,NSP4_F17L,NSP6_F108del,NSP6_G107del,NSP6_S106del,NSP12_P323L,NSP12_I536T,NSP13_K460R,Spike_A570D,Spike_S982A,Spike_P681H,Spike_D614G,Spike_T716I,Spike_Y144del,Spike_N501Y,Spike_D1118H,Spike_V70del,Spike_H69del,NS3_L15F,NS3_S74P,NS8_R52I,NS8_Q27stop,NS8_Y73C,N_S235F,N_D3L,N_G204R,N_R203K)	GRY		2021-06-02
SRR14421491	positive	0.019	29853	9506	30	0.0032	0	0	30	0.0032	Stretches of NNNs (1.90% of overall sequence). NS8_Q27stop results in 78.5% truncation of the protein sequence. Gap of 19 nucleotides when compared to the reference sequence.	Warning	hCoV19/Wuhan/WIV04/2019		(NSP2_L550F,NSP3_T183I,NSP3_A890D,NSP3_I1412T,NSP6_F108del,NSP6_G107del,NSP6_S106del,NSP12_P323L,NSP14_E204D,Spike_A570D,Spike_S982A,Spike_P681H,Spike_D614G,Spike_S98F,Spike_T716I,Spike_Y144del,Spike_N501Y,Spike_D138H,Spike_D1118H,Spike_V70del,Spike_H69del,NS7a_A13S,NS8_R52I,NS8_S54L,NS8_Q27stop,NS8_Y73C,N_S235F,N_D3L,N_G204R,N_R203K)	GRY		2021-06-02
SRR14421509	positive	0	29884	9704	30	0.0031	0	0	30	0.0031	NS8_K68stop results in 44.6% truncation of the protein sequence. NS8_Q27stop results in 78.5% truncation of the protein sequence. Gap of 19 nucleotides when compared to the reference sequence.	Info	hCoV19/Wuhan/WIV04/2019		(NSP3_T183I,NSP3_A890D,NSP3_I1412T,NSP3_A465V,NSP6_F108del,NSP6_G107del,NSP6_V114I,NSP6_S106del,NSP12_P227L,NSP12_P323L,NSP13_S166L,NSP14_P451S,Spike_A570D,Spike_S982A,Spike_P681H,Spike_D614G,Spike_T716I,Spike_Y144del,Spike_N501Y,Spike_D1118H,Spike_V70del,Spike_H69del,NS8_R52I,NS8_K68stop,NS8_Q27stop,NS8_Y73C,N_S235F,N_D3L,N_G204R,N_R203K)	GRY		2021-06-02
SRR14421510	positive	0	29883	9704	30	0.0031	0	0	30	0.0031	NS8_K68stop results in 44.6% truncation of the protein sequence. NS8_Q27stop results in 78.5% truncation of the protein sequence. Gap of 19 nucleotides when compared to the reference sequence.	Info	hCoV19/Wuhan/WIV04/2019		(NSP3_T183I,NSP3_A890D,NSP3_I1412T,NSP3_A465V,NSP6_F108del,NSP6_G107del,NSP6_V114I,NSP6_S106del,NSP12_P227L,NSP12_P323L,NSP13_S166L,NSP14_P451S,Spike_A570D,Spike_S982A,Spike_P681H,Spike_D614G,Spike_T716I,Spike_Y144del,Spike_N501Y,Spike_D1118H,Spike_V70del,Spike_H69del,NS8_R52I,NS8_K68stop,NS8_Q27stop,NS8_Y73C,N_S235F,N_D3L,N_G204R,N_R203K)	GRY		2021-06-02
SRR14421512	positive	0	29884	9704	30	0.0031	0	0	30	0.0031	NS8_K68stop results in 44.6% truncation of the protein sequence. NS8_Q27stop results in 78.5% truncation of the protein sequence. Gap of 19 nucleotides when compared to the reference sequence.	Info	hCoV19/Wuhan/WIV04/2019		(NSP3_T183I,NSP3_A890D,NSP3_I1412T,NSP3_A465V,NSP6_F108del,NSP6_G107del,NSP6_V114I,NSP6_S106del,NSP12_P227L,NSP12_P323L,NSP13_S166L,NSP14_P451S,Spike_A570D,Spike_S982A,Spike_P681H,Spike_D614G,Spike_T716I,Spike_Y144del,Spike_N501Y,Spike_D1118H,Spike_V70del,Spike_H69del,NS8_R52I,NS8_K68stop,NS8_Q27stop,NS8_Y73C,N_S235F,N_D3L,N_G204R,N_R203K)	GRY		2021-06-02
SRR14421517	positive	0.0065	29880	9704	30	0.0031	0	0	30	0.0031	NS8_K68stop results in 44.6% truncation of the protein sequence. NS8_Q27stop results in 78.5% truncation of the protein sequence. Gap of 19 nucleotides when compared to the reference sequence.	Info	hCoV19/Wuhan/WIV04/2019		(NSP3_T183I,NSP3_A890D,NSP3_I1412T,NSP3_A465V,NSP6_F108del,NSP6_G107del,NSP6_V114I,NSP6_S106del,NSP12_P227L,NSP12_P323L,NSP13_S166L,Spike_A570D,Spike_S982A,Spike_P681H,Spike_D614G,Spike_T716I,Spike_D178Y,Spike_Y144del,Spike_N501Y,Spike_D1118H,Spike_V70del,Spike_H69del,NS8_R52I,NS8_K68stop,NS8_Q27stop,NS8_Y73C,N_S235F,N_D3L,N_G204R,N_R203K)	GRY		2021-06-02
SRR14421532	positive	0.0095	29875	9592	30	0.0031	0	0	30	0.0031	NS8_K68stop results in 44.6% truncation of the protein sequence. NS8_Q27stop results in 78.5% truncation of the protein sequence. Gap of 19 nucleotides when compared to the reference sequence.	Info	hCoV19/Wuhan/WIV04/2019		(NSP3_T183I,NSP3_A890D,NSP3_I1412T,NSP4_D217G,NSP6_F108del,NSP6_G107del,NSP6_V114I,NSP6_S106del,NSP12_P227L,NSP12_P323L,NSP13_S166L,Spike_A570D,Spike_S982A,Spike_P681H,Spike_D614G,Spike_T716I,Spike_Y144del,Spike_P25S,Spike_N501Y,Spike_D1118H,Spike_V70del,Spike_H69del,NS8_R52I,NS8_K68stop,NS8_Q27stop,NS8_Y73C,N_S235F,N_D3L,N_G204R,N_R203K)	GRY		2021-06-02
SRR14421534	positive	0.0005	29884	9704	30	0.0031	0	0	30	0.0031	NS7a_Q62stop results in 49.6% truncation of the protein sequence. NS8_Q27stop results in 78.5% truncation of the protein sequence. Gap of 19 nucleotides when compared to the reference sequence.	Info	hCoV19/Wuhan/WIV04/2019		(NSP2_L550F,NSP3_T183I,NSP3_A890D,NSP3_I1412T,NSP5_L75F,NSP6_F108del,NSP6_G107del,NSP6_S106del,NSP12_P323L,NSP15_V172L,Spike_A570D,Spike_S982A,Spike_P681H,Spike_D614G,Spike_T716I,Spike_Y144del,Spike_N501Y,Spike_S155R,Spike_D1118H,Spike_V70del,Spike_H69del,NS7a_S81L,NS7a_Q62stop,NS8_R52I,NS8_Q27stop,NS8_Y73C,N_S235F,N_D3L,N_G204R,N_R203K)	GRY		2021-06-02
SRR14421563	positive	0	29881	9704	30	0.0031	0	0	30	0.0031	NS8_K68stop results in 44.6% truncation of the protein sequence. NS8_Q27stop results in 78.5% truncation of the protein sequence. Gap of 19 nucleotides when compared to the reference sequence.	Info	hCoV19/Wuhan/WIV04/2019		(NSP3_T183I,NSP3_A890D,NSP3_I1412T,NSP6_F108del,NSP6_G107del,NSP6_S106del,NSP12_P227L,NSP12_P323L,NSP13_S166L,NSP14_P451S,Spike_A570D,Spike_S982A,Spike_P681H,Spike_D614G,Spike_M153T,Spike_T716I,Spike_Y144del,Spike_N501Y,Spike_D1118H,Spike_V70del,Spike_H69del,NS7b_T40I,NS8_R52I,NS8_K68stop,NS8_Q27stop,NS8_Y73C,N_S235F,N_D3L,N_G204R,N_R203K)	GRY		2021-06-02
SRR14421564	positive	0	29882	9704	30	0.0031	0	0	30	0.0031	NS8_K68stop results in 44.6% truncation of the protein sequence. NS8_Q27stop results in 78.5% truncation of the protein sequence. Gap of 19 nucleotides when compared to the reference sequence.	Info	hCoV19/Wuhan/WIV04/2019		(NSP3_T183I,NSP3_M1441I,NSP3_A890D,NSP3_I1412T,NSP6_F108del,NSP6_G107del,NSP6_S106del,NSP12_P227L,NSP12_P323L,NSP13_A509V,Spike_A570D,Spike_S982A,Spike_P681H,Spike_D614G,Spike_T716I,Spike_Y144del,Spike_N501Y,Spike_D1118H,Spike_V70del,Spike_H69del,NS3_G172C,NS8_S69L,NS8_R52I,NS8_K68stop,NS8_Q27stop,NS8_Y73C,N_S235F,N_D3L,N_G204R,N_R203K)	GRY		2021-06-02
SRR14581034	positive	0	29884	9704	30	0.0031	0	0	30	0.0031	NS8_K68stop results in 44.6% truncation of the protein sequence. NS8_Q27stop results in 78.5% truncation of the protein sequence. Gap of 19 nucleotides when compared to the reference sequence.	Info	hCoV19/Wuhan/WIV04/2019		(NSP2_D40N,NSP3_T183I,NSP3_M1441I,NSP3_A890D,NSP3_I1412T,NSP6_F108del,NSP6_G107del,NSP6_S106del,NSP12_P227L,NSP12_P323L,NSP13_A509V,NSP13_A505V,Spike_A570D,Spike_S982A,Spike_P681H,Spike_D614G,Spike_T716I,Spike_Y144del,Spike_N501Y,Spike_D1118H,Spike_V70del,Spike_H69del,NS8_R52I,NS8_K68stop,NS8_Q27stop,NS8_Y73C,N_S235F,N_D3L,N_G204R,N_R203K)	GRY		2021-06-02
SRR14581051	positive	0	29883	9704	30	0.0031	0	0	30	0.0031	NS8_Q27stop results in 78.5% truncation of the protein sequence. Gap of 19 nucleotides when compared to the reference sequence.	Info	hCoV19/Wuhan/WIV04/2019		(NSP3_T183I,NSP3_A890D,NSP3_I1412T,NSP4_F17L,NSP6_F108del,NSP6_G107del,NSP6_S106del,NSP12_P323L,NSP13_K460R,NSP14_S171G,Spike_A570D,Spike_S982A,Spike_P681H,Spike_D614G,Spike_T716I,Spike_N501Y,Spike_D1118H,Spike_V70del,Spike_H146del,Spike_H69del,NS3_L15F,M_G89S,NS8_R52I,NS8_Q27stop,NS8_Y73C,N_S235F,N_D3L,N_A398V,N_G204R,N_R203K)	GRY		2021-06-02
SRR14581052	positive	0	29883	9704	30	0.0031	0	0	30	0.0031	NS8_Q27stop results in 78.5% truncation of the protein sequence. Gap of 19 nucleotides when compared to the reference sequence.	Info	hCoV19/Wuhan/WIV04/2019		(NSP1_G105S,NSP2_S36F,NSP3_T183I,NSP3_A890D,NSP3_I1412T,NSP6_F108del,NSP6_G107del,NSP6_S106del,NSP7_S25L,NSP12_P227L,NSP12_P323L,NSP14_P451S,Spike_A570D,Spike_S982A,Spike_P681H,Spike_D614G,Spike_T716I,Spike_Y144del,Spike_N501Y,Spike_D1118H,Spike_V70del,Spike_H69del,NS8_R52I,NS8_Q27stop,NS8_Y73C,N_S235F,N_D3L,N_G204R,N_Q28H,N_R203K)	GRY		2021-06-02
SRR14581061	positive	0.0501	29880	9473	30	0.0032	0	0	30	0.0032	Long stretches of NNNs (5.01% of overall sequence). NS8_Q27stop results in 78.5% truncation of the protein sequence. Gap of 19 nucleotides when compared to the reference sequence.	Alert	hCoV19/Wuhan/WIV04/2019		(NSP2_K489N,NSP3_T183I,NSP3_A890D,NSP3_I1412T,NSP3_A465V,NSP6_F108del,NSP6_G107del,NSP6_V114I,NSP6_S106del,NSP12_P227L,NSP12_P323L,NSP13_S166L,Spike_A570D,Spike_S982A,Spike_P681H,Spike_D614G,Spike_T716I,Spike_D178Y,Spike_Y144del,Spike_N501Y,Spike_D1118H,Spike_V70del,Spike_H69del,NS8_R52I,NS8_Q27stop,NS8_Y73C,N_S235F,N_D3L,N_G204R,N_R203K)	GRY		2021-06-02
SRR14581078	positive	0.0811	29846	8514	30	0.0035	0	0	30	0.0035	Long stretches of NNNs (8.11% of overall sequence). NS8_Q27stop results in 78.5% truncation of the protein sequence. Gap of 19 nucleotides when compared to the reference sequence.	Alert	hCoV19/Wuhan/WIV04/2019		(NSP2_K489N,NSP3_T183I,NSP3_A890D,NSP3_A465V,NSP6_F108del,NSP6_N156D,NSP6_G107del,NSP6_V114I,NSP6_S106del,NSP12_P227L,NSP12_P323L,NSP13_S166L,Spike_A570D,Spike_S982A,Spike_P681H,Spike_D614G,Spike_T716I,Spike_D178Y,Spike_Y144del,Spike_N501Y,Spike_D1118H,Spike_V70del,Spike_H69del,NS8_R52I,NS8_Q27stop,NS8_Y73C,N_S235F,N_D3L,N_G204R,N_R203K)	GRY		2021-06-02
SRR14606313	positive	0.0257	29850	9533	30	0.0031	0	0	30	0.0031	Stretches of NNNs (2.57% of overall sequence). NS8_K68stop results in 44.6% truncation of the protein sequence. NS8_Q27stop results in 78.5% truncation of the protein sequence. Gap of 19 nucleotides when compared to the reference sequence.	Warning	hCoV19/Wuhan/WIV04/2019		(NSP2_L400F,NSP2_I100L,NSP3_Y246C,NSP3_T183I,NSP3_A890D,NSP3_I1412T,NSP6_F108del,NSP6_G107del,NSP6_S106del,NSP12_P323L,NSP13_L581F,Spike_A570D,Spike_S982A,Spike_P681H,Spike_D614G,Spike_T716I,Spike_Y144del,Spike_N501Y,Spike_D1118H,Spike_V70del,Spike_H69del,NS3_W131C,NS8_R52I,NS8_K68stop,NS8_Q27stop,NS8_Y73C,N_S235F,N_D3L,N_G204R,N_R203K)	GRY		2021-06-02
SRR14606317	positive	0	29864	9704	30	0.0031	0	0	30	0.0031	NS8_K68stop results in 44.6% truncation of the protein sequence. NS8_Q27stop results in 78.5% truncation of the protein sequence. Gap of 19 nucleotides when compared to the reference sequence.	Info	hCoV19/Wuhan/WIV04/2019		(NSP3_T183I,NSP3_M1441I,NSP3_A890D,NSP3_I1412T,NSP6_F108del,NSP6_G107del,NSP6_S106del,NSP12_P227L,NSP12_P323L,Spike_A570D,Spike_S982A,Spike_P681H,Spike_D614G,Spike_T716I,Spike_Y144del,Spike_N501Y,Spike_D1118H,Spike_L5F,Spike_V70del,Spike_H69del,NS3_T270I,NS8_R52I,NS8_K68stop,NS8_Q27stop,NS8_Y73C,NS8_C61F,N_S235F,N_D3L,N_G204R,N_R203K)	GRY		2021-06-02
SRR14712656	positive	0.02	29872	9548	30	0.0031	0	0	30	0.0031	Stretches of NNNs (2.00% of overall sequence). NS8_K68stop results in 44.6% truncation of the protein sequence. NS8_Q27stop results in 78.5% truncation of the protein sequence. Gap of 19 nucleotides when compared to the reference sequence.	Warning	hCoV19/Wuhan/WIV04/2019		(NSP3_T183I,NSP3_A890D,NSP3_I1412T,NSP3_V1936L,NSP6_F108del,NSP6_G107del,NSP6_S106del,NSP12_P227L,NSP12_P323L,Spike_A570D,Spike_S982A,Spike_P681H,Spike_D614G,Spike_T716I,Spike_Y144del,Spike_N501Y,Spike_D1118H,Spike_V70del,Spike_T1238I,Spike_H69del,M_V10A,NS8_R52I,NS8_K68stop,NS8_Q27stop,NS8_Y73C,N_S235F,N_M210I,N_D3L,N_G204R,N_R203K)	GRY		2021-06-02
SRR14712731	positive	0.0536	29846	8991	30	0.0033	0	0	30	0.0033	Long stretches of NNNs (5.36% of overall sequence). NS8_Q27stop results in 78.5% truncation of the protein sequence. Gap of 19 nucleotides when compared to the reference sequence.	Alert	hCoV19/Wuhan/WIV04/2019		(NSP2_K489N,NSP3_T183I,NSP3_A890D,NSP3_I1412T,NSP3_A465V,NSP6_F108del,NSP6_G107del,NSP6_V114I,NSP6_S106del,NSP12_P227L,NSP12_P323L,NSP13_S166L,Spike_A570D,Spike_S982A,Spike_P681H,Spike_D614G,Spike_T716I,Spike_D178Y,Spike_Y144del,Spike_N501Y,Spike_D1118H,Spike_V70del,Spike_H69del,NS8_R52I,NS8_Q27stop,NS8_Y73C,N_S235F,N_D3L,N_G204R,N_R203K)	GRY		2021-06-02
SRR14712754	positive	0.0178	29823	9508	30	0.0032	0	0	30	0.0032	Stretches of NNNs (1.78% of overall sequence). Gap of 13 nucleotides when compared to the reference sequence.	Warning	hCoV19/Wuhan/WIV04/2019		(NSP2_T85I,NSP3_A861S,NSP3_G773R,NSP4_K399E,NSP4_L438P,NSP4_A446V,NSP6_F108del,NSP6_V278I,NSP6_G107del,NSP6_S106del,NSP12_P323L,Spike_T859N,Spike_D80G,Spike_D614G,Spike_L452R,Spike_Y144del,Spike_F157S,Spike_D950H,Spike_S155R,Spike_L5F,Spike_T573I,NS3_P42L,NS3_Q57H,NS3_P104L,NS6_T21I,NS8_T11I,NS8_A51S,N_P168S,N_T205I,N_M234I)	GH		2021-06-02
SRR14712768	positive	0	29884	9704	30	0.0031	0	0	30	0.0031	NS8_K68stop results in 44.6% truncation of the protein sequence. NS8_Q27stop results in 78.5% truncation of the protein sequence. Gap of 19 nucleotides when compared to the reference sequence.	Info	hCoV19/Wuhan/WIV04/2019		(NSP3_T183I,NSP3_M1441I,NSP3_E177D,NSP3_A890D,NSP3_I1412T,NSP6_F108del,NSP6_G107del,NSP6_S106del,NSP12_P227L,NSP12_P323L,NSP13_A509V,Spike_A570D,Spike_S982A,Spike_P681H,Spike_D614G,Spike_T716I,Spike_Y144del,Spike_N501Y,Spike_D1118H,Spike_V70del,Spike_H69del,NS8_R52I,NS8_K68stop,NS8_Q27stop,NS8_Y73C,NS8_S103L,N_S235F,N_D3L,N_G204R,N_R203K)	GRY		2021-06-02
SRR14723681	positive	0.0078	29849	9704	30	0.0031	0	0	30	0.0031	NS8_K68stop results in 44.6% truncation of the protein sequence. NS8_Q27stop results in 78.5% truncation of the protein sequence. Gap of 19 nucleotides when compared to the reference sequence.	Info	hCoV19/Wuhan/WIV04/2019		(NSP3_T183I,NSP3_A890D,NSP3_I1412T,NSP4_A380V,NSP6_F108del,NSP6_G107del,NSP6_S106del,NSP12_P323L,NSP14_G44S,Spike_A570D,Spike_S494P,Spike_S982A,Spike_P681H,Spike_D614G,Spike_T716I,Spike_G1219V,Spike_Y144del,Spike_N501Y,Spike_D1118H,Spike_V70del,Spike_H69del,NS3_A54V,NS8_R52I,NS8_K68stop,NS8_Q27stop,NS8_Y73C,N_S235F,N_D3L,N_G204R,N_R203K)	GRY		2021-06-02
SRR14723684	positive	0.0129	29823	9616	30	0.0031	0	0	30	0.0031	Stretches of NNNs (1.29% of overall sequence). NS8_Q27stop results in 78.5% truncation of the protein sequence. Gap of 65 nucleotides when compared to the reference sequence.	Warning	hCoV19/Wuhan/WIV04/2019		(NSP2_A510V,NSP3_T183I,NSP3_T424N,NSP3_A890D,NSP3_I1412T,NSP4_F17L,NSP6_F108del,NSP6_G107del,NSP6_S106del,NSP12_P323L,NSP12_K160N,NSP13_K460R,Spike_A570D,Spike_S982A,Spike_P681H,Spike_D614G,Spike_T716I,Spike_Y144del,Spike_N501Y,Spike_D1118H,Spike_V70del,Spike_H69del,NS3_L15F,NS8_R52I,NS8_Q27stop,NS8_Y73C,N_S235F,N_D3L,N_G204R,N_R203K)	GRY		2021-06-02
SRR14723700	positive	0	29872	9704	30	0.0031	0	0	30	0.0031	NS7a_Q62stop results in 49.6% truncation of the protein sequence. NS8_Q27stop results in 78.5% truncation of the protein sequence. Gap of 19 nucleotides when compared to the reference sequence.	Info	hCoV19/Wuhan/WIV04/2019		(NSP3_T183I,NSP3_A890D,NSP3_I1412T,NSP3_R586C,NSP6_F108del,NSP6_G107del,NSP6_I168V,NSP6_S106del,NSP12_P323L,NSP13_P172S,Spike_A570D,Spike_S982A,Spike_P681H,Spike_D614G,Spike_T716I,Spike_Y144del,Spike_N501Y,Spike_D1118H,Spike_L5F,Spike_V70del,Spike_H69del,NS3_T151I,NS7a_Q62stop,NS8_R52I,NS8_Q27stop,NS8_Y73C,N_S235F,N_D3L,N_G204R,N_R203K)	GRY		2021-06-02
SRR14723717	positive	0	29850	9694	30	0.0031	0	0	30	0.0031	Gap of 2 nucleotide(s) found at refpos 27792 (FRAMESHIFT). NS8_Q27stop results in 78.5% truncation of the protein sequence. Gap of 21 nucleotides when compared to the reference sequence.	Warning	hCoV19/Wuhan/WIV04/2019		(NSP3_E95D,NSP3_T183I,NSP3_M1441I,NSP3_A890D,NSP3_I1412T,NSP6_F108del,NSP6_G107del,NSP6_S106del,NSP12_P227L,NSP12_P323L,Spike_A570D,Spike_S982A,Spike_P681H,Spike_D614G,Spike_T716I,Spike_Y144del,Spike_N501Y,Spike_D1118H,Spike_V70del,Spike_H69del,NS3_P240S,NS7b_F13A,NS7b_L11I,NS8_R52I,NS8_Q27stop,NS8_Y73C,N_S235F,N_D3L,N_G204R,N_R203K)	GRY		2021-06-02
SRR14738814	positive	0.0226	29849	9616	30	0.0031	0	0	30	0.0031	Stretches of NNNs (2.26% of overall sequence). NS8_Q27stop results in 78.5% truncation of the protein sequence. Gap of 19 nucleotides when compared to the reference sequence.	Warning	hCoV19/Wuhan/WIV04/2019		(NSP3_T183I,NSP3_A890D,NSP3_I1412T,NSP3_N1369S,NSP6_F108del,NSP6_G107del,NSP6_S106del,NSP12_P323L,NSP13_K460R,NSP14_G481S,Spike_A570D,Spike_S982A,Spike_P681H,Spike_P209L,Spike_D614G,Spike_T716I,Spike_Y144del,Spike_N501Y,Spike_D1118H,Spike_V70del,Spike_H69del,NS3_V225F,NS3_G224C,NS8_R52I,NS8_Q27stop,NS8_Y73C,N_S235F,N_D3L,N_G204R,N_R203K)	GRY		2021-06-02
SRR14738883	positive	0	29884	9704	30	0.0031	0	0	30	0.0031	NS7a_Q62stop results in 49.6% truncation of the protein sequence. NS8_Q27stop results in 78.5% truncation of the protein sequence. Gap of 19 nucleotides when compared to the reference sequence.	Info	hCoV19/Wuhan/WIV04/2019		(NSP3_T183I,NSP3_A890D,NSP3_I1412T,NSP3_R586C,NSP6_F108del,NSP6_G107del,NSP6_S106del,NSP12_P323L,NSP13_P172S,Spike_A570D,Spike_S982A,Spike_P681H,Spike_D614G,Spike_T716I,Spike_Y144del,Spike_N501Y,Spike_D1118H,Spike_L5F,Spike_V70del,Spike_H69del,NS3_T151I,NS7a_Q62stop,NS8_R52I,NS8_Q27stop,NS8_Y73C,N_S235F,N_D3L,N_Q229H,N_G204R,N_R203K)	GRY		2021-06-02
SRR14738903	positive	0	29882	9704	30	0.0031	0	0	30	0.0031	NS7a_Q62stop results in 49.6% truncation of the protein sequence. NS8_Q27stop results in 78.5% truncation of the protein sequence. Gap of 19 nucleotides when compared to the reference sequence.	Info	hCoV19/Wuhan/WIV04/2019		(NSP3_T183I,NSP3_A890D,NSP3_I1412T,NSP3_R586C,NSP6_F108del,NSP6_G107del,NSP6_I168V,NSP6_S106del,NSP12_P323L,NSP13_P172S,Spike_A570D,Spike_S982A,Spike_P681H,Spike_D614G,Spike_T716I,Spike_Y144del,Spike_N501Y,Spike_D1118H,Spike_L5F,Spike_V70del,Spike_H69del,NS3_T151I,NS7a_Q62stop,NS8_R52I,NS8_Q27stop,NS8_Y73C,N_S235F,N_D3L,N_G204R,N_R203K)	GRY		2021-06-02
SRR14761495	positive	0.0327	29847	9425	30	0.0032	0	0	30	0.0032	Stretches of NNNs (3.27% of overall sequence). NS8_Q27stop results in 78.5% truncation of the protein sequence. Gap of 19 nucleotides when compared to the reference sequence.	Warning	hCoV19/Wuhan/WIV04/2019		(NSP2_I100L,NSP3_T183I,NSP3_A890D,NSP3_I1412T,NSP6_F108del,NSP6_G107del,NSP6_S106del,NSP8_Q24R,NSP12_P323L,NSP13_K460R,NSP16_K160R,Spike_A570D,Spike_S982A,Spike_P681H,Spike_D614G,Spike_T716I,Spike_Y144del,Spike_K1191N,Spike_N501Y,Spike_D1118H,Spike_V70del,Spike_H69del,NS3_T175I,NS8_R52I,NS8_Q27stop,NS8_Y73C,N_S235F,N_D3L,N_G204R,N_R203K)	GRY		2021-06-02
SRR14761500	positive	0.0278	29849	9500	30	0.0032	0	0	30	0.0032	Stretches of NNNs (2.78% of overall sequence). NS8_Q27stop results in 78.5% truncation of the protein sequence. Gap of 19 nucleotides when compared to the reference sequence.	Warning	hCoV19/Wuhan/WIV04/2019		(NSP3_T183I,NSP3_A890D,NSP3_T734I,NSP3_I1412T,NSP3_V1936L,NSP6_F108del,NSP6_G107del,NSP6_S106del,NSP12_P227L,NSP12_P323L,Spike_A570D,Spike_S982A,Spike_P681H,Spike_D614G,Spike_T716I,Spike_Y144del,Spike_N501Y,Spike_D1118H,Spike_V70del,Spike_T1238I,Spike_H69del,M_V10A,NS8_R52I,NS8_Q27stop,NS8_Y73C,N_S235F,N_M210I,N_D3L,N_G204R,N_R203K)	GRY		2021-06-02
SRR14761527	positive	0.0001	29882	9704	30	0.0031	0	0	30	0.0031	NS8_K68stop results in 44.6% truncation of the protein sequence. NS8_Q27stop results in 78.5% truncation of the protein sequence. Gap of 19 nucleotides when compared to the reference sequence.	Info	hCoV19/Wuhan/WIV04/2019		(NSP3_T183I,NSP3_M1441I,NSP3_E177D,NSP3_A890D,NSP3_I1412T,NSP6_F108del,NSP6_G107del,NSP6_S106del,NSP12_P227L,NSP12_P323L,NSP13_A509V,Spike_A570D,Spike_S982A,Spike_P681H,Spike_D614G,Spike_T716I,Spike_Y144del,Spike_N501Y,Spike_D1118H,Spike_V70del,Spike_H69del,NS8_R52I,NS8_K68stop,NS8_Q27stop,NS8_Y73C,NS8_S103L,N_S235F,N_D3L,N_G204R,N_R203K)	GRY		2021-06-02
SRR14761530	positive	0.0005	29884	9704	30	0.0031	0	0	30	0.0031	NS8_Q27stop results in 78.5% truncation of the protein sequence. Gap of 19 nucleotides when compared to the reference sequence.	Info	hCoV19/Wuhan/WIV04/2019		(NSP3_T183I,NSP3_A890D,NSP3_I1412T,NSP4_A380V,NSP6_F108del,NSP6_G107del,NSP6_S106del,NSP12_P323L,NSP14_G44S,Spike_A570D,Spike_S494P,Spike_S982A,Spike_P681H,Spike_D614G,Spike_T716I,Spike_G1219V,Spike_Y144del,Spike_N501Y,Spike_D1118H,Spike_V70del,Spike_H69del,NS3_A54V,M_L17I,NS8_R52I,NS8_Q27stop,NS8_Y73C,N_S235F,N_D3L,N_G204R,N_R203K)	GRY		2021-06-02
SRR14761580	positive	0.0173	29849	9616	30	0.0031	0	0	30	0.0031	Stretches of NNNs (1.73% of overall sequence). NS8_Q27stop results in 78.5% truncation of the protein sequence. Gap of 19 nucleotides when compared to the reference sequence.	Warning	hCoV19/Wuhan/WIV04/2019		(NSP3_T183I,NSP3_A890D,NSP3_I1412T,NSP4_F17L,NSP6_F108del,NSP6_G107del,NSP6_S106del,NSP8_Q73K,NSP12_P323L,NSP13_K460R,Spike_A570D,Spike_S982A,Spike_P681H,Spike_D614G,Spike_T716I,Spike_Y144del,Spike_N501Y,Spike_D1118H,Spike_V70del,Spike_H69del,NS3_L15F,M_G89S,NS8_R52I,NS8_Q27stop,NS8_Y73C,N_S235F,N_D3L,N_A398V,N_G204R,N_R203K)	GRY		2021-06-02
SRR14581071	positive	0.0352	29853	9305	30	0.0032	0	0	30	0.0032	Stretches of NNNs (3.52% of overall sequence). NS8_Q27stop results in 78.5% truncation of the protein sequence. Gap of 19 nucleotides when compared to the reference sequence.	Warning	hCoV19/Wuhan/WIV04/2019		(NSP3_T183I,NSP3_A890D,NSP3_I1412T,NSP6_F108del,NSP6_G107del,NSP6_S106del,NSP8_Q24R,NSP10_T49I,NSP12_P323L,NSP13_K460R,NSP16_K160R,Spike_A570D,Spike_S982A,Spike_P681H,Spike_D614G,Spike_T716I,Spike_Y144del,Spike_K1191N,Spike_N501Y,Spike_D1118H,Spike_V70del,Spike_H69del,NS8_R52I,NS8_Q27stop,NS8_Y73C,N_S235F,N_R14L,N_D3L,N_G204R,N_R203K)	GRY		2021-06-02
SRR14606323	positive	0.0004	29883	9704	30	0.0031	0	0	30	0.0031	NS8_K68stop results in 44.6% truncation of the protein sequence. NS8_Q27stop results in 78.5% truncation of the protein sequence. Gap of 19 nucleotides when compared to the reference sequence.	Info	hCoV19/Wuhan/WIV04/2019		(NSP3_T183I,NSP3_A890D,NSP3_I1412T,NSP3_A465V,NSP6_F108del,NSP6_G107del,NSP6_V114I,NSP6_S106del,NSP12_P227L,NSP12_P323L,NSP13_S166L,NSP14_P451S,Spike_A570D,Spike_S982A,Spike_P681H,Spike_D614G,Spike_T716I,Spike_Y144del,Spike_N501Y,Spike_D1118H,Spike_V70del,Spike_H69del,NS8_R52I,NS8_K68stop,NS8_Q27stop,NS8_Y73C,N_S235F,N_D3L,N_G204R,N_R203K)	GRY		2021-06-02
SRR14606384	positive	0.0006	29882	9704	30	0.0031	0	0	30	0.0031	NS8_Q27stop results in 78.5% truncation of the protein sequence. Gap of 19 nucleotides when compared to the reference sequence.	Info	hCoV19/Wuhan/WIV04/2019		(NSP2_K489N,NSP3_T183I,NSP3_A890D,NSP3_I1412T,NSP3_A465V,NSP6_F108del,NSP6_G107del,NSP6_V114I,NSP6_S106del,NSP12_P227L,NSP12_P323L,NSP13_S166L,NSP14_P451S,Spike_A570D,Spike_S982A,Spike_P681H,Spike_D614G,Spike_T716I,Spike_D178Y,Spike_Y144del,Spike_N501Y,Spike_D1118H,Spike_V70del,Spike_H69del,NS8_R52I,NS8_Q27stop,NS8_Y73C,N_S235F,N_G204R,N_R203K)	GRY		2021-06-02
SRR14712728	positive	0.1486	29857	7804	29	0.0037	5	0.0006	24	0.0031	Long stretches of NNNs (14.86% of overall sequence). Gap of 1 nucleotide(s) found at refpos 2419 (FRAMESHIFT). Insertion of 1 nucleotide(s) found at refpos 22218 (FRAMESHIFT). NS8_Q27stop results in 78.5% truncation of the protein sequence. Gap of 11 nucleotides when compared to the reference sequence. %UniqueMutations 0.06%.	Alert	hCoV19/Wuhan/WIV04/2019	(NSP2_K542N,NSP2_V541L,NSP2_K539S,NSP2_C540V,NSP2_R544E)	(NSP2_E546K,NSP2_S543P,NSP2_E545K,NSP3_A890D,NSP6_F108del,NSP6_G107del,NSP6_S106del,NSP12_P323L,Spike_A570D,Spike_D1153Y,Spike_P681H,Spike_D614G,Spike_T716I,Spike_N501Y,Spike_D1118H,E_S55F,NS8_R52I,NS8_Q27stop,NS8_Y73C,N_S235F,N_L219F,N_D3L,N_G204R,N_R203K)	GR		2021-06-02
SRR14738847	positive	0.0007	29882	9704	29	0.003	2	0.0002	27	0.0028	NS8_Q27stop results in 78.5% truncation of the protein sequence. Gap of 19 nucleotides when compared to the reference sequence.	Info	hCoV19/Wuhan/WIV04/2019	(NSP2_K142E,NSP4_D477G)	(NSP3_T183I,NSP3_A890D,NSP3_I1412T,NSP4_T492I,NSP6_F108del,NSP6_G107del,NSP6_S106del,NSP12_P323L,NSP16_T140I,Spike_A570D,Spike_S982A,Spike_P681H,Spike_D614G,Spike_T716I,Spike_Y144del,Spike_N501Y,Spike_D1118H,Spike_V70del,Spike_H69del,M_A40S,NS8_R52I,NS8_Q27stop,NS8_Y73C,N_S235F,N_D3L,N_G204R,N_R203K)	GRY		2021-06-02
SRR14738849	positive	0	29856	9704	29	0.003	2	0.0002	27	0.0028	NS8_Q27stop results in 78.5% truncation of the protein sequence. Gap of 19 nucleotides when compared to the reference sequence.	Info	hCoV19/Wuhan/WIV04/2019	(NSP2_K142E,NSP4_D477G)	(NSP3_T183I,NSP3_A890D,NSP3_I1412T,NSP4_T492I,NSP6_F108del,NSP6_G107del,NSP6_S106del,NSP12_P323L,NSP16_T140I,Spike_A570D,Spike_S982A,Spike_P681H,Spike_D614G,Spike_T716I,Spike_Y144del,Spike_N501Y,Spike_D1118H,Spike_V70del,Spike_H69del,M_A40S,NS8_R52I,NS8_Q27stop,NS8_Y73C,N_S235F,N_D3L,N_G204R,N_R203K)	GRY		2021-06-02
SRR14761585	positive	0.0525	29846	9031	29	0.0032	2	0.0002	27	0.003	Long stretches of NNNs (5.25% of overall sequence). NS8_Q27stop results in 78.5% truncation of the protein sequence. Gap of 19 nucleotides when compared to the reference sequence.	Alert	hCoV19/Wuhan/WIV04/2019	(Spike_V407I,NS3_I35M)	(NSP2_S348P,NSP3_T183I,NSP3_A890D,NSP3_I1412T,NSP6_F108del,NSP6_G107del,NSP6_S106del,NSP12_P323L,Spike_A570D,Spike_S982A,Spike_P681H,Spike_D614G,Spike_T716I,Spike_Y144del,Spike_N501Y,Spike_D1118H,Spike_V70del,Spike_H69del,NS3_W131C,NS8_R52I,NS8_Q27stop,NS8_Y73C,N_S235F,N_D3L,N_G204R,N_K387R,N_R203K)	GRY		2021-06-02
SRR14421458	positive	0	29884	9704	29	0.003	1	0.0001	28	0.0029	NS8_K68stop results in 44.6% truncation of the protein sequence. NS8_Q27stop results in 78.5% truncation of the protein sequence. Gap of 19 nucleotides when compared to the reference sequence.	Info	hCoV19/Wuhan/WIV04/2019	(N_D297A)	(NSP3_T183I,NSP3_A890D,NSP3_V393F,NSP3_I1412T,NSP6_F108del,NSP6_L37F,NSP6_G107del,NSP6_S106del,NSP12_P323L,Spike_A570D,Spike_S982A,Spike_P681H,Spike_D614G,Spike_T716I,Spike_Y144del,Spike_A67V,Spike_N501Y,Spike_D1118H,Spike_V70del,Spike_H69del,NS8_R52I,NS8_K68stop,NS8_Q27stop,NS8_Y73C,N_S235F,N_D3L,N_G204R,N_R203K)	GRY		2021-06-02
SRR14421521	positive	0	29745	9704	29	0.003	1	0.0001	28	0.0029	NS8_K68stop results in 44.6% truncation of the protein sequence. NS8_Q27stop results in 78.5% truncation of the protein sequence. Gap of 19 nucleotides when compared to the reference sequence.	Info	hCoV19/Wuhan/WIV04/2019	(NS3_E191D)	(NSP3_T183I,NSP3_M1441I,NSP3_A890D,NSP3_I1412T,NSP6_F108del,NSP6_G107del,NSP6_S106del,NSP12_P227L,NSP12_P323L,Spike_A570D,Spike_S982A,Spike_P681H,Spike_D614G,Spike_T716I,Spike_Y144del,Spike_N501Y,Spike_D1118H,Spike_V70del,Spike_H69del,NS8_R52I,NS8_K68stop,NS8_Q27stop,NS8_Y73C,NS8_C61F,N_S235F,N_D3L,N_G204R,N_R203K)	GRY		2021-06-02
SRR14581036	positive	0	29880	9704	29	0.003	1	0.0001	28	0.0029	NS8_Q27stop results in 78.5% truncation of the protein sequence. Gap of 19 nucleotides when compared to the reference sequence.	Info	hCoV19/Wuhan/WIV04/2019	(NSP3_Y272H)	(NSP2_L266F,NSP3_T183I,NSP3_A890D,NSP3_I1412T,NSP6_F108del,NSP6_G107del,NSP6_S106del,NSP12_P323L,NSP13_K460R,Spike_A570D,Spike_S982A,Spike_P681H,Spike_D614G,Spike_T716I,Spike_Y144del,Spike_N501Y,Spike_D1118H,Spike_V70del,Spike_H69del,NS3_V225F,NS3_G224C,NS8_R52I,NS8_Q27stop,NS8_Y73C,N_S235F,N_D3L,N_G204R,N_R203K)	GRY		2021-06-02
SRR14581048	positive	0.0183	29888	9508	29	0.0031	1	0.0001	28	0.0029	Stretches of NNNs (1.83% of overall sequence). Gap of 13 nucleotides when compared to the reference sequence.	Warning	hCoV19/Wuhan/WIV04/2019	(NSP2_R544I)	(NSP2_T85I,NSP3_A861S,NSP4_K399E,NSP4_L438P,NSP4_A446V,NSP4_T204I,NSP6_F108del,NSP6_V278I,NSP6_G107del,NSP6_A128V,NSP6_S106del,NSP12_P323L,Spike_T859N,Spike_D80G,Spike_D614G,Spike_L452R,Spike_T478I,Spike_Y144del,Spike_F157S,Spike_D950H,NS3_P42L,NS3_Q57H,NS3_P104L,NS3_T34M,NS8_T11I,NS8_A51S,N_T205I,N_M234I)	GH		2021-06-02
SRR14606376	positive	0.0005	29880	9704	29	0.003	1	0.0001	28	0.0029	Gap of 2 nucleotide(s) found at refpos 29564 (FRAMESHIFT). NS7a_Q62stop results in 49.6% truncation of the protein sequence. NS8_Q27stop results in 78.5% truncation of the protein sequence. Gap of 21 nucleotides when compared to the reference sequence.	Warning	hCoV19/Wuhan/WIV04/2019	(Spike_K150I)	(NSP3_T183I,NSP3_A890D,NSP3_I1412T,NSP6_F108del,NSP6_G107del,NSP6_S106del,NSP12_P323L,NSP13_P172S,Spike_A570D,Spike_S982A,Spike_P681H,Spike_D614G,Spike_T716I,Spike_Y144del,Spike_N501Y,Spike_D1118H,Spike_L5F,Spike_V70del,Spike_H69del,NS3_T151I,NS7a_Q62stop,NS8_R52I,NS8_Q27stop,NS8_Y73C,N_S235F,N_D3L,N_G204R,N_R203K)	GRY		2021-06-02
SRR14712671	positive	0.1081	29847	9089	29	0.0032	1	0.0001	28	0.0031	Long stretches of NNNs (10.81% of overall sequence). Gap of 1 nucleotide(s) found at refpos 942 (FRAMESHIFT). Insertion of 1 nucleotide(s) found at refpos 21569 (FRAMESHIFT). NS8_Q27stop results in 78.5% truncation of the protein sequence. Gap of 20 nucleotides when compared to the reference sequence.	Alert	hCoV19/Wuhan/WIV04/2019	(E_S6L)	(NSP3_T183I,NSP3_A890D,NSP3_I1412T,NSP3_R586C,NSP6_F108del,NSP6_G107del,NSP6_S106del,NSP12_P323L,NSP13_P172S,Spike_A570D,Spike_S982A,Spike_P681H,Spike_D614G,Spike_T716I,Spike_Y144del,Spike_N501Y,Spike_D1118H,Spike_L5F,Spike_V70del,Spike_H69del,NS3_T151I,NS8_R52I,NS8_Q27stop,NS8_Y73C,N_S235F,N_D3L,N_G204R,N_R203K)	GRY		2021-06-02
SRR14712738	positive	0	29880	9704	29	0.003	1	0.0001	28	0.0029	NS8_K68stop results in 44.6% truncation of the protein sequence. NS8_Q27stop results in 78.5% truncation of the protein sequence. Gap of 19 nucleotides when compared to the reference sequence.	Info	hCoV19/Wuhan/WIV04/2019	(NS3_E191D)	(NSP3_T183I,NSP3_M1441I,NSP3_A890D,NSP3_I1412T,NSP6_F108del,NSP6_G107del,NSP6_S106del,NSP12_P227L,NSP12_P323L,Spike_A570D,Spike_S982A,Spike_P681H,Spike_D614G,Spike_T716I,Spike_Y144del,Spike_N501Y,Spike_D1118H,Spike_V70del,Spike_H69del,NS8_R52I,NS8_K68stop,NS8_Q27stop,NS8_Y73C,NS8_C61F,N_S235F,N_D3L,N_G204R,N_R203K)	GRY		2021-06-02
SRR14723737	positive	0	29883	9704	29	0.003	1	0.0001	28	0.0029	NS7a_Q62stop results in 49.6% truncation of the protein sequence. NS8_Q27stop results in 78.5% truncation of the protein sequence. Gap of 19 nucleotides when compared to the reference sequence.	Info	hCoV19/Wuhan/WIV04/2019	(NSP2_S591G)	(NSP2_L550F,NSP3_T183I,NSP3_A890D,NSP3_I1412T,NSP6_F108del,NSP6_G107del,NSP6_S106del,NSP12_P323L,Spike_A570D,Spike_S982A,Spike_P681H,Spike_D614G,Spike_T716I,Spike_Y144del,Spike_N501Y,Spike_S155R,Spike_D1118H,Spike_V70del,Spike_H69del,NS7a_S81L,NS7a_Q62stop,NS8_R52I,NS8_Q27stop,NS8_Y73C,N_S235F,N_D3L,N_G204R,N_R203K)	GRY		2021-06-02
SRR14723802	positive	0	29841	9704	29	0.003	1	0.0001	28	0.0029	NS8_Q27stop results in 78.5% truncation of the protein sequence. Gap of 19 nucleotides when compared to the reference sequence.	Info	hCoV19/Wuhan/WIV04/2019	(NSP3_G513C)	(NSP3_T183I,NSP3_A890D,NSP3_I1412T,NSP3_S400G,NSP3_V765F,NSP6_F108del,NSP6_V179I,NSP6_G107del,NSP6_S106del,NSP12_P323L,Spike_A570D,Spike_S982A,Spike_P681H,Spike_D614G,Spike_T716I,Spike_Y144del,Spike_K558N,Spike_N501Y,Spike_D1118H,Spike_V70del,Spike_H69del,NS8_R52I,NS8_Q27stop,NS8_Y73C,N_S235F,N_D3L,N_G204R,N_R203K)	GRY		2021-06-02
SRR14738916	positive	0.0075	29869	9704	29	0.003	1	0.0001	28	0.0029	NS8_K68stop results in 44.6% truncation of the protein sequence. NS8_Q27stop results in 78.5% truncation of the protein sequence. Gap of 19 nucleotides when compared to the reference sequence.	Info	hCoV19/Wuhan/WIV04/2019	(NS3_E191D)	(NSP3_T183I,NSP3_M1441I,NSP3_A890D,NSP3_I1412T,NSP6_F108del,NSP6_G107del,NSP6_S106del,NSP12_P227L,NSP12_P323L,Spike_A570D,Spike_S982A,Spike_P681H,Spike_D614G,Spike_T716I,Spike_Y144del,Spike_N501Y,Spike_D1118H,Spike_V70del,Spike_H69del,NS8_R52I,NS8_K68stop,NS8_Q27stop,NS8_Y73C,NS8_C61F,N_S235F,N_D3L,N_G204R,N_R203K)	GRY		2021-06-02
SRR14761603	positive	0	29884	9704	29	0.003	1	0.0001	28	0.0029	NS7a_Q62stop results in 49.6% truncation of the protein sequence. NS8_Q27stop results in 78.5% truncation of the protein sequence. Gap of 19 nucleotides when compared to the reference sequence.	Info	hCoV19/Wuhan/WIV04/2019	(NSP3_N1104H)	(NSP2_L550F,NSP3_T183I,NSP3_A890D,NSP3_T424I,NSP3_I1412T,NSP6_F108del,NSP6_G107del,NSP6_S106del,NSP12_P323L,Spike_A570D,Spike_S982A,Spike_P681H,Spike_D614G,Spike_T716I,Spike_Y144del,Spike_N501Y,Spike_S155R,Spike_D1118H,Spike_V70del,Spike_H69del,NS7a_Q62stop,NS8_R52I,NS8_Q27stop,NS8_Y73C,N_S235F,N_D3L,N_G204R,N_R203K)	GRY		2021-06-02
SRR14761621	positive	0.0062	29882	9704	29	0.003	1	0.0001	28	0.0029	NS7a_Q62stop results in 49.6% truncation of the protein sequence. NS8_Q27stop results in 78.5% truncation of the protein sequence. Gap of 19 nucleotides when compared to the reference sequence.	Info	hCoV19/Wuhan/WIV04/2019	(NSP3_N1104H)	(NSP2_L550F,NSP3_T183I,NSP3_A890D,NSP3_T424I,NSP3_I1412T,NSP6_F108del,NSP6_G107del,NSP6_S106del,NSP12_P323L,Spike_A570D,Spike_S982A,Spike_P681H,Spike_D614G,Spike_T716I,Spike_Y144del,Spike_N501Y,Spike_S155R,Spike_D1118H,Spike_V70del,Spike_H69del,NS7a_Q62stop,NS8_R52I,NS8_Q27stop,NS8_Y73C,N_S235F,N_D3L,N_G204R,N_R203K)	GRY		2021-06-02
SRR14606373	positive	0.0006	29863	9642	29	0.003	1	0.0001	28	0.0029	Gap of 16 nucleotide(s) found at refpos 27569 (FRAMESHIFT). NS8_K68stop results in 44.6% truncation of the protein sequence. NS8_Q27stop results in 78.5% truncation of the protein sequence. Gap of 35 nucleotides when compared to the reference sequence.	Warning	hCoV19/Wuhan/WIV04/2019	(NSP2_S299P)	(NSP2_S36F,NSP3_T183I,NSP3_A890D,NSP3_I1412T,NSP6_F108del,NSP6_G107del,NSP6_S106del,NSP12_P227L,NSP12_P323L,NSP14_P451S,Spike_A570D,Spike_S982A,Spike_P681H,Spike_D614G,Spike_T716I,Spike_Y144del,Spike_N501Y,Spike_D1118H,Spike_V70del,Spike_H69del,NS8_R52I,NS8_K68stop,NS8_Q27stop,NS8_Y73C,N_S235F,N_D3L,N_G204R,N_R203K)	GRY		2021-06-02
SRR14712683	positive	0	29881	9704	29	0.003	1	0.0001	28	0.0029	NS8_Q27stop results in 78.5% truncation of the protein sequence. Gap of 19 nucleotides when compared to the reference sequence.	Info	hCoV19/Wuhan/WIV04/2019	(NSP13_K347R)	(NSP3_T183I,NSP3_A890D,NSP3_I1412T,NSP6_F108del,NSP6_G107del,NSP6_S106del,NSP12_P323L,NSP13_K460R,Spike_A570D,Spike_S982A,Spike_P681H,Spike_D614G,Spike_T716I,Spike_Y144del,Spike_N501Y,Spike_D1118H,Spike_V70del,Spike_H69del,NS3_V225F,NS3_G224C,NS6_H3Y,NS8_R52I,NS8_Q27stop,NS8_Y73C,N_S235F,N_D3L,N_G204R,N_R203K)	GRY		2021-06-02
SRR14421503	positive	0.0092	29826	9592	29	0.003	1	0.0001	28	0.0029	NS8_K68stop results in 44.6% truncation of the protein sequence. NS8_Q27stop results in 78.5% truncation of the protein sequence. Gap of 19 nucleotides when compared to the reference sequence.	Info	hCoV19/Wuhan/WIV04/2019	(NSP3_A1736S)	(NSP3_T183I,NSP3_A890D,NSP3_I1412T,NSP6_F108del,NSP6_G107del,NSP6_S106del,NSP12_P227L,NSP12_P323L,Spike_A570D,Spike_S982A,Spike_P681H,Spike_D614G,Spike_T716I,Spike_Y144del,Spike_N501Y,Spike_D1118H,Spike_V70del,Spike_H69del,NS3_P267S,NS8_R52I,NS8_K68stop,NS8_Q27stop,NS8_Y73C,N_S235F,N_S193T,N_D3L,N_G204R,N_R203K)	GRY		2021-06-02
SRR14581104	positive	0.027	29849	9505	29	0.0031	1	0.0001	28	0.0029	Stretches of NNNs (2.70% of overall sequence). NS8_Q27stop results in 78.5% truncation of the protein sequence. Gap of 19 nucleotides when compared to the reference sequence.	Warning	hCoV19/Wuhan/WIV04/2019	(NSP9_L48V)	(NSP3_T183I,NSP3_A890D,NSP3_I1412T,NSP6_F108del,NSP6_G107del,NSP6_S106del,NSP8_Q24R,NSP12_P323L,NSP13_K460R,NSP16_K160R,Spike_A570D,Spike_S982A,Spike_P681H,Spike_D614G,Spike_T716I,Spike_Y144del,Spike_K1191N,Spike_N501Y,Spike_D1118H,Spike_V70del,Spike_H69del,NS8_R52I,NS8_Q27stop,NS8_Y73C,N_S235F,N_D3L,N_G204R,N_R203K)	GRY		2021-06-02
SRR14581115	positive	0.009	29874	9704	29	0.003	1	0.0001	28	0.0029	NS8_Q27stop results in 78.5% truncation of the protein sequence. Gap of 19 nucleotides when compared to the reference sequence.	Info	hCoV19/Wuhan/WIV04/2019	(NSP16_Q3L)	(NSP3_T183I,NSP3_A890D,NSP3_I1412T,NSP6_F108del,NSP6_G107del,NSP6_S106del,NSP12_P323L,NSP13_K460R,Spike_A570D,Spike_S982A,Spike_P681H,Spike_D614G,Spike_T716I,Spike_Y144del,Spike_N501Y,Spike_T547I,Spike_D1118H,Spike_V70del,Spike_H69del,NS3_V225F,NS3_G224C,NS8_R52I,NS8_Q27stop,NS8_Y73C,N_S235F,N_D3L,N_G204R,N_R203K)	GRY		2021-06-02
SRR14421470	positive	0.0164	29854	9594	29	0.003	0	0	29	0.003	Stretches of NNNs (1.64% of overall sequence). NS8_K68stop results in 44.6% truncation of the protein sequence. NS8_Q27stop results in 78.5% truncation of the protein sequence. Gap of 19 nucleotides when compared to the reference sequence.	Warning	hCoV19/Wuhan/WIV04/2019		(NSP2_E453D,NSP3_T183I,NSP3_M1441I,NSP3_A890D,NSP3_I1412T,NSP6_F108del,NSP6_G107del,NSP6_S106del,NSP12_P227L,NSP12_P323L,NSP13_A509V,Spike_A570D,Spike_S982A,Spike_P681H,Spike_D614G,Spike_T716I,Spike_Y144del,Spike_N501Y,Spike_D1118H,Spike_V70del,Spike_H69del,NS8_R52I,NS8_K68stop,NS8_Q27stop,NS8_Y73C,N_S235F,N_D3L,N_G204R,N_R203K)	GRY		2021-06-02
SRR14421500	positive	0	29880	9704	29	0.003	0	0	29	0.003	NS8_Q27stop results in 78.5% truncation of the protein sequence. Gap of 19 nucleotides when compared to the reference sequence.	Info	hCoV19/Wuhan/WIV04/2019		(NSP2_L550F,NSP3_T183I,NSP3_A890D,NSP3_I1412T,NSP6_F108del,NSP6_G107del,NSP6_S106del,NSP12_P323L,NSP14_E204D,Spike_A570D,Spike_S982A,Spike_P681H,Spike_D614G,Spike_S98F,Spike_T716I,Spike_Y144del,Spike_N501Y,Spike_D138H,Spike_D1118H,Spike_V70del,Spike_H69del,NS8_R52I,NS8_S54L,NS8_Q27stop,NS8_Y73C,N_S235F,N_D3L,N_G204R,N_R203K)	GRY		2021-06-02
SRR14421542	positive	0	29833	9704	29	0.003	0	0	29	0.003	NS7a_Q62stop results in 49.6% truncation of the protein sequence. NS8_Q27stop results in 78.5% truncation of the protein sequence. Gap of 19 nucleotides when compared to the reference sequence.	Info	hCoV19/Wuhan/WIV04/2019		(NSP2_L550F,NSP3_T183I,NSP3_A890D,NSP3_I1412T,NSP6_F108del,NSP6_G107del,NSP6_S106del,NSP12_P323L,NSP12_P169S,Spike_A570D,Spike_S982A,Spike_P681H,Spike_D614G,Spike_T716I,Spike_Y144del,Spike_N501Y,Spike_S155R,Spike_D1118H,Spike_V70del,Spike_H69del,NS7a_Q62stop,NS7b_F28L,NS8_R52I,NS8_Q27stop,NS8_Y73C,N_S235F,N_D3L,N_G204R,N_R203K)	GRY		2021-06-02
SRR14581086	positive	0.044	29847	9363	29	0.0031	0	0	29	0.0031	Stretches of NNNs (4.40% of overall sequence). NS8_Q27stop results in 78.5% truncation of the protein sequence. Gap of 19 nucleotides when compared to the reference sequence.	Warning	hCoV19/Wuhan/WIV04/2019		(NSP2_K489N,NSP3_T183I,NSP3_A890D,NSP3_A465V,NSP6_F108del,NSP6_G107del,NSP6_V114I,NSP6_S106del,NSP12_P227L,NSP12_P323L,NSP13_S166L,Spike_A570D,Spike_S982A,Spike_P681H,Spike_D614G,Spike_T716I,Spike_D178Y,Spike_Y144del,Spike_N501Y,Spike_D1118H,Spike_V70del,Spike_H69del,NS8_R52I,NS8_Q27stop,NS8_Y73C,N_S235F,N_D3L,N_G204R,N_R203K)	GRY		2021-06-02
SRR14581091	positive	0.0014	29881	9704	29	0.003	0	0	29	0.003	NS8_Q27stop results in 78.5% truncation of the protein sequence. Gap of 19 nucleotides when compared to the reference sequence.	Info	hCoV19/Wuhan/WIV04/2019		(NSP2_L550F,NSP3_T183I,NSP3_A890D,NSP3_I1412T,NSP6_F108del,NSP6_G107del,NSP6_S106del,NSP12_P323L,NSP14_E204D,Spike_A570D,Spike_S982A,Spike_P681H,Spike_D614G,Spike_S98F,Spike_T716I,Spike_Y144del,Spike_N501Y,Spike_D138H,Spike_D1118H,Spike_V70del,Spike_H69del,NS8_R52I,NS8_S54L,NS8_Q27stop,NS8_Y73C,N_S235F,N_D3L,N_G204R,N_R203K)	GRY		2021-06-02
SRR14581092	positive	0.0263	29849	9505	29	0.0031	0	0	29	0.0031	Stretches of NNNs (2.63% of overall sequence). NS8_K68stop results in 44.6% truncation of the protein sequence. NS8_Q27stop results in 78.5% truncation of the protein sequence. Gap of 19 nucleotides when compared to the reference sequence.	Warning	hCoV19/Wuhan/WIV04/2019		(NSP3_E95D,NSP3_T183I,NSP3_M1441I,NSP3_A890D,NSP3_I1412T,NSP6_F108del,NSP6_G107del,NSP6_S106del,NSP12_P227L,NSP12_P323L,Spike_A570D,Spike_S982A,Spike_P681H,Spike_D614G,Spike_T716I,Spike_Y144del,Spike_N501Y,Spike_D1118H,Spike_V70del,Spike_H69del,NS3_P240S,NS8_R52I,NS8_K68stop,NS8_Q27stop,NS8_Y73C,N_S235F,N_D3L,N_G204R,N_R203K)	GRY		2021-06-02
SRR14606337	positive	0.0101	29875	9701	29	0.003	0	0	29	0.003	Stretches of NNNs (1.01% of overall sequence). NS8_Q27stop results in 78.5% truncation of the protein sequence. Gap of 28 nucleotides when compared to the reference sequence.	Warning	hCoV19/Wuhan/WIV04/2019		(NSP2_L550F,NSP3_T183I,NSP3_A890D,NSP3_I1412T,NSP6_F108del,NSP6_G107del,NSP6_S106del,NSP12_P323L,Spike_A570D,Spike_S982A,Spike_P681H,Spike_D614G,Spike_T716I,Spike_Y144del,Spike_N501Y,Spike_S155R,Spike_D1118H,Spike_V70del,Spike_H69del,NS7a_F101del,NS7a_P99del,NS7a_I100del,NS8_R52I,NS8_Q27stop,NS8_Y73C,N_S235F,N_D3L,N_G204R,N_R203K)	GRY		2021-06-02
SRR14606348	positive	0.0834	29867	8639	29	0.0034	0	0	29	0.0034	Long stretches of NNNs (8.34% of overall sequence). NS8_Q27stop results in 78.5% truncation of the protein sequence. Gap of 19 nucleotides when compared to the reference sequence.	Alert	hCoV19/Wuhan/WIV04/2019		(NSP3_T183I,NSP3_A890D,NSP4_F17L,NSP6_F108del,NSP6_G107del,NSP6_S106del,NSP12_P323L,NSP13_K460R,NSP14_S171G,Spike_A570D,Spike_S982A,Spike_P681H,Spike_D614G,Spike_T716I,Spike_Y144del,Spike_N501Y,Spike_D1118H,Spike_V70del,Spike_H69del,NS3_L15F,M_G89S,NS8_R52I,NS8_Q27stop,NS8_Y73C,N_S235F,N_D3L,N_G204R,N_A273S,N_R203K)	GRY		2021-06-02
SRR14606368	positive	0.0028	29878	9704	29	0.003	0	0	29	0.003	NS7a_Q62stop results in 49.6% truncation of the protein sequence. NS8_Q27stop results in 78.5% truncation of the protein sequence. Gap of 19 nucleotides when compared to the reference sequence.	Info	hCoV19/Wuhan/WIV04/2019		(NSP2_L550F,NSP3_T183I,NSP3_A890D,NSP3_T424I,NSP3_I1412T,NSP6_F108del,NSP6_G107del,NSP6_S106del,NSP12_P323L,Spike_A570D,Spike_S982A,Spike_P681H,Spike_D614G,Spike_T716I,Spike_Y144del,Spike_N501Y,Spike_S155R,Spike_D1118H,Spike_V70del,Spike_H69del,NS3_V90F,NS7a_Q62stop,NS8_R52I,NS8_Q27stop,NS8_Y73C,N_S235F,N_D3L,N_G204R,N_R203K)	GRY		2021-06-02
SRR14712658	positive	0	29881	9704	29	0.003	0	0	29	0.003	NS7a_Q62stop results in 49.6% truncation of the protein sequence. NS8_Q27stop results in 78.5% truncation of the protein sequence. Gap of 19 nucleotides when compared to the reference sequence.	Info	hCoV19/Wuhan/WIV04/2019		(NSP3_T183I,NSP3_A890D,NSP3_I1412T,NSP3_R586C,NSP6_F108del,NSP6_G107del,NSP6_S106del,NSP12_P323L,NSP13_P172S,Spike_A570D,Spike_S982A,Spike_P681H,Spike_D614G,Spike_T716I,Spike_Y144del,Spike_N501Y,Spike_D1118H,Spike_L5F,Spike_V70del,Spike_H69del,NS3_T151I,NS7a_Q62stop,NS8_R52I,NS8_Q27stop,NS8_Y73C,N_S235F,N_D3L,N_G204R,N_R203K)	GRY		2021-06-02
SRR14712699	positive	0.0086	29827	9704	29	0.003	0	0	29	0.003	NS8_Q27stop results in 78.5% truncation of the protein sequence. Gap of 19 nucleotides when compared to the reference sequence.	Info	hCoV19/Wuhan/WIV04/2019		(NSP3_P236L,NSP3_T183I,NSP3_A890D,NSP3_I1412T,NSP6_F108del,NSP6_G107del,NSP6_S106del,NSP8_Q24R,NSP12_P323L,NSP13_K460R,NSP16_K160R,Spike_A570D,Spike_S982A,Spike_P681H,Spike_D614G,Spike_T716I,Spike_Y144del,Spike_K1191N,Spike_N501Y,Spike_D1118H,Spike_V70del,Spike_H69del,NS8_R52I,NS8_Q27stop,NS8_Y73C,N_S235F,N_D3L,N_G204R,N_R203K)	GRY		2021-06-02
SRR14712736	positive	0	29884	9704	29	0.003	0	0	29	0.003	NS8_K68stop results in 44.6% truncation of the protein sequence. NS8_Q27stop results in 78.5% truncation of the protein sequence. Gap of 19 nucleotides when compared to the reference sequence.	Info	hCoV19/Wuhan/WIV04/2019		(NSP3_T183I,NSP3_M1441I,NSP3_A890D,NSP3_I1412T,NSP6_F108del,NSP6_G107del,NSP6_S106del,NSP12_P227L,NSP12_P323L,Spike_A570D,Spike_S982A,Spike_P681H,Spike_D614G,Spike_T716I,Spike_Y144del,Spike_N501Y,Spike_D1118H,Spike_V70del,Spike_H69del,NS3_T270I,NS8_R52I,NS8_K68stop,NS8_Q27stop,NS8_Y73C,NS8_C61F,N_S235F,N_D3L,N_G204R,N_R203K)	GRY		2021-06-02
SRR14712752	positive	0.0119	29834	9583	29	0.003	0	0	29	0.003	Stretches of NNNs (1.19% of overall sequence). NS8_K68stop results in 44.6% truncation of the protein sequence. NS8_Q27stop results in 78.5% truncation of the protein sequence. Gap of 19 nucleotides when compared to the reference sequence.	Warning	hCoV19/Wuhan/WIV04/2019		(NSP3_T183I,NSP3_M1441I,NSP3_A890D,NSP3_I1412T,NSP6_F108del,NSP6_G107del,NSP6_S106del,NSP12_P227L,NSP12_P323L,NSP13_A509V,Spike_A570D,Spike_S982A,Spike_P681H,Spike_D614G,Spike_T716I,Spike_Y144del,Spike_N501Y,Spike_D1118H,Spike_V70del,Spike_H69del,NS3_G172C,NS8_R52I,NS8_K68stop,NS8_Q27stop,NS8_Y73C,N_S235F,N_D3L,N_G204R,N_R203K)	GRY		2021-06-02
SRR14723761	positive	0	29882	9704	29	0.003	0	0	29	0.003	NS8_K68stop results in 44.6% truncation of the protein sequence. NS8_Q27stop results in 78.5% truncation of the protein sequence. Gap of 19 nucleotides when compared to the reference sequence.	Info	hCoV19/Wuhan/WIV04/2019		(NSP3_T183I,NSP3_M1441I,NSP3_A890D,NSP3_I1412T,NSP6_F108del,NSP6_G107del,NSP6_S106del,NSP8_T187I,NSP12_P227L,NSP12_P323L,NSP13_A509V,Spike_A570D,Spike_S982A,Spike_P681H,Spike_D614G,Spike_T716I,Spike_Y144del,Spike_N501Y,Spike_D1118H,Spike_V70del,Spike_H69del,NS8_R52I,NS8_K68stop,NS8_Q27stop,NS8_Y73C,N_S235F,N_D3L,N_G204R,N_R203K)	GRY		2021-06-02
SRR14723777	positive	0.009	29876	9594	29	0.003	0	0	29	0.003	NS8_Q27stop results in 78.5% truncation of the protein sequence. Gap of 19 nucleotides when compared to the reference sequence.	Info	hCoV19/Wuhan/WIV04/2019		(NSP3_T183I,NSP3_A890D,NSP3_I1412T,NSP4_F17L,NSP6_F108del,NSP6_G107del,NSP6_S106del,NSP8_G144C,NSP12_P323L,NSP13_K460R,NSP16_R216C,Spike_A570D,Spike_S982A,Spike_P681H,Spike_D614G,Spike_T716I,Spike_Y144del,Spike_N501Y,Spike_D1118H,Spike_V70del,Spike_H69del,NS3_L15F,NS8_R52I,NS8_Q27stop,NS8_Y73C,N_S235F,N_D3L,N_G204R,N_R203K)	GRY		2021-06-02
SRR14723780	positive	0	29854	9704	29	0.003	0	0	29	0.003	NS8_K68stop results in 44.6% truncation of the protein sequence. NS8_Q27stop results in 78.5% truncation of the protein sequence. Gap of 19 nucleotides when compared to the reference sequence.	Info	hCoV19/Wuhan/WIV04/2019		(NSP3_T183I,NSP3_A890D,NSP3_I1412T,NSP6_F108del,NSP6_G107del,NSP6_S106del,NSP12_P227L,NSP12_P323L,NSP14_P451S,Spike_A570D,Spike_S982A,Spike_P681H,Spike_D614G,Spike_T716I,Spike_Y144del,Spike_N501Y,Spike_D1118H,Spike_V70del,Spike_H69del,NS8_R52I,NS8_K68stop,NS8_Q27stop,NS8_V81I,NS8_Y73C,NS8_T80E,N_S235F,N_D3L,N_G204R,N_R203K)	GRY		2021-06-02
SRR14723788	positive	0.0463	29847	9198	29	0.0032	0	0	29	0.0032	Stretches of NNNs (4.63% of overall sequence). Insertion of 1 nucleotide(s) found at refpos 19983 (FRAMESHIFT). Insertion of 1 nucleotide(s) at refpos 19983 occurred >=100 times in >=10 locations. NS8_Q27stop results in 78.5% truncation of the protein sequence. Gap of 19 nucleotides when compared to the reference sequence.	Warning	hCoV19/Wuhan/WIV04/2019		(NSP3_T183I,NSP3_A890D,NSP3_I1412T,NSP3_T1303I,NSP6_F108del,NSP6_G107del,NSP6_S106del,NSP12_P323L,NSP12_R249K,NSP13_P172S,Spike_A570D,Spike_S982A,Spike_P681H,Spike_D614G,Spike_T716I,Spike_Y144del,Spike_N501Y,Spike_D1118H,Spike_L5F,Spike_V70del,Spike_H69del,NS3_T151I,NS8_R52I,NS8_Q27stop,NS8_Y73C,N_S235F,N_D3L,N_G204R,N_R203K)	GRY		2021-06-02
SRR14723804	positive	0.1203	29879	8571	29	0.0034	0	0	29	0.0034	Long stretches of NNNs (12.03% of overall sequence). NS8_Q27stop results in 78.5% truncation of the protein sequence. Gap of 19 nucleotides when compared to the reference sequence.	Alert	hCoV19/Wuhan/WIV04/2019		(NSP2_T34I,NSP3_T183I,NSP3_A890D,NSP3_E318K,NSP4_T143I,NSP6_F108del,NSP6_G107del,NSP6_S106del,NSP8_Q24R,NSP12_P323L,NSP13_K460R,NSP16_K160R,Spike_A570D,Spike_P681H,Spike_D614G,Spike_T716I,Spike_Y144del,Spike_K1191N,Spike_D1118H,Spike_V70del,Spike_H69del,NS3_P240S,NS8_R52I,NS8_Q27stop,NS8_Y73C,N_S235F,N_D3L,N_G204R,N_R203K)	GR		2021-06-02
SRR14738819	positive	0.0006	29882	9702	29	0.003	0	0	29	0.003	Insertion of 2 nucleotide(s) found at refpos 28251 (FRAMESHIFT). Insertion of 2 nucleotide(s) at refpos 28251 occurred >=100 times in >=10 locations. NS7a_Q62stop results in 49.6% truncation of the protein sequence. NS8_Q27stop results in 78.5% truncation of the protein sequence. Gap of 19 nucleotides when compared to the reference sequence.	Warning	hCoV19/Wuhan/WIV04/2019		(NSP3_T183I,NSP3_A890D,NSP3_I1412T,NSP6_F108del,NSP6_G107del,NSP6_S106del,NSP12_P323L,NSP13_P172S,Spike_A570D,Spike_S982A,Spike_P681H,Spike_D614G,Spike_T716I,Spike_Y144del,Spike_N501Y,Spike_D1118H,Spike_L5F,Spike_V70del,Spike_H69del,NS3_T151I,NS7a_Q62stop,NS8_R52I,NS8_Q27stop,NS8_L118V,NS8_Y73C,N_S235F,N_D3L,N_G204R,N_R203K)	GRY		2021-06-02
SRR14738835	positive	0	29884	9704	29	0.003	0	0	29	0.003	NS8_Q27stop results in 78.5% truncation of the protein sequence. Gap of 19 nucleotides when compared to the reference sequence.	Info	hCoV19/Wuhan/WIV04/2019		(NSP3_T183I,NSP3_A890D,NSP3_I1412T,NSP6_F108del,NSP6_G107del,NSP6_S106del,NSP8_Q24R,NSP12_P323L,NSP13_K460R,NSP16_K160R,Spike_A570D,Spike_S982A,Spike_P681H,Spike_D614G,Spike_T76I,Spike_T716I,Spike_Y144del,Spike_K1191N,Spike_N501Y,Spike_D1118H,Spike_V70del,Spike_H69del,NS8_R52I,NS8_Q27stop,NS8_Y73C,N_S235F,N_D3L,N_G204R,N_R203K)	GRY		2021-06-02
SRR14738868	positive	0	29880	9704	29	0.003	0	0	29	0.003	NS8_Q27stop results in 78.5% truncation of the protein sequence. Gap of 19 nucleotides when compared to the reference sequence.	Info	hCoV19/Wuhan/WIV04/2019		(NSP3_T183I,NSP3_A890D,NSP3_I1412T,NSP6_F108del,NSP6_G107del,NSP6_S106del,NSP8_Q24R,NSP12_P323L,NSP13_K460R,NSP16_K160R,Spike_A570D,Spike_S982A,Spike_P681H,Spike_D614G,Spike_T76I,Spike_T716I,Spike_Y144del,Spike_K1191N,Spike_N501Y,Spike_D1118H,Spike_V70del,Spike_H69del,NS8_R52I,NS8_Q27stop,NS8_Y73C,N_S235F,N_D3L,N_G204R,N_R203K)	GRY		2021-06-02
SRR14738902	positive	0	29882	9704	29	0.003	0	0	29	0.003	NS7a_Q62stop results in 49.6% truncation of the protein sequence. NS8_Q27stop results in 78.5% truncation of the protein sequence. Gap of 19 nucleotides when compared to the reference sequence.	Info	hCoV19/Wuhan/WIV04/2019		(NSP3_T183I,NSP3_A890D,NSP3_I1412T,NSP3_R586C,NSP6_F108del,NSP6_G107del,NSP6_S106del,NSP12_P323L,NSP13_P172S,Spike_A570D,Spike_S982A,Spike_P681H,Spike_D614G,Spike_T716I,Spike_Y144del,Spike_N501Y,Spike_D1118H,Spike_L5F,Spike_V70del,Spike_H69del,NS3_T151I,NS7a_Q62stop,NS8_R52I,NS8_Q27stop,NS8_Y73C,N_S235F,N_D3L,N_G204R,N_R203K)	GRY		2021-06-02
SRR14738917	positive	0.026	29852	9423	29	0.0031	0	0	29	0.0031	Stretches of NNNs (2.60% of overall sequence). Insertion of 2 nucleotide(s) found at refpos 28251 (FRAMESHIFT). Insertion of 2 nucleotide(s) at refpos 28251 occurred >=100 times in >=10 locations. NS8_Q27stop results in 78.5% truncation of the protein sequence. Gap of 19 nucleotides when compared to the reference sequence.	Warning	hCoV19/Wuhan/WIV04/2019		(NSP1_E37D,NSP2_P568L,NSP3_T183I,NSP3_A890D,NSP3_I1412T,NSP4_F17L,NSP6_F108del,NSP6_G107del,NSP6_S106del,NSP12_P323L,NSP13_K460R,Spike_A570D,Spike_S982A,Spike_P681H,Spike_D614G,Spike_T716I,Spike_Y144del,Spike_N501Y,Spike_D1118H,Spike_V70del,Spike_H69del,NS3_L15F,NS8_R52I,NS8_Q27stop,NS8_Y73C,N_S235F,N_D3L,N_G204R,N_R203K)	GRY		2021-06-02
SRR14738924	positive	0.0006	29872	9704	29	0.003	0	0	29	0.003	NS7a_Q62stop results in 49.6% truncation of the protein sequence. NS8_Q27stop results in 78.5% truncation of the protein sequence. Gap of 19 nucleotides when compared to the reference sequence.	Info	hCoV19/Wuhan/WIV04/2019		(NSP3_T183I,NSP3_A890D,NSP3_I1412T,NSP6_F108del,NSP6_G107del,NSP6_S106del,NSP12_P323L,NSP13_P172S,Spike_A570D,Spike_S982A,Spike_P681H,Spike_D614G,Spike_T716I,Spike_Y144del,Spike_N501Y,Spike_D1118H,Spike_L5F,Spike_V70del,Spike_H69del,NS3_A143T,NS3_T151I,NS7a_Q62stop,NS8_R52I,NS8_Q27stop,NS8_Y73C,N_S235F,N_D3L,N_G204R,N_R203K)	GRY		2021-06-02
SRR14761518	positive	0.0389	29877	9424	29	0.0031	0	0	29	0.0031	Stretches of NNNs (3.89% of overall sequence). NS8_Q27stop results in 78.5% truncation of the protein sequence. Gap of 19 nucleotides when compared to the reference sequence.	Warning	hCoV19/Wuhan/WIV04/2019		(NSP2_A419V,NSP3_T183I,NSP3_A890D,NSP3_I1412T,NSP6_F108del,NSP6_G107del,NSP6_S106del,NSP8_Q24R,NSP12_P323L,NSP13_K460R,NSP15_D219Y,Spike_A570D,Spike_S982A,Spike_P681H,Spike_D614G,Spike_T716I,Spike_Y144del,Spike_N501Y,Spike_D1118H,Spike_V70del,Spike_H69del,NS3_S166L,NS8_R52I,NS8_Q27stop,NS8_Y73C,N_S235F,N_D3L,N_G204R,N_R203K)	GRY		2021-06-02
SRR14761533	positive	0	29884	9702	29	0.003	0	0	29	0.003	Insertion of 2 nucleotide(s) found at refpos 27879 (FRAMESHIFT). Insertion of 2 nucleotide(s) at refpos 27879 occurred >=100 times in >=10 locations. NS8_Q27stop results in 78.5% truncation of the protein sequence. Gap of 19 nucleotides when compared to the reference sequence.	Warning	hCoV19/Wuhan/WIV04/2019		(NSP3_T183I,NSP3_A890D,NSP3_I1412T,NSP6_F108del,NSP6_G107del,NSP6_S106del,NSP12_V848I,NSP12_P227L,NSP12_P323L,NSP14_P451S,Spike_A570D,Spike_S982A,Spike_P681H,Spike_D614G,Spike_T716I,Spike_Y144del,Spike_N501Y,Spike_D1118H,Spike_V70del,Spike_H69del,E_F26L,NS8_R52I,NS8_Q27stop,NS8_Y73C,N_S235F,N_D3L,N_G204R,N_A155V,N_R203K)	GRY		2021-06-02
SRR14761590	positive	0.0021	29852	9705	29	0.003	0	0	29	0.003	Gap of 13 nucleotides when compared to the reference sequence.	Info	hCoV19/Wuhan/WIV04/2019		(NSP2_P129L,NSP3_S1160F,NSP3_S794L,NSP3_P822L,NSP4_A446V,NSP6_V149A,NSP12_P323L,NSP12_G671S,NSP13_A18T,NSP13_P77L,NSP14_P46L,Spike_T19R,Spike_P681R,Spike_D614G,Spike_D950N,Spike_T478K,Spike_L452R,Spike_F157del,Spike_R158del,Spike_E156G,Spike_G142D,NS3_S26L,M_I82T,NS7a_L116F,NS7a_V82A,NS7a_T120I,N_D377Y,N_D63G,N_R203M)	G		2021-06-02
SRR14606359	positive	0.0193	29835	9533	29	0.003	0	0	29	0.003	Stretches of NNNs (1.93% of overall sequence). NS8_K68stop results in 44.6% truncation of the protein sequence. NS8_Q27stop results in 78.5% truncation of the protein sequence. Gap of 19 nucleotides when compared to the reference sequence.	Warning	hCoV19/Wuhan/WIV04/2019		(NSP3_T183I,NSP3_A890D,NSP3_I1412T,NSP4_H470Y,NSP6_F108del,NSP6_G107del,NSP6_S106del,NSP10_R134H,NSP12_P323L,Spike_A570D,Spike_S982A,Spike_P681H,Spike_D614G,Spike_T716I,Spike_Y144del,Spike_N501Y,Spike_D1118H,Spike_V70del,Spike_H69del,NS3_W131C,NS7a_V24F,NS8_R52I,NS8_K68stop,NS8_Q27stop,NS8_Y73C,N_S235F,N_D3L,N_G204R,N_R203K)	GRY		2021-06-02
SRR14712734	positive	0	29883	9704	29	0.003	0	0	29	0.003	NS8_K68stop results in 44.6% truncation of the protein sequence. NS8_Q27stop results in 78.5% truncation of the protein sequence. Gap of 19 nucleotides when compared to the reference sequence.	Info	hCoV19/Wuhan/WIV04/2019		(NSP3_T183I,NSP3_M1441I,NSP3_A890D,NSP3_I1412T,NSP6_F108del,NSP6_G107del,NSP6_S106del,NSP12_P227L,NSP12_P323L,Spike_A570D,Spike_S982A,Spike_P681H,Spike_D614G,Spike_T716I,Spike_Y144del,Spike_N501Y,Spike_D1118H,Spike_V70del,Spike_H69del,NS3_T270I,NS8_R52I,NS8_K68stop,NS8_Q27stop,NS8_Y73C,NS8_C61F,N_S235F,N_D3L,N_G204R,N_R203K)	GRY		2021-06-02
SRR14723719	positive	0	29881	9704	29	0.003	0	0	29	0.003	NS8_Q27stop results in 78.5% truncation of the protein sequence. Gap of 19 nucleotides when compared to the reference sequence.	Info	hCoV19/Wuhan/WIV04/2019		(NSP2_I491V,NSP3_T183I,NSP3_A890D,NSP3_V473F,NSP3_I1412T,NSP6_F108del,NSP6_G107del,NSP6_S106del,NSP12_P323L,NSP14_L157F,Spike_A570D,Spike_S982A,Spike_P681H,Spike_D614G,Spike_T716I,Spike_Y144del,Spike_N501Y,Spike_D1118H,Spike_V70del,Spike_H69del,NS3_G188C,NS8_R52I,NS8_Q27stop,NS8_Y73C,N_S235F,N_R14C,N_D3L,N_G204R,N_R203K)	GRY		2021-06-02
SRR14723753	positive	0	29853	9706	29	0.003	0	0	29	0.003	Gap of 13 nucleotides when compared to the reference sequence.	Info	hCoV19/Wuhan/WIV04/2019		(NSP2_T85I,NSP3_A861S,NSP3_G773R,NSP4_K399E,NSP4_L438P,NSP4_A446V,NSP6_F108del,NSP6_V278I,NSP6_G107del,NSP6_S106del,NSP12_P323L,Spike_T859N,Spike_D80G,Spike_D614G,Spike_L452R,Spike_Y144del,Spike_F157S,Spike_D950H,Spike_S155R,Spike_L5F,Spike_T573I,NS3_P42L,NS3_Q57H,NS3_P104L,NS6_T21I,NS8_T11I,NS8_A51S,N_T205I,N_M234I)	GH		2021-06-02
SRR14712668	positive	0.0004	29890	9705	29	0.003	0	0	29	0.003	Gap of 13 nucleotides when compared to the reference sequence.	Info	hCoV19/Wuhan/WIV04/2019		(NSP3_V1795F,NSP3_P1228L,NSP3_P822L,NSP4_A446V,NSP6_T181I,NSP6_V149A,NSP9_K36N,NSP12_P323L,NSP12_G671S,NSP13_P77L,Spike_T19R,Spike_P681R,Spike_D614G,Spike_D950N,Spike_T478K,Spike_L452R,Spike_F157del,Spike_R158del,Spike_E156G,Spike_A222V,Spike_G142D,NS3_S26L,M_I82T,NS7a_V82A,NS7a_T120I,N_G204V,N_D377Y,N_D63G,N_R203M)	G		2021-06-02
SRR14712684	positive	0	29852	9704	29	0.003	0	0	29	0.003	NS8_K68stop results in 44.6% truncation of the protein sequence. NS8_Q27stop results in 78.5% truncation of the protein sequence. Gap of 19 nucleotides when compared to the reference sequence.	Info	hCoV19/Wuhan/WIV04/2019		(NSP3_T183I,NSP3_M1441I,NSP3_A890D,NSP3_I1412T,NSP3_T942I,NSP6_F108del,NSP6_G107del,NSP6_S106del,NSP12_P227L,NSP12_P323L,Spike_A570D,Spike_S982A,Spike_P681H,Spike_D614G,Spike_T716I,Spike_Y144del,Spike_N501Y,Spike_D1118H,Spike_V70del,Spike_H69del,NS8_R52I,NS8_K68stop,NS8_Q27stop,NS8_Y73C,NS8_C61F,N_S235F,N_D3L,N_G204R,N_R203K)	GRY		2021-06-02
SRR14723741	positive	0	29840	9704	29	0.003	0	0	29	0.003	NS8_Q27stop results in 78.5% truncation of the protein sequence. Gap of 19 nucleotides when compared to the reference sequence.	Info	hCoV19/Wuhan/WIV04/2019		(NSP3_T183I,NSP3_A890D,NSP3_I1412T,NSP3_N1369S,NSP6_F108del,NSP6_G107del,NSP6_S106del,NSP12_P323L,NSP13_K460R,Spike_A570D,Spike_S982A,Spike_P681H,Spike_P209L,Spike_D614G,Spike_T716I,Spike_Y144del,Spike_N501Y,Spike_D1118H,Spike_V70del,Spike_H69del,NS3_V225F,NS3_G224C,NS8_R52I,NS8_Q27stop,NS8_Y73C,N_S235F,N_D3L,N_G204R,N_R203K)	GRY		2021-06-02
SRR14738817	positive	0.0004	29884	9704	29	0.003	0	0	29	0.003	NS8_Q27stop results in 78.5% truncation of the protein sequence. Gap of 19 nucleotides when compared to the reference sequence.	Info	hCoV19/Wuhan/WIV04/2019		(NSP3_T183I,NSP3_A890D,NSP3_I1412T,NSP6_F108del,NSP6_G107del,NSP6_S106del,NSP8_Q24R,NSP12_P323L,NSP13_K460R,NSP16_K160R,Spike_A570D,Spike_S982A,Spike_P681H,Spike_D614G,Spike_T76I,Spike_T716I,Spike_Y144del,Spike_K1191N,Spike_N501Y,Spike_D1118H,Spike_V70del,Spike_H69del,NS8_R52I,NS8_Q27stop,NS8_Y73C,N_S235F,N_D3L,N_G204R,N_R203K)	GRY		2021-06-02
SRR14761617	positive	0.0092	29884	9594	29	0.003	0	0	29	0.003	NS7a_Q62stop results in 49.6% truncation of the protein sequence. NS8_Q27stop results in 78.5% truncation of the protein sequence. Gap of 19 nucleotides when compared to the reference sequence.	Info	hCoV19/Wuhan/WIV04/2019		(NSP3_T183I,NSP3_A890D,NSP3_I1412T,NSP6_F108del,NSP6_G107del,NSP6_S106del,NSP12_P323L,NSP13_P172S,Spike_A570D,Spike_E1150D,Spike_S982A,Spike_P681H,Spike_D614G,Spike_T716I,Spike_Y144del,Spike_N501Y,Spike_D1118H,Spike_L5F,Spike_V70del,Spike_H69del,NS3_T151I,NS7a_Q62stop,NS8_R52I,NS8_Q27stop,NS8_Y73C,N_S235F,N_D3L,N_G204R,N_R203K)	GRY		2021-06-02
SRR14723795	positive	0.1279	29846	8168	28	0.0034	2	0.0002	26	0.0032	Long stretches of NNNs (12.79% of overall sequence). NS8_Q27stop results in 78.5% truncation of the protein sequence. Gap of 19 nucleotides when compared to the reference sequence. NSP11 without BLAST coverage.	Alert	hCoV19/Wuhan/WIV04/2019	(NSP5_H64Y,NSP16_A107S)	(NSP4_F17L,NSP6_F108del,NSP6_G107del,NSP6_S106del,NSP12_P323L,NSP13_K460R,NSP14_S171G,Spike_A570D,Spike_S982A,Spike_P681H,Spike_D614G,Spike_T716I,Spike_Y144del,Spike_L18F,Spike_N501Y,Spike_D1118H,Spike_V70del,Spike_L216F,Spike_H69del,NS3_L15F,M_G89S,NS8_R52I,NS8_A65S,NS8_Q27stop,NS8_Y73C,N_D3L)	G		2021-06-02
SRR14761598	positive	0	29898	9707	28	0.0029	2	0.0002	26	0.0027	Insertion of 4 nucleotides when compared to the reference sequence. Gap of 9 nucleotides when compared to the reference sequence.	Info	hCoV19/Wuhan/WIV04/2019	(NSP2_G438C,N_D399V)	(NSP3_S370L,NSP3_K977Q,NSP6_F108del,NSP6_G107del,NSP6_S106del,NSP12_P323L,NSP13_E341D,Spike_P26S,Spike_T20N,Spike_K417T,Spike_D614G,Spike_V1176F,Spike_H655Y,Spike_R190S,Spike_D138Y,Spike_L18F,Spike_N501Y,Spike_E484K,Spike_T1027I,NS3_S253P,NS8_E92K,N_G204R,N_P80R,N_T166I,N_R203K,N_N29D)	GR		2021-06-02
SRR14421528	positive	0	29880	9704	28	0.0029	1	0.0001	27	0.0028	NS8_K68stop results in 44.6% truncation of the protein sequence. NS8_Q27stop results in 78.5% truncation of the protein sequence. Gap of 19 nucleotides when compared to the reference sequence.	Info	hCoV19/Wuhan/WIV04/2019	(NSP3_Y647F)	(NSP2_R27C,NSP3_T183I,NSP3_A890D,NSP3_I1412T,NSP6_F108del,NSP6_G107del,NSP6_S106del,NSP12_P323L,Spike_A570D,Spike_S982A,Spike_P681H,Spike_D614G,Spike_T716I,Spike_Y144del,Spike_N501Y,Spike_D1118H,Spike_V70del,Spike_H69del,NS3_W131C,NS8_R52I,NS8_K68stop,NS8_Q27stop,NS8_Y73C,N_S235F,N_D3L,N_G204R,N_R203K)	GRY		2021-06-02
SRR14712665	positive	0.0376	29848	9533	28	0.0029	1	0.0001	27	0.0028	Stretches of NNNs (3.76% of overall sequence). NS8_Q27stop results in 78.5% truncation of the protein sequence. Gap of 19 nucleotides when compared to the reference sequence.	Warning	hCoV19/Wuhan/WIV04/2019	(NSP14_A435T)	(NSP3_T183I,NSP3_M1441I,NSP3_A890D,NSP3_I1412T,NSP6_F108del,NSP6_G107del,NSP6_S106del,NSP12_P227L,NSP12_P323L,NSP13_A509V,Spike_A570D,Spike_S982A,Spike_P681H,Spike_D614G,Spike_T716I,Spike_Y144del,Spike_N501Y,Spike_D1118H,Spike_V70del,Spike_H69del,NS8_R52I,NS8_Q27stop,NS8_Y73C,N_S235F,N_D3L,N_G204R,N_R203K)	GRY		2021-06-02
SRR14712681	positive	0	29882	9704	28	0.0029	1	0.0001	27	0.0028	NS8_Q27stop results in 78.5% truncation of the protein sequence. Gap of 19 nucleotides when compared to the reference sequence.	Info	hCoV19/Wuhan/WIV04/2019	(NS8_R52V)	(NSP2_I100T,NSP3_T183I,NSP3_A890D,NSP3_I1412T,NSP6_F108del,NSP6_G107del,NSP6_S106del,NSP12_P227L,NSP12_P323L,NSP13_P53S,NSP14_P451S,Spike_A570D,Spike_S982A,Spike_P681H,Spike_D614G,Spike_T716I,Spike_Y144del,Spike_N501Y,Spike_D1118H,Spike_V70del,Spike_H69del,NS8_Q27stop,NS8_Y73C,N_S235F,N_D3L,N_G204R,N_R203K)	GRY		2021-06-02
SRR14712685	positive	0.025	29845	9547	28	0.0029	1	0.0001	27	0.0028	Stretches of NNNs (2.50% of overall sequence). NS8_Q27stop results in 78.5% truncation of the protein sequence. Gap of 19 nucleotides when compared to the reference sequence.	Warning	hCoV19/Wuhan/WIV04/2019	(NS7b_L34P)	(NSP3_T183I,NSP3_A890D,NSP3_I1412T,NSP6_F108del,NSP6_G107del,NSP6_S106del,NSP12_P323L,NSP13_P172S,Spike_A570D,Spike_S982A,Spike_P681H,Spike_D614G,Spike_T716I,Spike_Y144del,Spike_N501Y,Spike_D1118H,Spike_L5F,Spike_V70del,Spike_H69del,NS3_T151I,NS8_R52I,NS8_Q27stop,NS8_Y73C,N_S235F,N_D3L,N_G204R,N_R203K)	GRY		2021-06-02
SRR14712702	positive	0.0197	29854	9594	28	0.0029	1	0.0001	27	0.0028	Stretches of NNNs (1.97% of overall sequence). NS8_Q27stop results in 78.5% truncation of the protein sequence. Gap of 19 nucleotides when compared to the reference sequence.	Warning	hCoV19/Wuhan/WIV04/2019	(NS7a_L116P)	(NSP3_T183I,NSP3_A890D,NSP3_I1412T,NSP6_F108del,NSP6_G107del,NSP6_S106del,NSP12_P323L,Spike_A570D,Spike_S982A,Spike_P681H,Spike_D614G,Spike_T716I,Spike_Y144del,Spike_N501Y,Spike_D1118H,Spike_V70del,Spike_H69del,NS3_W131C,NS7a_Y97H,NS7b_L11F,NS8_R52I,NS8_Q27stop,NS8_Y73C,N_S235F,N_D3L,N_G204R,N_R203K)	GRY		2021-06-02
SRR14723709	positive	0.0055	29869	9704	28	0.0029	1	0.0001	27	0.0028	NS7a_Q62stop results in 49.6% truncation of the protein sequence. NS8_Q27stop results in 78.5% truncation of the protein sequence. Gap of 19 nucleotides when compared to the reference sequence.	Info	hCoV19/Wuhan/WIV04/2019	(NSP16_G92D)	(NSP2_L550F,NSP3_T183I,NSP3_A890D,NSP3_I1412T,NSP6_F108del,NSP6_G107del,NSP6_S106del,NSP12_P323L,Spike_A570D,Spike_S982A,Spike_P681H,Spike_D614G,Spike_T716I,Spike_Y144del,Spike_N501Y,Spike_S155R,Spike_D1118H,Spike_V70del,Spike_H69del,NS7a_Q62stop,NS8_R52I,NS8_Q27stop,NS8_Y73C,N_S235F,N_D3L,N_G204R,N_R203K)	GRY		2021-06-02
SRR14738818	positive	0	29875	9704	28	0.0029	1	0.0001	27	0.0028	NS8_K68stop results in 44.6% truncation of the protein sequence. NS8_Q27stop results in 78.5% truncation of the protein sequence. Gap of 19 nucleotides when compared to the reference sequence.	Info	hCoV19/Wuhan/WIV04/2019	(NS7b_F16S)	(NSP3_T183I,NSP3_A890D,NSP3_I1412T,NSP6_F108del,NSP6_G107del,NSP6_S106del,NSP12_P323L,NSP13_P53S,Spike_A570D,Spike_S982A,Spike_P681H,Spike_D614G,Spike_T716I,Spike_Y144del,Spike_N501Y,Spike_D1118H,Spike_V70del,Spike_H69del,NS3_W131C,NS8_R52I,NS8_K68stop,NS8_Q27stop,NS8_Y73C,N_S235F,N_D3L,N_G204R,N_R203K)	GRY		2021-06-02
SRR14738848	positive	0	29884	9704	28	0.0029	1	0.0001	27	0.0028	NS8_K68stop results in 44.6% truncation of the protein sequence. NS8_Q27stop results in 78.5% truncation of the protein sequence. Gap of 19 nucleotides when compared to the reference sequence.	Info	hCoV19/Wuhan/WIV04/2019	(NSP12_D140G)	(NSP3_T183I,NSP3_T1072I,NSP3_A890D,NSP3_I1412T,NSP6_F108del,NSP6_G107del,NSP6_S106del,NSP12_P323L,Spike_A570D,Spike_S982A,Spike_P681H,Spike_D614G,Spike_T716I,Spike_Y144del,Spike_N501Y,Spike_D1118H,Spike_V70del,Spike_H69del,NS3_W131C,NS8_R52I,NS8_K68stop,NS8_Q27stop,NS8_Y73C,N_S235F,N_D3L,N_G204R,N_R203K)	GRY		2021-06-02
SRR14581072	positive	0.0317	29882	9594	28	0.0029	1	0.0001	27	0.0028	Stretches of NNNs (3.17% of overall sequence). NS8_Q27stop results in 78.5% truncation of the protein sequence. Gap of 19 nucleotides when compared to the reference sequence.	Warning	hCoV19/Wuhan/WIV04/2019	(NSP5_A116T)	(NSP3_T183I,NSP3_A890D,NSP6_F108del,NSP6_G107del,NSP6_S106del,NSP12_P323L,NSP14_D324Y,Spike_A570D,Spike_S982A,Spike_P681H,Spike_D614G,Spike_T716I,Spike_Y144del,Spike_N501Y,Spike_D1118H,Spike_V70del,Spike_H69del,NS3_W131C,NS7a_Y97H,NS8_R52I,NS8_Q27stop,NS8_Y73C,N_P151S,N_S235F,N_D3L,N_G204R,N_R203K)	GRY		2021-06-02
SRR13627969	positive	0.0004	29884	9704	28	0.0029	0	0	28	0.0029	NS8_Q27stop results in 78.5% truncation of the protein sequence. Gap of 19 nucleotides when compared to the reference sequence.	Info	hCoV19/Wuhan/WIV04/2019		(NSP3_T183I,NSP3_A1502V,NSP3_A890D,NSP3_S769L,NSP3_I1412T,NSP6_F108del,NSP6_G107del,NSP6_S106del,NSP12_T643I,NSP12_P323L,NSP13_K460R,Spike_A570D,Spike_S982A,Spike_P681H,Spike_D614G,Spike_T716I,Spike_Y144del,Spike_N501Y,Spike_D1118H,Spike_V70del,Spike_H69del,NS8_R52I,NS8_Q27stop,NS8_Y73C,N_S235F,N_D3L,N_G204R,N_R203K)	GRY		2021-06-02
SRR13627991	positive	0	29884	9704	28	0.0029	0	0	28	0.0029	NS8_Q27stop results in 78.5% truncation of the protein sequence. Gap of 19 nucleotides when compared to the reference sequence.	Info	hCoV19/Wuhan/WIV04/2019		(NSP3_T183I,NSP3_A1502V,NSP3_A890D,NSP3_S769L,NSP3_I1412T,NSP6_F108del,NSP6_G107del,NSP6_S106del,NSP12_T643I,NSP12_P323L,NSP13_K460R,Spike_A570D,Spike_S982A,Spike_P681H,Spike_D614G,Spike_T716I,Spike_Y144del,Spike_N501Y,Spike_D1118H,Spike_V70del,Spike_H69del,NS8_R52I,NS8_Q27stop,NS8_Y73C,N_S235F,N_D3L,N_G204R,N_R203K)	GRY		2021-06-02
SRR14107325	positive	0.0005	29882	9704	28	0.0029	0	0	28	0.0029	NS8_K68stop results in 44.6% truncation of the protein sequence. NS8_Q27stop results in 78.5% truncation of the protein sequence. Gap of 19 nucleotides when compared to the reference sequence.	Info	hCoV19/Wuhan/WIV04/2019		(NSP3_T183I,NSP3_A890D,NSP3_I1412T,NSP6_F108del,NSP6_G107del,NSP6_L260F,NSP6_S106del,NSP12_P227L,NSP12_P323L,NSP14_P451S,Spike_A570D,Spike_S982A,Spike_P681H,Spike_D614G,Spike_T716I,Spike_Y144del,Spike_N501Y,Spike_D1118H,Spike_V70del,Spike_H69del,NS8_R52I,NS8_K68stop,NS8_Q27stop,NS8_Y73C,N_S235F,N_D3L,N_G204R,N_R203K)	GRY		2021-06-02
SRR14421469	positive	0.0378	29849	9423	28	0.003	0	0	28	0.003	Stretches of NNNs (3.78% of overall sequence). NS8_Q27stop results in 78.5% truncation of the protein sequence. Gap of 19 nucleotides when compared to the reference sequence.	Warning	hCoV19/Wuhan/WIV04/2019		(NSP2_E453D,NSP3_T183I,NSP3_M1441I,NSP3_A890D,NSP3_I1412T,NSP6_F108del,NSP6_G107del,NSP6_S106del,NSP12_P227L,NSP12_P323L,NSP13_A509V,Spike_A570D,Spike_S982A,Spike_P681H,Spike_D614G,Spike_T716I,Spike_Y144del,Spike_N501Y,Spike_D1118H,Spike_V70del,Spike_H69del,NS8_R52I,NS8_Q27stop,NS8_Y73C,N_S235F,N_D3L,N_G204R,N_R203K)	GRY		2021-06-02
SRR14421478	positive	0.0003	29884	9704	28	0.0029	0	0	28	0.0029	NS7a_Q62stop results in 49.6% truncation of the protein sequence. NS8_Q27stop results in 78.5% truncation of the protein sequence. Gap of 19 nucleotides when compared to the reference sequence.	Info	hCoV19/Wuhan/WIV04/2019		(NSP2_L550F,NSP3_T183I,NSP3_A890D,NSP3_I1412T,NSP6_F108del,NSP6_G107del,NSP6_S106del,NSP12_P323L,Spike_A570D,Spike_S982A,Spike_P681H,Spike_D614G,Spike_T716I,Spike_Y144del,Spike_N501Y,Spike_S155R,Spike_D1118H,Spike_V70del,Spike_H69del,NS7a_S81L,NS7a_Q62stop,NS8_R52I,NS8_Q27stop,NS8_Y73C,N_S235F,N_D3L,N_G204R,N_R203K)	GRY		2021-06-02
SRR14421497	positive	0.0001	29870	9704	28	0.0029	0	0	28	0.0029	NS7a_Q62stop results in 49.6% truncation of the protein sequence. NS8_Q27stop results in 78.5% truncation of the protein sequence. Gap of 19 nucleotides when compared to the reference sequence.	Info	hCoV19/Wuhan/WIV04/2019		(NSP3_T183I,NSP3_A890D,NSP3_I1412T,NSP6_F108del,NSP6_G107del,NSP6_S106del,NSP12_P323L,NSP13_P172S,Spike_A570D,Spike_S982A,Spike_P681H,Spike_D614G,Spike_T716I,Spike_Y144del,Spike_N501Y,Spike_D1118H,Spike_L5F,Spike_V70del,Spike_H69del,NS3_T151I,NS7a_Q62stop,NS8_R52I,NS8_Q27stop,NS8_Y73C,N_S235F,N_D3L,N_G204R,N_R203K)	GRY		2021-06-02
SRR14421507	positive	0	29878	9704	28	0.0029	0	0	28	0.0029	Gap of 2 nucleotide(s) found at refpos 29564 (FRAMESHIFT). NS7a_Q62stop results in 49.6% truncation of the protein sequence. NS8_Q27stop results in 78.5% truncation of the protein sequence. Gap of 21 nucleotides when compared to the reference sequence.	Warning	hCoV19/Wuhan/WIV04/2019		(NSP3_T183I,NSP3_A890D,NSP3_I1412T,NSP6_F108del,NSP6_G107del,NSP6_S106del,NSP12_P323L,NSP13_P172S,Spike_A570D,Spike_S982A,Spike_P681H,Spike_D614G,Spike_T716I,Spike_Y144del,Spike_N501Y,Spike_D1118H,Spike_L5F,Spike_V70del,Spike_H69del,NS3_T151I,NS7a_Q62stop,NS8_R52I,NS8_Q27stop,NS8_Y73C,N_S235F,N_D3L,N_G204R,N_R203K)	GRY		2021-06-02
SRR14421529	positive	0	29882	9704	28	0.0029	0	0	28	0.0029	NS8_Q27stop results in 78.5% truncation of the protein sequence. Gap of 19 nucleotides when compared to the reference sequence.	Info	hCoV19/Wuhan/WIV04/2019		(NSP3_T183I,NSP3_A890D,NSP3_I1412T,NSP6_F108del,NSP6_G107del,NSP6_S106del,NSP8_Q24R,NSP12_P323L,NSP13_K460R,NSP16_K160R,Spike_A570D,Spike_S982A,Spike_P681H,Spike_D614G,Spike_T716I,Spike_Y144del,Spike_K1191N,Spike_N501Y,Spike_D1118H,Spike_V70del,Spike_H69del,NS8_R52I,NS8_Q27stop,NS8_Y73C,N_S235F,N_D3L,N_G204R,N_R203K)	GRY		2021-06-02
SRR14421540	positive	0.0189	29856	9505	28	0.0029	0	0	28	0.0029	Stretches of NNNs (1.89% of overall sequence). NS8_Q27stop results in 78.5% truncation of the protein sequence. Gap of 19 nucleotides when compared to the reference sequence.	Warning	hCoV19/Wuhan/WIV04/2019		(NSP3_T183I,NSP3_A890D,NSP3_I1412T,NSP4_F17L,NSP6_F108del,NSP6_G107del,NSP6_S106del,NSP12_P323L,NSP13_K460R,Spike_A570D,Spike_S982A,Spike_P681H,Spike_D614G,Spike_T716I,Spike_Y144del,Spike_N501Y,Spike_D1118H,Spike_V70del,Spike_H69del,NS3_L15F,NS3_G224S,NS8_R52I,NS8_Q27stop,NS8_Y73C,N_S235F,N_D3L,N_G204R,N_R203K)	GRY		2021-06-02
SRR14421549	positive	0.004	29829	9704	28	0.0029	0	0	28	0.0029	NS7a_Q62stop results in 49.6% truncation of the protein sequence. NS8_Q27stop results in 78.5% truncation of the protein sequence. Gap of 19 nucleotides when compared to the reference sequence.	Info	hCoV19/Wuhan/WIV04/2019		(NSP3_T183I,NSP3_A890D,NSP3_I1412T,NSP6_F108del,NSP6_G107del,NSP6_S106del,NSP12_P323L,NSP13_P172S,Spike_A570D,Spike_S982A,Spike_P681H,Spike_D614G,Spike_T716I,Spike_Y144del,Spike_N501Y,Spike_D1118H,Spike_L5F,Spike_V70del,Spike_H69del,NS3_T151I,NS7a_Q62stop,NS8_R52I,NS8_Q27stop,NS8_Y73C,N_S235F,N_D3L,N_G204R,N_R203K)	GRY		2021-06-02
SRR14421571	positive	0	29883	9704	28	0.0029	0	0	28	0.0029	NS8_K68stop results in 44.6% truncation of the protein sequence. NS8_Q27stop results in 78.5% truncation of the protein sequence. Gap of 19 nucleotides when compared to the reference sequence.	Info	hCoV19/Wuhan/WIV04/2019		(NSP3_T183I,NSP3_M1441I,NSP3_A890D,NSP3_I1412T,NSP6_F108del,NSP6_G107del,NSP6_S106del,NSP12_P227L,NSP12_P323L,NSP14_A281V,Spike_A570D,Spike_S982A,Spike_P681H,Spike_D614G,Spike_T716I,Spike_Y144del,Spike_N501Y,Spike_D1118H,Spike_V70del,Spike_H69del,NS8_R52I,NS8_K68stop,NS8_Q27stop,NS8_Y73C,N_S235F,N_D3L,N_G204R,N_R203K)	GRY		2021-06-02
SRR14581057	positive	0	29883	9704	28	0.0029	0	0	28	0.0029	NS8_Q27stop results in 78.5% truncation of the protein sequence. Gap of 19 nucleotides when compared to the reference sequence.	Info	hCoV19/Wuhan/WIV04/2019		(NSP3_T183I,NSP3_A890D,NSP3_I1412T,NSP4_F17L,NSP6_F108del,NSP6_G107del,NSP6_S106del,NSP8_G144C,NSP12_P323L,NSP13_K460R,Spike_A570D,Spike_S982A,Spike_P681H,Spike_D614G,Spike_T716I,Spike_Y144del,Spike_N501Y,Spike_D1118H,Spike_V70del,Spike_H69del,NS3_L15F,NS8_R52I,NS8_Q27stop,NS8_Y73C,N_S235F,N_D3L,N_G204R,N_R203K)	GRY		2021-06-02
SRR14581060	positive	0.0082	29884	9704	28	0.0029	0	0	28	0.0029	NS8_Q27stop results in 78.5% truncation of the protein sequence. Gap of 19 nucleotides when compared to the reference sequence.	Info	hCoV19/Wuhan/WIV04/2019		(NSP3_T183I,NSP3_A890D,NSP3_I1412T,NSP5_L67F,NSP6_F108del,NSP6_G107del,NSP6_S106del,NSP12_P323L,NSP13_K460R,Spike_A570D,Spike_S982A,Spike_P681H,Spike_D614G,Spike_T716I,Spike_Y144del,Spike_N501Y,Spike_D1118H,Spike_V70del,Spike_H69del,NS3_V225F,NS3_G224C,NS8_R52I,NS8_Q27stop,NS8_Y73C,N_S235F,N_D3L,N_G204R,N_R203K)	GRY		2021-06-02
SRR14581063	positive	0.0047	29880	9704	28	0.0029	0	0	28	0.0029	NS8_Q27stop results in 78.5% truncation of the protein sequence. Gap of 19 nucleotides when compared to the reference sequence.	Info	hCoV19/Wuhan/WIV04/2019		(NSP3_T183I,NSP3_A890D,NSP3_I1412T,NSP6_F108del,NSP6_G107del,NSP6_V114I,NSP6_S106del,NSP12_P227L,NSP12_P323L,NSP13_S166L,NSP14_P451S,Spike_A570D,Spike_S982A,Spike_P681H,Spike_D614G,Spike_T716I,Spike_Y144del,Spike_N501Y,Spike_D1118H,Spike_V70del,Spike_H69del,NS8_R52I,NS8_Q27stop,NS8_Y73C,N_S235F,N_D3L,N_G204R,N_R203K)	GRY		2021-06-02
SRR14581079	positive	0.001	29833	9704	28	0.0029	0	0	28	0.0029	NS8_Q27stop results in 78.5% truncation of the protein sequence. Gap of 19 nucleotides when compared to the reference sequence.	Info	hCoV19/Wuhan/WIV04/2019		(NSP3_T183I,NSP3_A890D,NSP3_I1412T,NSP3_S400G,NSP3_V765F,NSP6_F108del,NSP6_V179I,NSP6_G107del,NSP6_S106del,NSP12_P323L,Spike_A570D,Spike_S982A,Spike_P681H,Spike_D614G,Spike_T716I,Spike_Y144del,Spike_K558N,Spike_N501Y,Spike_D1118H,Spike_V70del,Spike_H69del,NS8_R52I,NS8_Q27stop,NS8_Y73C,N_S235F,N_D3L,N_G204R,N_R203K)	GRY		2021-06-02
SRR14581080	positive	0.0008	29884	9704	28	0.0029	0	0	28	0.0029	NS8_K68stop results in 44.6% truncation of the protein sequence. NS8_Q27stop results in 78.5% truncation of the protein sequence. Gap of 19 nucleotides when compared to the reference sequence.	Info	hCoV19/Wuhan/WIV04/2019		(NSP3_T183I,NSP3_A890D,NSP3_H290Y,NSP3_I1412T,NSP6_F108del,NSP6_G107del,NSP6_S106del,NSP12_P323L,Spike_A570D,Spike_S982A,Spike_P681H,Spike_D614G,Spike_T716I,Spike_Y144del,Spike_K444N,Spike_N501Y,Spike_D1118H,Spike_V70del,Spike_H69del,NS3_W131C,NS8_R52I,NS8_K68stop,NS8_Q27stop,NS8_Y73C,N_S235F,N_D3L,N_G204R,N_R203K)	GRY		2021-06-02
SRR14581096	positive	0	29894	9707	28	0.0029	0	0	28	0.0029	Insertion of 4 nucleotides when compared to the reference sequence. Gap of 9 nucleotides when compared to the reference sequence.	Info	hCoV19/Wuhan/WIV04/2019		(NSP2_P96S,NSP3_S370L,NSP3_K977Q,NSP6_F108del,NSP6_K4R,NSP6_G107del,NSP6_S106del,NSP12_P323L,NSP13_E341D,Spike_P26S,Spike_T20N,Spike_K417T,Spike_D614G,Spike_V1176F,Spike_H655Y,Spike_R190S,Spike_D138Y,Spike_L18F,Spike_N501Y,Spike_E484K,Spike_T1027I,NS3_L219F,NS3_S253P,NS8_E92K,N_P344L,N_G204R,N_P80R,N_R203K)	GR		2021-06-02
SRR14581100	positive	0.006	29881	9704	28	0.0029	0	0	28	0.0029	NS8_K68stop results in 44.6% truncation of the protein sequence. NS8_Q27stop results in 78.5% truncation of the protein sequence. Gap of 19 nucleotides when compared to the reference sequence.	Info	hCoV19/Wuhan/WIV04/2019		(NSP3_T183I,NSP3_A890D,NSP3_I1412T,NSP6_F108del,NSP6_G107del,NSP6_S106del,NSP12_P323L,Spike_A570D,Spike_S982A,Spike_P681H,Spike_D614G,Spike_T716I,Spike_Y144del,Spike_N501Y,Spike_D1118H,Spike_V70del,Spike_H69del,NS3_W131C,NS3_A103S,NS7a_Y97H,NS8_R52I,NS8_K68stop,NS8_Q27stop,NS8_Y73C,N_S235F,N_D3L,N_G204R,N_R203K)	GRY		2021-06-02
SRR14606266	positive	0.0005	29884	9704	28	0.0029	0	0	28	0.0029	NS8_K68stop results in 44.6% truncation of the protein sequence. NS8_Q27stop results in 78.5% truncation of the protein sequence. Gap of 19 nucleotides when compared to the reference sequence.	Info	hCoV19/Wuhan/WIV04/2019		(NSP3_T183I,NSP3_A890D,NSP3_I1412T,NSP6_F108del,NSP6_G107del,NSP6_S106del,NSP12_P323L,Spike_T1117I,Spike_A570D,Spike_S982A,Spike_P681H,Spike_D614G,Spike_V83I,Spike_T716I,Spike_Y144del,Spike_N501Y,Spike_D1118H,Spike_V70del,Spike_H69del,NS3_W131C,NS8_R52I,NS8_K68stop,NS8_Q27stop,NS8_Y73C,N_S235F,N_D3L,N_G204R,N_R203K)	GRY		2021-06-02
SRR14606294	positive	0.004	29860	9702	28	0.0029	0	0	28	0.0029	Insertion of 2 nucleotide(s) found at refpos 28251 (FRAMESHIFT). Insertion of 2 nucleotide(s) at refpos 28251 occurred >=100 times in >=10 locations. NS8_Q27stop results in 78.5% truncation of the protein sequence. Gap of 19 nucleotides when compared to the reference sequence.	Warning	hCoV19/Wuhan/WIV04/2019		(NSP2_P568L,NSP3_T183I,NSP3_A890D,NSP3_I1412T,NSP4_F17L,NSP6_F108del,NSP6_G107del,NSP6_S106del,NSP12_P323L,NSP13_K460R,Spike_A570D,Spike_S982A,Spike_P681H,Spike_D614G,Spike_T716I,Spike_Y144del,Spike_N501Y,Spike_D1118H,Spike_V70del,Spike_H69del,NS3_L15F,NS8_R52I,NS8_Q27stop,NS8_Y73C,N_S235F,N_D3L,N_G204R,N_R203K)	GRY		2021-06-02
SRR14606303	positive	0	29884	9704	28	0.0029	0	0	28	0.0029	NS8_K68stop results in 44.6% truncation of the protein sequence. NS8_Q27stop results in 78.5% truncation of the protein sequence. Gap of 19 nucleotides when compared to the reference sequence.	Info	hCoV19/Wuhan/WIV04/2019		(NSP3_T183I,NSP3_A890D,NSP3_I1412T,NSP3_T1830I,NSP6_F108del,NSP6_L37F,NSP6_G107del,NSP6_S106del,NSP12_P323L,Spike_A570D,Spike_S982A,Spike_P681H,Spike_D614G,Spike_T716I,Spike_Y144del,Spike_N501Y,Spike_D1118H,Spike_V70del,Spike_H69del,NS3_W131C,NS8_R52I,NS8_K68stop,NS8_Q27stop,NS8_Y73C,N_S235F,N_D3L,N_G204R,N_R203K)	GRY		2021-06-02
SRR14606305	positive	0.0087	29884	9614	28	0.0029	0	0	28	0.0029	Insertion of 2 nucleotide(s) found at refpos 28251 (FRAMESHIFT). Insertion of 2 nucleotide(s) at refpos 28251 occurred >=100 times in >=10 locations. NS8_Q27stop results in 78.5% truncation of the protein sequence. Gap of 19 nucleotides when compared to the reference sequence.	Warning	hCoV19/Wuhan/WIV04/2019		(NSP2_P568L,NSP3_T183I,NSP3_A890D,NSP3_I1412T,NSP4_F17L,NSP6_F108del,NSP6_G107del,NSP6_S106del,NSP12_P323L,NSP13_K460R,Spike_A570D,Spike_S982A,Spike_P681H,Spike_D614G,Spike_T716I,Spike_Y144del,Spike_N501Y,Spike_D1118H,Spike_V70del,Spike_H69del,NS3_L15F,NS8_R52I,NS8_Q27stop,NS8_Y73C,N_S235F,N_D3L,N_G204R,N_R203K)	GRY		2021-06-02
SRR14606315	positive	0	29884	9704	28	0.0029	0	0	28	0.0029	NS7a_Q62stop results in 49.6% truncation of the protein sequence. NS8_Q27stop results in 78.5% truncation of the protein sequence. Gap of 19 nucleotides when compared to the reference sequence.	Info	hCoV19/Wuhan/WIV04/2019		(NSP3_T183I,NSP3_A890D,NSP3_I1412T,NSP6_F108del,NSP6_G107del,NSP6_S106del,NSP12_P323L,NSP13_P172S,Spike_A570D,Spike_S982A,Spike_P681H,Spike_D614G,Spike_T716I,Spike_Y144del,Spike_N501Y,Spike_D1118H,Spike_L5F,Spike_V70del,Spike_H69del,NS3_T151I,NS7a_Q62stop,NS8_R52I,NS8_Q27stop,NS8_Y73C,N_S235F,N_D3L,N_G204R,N_R203K)	GRY		2021-06-02
SRR14606318	positive	0	29882	9704	28	0.0029	0	0	28	0.0029	NS8_K68stop results in 44.6% truncation of the protein sequence. NS8_Q27stop results in 78.5% truncation of the protein sequence. Gap of 19 nucleotides when compared to the reference sequence.	Info	hCoV19/Wuhan/WIV04/2019		(NSP3_T183I,NSP3_A890D,NSP3_M1547I,NSP3_I1412T,NSP6_F108del,NSP6_G107del,NSP6_S106del,NSP8_T145I,NSP12_P227L,NSP12_P323L,Spike_A570D,Spike_S982A,Spike_P681H,Spike_D614G,Spike_T716I,Spike_Y144del,Spike_N501Y,Spike_D1118H,Spike_V70del,Spike_H69del,NS8_R52I,NS8_K68stop,NS8_Q27stop,NS8_Y73C,N_S235F,N_D3L,N_G204R,N_R203K)	GRY		2021-06-02
SRR14606328	positive	0	29884	9704	28	0.0029	0	0	28	0.0029	NS8_Q27stop results in 78.5% truncation of the protein sequence. Gap of 19 nucleotides when compared to the reference sequence.	Info	hCoV19/Wuhan/WIV04/2019		(NSP3_T183I,NSP3_A890D,NSP3_I1412T,NSP3_S400G,NSP3_V765F,NSP6_F108del,NSP6_V179I,NSP6_G107del,NSP6_S106del,NSP12_P323L,Spike_A570D,Spike_S982A,Spike_P681H,Spike_D614G,Spike_T716I,Spike_Y144del,Spike_K558N,Spike_N501Y,Spike_D1118H,Spike_V70del,Spike_H69del,NS8_R52I,NS8_Q27stop,NS8_Y73C,N_S235F,N_D3L,N_G204R,N_R203K)	GRY		2021-06-02
SRR14606331	positive	0	29884	9704	28	0.0029	0	0	28	0.0029	NS8_K68stop results in 44.6% truncation of the protein sequence. NS8_Q27stop results in 78.5% truncation of the protein sequence. Gap of 19 nucleotides when compared to the reference sequence.	Info	hCoV19/Wuhan/WIV04/2019		(NSP3_T183I,NSP3_A890D,NSP3_I1412T,NSP6_F108del,NSP6_G107del,NSP6_S106del,NSP8_T145I,NSP12_P227L,NSP12_P323L,Spike_A570D,Spike_S982A,Spike_P681H,Spike_D614G,Spike_T716I,Spike_Y144del,Spike_N501Y,Spike_D1118H,Spike_V70del,Spike_N616S,Spike_H69del,NS8_R52I,NS8_K68stop,NS8_Q27stop,NS8_Y73C,N_S235F,N_D3L,N_G204R,N_R203K)	GRY		2021-06-02
SRR14606351	positive	0	29841	9704	28	0.0029	0	0	28	0.0029	NS8_K68stop results in 44.6% truncation of the protein sequence. NS8_Q27stop results in 78.5% truncation of the protein sequence. Gap of 19 nucleotides when compared to the reference sequence.	Info	hCoV19/Wuhan/WIV04/2019		(NSP3_T183I,NSP3_A890D,NSP3_I1412T,NSP6_F108del,NSP6_G107del,NSP6_S106del,NSP12_P227L,NSP12_P323L,NSP14_P451S,Spike_A570D,Spike_S982A,Spike_P681H,Spike_D614G,Spike_T716I,Spike_Y144del,Spike_I870V,Spike_N501Y,Spike_D1118H,Spike_V70del,Spike_H69del,NS8_R52I,NS8_K68stop,NS8_Q27stop,NS8_Y73C,N_S235F,N_D3L,N_G204R,N_R203K)	GRY		2021-06-02
SRR14606361	positive	0	29874	9704	28	0.0029	0	0	28	0.0029	NS7a_Q62stop results in 49.6% truncation of the protein sequence. NS8_Q27stop results in 78.5% truncation of the protein sequence. Gap of 19 nucleotides when compared to the reference sequence.	Info	hCoV19/Wuhan/WIV04/2019		(NSP3_T183I,NSP3_A890D,NSP3_I1412T,NSP6_F108del,NSP6_G107del,NSP6_S106del,NSP12_P323L,NSP13_P172S,Spike_A570D,Spike_S982A,Spike_P681H,Spike_D614G,Spike_T716I,Spike_Y144del,Spike_N501Y,Spike_D1118H,Spike_L5F,Spike_V70del,Spike_H69del,NS3_T151I,NS7a_Q62stop,NS8_R52I,NS8_Q27stop,NS8_Y73C,N_S235F,N_D3L,N_G204R,N_R203K)	GRY		2021-06-02
SRR14606364	positive	0	29869	9704	28	0.0029	0	0	28	0.0029	NS7a_Q62stop results in 49.6% truncation of the protein sequence. NS8_Q27stop results in 78.5% truncation of the protein sequence. Gap of 19 nucleotides when compared to the reference sequence.	Info	hCoV19/Wuhan/WIV04/2019		(NSP3_T183I,NSP3_A890D,NSP3_I1412T,NSP6_F108del,NSP6_G107del,NSP6_S106del,NSP12_P323L,NSP13_P172S,Spike_A570D,Spike_S982A,Spike_P681H,Spike_D614G,Spike_T716I,Spike_Y144del,Spike_N501Y,Spike_D1118H,Spike_L5F,Spike_V70del,Spike_H69del,NS3_T151I,NS7a_Q62stop,NS8_R52I,NS8_Q27stop,NS8_Y73C,N_S235F,N_D3L,N_G204R,N_R203K)	GRY		2021-06-02
SRR14606381	positive	0.0005	29884	9704	28	0.0029	0	0	28	0.0029	NS7a_Q62stop results in 49.6% truncation of the protein sequence. NS8_Q27stop results in 78.5% truncation of the protein sequence. Gap of 19 nucleotides when compared to the reference sequence.	Info	hCoV19/Wuhan/WIV04/2019		(NSP3_T183I,NSP3_A890D,NSP3_I1412T,NSP6_F108del,NSP6_G107del,NSP6_S106del,NSP12_P323L,NSP13_P172S,Spike_A570D,Spike_S982A,Spike_P681H,Spike_D614G,Spike_T716I,Spike_Y144del,Spike_N501Y,Spike_D1118H,Spike_L5F,Spike_V70del,Spike_H69del,NS3_T151I,NS7a_Q62stop,NS8_R52I,NS8_Q27stop,NS8_Y73C,N_S235F,N_D3L,N_G204R,N_R203K)	GRY		2021-06-02
SRR14712661	positive	0	29867	9704	28	0.0029	0	0	28	0.0029	NS7a_Q62stop results in 49.6% truncation of the protein sequence. NS8_Q27stop results in 78.5% truncation of the protein sequence. Gap of 19 nucleotides when compared to the reference sequence.	Info	hCoV19/Wuhan/WIV04/2019		(NSP2_L550F,NSP3_T183I,NSP3_A890D,NSP3_I1412T,NSP6_F108del,NSP6_G107del,NSP6_S106del,NSP12_P323L,Spike_A570D,Spike_S982A,Spike_P681H,Spike_D614G,Spike_T716I,Spike_Y144del,Spike_N501Y,Spike_S155R,Spike_D1118H,Spike_V70del,Spike_H69del,NS7a_S81L,NS7a_Q62stop,NS8_R52I,NS8_Q27stop,NS8_Y73C,N_S235F,N_D3L,N_G204R,N_R203K)	GRY		2021-06-02
SRR14712708	positive	0.0107	29849	9704	28	0.0029	0	0	28	0.0029	Stretches of NNNs (1.07% of overall sequence). NS8_K68stop results in 44.6% truncation of the protein sequence. NS8_Q27stop results in 78.5% truncation of the protein sequence. Gap of 19 nucleotides when compared to the reference sequence.	Warning	hCoV19/Wuhan/WIV04/2019		(NSP3_T183I,NSP3_A890D,NSP3_I1412T,NSP3_V1506F,NSP6_F108del,NSP6_G107del,NSP6_S106del,NSP12_P323L,Spike_A570D,Spike_S982A,Spike_P681H,Spike_D614G,Spike_T716I,Spike_Y144del,Spike_N501Y,Spike_D1118H,Spike_V70del,Spike_H69del,NS3_W131C,NS7a_Y97H,NS8_R52I,NS8_K68stop,NS8_Q27stop,NS8_Y73C,N_S235F,N_D3L,N_G204R,N_R203K)	GRY		2021-06-02
SRR14712717	positive	0.0498	29867	9343	28	0.003	0	0	28	0.003	Stretches of NNNs (4.98% of overall sequence). NS8_Q27stop results in 78.5% truncation of the protein sequence. Gap of 19 nucleotides when compared to the reference sequence.	Warning	hCoV19/Wuhan/WIV04/2019		(NSP2_L550F,NSP3_T183I,NSP3_A890D,NSP5_K90R,NSP6_F108del,NSP6_G107del,NSP6_S106del,NSP8_S4L,NSP12_P323L,Spike_L1203F,Spike_A570D,Spike_S982A,Spike_P681H,Spike_D614G,Spike_T716I,Spike_Y144del,Spike_N501Y,Spike_S155R,Spike_D1118H,Spike_V70del,Spike_H69del,NS8_R52I,NS8_Q27stop,NS8_Y73C,N_S235F,N_D3L,N_G204R,N_R203K)	GRY		2021-06-02
SRR14712726	positive	0.0028	29881	9704	28	0.0029	0	0	28	0.0029	NS8_K68stop results in 44.6% truncation of the protein sequence. NS8_Q27stop results in 78.5% truncation of the protein sequence. Gap of 19 nucleotides when compared to the reference sequence.	Info	hCoV19/Wuhan/WIV04/2019		(NSP3_A1711V,NSP3_T183I,NSP3_A890D,NSP3_I1412T,NSP6_F108del,NSP6_G107del,NSP6_S106del,NSP12_P323L,Spike_A570D,Spike_S982A,Spike_P681H,Spike_D614G,Spike_T716I,Spike_Y144del,Spike_N501Y,Spike_D1118H,Spike_V70del,Spike_H69del,NS3_W131C,NS7a_Y97H,NS8_R52I,NS8_K68stop,NS8_Q27stop,NS8_Y73C,N_S235F,N_D3L,N_G204R,N_R203K)	GRY		2021-06-02
SRR14712743	positive	0	29874	9704	28	0.0029	0	0	28	0.0029	NS7a_Q62stop results in 49.6% truncation of the protein sequence. NS8_Q27stop results in 78.5% truncation of the protein sequence. Gap of 19 nucleotides when compared to the reference sequence.	Info	hCoV19/Wuhan/WIV04/2019		(NSP3_T183I,NSP3_A890D,NSP3_I1412T,NSP6_F108del,NSP6_G107del,NSP6_S106del,NSP12_P323L,NSP13_P172S,Spike_A570D,Spike_S982A,Spike_P681H,Spike_D614G,Spike_T716I,Spike_Y144del,Spike_N501Y,Spike_D1118H,Spike_L5F,Spike_V70del,Spike_H69del,NS3_T151I,NS7a_Q62stop,NS8_R52I,NS8_Q27stop,NS8_Y73C,N_S235F,N_D3L,N_G204R,N_R203K)	GRY		2021-06-02
SRR14712746	positive	0	29888	9706	28	0.0029	0	0	28	0.0029	Gap of 13 nucleotides when compared to the reference sequence.	Info	hCoV19/Wuhan/WIV04/2019		(NSP2_T85I,NSP3_I310T,NSP3_A861S,NSP3_N444S,NSP4_K399E,NSP4_L438P,NSP4_A446V,NSP5_V247I,NSP6_F108del,NSP6_V278I,NSP6_G107del,NSP6_S106del,NSP12_P323L,Spike_T859N,Spike_D80G,Spike_D614G,Spike_L452R,Spike_Y144del,Spike_F157S,Spike_D950H,Spike_S155R,NS3_P42L,NS3_Q57H,NS3_P104L,NS8_T11I,NS8_A51S,N_T205I,N_M234I)	GH		2021-06-02
SRR14712755	positive	0.009	29846	9594	28	0.0029	0	0	28	0.0029	NS8_K68stop results in 44.6% truncation of the protein sequence. NS8_Q27stop results in 78.5% truncation of the protein sequence. Gap of 19 nucleotides when compared to the reference sequence.	Info	hCoV19/Wuhan/WIV04/2019		(NSP3_T183I,NSP3_A890D,NSP3_I1412T,NSP6_F108del,NSP6_G107del,NSP6_S106del,NSP12_P323L,Spike_A570D,Spike_S982A,Spike_P681H,Spike_D614G,Spike_T716I,Spike_Y144del,Spike_N501Y,Spike_D1118H,Spike_V70del,Spike_H69del,NS3_W131C,NS7a_Y97H,NS8_R52I,NS8_K68stop,NS8_Q27stop,NS8_Y73C,N_S235F,N_A252S,N_D3L,N_G204R,N_R203K)	GRY		2021-06-02
SRR14712769	positive	0.0003	29884	9703	28	0.0029	0	0	28	0.0029	NS8_Q27stop results in 78.5% truncation of the protein sequence. Gap of 19 nucleotides when compared to the reference sequence.	Info	hCoV19/Wuhan/WIV04/2019		(NSP2_L550F,NSP3_T183I,NSP3_A890D,NSP3_I1412T,NSP3_K610E,NSP4_K12E,NSP6_F108del,NSP6_G107del,NSP6_S106del,NSP12_P323L,Spike_A570D,Spike_S982A,Spike_P681H,Spike_D614G,Spike_T716I,Spike_Y144del,Spike_N501Y,Spike_D1118H,Spike_V70del,Spike_H69del,NS3_S26L,NS8_R52I,NS8_Q27stop,NS8_Y73C,N_S235F,N_D3L,N_G204R,N_R203K)	GRY		2021-06-02
SRR14723677	positive	0.0161	29847	9615	28	0.0029	0	0	28	0.0029	Stretches of NNNs (1.61% of overall sequence). NS8_K68stop results in 44.6% truncation of the protein sequence. NS8_Q27stop results in 78.5% truncation of the protein sequence. Gap of 19 nucleotides when compared to the reference sequence.	Warning	hCoV19/Wuhan/WIV04/2019		(NSP3_T183I,NSP3_M1441I,NSP3_A890D,NSP3_I1412T,NSP6_F108del,NSP6_G107del,NSP6_S106del,NSP12_P227L,NSP12_P323L,Spike_A570D,Spike_S982A,Spike_P681H,Spike_D614G,Spike_T716I,Spike_Y144del,Spike_N501Y,Spike_D1118H,Spike_V70del,Spike_H69del,NS8_R52I,NS8_K68stop,NS8_Q27stop,NS8_Y73C,NS8_C61F,N_S235F,N_D3L,N_G204R,N_R203K)	GRY		2021-06-02
SRR14723686	positive	0.0002	29871	9704	28	0.0029	0	0	28	0.0029	NS8_Q27stop results in 78.5% truncation of the protein sequence. Gap of 19 nucleotides when compared to the reference sequence.	Info	hCoV19/Wuhan/WIV04/2019		(NSP3_T183I,NSP3_A890D,NSP3_I1412T,NSP4_F17L,NSP6_F108del,NSP6_G107del,NSP6_S106del,NSP8_G144C,NSP12_P323L,NSP13_K460R,Spike_A570D,Spike_S982A,Spike_P681H,Spike_D614G,Spike_T716I,Spike_Y144del,Spike_N501Y,Spike_D1118H,Spike_V70del,Spike_H69del,NS3_L15F,NS8_R52I,NS8_Q27stop,NS8_Y73C,N_S235F,N_D3L,N_G204R,N_R203K)	GRY		2021-06-02
SRR14723692	positive	0	29884	9704	28	0.0029	0	0	28	0.0029	NS7a_Q62stop results in 49.6% truncation of the protein sequence. NS8_Q27stop results in 78.5% truncation of the protein sequence. Gap of 19 nucleotides when compared to the reference sequence.	Info	hCoV19/Wuhan/WIV04/2019		(NSP3_T183I,NSP3_A890D,NSP3_I1412T,NSP6_F108del,NSP6_G107del,NSP6_S106del,NSP12_P323L,NSP13_P172S,Spike_A570D,Spike_S982A,Spike_P681H,Spike_D614G,Spike_T716I,Spike_Y144del,Spike_N501Y,Spike_D1118H,Spike_L5F,Spike_V70del,Spike_H69del,NS3_T151I,NS7a_Q62stop,NS8_R52I,NS8_Q27stop,NS8_Y73C,N_S235F,N_D3L,N_G204R,N_R203K)	GRY		2021-06-02
SRR14723711	positive	0	29849	9704	28	0.0029	0	0	28	0.0029	NS7a_Q62stop results in 49.6% truncation of the protein sequence. NS8_Q27stop results in 78.5% truncation of the protein sequence. Gap of 19 nucleotides when compared to the reference sequence.	Info	hCoV19/Wuhan/WIV04/2019		(NSP2_L550F,NSP3_T183I,NSP3_A890D,NSP3_I1412T,NSP6_F108del,NSP6_G107del,NSP6_S106del,NSP12_P323L,Spike_A570D,Spike_S982A,Spike_P681H,Spike_D614G,Spike_T716I,Spike_Y144del,Spike_N501Y,Spike_S155R,Spike_D1118H,Spike_V70del,Spike_H69del,NS7a_S81L,NS7a_Q62stop,NS8_R52I,NS8_Q27stop,NS8_Y73C,N_S235F,N_D3L,N_G204R,N_R203K)	GRY		2021-06-02
SRR14723715	positive	0.0194	29847	9506	28	0.0029	0	0	28	0.0029	Stretches of NNNs (1.94% of overall sequence). NS8_Q27stop results in 78.5% truncation of the protein sequence. Gap of 19 nucleotides when compared to the reference sequence.	Warning	hCoV19/Wuhan/WIV04/2019		(NSP2_L550F,NSP3_T183I,NSP3_A890D,NSP3_I1412T,NSP6_F108del,NSP6_G107del,NSP6_S106del,NSP12_Q444R,NSP12_P323L,Spike_A570D,Spike_S982A,Spike_P681H,Spike_D614G,Spike_T716I,Spike_Y144del,Spike_N501Y,Spike_T29I,Spike_S155R,Spike_D1118H,Spike_V70del,Spike_H69del,NS8_R52I,NS8_Q27stop,NS8_Y73C,N_S235F,N_D3L,N_G204R,N_R203K)	GRY		2021-06-02
SRR14723723	positive	0	29884	9704	28	0.0029	0	0	28	0.0029	NS8_K68stop results in 44.6% truncation of the protein sequence. NS8_Q27stop results in 78.5% truncation of the protein sequence. Gap of 19 nucleotides when compared to the reference sequence.	Info	hCoV19/Wuhan/WIV04/2019		(NSP3_T183I,NSP3_A890D,NSP3_I1412T,NSP6_F108del,NSP6_G107del,NSP6_S106del,NSP12_P323L,NSP16_R287I,Spike_A570D,Spike_S982A,Spike_P681H,Spike_D614G,Spike_T716I,Spike_Y144del,Spike_N501Y,Spike_D1118H,Spike_V70del,Spike_H69del,NS3_W131C,NS8_R52I,NS8_K68stop,NS8_Q27stop,NS8_Y73C,N_R41Q,N_S235F,N_D3L,N_G204R,N_R203K)	GRY		2021-06-02
SRR14723735	positive	0	29884	9704	28	0.0029	0	0	28	0.0029	NS8_K68stop results in 44.6% truncation of the protein sequence. NS8_Q27stop results in 78.5% truncation of the protein sequence. Gap of 19 nucleotides when compared to the reference sequence.	Info	hCoV19/Wuhan/WIV04/2019		(NSP3_T183I,NSP3_A890D,NSP3_I1412T,NSP6_F108del,NSP6_G107del,NSP6_S106del,NSP12_P323L,Spike_T1117I,Spike_A570D,Spike_S982A,Spike_P681H,Spike_D614G,Spike_V83I,Spike_T716I,Spike_Y144del,Spike_N501Y,Spike_D1118H,Spike_V70del,Spike_H69del,NS3_W131C,NS8_R52I,NS8_K68stop,NS8_Q27stop,NS8_Y73C,N_S235F,N_D3L,N_G204R,N_R203K)	GRY		2021-06-02
SRR14723762	positive	0.0245	29763	9472	28	0.003	0	0	28	0.003	Stretches of NNNs (2.45% of overall sequence). NS8_Q27stop results in 78.5% truncation of the protein sequence. Gap of 19 nucleotides when compared to the reference sequence.	Warning	hCoV19/Wuhan/WIV04/2019		(NSP3_T183I,NSP3_M1441I,NSP3_A890D,NSP3_I1412T,NSP6_F108del,NSP6_G107del,NSP6_S106del,NSP12_P227L,NSP12_P323L,Spike_A570D,Spike_S982A,Spike_P681H,Spike_D614G,Spike_D1260Y,Spike_T716I,Spike_Y144del,Spike_N501Y,Spike_D1118H,Spike_V70del,Spike_H69del,NS3_D142H,NS8_R52I,NS8_Q27stop,NS8_Y73C,N_S235F,N_D3L,N_G204R,N_R203K)	GRY		2021-06-02
SRR14723786	positive	0.0613	29686	9418	28	0.003	0	0	28	0.003	Long stretches of NNNs (6.13% of overall sequence). NS8_Q27stop results in 78.5% truncation of the protein sequence. Gap of 19 nucleotides when compared to the reference sequence.	Alert	hCoV19/Wuhan/WIV04/2019		(NSP3_T183I,NSP3_A890D,NSP3_I1412T,NSP4_F17L,NSP6_F108del,NSP6_G107del,NSP6_S106del,NSP8_G144C,NSP12_P323L,NSP13_K460R,Spike_A570D,Spike_S982A,Spike_P681H,Spike_D614G,Spike_T716I,Spike_Y144del,Spike_N501Y,Spike_D1118H,Spike_V70del,Spike_H69del,NS3_L15F,NS8_R52I,NS8_Q27stop,NS8_Y73C,N_S235F,N_D3L,N_G204R,N_R203K)	GRY		2021-06-02
SRR14723800	positive	0	29875	9704	28	0.0029	0	0	28	0.0029	NS7a_Q62stop results in 49.6% truncation of the protein sequence. NS8_Q27stop results in 78.5% truncation of the protein sequence. Gap of 19 nucleotides when compared to the reference sequence.	Info	hCoV19/Wuhan/WIV04/2019		(NSP2_L550F,NSP3_T183I,NSP3_A890D,NSP3_I1412T,NSP6_F108del,NSP6_G107del,NSP6_S106del,NSP12_P323L,Spike_A570D,Spike_S982A,Spike_P681H,Spike_D614G,Spike_T716I,Spike_Y144del,Spike_N501Y,Spike_S155R,Spike_D1118H,Spike_V70del,Spike_H69del,NS7a_S81L,NS7a_Q62stop,NS8_R52I,NS8_Q27stop,NS8_Y73C,N_S235F,N_D3L,N_G204R,N_R203K)	GRY		2021-06-02
SRR14723801	positive	0	29882	9704	28	0.0029	0	0	28	0.0029	NS8_K68stop results in 44.6% truncation of the protein sequence. NS8_Q27stop results in 78.5% truncation of the protein sequence. Gap of 19 nucleotides when compared to the reference sequence.	Info	hCoV19/Wuhan/WIV04/2019		(NSP3_T183I,NSP3_M1441I,NSP3_A890D,NSP3_I1412T,NSP6_F108del,NSP6_G107del,NSP6_S106del,NSP12_P227L,NSP12_P323L,Spike_A570D,Spike_S982A,Spike_P681H,Spike_D614G,Spike_T716I,Spike_Y144del,Spike_N501Y,Spike_D1118H,Spike_V70del,Spike_H69del,NS8_R52I,NS8_K68stop,NS8_Q27stop,NS8_Y73C,NS8_C61F,N_S235F,N_D3L,N_G204R,N_R203K)	GRY		2021-06-02
SRR14738840	positive	0.036	29793	9496	28	0.0029	0	0	28	0.0029	Stretches of NNNs (3.60% of overall sequence). NS8_Q27stop results in 78.5% truncation of the protein sequence. Gap of 19 nucleotides when compared to the reference sequence.	Warning	hCoV19/Wuhan/WIV04/2019		(NSP2_S211F,NSP3_S1437F,NSP3_T183I,NSP3_A890D,NSP3_T1004I,NSP6_F108del,NSP6_G107del,NSP6_S106del,NSP12_E876D,NSP12_P323L,NSP16_T151I,Spike_A570D,Spike_S982A,Spike_P681H,Spike_D614G,Spike_T716I,Spike_Y144del,Spike_N501Y,Spike_D1118H,Spike_V70del,Spike_H69del,NS8_R52I,NS8_Q27stop,NS8_Y73C,N_S235F,N_D3L,N_G204R,N_R203K)	GRY		2021-06-02
SRR14738844	positive	0	29882	9704	28	0.0029	0	0	28	0.0029	NS8_Q27stop results in 78.5% truncation of the protein sequence. Gap of 19 nucleotides when compared to the reference sequence.	Info	hCoV19/Wuhan/WIV04/2019		(NSP3_T183I,NSP3_A890D,NSP3_I1412T,NSP6_F108del,NSP6_G107del,NSP6_S106del,NSP8_Q24R,NSP12_P323L,NSP13_K460R,NSP16_K160R,Spike_A570D,Spike_S982A,Spike_P681H,Spike_D614G,Spike_T716I,Spike_Y144del,Spike_K1191N,Spike_N501Y,Spike_D1118H,Spike_V70del,Spike_H69del,NS8_R52I,NS8_Q27stop,NS8_Y73C,N_S235F,N_D3L,N_G204R,N_R203K)	GRY		2021-06-02
SRR14738874	positive	0.0011	29876	9704	28	0.0029	0	0	28	0.0029	NS8_K68stop results in 44.6% truncation of the protein sequence. NS8_Q27stop results in 78.5% truncation of the protein sequence. Gap of 19 nucleotides when compared to the reference sequence.	Info	hCoV19/Wuhan/WIV04/2019		(NSP3_T183I,NSP3_M1441I,NSP3_A890D,NSP3_I1412T,NSP6_F108del,NSP6_G107del,NSP6_S106del,NSP12_P227L,NSP12_P323L,Spike_A570D,Spike_S982A,Spike_P681H,Spike_D614G,Spike_T716I,Spike_Y144del,Spike_N501Y,Spike_D1118H,Spike_V70del,Spike_H69del,NS8_R52I,NS8_K68stop,NS8_Q27stop,NS8_Y73C,NS8_C61F,N_S235F,N_D3L,N_G204R,N_R203K)	GRY		2021-06-02
SRR14738892	positive	0.0181	29848	9506	28	0.0029	0	0	28	0.0029	Stretches of NNNs (1.81% of overall sequence). NS8_Q27stop results in 78.5% truncation of the protein sequence. Gap of 19 nucleotides when compared to the reference sequence.	Warning	hCoV19/Wuhan/WIV04/2019		(NSP3_T183I,NSP3_A890D,NSP3_I1412T,NSP6_F108del,NSP6_G107del,NSP6_S106del,NSP12_P323L,NSP13_P172S,Spike_A570D,Spike_S982A,Spike_P681H,Spike_D614G,Spike_T716I,Spike_Y144del,Spike_N501Y,Spike_D1118H,Spike_L5F,Spike_V70del,Spike_H69del,NS3_A143T,NS3_T151I,NS8_R52I,NS8_Q27stop,NS8_Y73C,N_S235F,N_D3L,N_G204R,N_R203K)	GRY		2021-06-02
SRR14738893	positive	0	29884	9704	28	0.0029	0	0	28	0.0029	NS7a_Q62stop results in 49.6% truncation of the protein sequence. NS8_Q27stop results in 78.5% truncation of the protein sequence. Gap of 19 nucleotides when compared to the reference sequence.	Info	hCoV19/Wuhan/WIV04/2019		(NSP3_T183I,NSP3_A890D,NSP3_I1412T,NSP6_F108del,NSP6_G107del,NSP6_S106del,NSP12_P323L,NSP13_P172S,Spike_A570D,Spike_S982A,Spike_P681H,Spike_D614G,Spike_T716I,Spike_Y144del,Spike_N501Y,Spike_D1118H,Spike_L5F,Spike_V70del,Spike_H69del,NS3_T151I,NS7a_Q62stop,NS8_R52I,NS8_Q27stop,NS8_Y73C,N_S235F,N_D3L,N_G204R,N_R203K)	GRY		2021-06-02
SRR14761523	positive	0	29836	9704	28	0.0029	0	0	28	0.0029	NS7a_Q62stop results in 49.6% truncation of the protein sequence. NS8_Q27stop results in 78.5% truncation of the protein sequence. Gap of 67 nucleotides when compared to the reference sequence.	Warning	hCoV19/Wuhan/WIV04/2019		(NSP2_L550F,NSP3_T183I,NSP3_A890D,NSP3_I1412T,NSP6_F108del,NSP6_G107del,NSP6_S106del,NSP12_P323L,Spike_A570D,Spike_S982A,Spike_P681H,Spike_D614G,Spike_T716I,Spike_Y144del,Spike_N501Y,Spike_S155R,Spike_D1118H,Spike_V70del,Spike_H69del,NS7a_S81L,NS7a_Q62stop,NS8_R52I,NS8_Q27stop,NS8_Y73C,N_S235F,N_D3L,N_G204R,N_R203K)	GRY		2021-06-02
SRR14761529	positive	0.0006	29880	9704	28	0.0029	0	0	28	0.0029	NS8_K68stop results in 44.6% truncation of the protein sequence. NS8_Q27stop results in 78.5% truncation of the protein sequence. Gap of 19 nucleotides when compared to the reference sequence.	Info	hCoV19/Wuhan/WIV04/2019		(NSP3_T183I,NSP3_A890D,NSP3_S1212L,NSP3_I1412T,NSP6_F108del,NSP6_G107del,NSP6_S106del,NSP12_P323L,Spike_A570D,Spike_S982A,Spike_P681H,Spike_D614G,Spike_T716I,Spike_Y144del,Spike_N501Y,Spike_D1118H,Spike_V70del,Spike_H69del,NS3_W131C,NS7a_Y97H,NS8_R52I,NS8_K68stop,NS8_Q27stop,NS8_Y73C,N_S235F,N_D3L,N_G204R,N_R203K)	GRY		2021-06-02
SRR14761531	positive	0	29857	9707	28	0.0029	0	0	28	0.0029	Insertion of 4 nucleotides when compared to the reference sequence. Gap of 9 nucleotides when compared to the reference sequence.	Info	hCoV19/Wuhan/WIV04/2019		(NSP3_L1802F,NSP3_S370L,NSP3_P1237S,NSP3_K977Q,NSP4_T83I,NSP6_F108del,NSP6_G107del,NSP6_S106del,NSP12_P323L,NSP13_E341D,Spike_P26S,Spike_T20N,Spike_K417T,Spike_D614G,Spike_V1176F,Spike_H655Y,Spike_R190S,Spike_D138Y,Spike_L18F,Spike_N501Y,Spike_E484K,Spike_T1027I,NS3_S253P,NS7b_L11F,NS8_E92K,N_G204R,N_P80R,N_R203K)	GR		2021-06-02
SRR14761569	positive	0	29884	9704	28	0.0029	0	0	28	0.0029	NS8_K68stop results in 44.6% truncation of the protein sequence. NS8_Q27stop results in 78.5% truncation of the protein sequence. Gap of 19 nucleotides when compared to the reference sequence.	Info	hCoV19/Wuhan/WIV04/2019		(NSP2_I100L,NSP3_T183I,NSP3_A890D,NSP3_I1412T,NSP6_F108del,NSP6_G107del,NSP6_S106del,NSP12_P323L,Spike_A570D,Spike_S982A,Spike_P681H,Spike_D614G,Spike_T716I,Spike_Y144del,Spike_N501Y,Spike_D1118H,Spike_V70del,Spike_H69del,NS3_W131C,NS8_R52I,NS8_K68stop,NS8_P36L,NS8_Q27stop,NS8_Y73C,N_S235F,N_D3L,N_G204R,N_R203K)	GRY		2021-06-02
SRR14761571	positive	0.0009	29853	9704	28	0.0029	0	0	28	0.0029	NS8_K68stop results in 44.6% truncation of the protein sequence. NS8_Q27stop results in 78.5% truncation of the protein sequence. Gap of 19 nucleotides when compared to the reference sequence.	Info	hCoV19/Wuhan/WIV04/2019		(NSP3_T183I,NSP3_A890D,NSP3_I1412T,NSP6_F108del,NSP6_G107del,NSP6_S106del,NSP12_P323L,Spike_A570D,Spike_S982A,Spike_P681H,Spike_D614G,Spike_T716I,Spike_Y144del,Spike_N501Y,Spike_D1118H,Spike_V70del,Spike_H69del,NS3_W131C,NS7a_Y97H,NS8_R52I,NS8_K68stop,NS8_Q27stop,NS8_Y73C,N_S235F,N_A252S,N_D3L,N_G204R,N_R203K)	GRY		2021-06-02
SRR14761583	positive	0.0005	29854	9704	28	0.0029	0	0	28	0.0029	NS8_K68stop results in 44.6% truncation of the protein sequence. NS8_Q27stop results in 78.5% truncation of the protein sequence. Gap of 19 nucleotides when compared to the reference sequence.	Info	hCoV19/Wuhan/WIV04/2019		(NSP3_T183I,NSP3_A890D,NSP3_M1547I,NSP3_I1412T,NSP6_F108del,NSP6_G107del,NSP6_S106del,NSP8_T145I,NSP12_P227L,NSP12_P323L,Spike_A570D,Spike_S982A,Spike_P681H,Spike_D614G,Spike_T716I,Spike_Y144del,Spike_N501Y,Spike_D1118H,Spike_V70del,Spike_H69del,NS8_R52I,NS8_K68stop,NS8_Q27stop,NS8_Y73C,N_S235F,N_D3L,N_G204R,N_R203K)	GRY		2021-06-02
SRR14761587	positive	0.0005	29882	9704	28	0.0029	0	0	28	0.0029	NS8_K68stop results in 44.6% truncation of the protein sequence. NS8_Q27stop results in 78.5% truncation of the protein sequence. Gap of 19 nucleotides when compared to the reference sequence.	Info	hCoV19/Wuhan/WIV04/2019		(NSP3_T183I,NSP3_A890D,NSP3_M1547I,NSP3_I1412T,NSP6_F108del,NSP6_G107del,NSP6_S106del,NSP8_T145I,NSP12_P227L,NSP12_P323L,Spike_A570D,Spike_S982A,Spike_P681H,Spike_D614G,Spike_T716I,Spike_Y144del,Spike_N501Y,Spike_D1118H,Spike_V70del,Spike_H69del,NS8_R52I,NS8_K68stop,NS8_Q27stop,NS8_Y73C,N_S235F,N_D3L,N_G204R,N_R203K)	GRY		2021-06-02
SRR14761600	positive	0.0046	29883	9704	28	0.0029	0	0	28	0.0029	NS8_K68stop results in 44.6% truncation of the protein sequence. NS8_Q27stop results in 78.5% truncation of the protein sequence. Gap of 19 nucleotides when compared to the reference sequence.	Info	hCoV19/Wuhan/WIV04/2019		(NSP3_T183I,NSP3_A890D,NSP3_M1547I,NSP3_I1412T,NSP6_F108del,NSP6_G107del,NSP6_S106del,NSP8_T145I,NSP12_P227L,NSP12_P323L,Spike_A570D,Spike_S982A,Spike_P681H,Spike_D614G,Spike_T716I,Spike_Y144del,Spike_N501Y,Spike_D1118H,Spike_V70del,Spike_H69del,NS8_R52I,NS8_K68stop,NS8_Q27stop,NS8_Y73C,N_S235F,N_D3L,N_G204R,N_R203K)	GRY		2021-06-02
SRR14761611	positive	0.0037	29884	9704	28	0.0029	0	0	28	0.0029	NS8_K68stop results in 44.6% truncation of the protein sequence. NS8_Q27stop results in 78.5% truncation of the protein sequence. Gap of 19 nucleotides when compared to the reference sequence.	Info	hCoV19/Wuhan/WIV04/2019		(NSP3_T183I,NSP3_M1441I,NSP3_A890D,NSP3_I1412T,NSP6_F108del,NSP6_G107del,NSP6_S106del,NSP12_P227L,NSP12_P323L,Spike_A570D,Spike_S982A,Spike_P681H,Spike_D614G,Spike_T716I,Spike_Y144del,Spike_N501Y,Spike_D1118H,Spike_V70del,Spike_H69del,NS7a_H73Y,NS8_R52I,NS8_K68stop,NS8_Q27stop,NS8_Y73C,N_S235F,N_D3L,N_G204R,N_R203K)	GRY		2021-06-02
SRR14581082	positive	0.0344	29882	9310	28	0.003	0	0	28	0.003	Stretches of NNNs (3.44% of overall sequence). NS8_Q27stop results in 78.5% truncation of the protein sequence. Gap of 19 nucleotides when compared to the reference sequence.	Warning	hCoV19/Wuhan/WIV04/2019		(NSP3_T183I,NSP3_A890D,NSP3_I1412T,NSP4_F17L,NSP6_F108del,NSP6_G107del,NSP6_S106del,NSP8_I156V,NSP12_P323L,NSP13_K460R,Spike_A570D,Spike_S982A,Spike_P681H,Spike_D614G,Spike_T716I,Spike_Y144del,Spike_N501Y,Spike_D1118H,Spike_V70del,Spike_H69del,NS3_L15F,NS8_R52I,NS8_Q27stop,NS8_Y73C,N_S235F,N_D3L,N_G204R,N_R203K)	GRY		2021-06-02
SRR14606279	positive	0	29884	9704	28	0.0029	0	0	28	0.0029	NS7a_Q62stop results in 49.6% truncation of the protein sequence. NS8_Q27stop results in 78.5% truncation of the protein sequence. Gap of 19 nucleotides when compared to the reference sequence.	Info	hCoV19/Wuhan/WIV04/2019		(NSP3_T183I,NSP3_A890D,NSP3_I1412T,NSP6_F108del,NSP6_G107del,NSP6_S106del,NSP12_P323L,NSP13_P172S,Spike_A570D,Spike_S982A,Spike_P681H,Spike_D614G,Spike_T716I,Spike_Y144del,Spike_N501Y,Spike_D1118H,Spike_L5F,Spike_V70del,Spike_H69del,NS3_T151I,NS7a_Q62stop,NS8_R52I,NS8_Q27stop,NS8_Y73C,N_S235F,N_D3L,N_G204R,N_R203K)	GRY		2021-06-02
SRR14606341	positive	0.0074	29876	9704	28	0.0029	0	0	28	0.0029	NS7a_Q62stop results in 49.6% truncation of the protein sequence. NS8_Q27stop results in 78.5% truncation of the protein sequence. Gap of 19 nucleotides when compared to the reference sequence.	Info	hCoV19/Wuhan/WIV04/2019		(NSP3_T183I,NSP3_A890D,NSP3_I1412T,NSP6_F108del,NSP6_G107del,NSP6_S106del,NSP12_P323L,NSP13_P172S,Spike_A570D,Spike_S982A,Spike_P681H,Spike_D614G,Spike_T716I,Spike_Y144del,Spike_N501Y,Spike_D1118H,Spike_L5F,Spike_V70del,Spike_H69del,NS3_T151I,NS7a_Q62stop,NS8_R52I,NS8_Q27stop,NS8_Y73C,N_S235F,N_D3L,N_G204R,N_R203K)	GRY		2021-06-02
SRR14712667	positive	0.0097	29884	9704	28	0.0029	0	0	28	0.0029	NS8_Q27stop results in 78.5% truncation of the protein sequence. Gap of 19 nucleotides when compared to the reference sequence.	Info	hCoV19/Wuhan/WIV04/2019		(NSP3_T183I,NSP3_M1441I,NSP3_A890D,NSP3_I1412T,NSP6_F108del,NSP6_G107del,NSP6_S106del,NSP12_P227L,NSP12_P323L,NSP13_A509V,Spike_A570D,Spike_S982A,Spike_P681H,Spike_D614G,Spike_T716I,Spike_Y144del,Spike_N501Y,Spike_D1118H,Spike_V70del,Spike_H69del,NS8_R52I,NS8_Q27stop,NS8_Y73C,N_S235F,N_D3L,N_G204R,N_Q163K,N_R203K)	GRY		2021-06-02
SRR14712782	positive	0	29843	9704	28	0.0029	0	0	28	0.0029	NS7a_Q62stop results in 49.6% truncation of the protein sequence. NS8_Q27stop results in 78.5% truncation of the protein sequence. Gap of 19 nucleotides when compared to the reference sequence.	Info	hCoV19/Wuhan/WIV04/2019		(NSP3_T183I,NSP3_A890D,NSP3_I1412T,NSP6_F108del,NSP6_G107del,NSP6_S106del,NSP12_P323L,NSP13_P172S,Spike_A570D,Spike_S982A,Spike_P681H,Spike_D614G,Spike_T716I,Spike_Y144del,Spike_N501Y,Spike_D1118H,Spike_L5F,Spike_V70del,Spike_H69del,NS3_T151I,NS7a_Q62stop,NS8_R52I,NS8_Q27stop,NS8_Y73C,N_S235F,N_D3L,N_G204R,N_R203K)	GRY		2021-06-02
SRR14723687	positive	0.0206	29846	9533	28	0.0029	0	0	28	0.0029	Stretches of NNNs (2.06% of overall sequence). NS8_Q27stop results in 78.5% truncation of the protein sequence. Gap of 19 nucleotides when compared to the reference sequence.	Warning	hCoV19/Wuhan/WIV04/2019		(NSP3_T183I,NSP3_A890D,NSP3_I1412T,NSP4_F17L,NSP6_F108del,NSP6_G107del,NSP6_S106del,NSP8_G144C,NSP12_P323L,NSP13_K460R,Spike_A570D,Spike_S982A,Spike_P681H,Spike_D614G,Spike_T716I,Spike_Y144del,Spike_N501Y,Spike_D1118H,Spike_V70del,Spike_H69del,NS3_L15F,NS8_R52I,NS8_Q27stop,NS8_Y73C,N_S235F,N_D3L,N_G204R,N_R203K)	GRY		2021-06-02
SRR14738869	positive	0	29884	9704	28	0.0029	0	0	28	0.0029	NS7a_Q62stop results in 49.6% truncation of the protein sequence. NS8_Q27stop results in 78.5% truncation of the protein sequence. Gap of 19 nucleotides when compared to the reference sequence.	Info	hCoV19/Wuhan/WIV04/2019		(NSP2_L550F,NSP3_T183I,NSP3_A890D,NSP3_I1412T,NSP6_F108del,NSP6_G107del,NSP6_S106del,NSP12_P323L,Spike_A570D,Spike_S982A,Spike_P681H,Spike_D614G,Spike_T716I,Spike_Y144del,Spike_N501Y,Spike_S155R,Spike_D1118H,Spike_V70del,Spike_H69del,NS7a_S81L,NS7a_Q62stop,NS8_R52I,NS8_Q27stop,NS8_Y73C,N_S235F,N_D3L,N_G204R,N_R203K)	GRY		2021-06-02
SRR14761537	positive	0.0332	29876	9514	28	0.0029	0	0	28	0.0029	Stretches of NNNs (3.32% of overall sequence). NS8_K68stop results in 44.6% truncation of the protein sequence. NS8_Q27stop results in 78.5% truncation of the protein sequence. Gap of 19 nucleotides when compared to the reference sequence.	Warning	hCoV19/Wuhan/WIV04/2019		(NSP3_T183I,NSP3_M1441I,NSP3_A890D,NSP3_I1412T,NSP6_F108del,NSP6_G107del,NSP6_S106del,NSP12_P227L,NSP12_P323L,NSP13_A509V,Spike_A570D,Spike_S982A,Spike_P681H,Spike_D614G,Spike_T716I,Spike_Y144del,Spike_N501Y,Spike_D1118H,Spike_V70del,Spike_H69del,NS8_R52I,NS8_K68stop,NS8_Q27stop,NS8_Y73C,N_S235F,N_D3L,N_G204R,N_R203K)	GRY		2021-06-02
SRR14606360	positive	0	29883	9704	28	0.0029	0	0	28	0.0029	NS7a_Q62stop results in 49.6% truncation of the protein sequence. NS8_Q27stop results in 78.5% truncation of the protein sequence. Gap of 19 nucleotides when compared to the reference sequence.	Info	hCoV19/Wuhan/WIV04/2019		(NSP3_T183I,NSP3_A890D,NSP3_I1412T,NSP6_F108del,NSP6_G107del,NSP6_S106del,NSP12_P323L,NSP13_P172S,Spike_A570D,Spike_S982A,Spike_P681H,Spike_D614G,Spike_T716I,Spike_Y144del,Spike_N501Y,Spike_D1118H,Spike_L5F,Spike_V70del,Spike_H69del,NS3_T151I,NS7a_Q62stop,NS8_R52I,NS8_Q27stop,NS8_Y73C,N_S235F,N_D3L,N_G204R,N_R203K)	GRY		2021-06-02
SRR14712735	positive	0.0434	29846	9456	28	0.003	0	0	28	0.003	Stretches of NNNs (4.34% of overall sequence). NS8_Q27stop results in 78.5% truncation of the protein sequence. Gap of 19 nucleotides when compared to the reference sequence.	Warning	hCoV19/Wuhan/WIV04/2019		(NSP3_T183I,NSP3_M1441I,NSP3_A890D,NSP3_I1412T,NSP6_F108del,NSP6_G107del,NSP6_S106del,NSP12_P227L,NSP12_P323L,Spike_A570D,Spike_S982A,Spike_P681H,Spike_D614G,Spike_T716I,Spike_Y144del,Spike_N501Y,Spike_D1118H,Spike_V70del,Spike_H69del,NS3_T270I,NS8_R52I,NS8_Q27stop,NS8_Y73C,NS8_C61F,N_S235F,N_D3L,N_G204R,N_R203K)	GRY		2021-06-02
SRR14723688	positive	0	29862	9704	28	0.0029	0	0	28	0.0029	NS8_K68stop results in 44.6% truncation of the protein sequence. NS8_Q27stop results in 78.5% truncation of the protein sequence. Gap of 19 nucleotides when compared to the reference sequence.	Info	hCoV19/Wuhan/WIV04/2019		(NSP3_T183I,NSP3_M1441I,NSP3_A890D,NSP3_I1412T,NSP6_F108del,NSP6_G107del,NSP6_S106del,NSP12_P227L,NSP12_P323L,Spike_A570D,Spike_S982A,Spike_P681H,Spike_D614G,Spike_T716I,Spike_Y144del,Spike_N501Y,Spike_D1118H,Spike_V70del,Spike_H69del,NS8_R52I,NS8_K68stop,NS8_Q27stop,NS8_Y73C,NS8_C61F,N_S235F,N_D3L,N_G204R,N_R203K)	GRY		2021-06-02
SRR14738846	positive	0	29883	9704	28	0.0029	0	0	28	0.0029	NS8_K68stop results in 44.6% truncation of the protein sequence. NS8_Q27stop results in 78.5% truncation of the protein sequence. Gap of 19 nucleotides when compared to the reference sequence.	Info	hCoV19/Wuhan/WIV04/2019		(NSP3_T183I,NSP3_A890D,NSP3_I1412T,NSP6_F108del,NSP6_G107del,NSP6_S106del,NSP12_P323L,Spike_A570D,Spike_S982A,Spike_P681H,Spike_D614G,Spike_T716I,Spike_Y144del,Spike_N501Y,Spike_D1118H,Spike_V70del,Spike_H69del,NS3_W131C,NS7a_Y97H,NS7a_P99S,NS8_R52I,NS8_K68stop,NS8_Q27stop,NS8_Y73C,N_S235F,N_D3L,N_G204R,N_R203K)	GRY		2021-06-02
SRR14738896	positive	0.0005	29882	9704	28	0.0029	0	0	28	0.0029	NS8_K68stop results in 44.6% truncation of the protein sequence. NS8_Q27stop results in 78.5% truncation of the protein sequence. Gap of 19 nucleotides when compared to the reference sequence.	Info	hCoV19/Wuhan/WIV04/2019		(NSP3_T183I,NSP3_A890D,NSP3_I1412T,NSP6_F108del,NSP6_G107del,NSP6_S106del,NSP12_P323L,NSP13_H290Y,Spike_A570D,Spike_S982A,Spike_P681H,Spike_D614G,Spike_T716I,Spike_Y144del,Spike_N501Y,Spike_D1118H,Spike_V70del,Spike_H69del,NS3_W131C,NS7a_T61I,NS8_R52I,NS8_K68stop,NS8_Q27stop,NS8_Y73C,N_S235F,N_D3L,N_G204R,N_R203K)	GRY		2021-06-02
SRR14581050	positive	0.0011	29883	9705	27	0.0028	2	0.0002	25	0.0026	Gap of 16 nucleotides when compared to the reference sequence.	Info	hCoV19/Wuhan/WIV04/2019	(NSP13_C358S,Spike_N81Y)	(NSP2_T85I,NSP3_A861S,NSP4_K399E,NSP4_L438P,NSP4_A446V,NSP6_F108del,NSP6_V278I,NSP6_G107del,NSP6_S106del,NSP12_P323L,Spike_T859N,Spike_D614G,Spike_V83del,Spike_L452R,Spike_D80N,Spike_Y144del,Spike_F157S,Spike_D950H,NS3_P42L,NS3_Q57H,NS3_P104L,NS8_T11I,NS8_A51S,N_T205I,N_M234I)	GH		2021-06-02
SRR14421485	positive	0.044	29854	9155	27	0.0029	1	0.0001	26	0.0028	Stretches of NNNs (4.40% of overall sequence). NS8_Q27stop results in 78.5% truncation of the protein sequence. Gap of 19 nucleotides when compared to the reference sequence.	Warning	hCoV19/Wuhan/WIV04/2019	(NSP2_S299P)	(NSP2_S36F,NSP3_T183I,NSP3_A890D,NSP3_I1412T,NSP6_F108del,NSP6_G107del,NSP6_S106del,NSP12_P227L,NSP12_P323L,Spike_A570D,Spike_S982A,Spike_P681H,Spike_D614G,Spike_T716I,Spike_Y144del,Spike_N501Y,Spike_D1118H,Spike_V70del,Spike_H69del,NS8_R52I,NS8_Q27stop,NS8_Y73C,N_S235F,N_D3L,N_G204R,N_R203K)	GRY		2021-06-02
SRR14606358	positive	0.0072	29845	9630	27	0.0028	1	0.0001	26	0.0027	Gap of 13 nucleotides when compared to the reference sequence.	Info	hCoV19/Wuhan/WIV04/2019	(Spike_P793L)	(NSP2_T85I,NSP3_A861S,NSP3_Q203H,NSP4_K399E,NSP4_L438P,NSP4_A446V,NSP6_F108del,NSP6_V278I,NSP6_G107del,NSP6_S106del,NSP12_P323L,Spike_T859N,Spike_D80G,Spike_D614G,Spike_D1260Y,Spike_L452R,Spike_Y144del,Spike_F157S,Spike_D950H,NS3_P42L,NS3_Q57H,NS3_P104L,NS8_T11I,NS8_A51S,N_T205I,N_M234I)	GH		2021-06-02
SRR14712690	positive	0	29823	9707	27	0.0028	1	0.0001	26	0.0027	Gap of 33 nucleotides when compared to the reference sequence.	Warning	hCoV19/Wuhan/WIV04/2019	(NSP6_N255S)	(NSP2_T85I,NSP3_K463Q,NSP3_M953T,NSP3_G1128S,NSP4_V294A,NSP4_L438P,NSP6_F108del,NSP6_F201V,NSP6_G107del,NSP6_S106del,NSP12_P323L,NSP13_Q88H,Spike_G446S,Spike_D614G,Spike_L18F,Spike_Q957R,Spike_S477N,Spike_T95I,Spike_L5F,Spike_D253G,NS3_P42L,NS3_Q57H,NS7a_L116F,NS8_T11I,N_S202R,N_P13L)	GH		2021-06-02
SRR14712750	positive	0.0508	29813	9283	27	0.0029	1	0.0001	26	0.0028	Long stretches of NNNs (5.08% of overall sequence). Gap of 19 nucleotides when compared to the reference sequence. NS7b without BLAST coverage.	Alert	hCoV19/Wuhan/WIV04/2019	(NSP2_V123A)	(NSP3_T183I,NSP3_A890D,NSP3_I1412T,NSP6_F108del,NSP6_G107del,NSP6_S106del,NSP12_P323L,NSP13_K460R,Spike_A570D,Spike_S982A,Spike_P681H,Spike_D614G,Spike_T716I,Spike_Y144del,Spike_N501Y,Spike_D1118H,Spike_V70del,Spike_H69del,NS3_V225F,NS3_G224C,NS8_Y73C,N_P6S,N_S235F,N_D3L,N_G204R,N_R203K)	GRY		2021-06-02
SRR14723679	positive	0.0151	29810	9571	27	0.0028	1	0.0001	26	0.0027	Stretches of NNNs (1.51% of overall sequence). NS8_K68stop results in 44.6% truncation of the protein sequence. NS8_Q27stop results in 78.5% truncation of the protein sequence. Gap of 19 nucleotides when compared to the reference sequence.	Warning	hCoV19/Wuhan/WIV04/2019	(NSP3_S343F)	(NSP3_T183I,NSP3_A890D,NSP3_I1412T,NSP6_F108del,NSP6_G107del,NSP6_S106del,NSP12_P323L,Spike_A570D,Spike_S982A,Spike_P681H,Spike_D614G,Spike_T716I,Spike_Y144del,Spike_N501Y,Spike_D1118H,Spike_V70del,Spike_H69del,NS3_W131C,NS8_R52I,NS8_K68stop,NS8_Q27stop,NS8_Y73C,N_S235F,N_D3L,N_G204R,N_R203K)	GRY		2021-06-02
SRR14738890	positive	0.0084	29854	9622	27	0.0028	1	0.0001	26	0.0027	Gap of 13 nucleotides when compared to the reference sequence.	Info	hCoV19/Wuhan/WIV04/2019	(NSP13_D207Y)	(NSP2_T85I,NSP3_T1250I,NSP4_K399E,NSP4_L438P,NSP4_A446V,NSP6_F108del,NSP6_V278I,NSP6_G107del,NSP6_S106del,NSP7_Q63R,NSP12_P323L,NSP13_L176F,Spike_T859N,Spike_D80G,Spike_D614G,Spike_L452R,Spike_Y144del,Spike_F157S,Spike_D950H,NS3_P42L,NS3_Q57H,NS3_P104L,NS8_T11I,NS8_A51S,N_T205I,N_M234I)	GH		2021-06-02
SRR14761513	positive	0.0102	29883	9594	27	0.0028	1	0.0001	26	0.0027	Stretches of NNNs (1.02% of overall sequence). NS8_Q27stop results in 78.5% truncation of the protein sequence. Gap of 19 nucleotides when compared to the reference sequence.	Warning	hCoV19/Wuhan/WIV04/2019	(N_R10L)	(NSP3_T183I,NSP3_A890D,NSP3_I1412T,NSP6_F108del,NSP6_G107del,NSP6_S106del,NSP12_P323L,Spike_A570D,Spike_S982A,Spike_P681H,Spike_D614G,Spike_T716I,Spike_Y144del,Spike_N501Y,Spike_D1118H,Spike_V70del,Spike_H69del,NS3_W131C,NS7a_Y97H,NS8_R52I,NS8_Q27stop,NS8_Y73C,N_S235F,N_D3L,N_G204R,N_R203K)	GRY		2021-06-02
SRR14761624	positive	0.0155	29884	9594	27	0.0028	1	0.0001	26	0.0027	Stretches of NNNs (1.55% of overall sequence). NS8_Q27stop results in 78.5% truncation of the protein sequence. Gap of 19 nucleotides when compared to the reference sequence.	Warning	hCoV19/Wuhan/WIV04/2019	(NSP2_S591G)	(NSP2_L550F,NSP3_T183I,NSP3_A890D,NSP3_I1412T,NSP6_F108del,NSP6_G107del,NSP6_S106del,NSP12_P323L,Spike_A570D,Spike_S982A,Spike_P681H,Spike_D614G,Spike_T716I,Spike_Y144del,Spike_N501Y,Spike_S155R,Spike_D1118H,Spike_V70del,Spike_H69del,NS8_R52I,NS8_Q27stop,NS8_Y73C,N_S235F,N_D3L,N_G204R,N_R203K)	GRY		2021-06-02
SRR14723706	positive	0.0054	29878	9692	27	0.0028	1	0.0001	26	0.0027	Gap of 4 nucleotide(s) found at refpos 26158 (FRAMESHIFT). Insertion of 3 nucleotides when compared to the reference sequence.	Warning	hCoV19/Wuhan/WIV04/2019	(N_D415E)	(NSP2_P352S,NSP2_A488V,NSP3_T237A,NSP3_A562T,NSP3_T720I,NSP4_T492I,NSP6_Q160R,NSP12_P323L,NSP12_M629I,NSP13_P419S,Spike_P681H,Spike_D614G,Spike_R346K,Spike_D950N,Spike_Y145S,Spike_N501Y,Spike_T95I,Spike_ins145N,Spike_E484K,Spike_Y144T,NS3_Q57H,NS3_V256I,NS8_T11K,NS8_S67F,NS8_P38S,N_T205I)	GH		2021-06-02
SRR14723707	positive	0.0101	29854	9582	27	0.0028	1	0.0001	26	0.0027	Stretches of NNNs (1.01% of overall sequence). Gap of 4 nucleotide(s) found at refpos 26158 (FRAMESHIFT). Insertion of 3 nucleotides when compared to the reference sequence.	Warning	hCoV19/Wuhan/WIV04/2019	(N_D415E)	(NSP2_P352S,NSP2_A488V,NSP3_T237A,NSP3_A562T,NSP3_T720I,NSP4_T492I,NSP6_Q160R,NSP12_P323L,NSP12_M629I,NSP13_P419S,Spike_P681H,Spike_D614G,Spike_R346K,Spike_D950N,Spike_Y145S,Spike_N501Y,Spike_T95I,Spike_ins145N,Spike_E484K,Spike_Y144T,NS3_Q57H,NS3_V256I,NS8_T11K,NS8_S67F,NS8_P38S,N_T205I)	GH		2021-06-02
SRR14738909	positive	0.0002	29888	9706	27	0.0028	1	0.0001	26	0.0027	Gap of 13 nucleotides when compared to the reference sequence.	Info	hCoV19/Wuhan/WIV04/2019	(NSP13_D207Y)	(NSP2_T85I,NSP3_T1250I,NSP4_K399E,NSP4_L438P,NSP4_A446V,NSP6_F108del,NSP6_V278I,NSP6_G107del,NSP6_S106del,NSP7_Q63R,NSP12_P323L,NSP13_L176F,Spike_T859N,Spike_D80G,Spike_D614G,Spike_L452R,Spike_Y144del,Spike_F157S,Spike_D950H,NS3_P42L,NS3_Q57H,NS3_P104L,NS8_T11I,NS8_A51S,N_T205I,N_M234I)	GH		2021-06-02
SRR14761510	positive	0.036	29854	9440	27	0.0029	1	0.0001	26	0.0028	Stretches of NNNs (3.60% of overall sequence). NS8_Q27stop results in 78.5% truncation of the protein sequence. Gap of 19 nucleotides when compared to the reference sequence.	Warning	hCoV19/Wuhan/WIV04/2019	(NSP12_I632T)	(NSP3_T183I,NSP3_A890D,NSP3_I1412T,NSP6_F108del,NSP6_G107del,NSP6_S106del,NSP12_P323L,Spike_A570D,Spike_S982A,Spike_P681H,Spike_D614G,Spike_T716I,Spike_Y144del,Spike_N501Y,Spike_D1118H,Spike_V70del,Spike_H69del,NS3_W131C,NS7a_Y97H,NS8_R52I,NS8_Q27stop,NS8_Y73C,N_S235F,N_D3L,N_G204R,N_R203K)	GRY		2021-06-02
SRR13627980	positive	0	29884	9704	27	0.0028	0	0	27	0.0028	NS8_Q27stop results in 78.5% truncation of the protein sequence. Gap of 19 nucleotides when compared to the reference sequence.	Info	hCoV19/Wuhan/WIV04/2019		(NSP3_T183I,NSP3_A1502V,NSP3_A890D,NSP3_S769L,NSP3_I1412T,NSP6_F108del,NSP6_G107del,NSP6_S106del,NSP12_P323L,NSP13_K460R,Spike_A570D,Spike_S982A,Spike_P681H,Spike_D614G,Spike_T716I,Spike_Y144del,Spike_N501Y,Spike_D1118H,Spike_V70del,Spike_H69del,NS8_R52I,NS8_Q27stop,NS8_Y73C,N_S235F,N_D3L,N_G204R,N_R203K)	GRY		2021-06-02
SRR13764726	positive	0.0009	29882	9704	27	0.0028	0	0	27	0.0028	NS8_K68stop results in 44.6% truncation of the protein sequence. NS8_Q27stop results in 78.5% truncation of the protein sequence. Gap of 19 nucleotides when compared to the reference sequence.	Info	hCoV19/Wuhan/WIV04/2019		(NSP3_T183I,NSP3_A890D,NSP3_I1412T,NSP6_F108del,NSP6_G107del,NSP6_S106del,NSP12_P227L,NSP12_P323L,NSP14_P451S,Spike_A570D,Spike_S982A,Spike_P681H,Spike_D614G,Spike_T716I,Spike_Y144del,Spike_N501Y,Spike_D1118H,Spike_V70del,Spike_H69del,NS8_R52I,NS8_K68stop,NS8_Q27stop,NS8_Y73C,N_S235F,N_D3L,N_G204R,N_R203K)	GRY		2021-06-02
SRR14230083	positive	0.0535	29820	9115	27	0.003	0	0	27	0.003	Long stretches of NNNs (5.35% of overall sequence). Insertion of 4 nucleotides when compared to the reference sequence. Gap of 9 nucleotides when compared to the reference sequence. NS7b without BLAST coverage.	Alert	hCoV19/Wuhan/WIV04/2019		(NSP2_S358L,NSP3_S370L,NSP3_K977Q,NSP4_I23T,NSP6_F108del,NSP6_G107del,NSP6_S106del,NSP12_P323L,NSP13_E341D,Spike_P26S,Spike_T20N,Spike_K417T,Spike_D614G,Spike_V1176F,Spike_H655Y,Spike_R190S,Spike_D138Y,Spike_L18F,Spike_N501Y,Spike_E484K,Spike_T1027I,NS3_S253P,NS8_E92K,N_G204R,N_D402Y,N_P80R,N_R203K)	GR		2021-06-02
SRR14421467	positive	0	29884	9704	27	0.0028	0	0	27	0.0028	NS8_Q27stop results in 78.5% truncation of the protein sequence. Gap of 19 nucleotides when compared to the reference sequence.	Info	hCoV19/Wuhan/WIV04/2019		(NSP3_T183I,NSP3_A890D,NSP3_I1412T,NSP6_F108del,NSP6_G107del,NSP6_S106del,NSP12_P323L,NSP13_K460R,Spike_A570D,Spike_S982A,Spike_P681H,Spike_D614G,Spike_T716I,Spike_Y144del,Spike_N501Y,Spike_D1118H,Spike_V70del,Spike_H69del,NS3_V225F,NS3_G224C,NS8_R52I,NS8_Q27stop,NS8_Y73C,N_S235F,N_D3L,N_G204R,N_R203K)	GRY		2021-06-02
SRR14421523	positive	0	29882	9704	27	0.0028	0	0	27	0.0028	NS8_K68stop results in 44.6% truncation of the protein sequence. NS8_Q27stop results in 78.5% truncation of the protein sequence. Gap of 19 nucleotides when compared to the reference sequence.	Info	hCoV19/Wuhan/WIV04/2019		(NSP3_T183I,NSP3_A890D,NSP3_H290Y,NSP3_I1412T,NSP6_F108del,NSP6_G107del,NSP6_S106del,NSP12_P323L,Spike_A570D,Spike_S982A,Spike_P681H,Spike_D614G,Spike_T716I,Spike_Y144del,Spike_N501Y,Spike_D1118H,Spike_V70del,Spike_H69del,NS3_W131C,NS8_R52I,NS8_K68stop,NS8_Q27stop,NS8_Y73C,N_S235F,N_D3L,N_G204R,N_R203K)	GRY		2021-06-02
SRR14421541	positive	0.0072	29822	9704	27	0.0028	0	0	27	0.0028	NS8_K68stop results in 44.6% truncation of the protein sequence. NS8_Q27stop results in 78.5% truncation of the protein sequence. Gap of 19 nucleotides when compared to the reference sequence.	Info	hCoV19/Wuhan/WIV04/2019		(NSP3_T183I,NSP3_A890D,NSP3_H290Y,NSP3_I1412T,NSP6_F108del,NSP6_G107del,NSP6_S106del,NSP12_P323L,Spike_A570D,Spike_S982A,Spike_P681H,Spike_D614G,Spike_T716I,Spike_Y144del,Spike_N501Y,Spike_D1118H,Spike_V70del,Spike_H69del,NS3_W131C,NS8_R52I,NS8_K68stop,NS8_Q27stop,NS8_Y73C,N_S235F,N_D3L,N_G204R,N_R203K)	GRY		2021-06-02
SRR14421550	positive	0.0085	29803	9644	27	0.0028	0	0	27	0.0028	NS8_K68stop results in 44.6% truncation of the protein sequence. NS8_Q27stop results in 78.5% truncation of the protein sequence. Gap of 19 nucleotides when compared to the reference sequence.	Info	hCoV19/Wuhan/WIV04/2019		(NSP3_T183I,NSP3_A890D,NSP3_I1412T,NSP3_T1830I,NSP6_F108del,NSP6_G107del,NSP6_S106del,NSP12_P323L,Spike_A570D,Spike_S982A,Spike_P681H,Spike_D614G,Spike_T716I,Spike_Y144del,Spike_N501Y,Spike_D1118H,Spike_V70del,Spike_H69del,NS3_W131C,NS8_R52I,NS8_K68stop,NS8_Q27stop,NS8_Y73C,N_S235F,N_D3L,N_G204R,N_R203K)	GRY		2021-06-02
SRR14421552	positive	0.0089	29854	9616	27	0.0028	0	0	27	0.0028	NS8_Q27stop results in 78.5% truncation of the protein sequence. Gap of 19 nucleotides when compared to the reference sequence.	Info	hCoV19/Wuhan/WIV04/2019		(NSP3_T183I,NSP3_A890D,NSP3_I1412T,NSP6_F108del,NSP6_G107del,NSP6_S106del,NSP12_P323L,NSP13_P172S,Spike_A570D,Spike_S982A,Spike_P681H,Spike_D614G,Spike_T716I,Spike_Y144del,Spike_N501Y,Spike_D1118H,Spike_L5F,Spike_V70del,Spike_H69del,NS3_T151I,NS8_R52I,NS8_Q27stop,NS8_Y73C,N_S235F,N_D3L,N_G204R,N_R203K)	GRY		2021-06-02
SRR14421554	positive	0	29868	9704	27	0.0028	0	0	27	0.0028	NS8_K68stop results in 44.6% truncation of the protein sequence. NS8_Q27stop results in 78.5% truncation of the protein sequence. Gap of 19 nucleotides when compared to the reference sequence.	Info	hCoV19/Wuhan/WIV04/2019		(NSP3_T183I,NSP3_A890D,NSP3_I1412T,NSP6_F108del,NSP6_G107del,NSP6_S106del,NSP12_P227L,NSP12_P323L,NSP14_P451S,Spike_A570D,Spike_S982A,Spike_P681H,Spike_D614G,Spike_T716I,Spike_Y144del,Spike_N501Y,Spike_D1118H,Spike_V70del,Spike_H69del,NS8_R52I,NS8_K68stop,NS8_Q27stop,NS8_Y73C,N_S235F,N_D3L,N_G204R,N_R203K)	GRY		2021-06-02
SRR14421568	positive	0.0041	29871	9704	27	0.0028	0	0	27	0.0028	NS8_Q27stop results in 78.5% truncation of the protein sequence. Gap of 19 nucleotides when compared to the reference sequence.	Info	hCoV19/Wuhan/WIV04/2019		(NSP2_W466R,NSP3_T183I,NSP3_A890D,NSP3_E405A,NSP3_I1412T,NSP6_F108del,NSP6_G107del,NSP6_L260F,NSP6_S106del,NSP12_P323L,Spike_A570D,Spike_S982A,Spike_P681H,Spike_D614G,Spike_T716I,Spike_Y144del,Spike_N501Y,Spike_D1118H,Spike_V70del,Spike_H69del,NS8_R52I,NS8_Q27stop,NS8_Y73C,N_S235F,N_D3L,N_G204R,N_R203K)	GRY		2021-06-02
SRR14581084	positive	0.0101	29830	9593	27	0.0028	0	0	27	0.0028	Stretches of NNNs (1.01% of overall sequence). NS8_K68stop results in 44.6% truncation of the protein sequence. NS8_Q27stop results in 78.5% truncation of the protein sequence. Gap of 19 nucleotides when compared to the reference sequence.	Warning	hCoV19/Wuhan/WIV04/2019		(NSP2_I100L,NSP3_T183I,NSP3_A890D,NSP3_I1412T,NSP6_F108del,NSP6_G107del,NSP6_S106del,NSP12_P323L,Spike_A570D,Spike_S982A,Spike_P681H,Spike_D614G,Spike_T716I,Spike_Y144del,Spike_N501Y,Spike_D1118H,Spike_V70del,Spike_H69del,NS3_W131C,NS8_R52I,NS8_K68stop,NS8_Q27stop,NS8_Y73C,N_S235F,N_D3L,N_G204R,N_R203K)	GRY		2021-06-02
SRR14581107	positive	0	29884	9704	27	0.0028	0	0	27	0.0028	NS8_Q27stop results in 78.5% truncation of the protein sequence. Gap of 19 nucleotides when compared to the reference sequence.	Info	hCoV19/Wuhan/WIV04/2019		(NSP3_T183I,NSP3_A890D,NSP3_I1412T,NSP6_F108del,NSP6_G107del,NSP6_S106del,NSP12_P323L,NSP13_K460R,Spike_A570D,Spike_S982A,Spike_P681H,Spike_D614G,Spike_T716I,Spike_Y144del,Spike_N501Y,Spike_D1118H,Spike_V70del,Spike_H69del,NS3_V225F,NS3_G224C,NS8_R52I,NS8_Q27stop,NS8_Y73C,N_S235F,N_D3L,N_G204R,N_R203K)	GRY		2021-06-02
SRR14606277	positive	0	29855	9704	27	0.0028	0	0	27	0.0028	NS8_K68stop results in 44.6% truncation of the protein sequence. NS8_Q27stop results in 78.5% truncation of the protein sequence. Gap of 19 nucleotides when compared to the reference sequence.	Info	hCoV19/Wuhan/WIV04/2019		(NSP3_T183I,NSP3_A890D,NSP3_I1412T,NSP6_F108del,NSP6_G107del,NSP6_S106del,NSP12_P323L,Spike_A570D,Spike_S982A,Spike_P681H,Spike_D614G,Spike_T716I,Spike_Y144del,Spike_N501Y,Spike_D1118H,Spike_V70del,Spike_H69del,NS3_A99S,NS3_W131C,NS8_R52I,NS8_K68stop,NS8_Q27stop,NS8_Y73C,N_S235F,N_D3L,N_G204R,N_R203K)	GRY		2021-06-02
SRR14606292	positive	0.0182	29872	9506	27	0.0028	0	0	27	0.0028	Stretches of NNNs (1.82% of overall sequence). NS8_K68stop results in 44.6% truncation of the protein sequence. NS8_Q27stop results in 78.5% truncation of the protein sequence. Gap of 19 nucleotides when compared to the reference sequence.	Warning	hCoV19/Wuhan/WIV04/2019		(NSP3_T183I,NSP3_A890D,NSP3_I1412T,NSP6_F108del,NSP6_G107del,NSP6_S106del,NSP12_P323L,Spike_A570D,Spike_S982A,Spike_P681H,Spike_D614G,Spike_T716I,Spike_Y144del,Spike_N501Y,Spike_D1118H,Spike_L5F,Spike_V70del,Spike_H69del,NS3_W131C,NS8_R52I,NS8_K68stop,NS8_Q27stop,NS8_Y73C,N_S235F,N_D3L,N_G204R,N_R203K)	GRY		2021-06-02
SRR14606295	positive	0.006	29884	9704	27	0.0028	0	0	27	0.0028	NS8_K68stop results in 44.6% truncation of the protein sequence. NS8_Q27stop results in 78.5% truncation of the protein sequence. Gap of 19 nucleotides when compared to the reference sequence.	Info	hCoV19/Wuhan/WIV04/2019		(NSP3_T183I,NSP3_A890D,NSP3_I1412T,NSP6_F108del,NSP6_G107del,NSP6_S106del,NSP12_P323L,Spike_A570D,Spike_S982A,Spike_P681H,Spike_D614G,Spike_T716I,Spike_Y144del,Spike_N501Y,Spike_D1118H,Spike_V70del,Spike_H69del,NS3_P240L,NS3_W131C,NS8_R52I,NS8_K68stop,NS8_Q27stop,NS8_Y73C,N_S235F,N_D3L,N_G204R,N_R203K)	GRY		2021-06-02
SRR14606307	positive	0.0006	29881	9704	27	0.0028	0	0	27	0.0028	NS8_K68stop results in 44.6% truncation of the protein sequence. NS8_Q27stop results in 78.5% truncation of the protein sequence. Gap of 19 nucleotides when compared to the reference sequence.	Info	hCoV19/Wuhan/WIV04/2019		(NSP3_T183I,NSP3_A890D,NSP3_I1412T,NSP6_F108del,NSP6_G107del,NSP6_S106del,NSP12_P323L,Spike_A570D,Spike_S982A,Spike_P681H,Spike_D614G,Spike_T716I,Spike_Y144del,Spike_N501Y,Spike_D1118H,Spike_V70del,Spike_H69del,NS3_W131C,NS7a_Y97H,NS8_R52I,NS8_K68stop,NS8_Q27stop,NS8_Y73C,N_S235F,N_D3L,N_G204R,N_R203K)	GRY		2021-06-02
SRR14606346	positive	0	29873	9704	27	0.0028	0	0	27	0.0028	NS8_K68stop results in 44.6% truncation of the protein sequence. NS8_Q27stop results in 78.5% truncation of the protein sequence. Gap of 19 nucleotides when compared to the reference sequence.	Info	hCoV19/Wuhan/WIV04/2019		(NSP3_T183I,NSP3_A890D,NSP3_I1412T,NSP6_F108del,NSP6_G107del,NSP6_S106del,NSP12_P323L,NSP13_P53S,Spike_A570D,Spike_S982A,Spike_P681H,Spike_D614G,Spike_T716I,Spike_Y144del,Spike_N501Y,Spike_D1118H,Spike_V70del,Spike_H69del,NS3_W131C,NS8_R52I,NS8_K68stop,NS8_Q27stop,NS8_Y73C,N_S235F,N_D3L,N_G204R,N_R203K)	GRY		2021-06-02
SRR14606354	positive	0.0334	29846	9547	27	0.0028	0	0	27	0.0028	Stretches of NNNs (3.34% of overall sequence). NS8_Q27stop results in 78.5% truncation of the protein sequence. Gap of 19 nucleotides when compared to the reference sequence.	Warning	hCoV19/Wuhan/WIV04/2019		(NSP3_T183I,NSP3_A890D,NSP6_F108del,NSP6_G107del,NSP6_S106del,NSP8_Q24R,NSP12_P323L,NSP13_K460R,NSP16_K160R,Spike_A570D,Spike_S982A,Spike_P681H,Spike_D614G,Spike_T716I,Spike_Y144del,Spike_K1191N,Spike_N501Y,Spike_D1118H,Spike_V70del,Spike_H69del,NS8_R52I,NS8_Q27stop,NS8_Y73C,N_S235F,N_D3L,N_G204R,N_R203K)	GRY		2021-06-02
SRR14606380	positive	0	29884	9704	27	0.0028	0	0	27	0.0028	NS8_K68stop results in 44.6% truncation of the protein sequence. NS8_Q27stop results in 78.5% truncation of the protein sequence. Gap of 19 nucleotides when compared to the reference sequence.	Info	hCoV19/Wuhan/WIV04/2019		(NSP2_A555V,NSP3_T183I,NSP3_A890D,NSP3_A1527V,NSP3_I1412T,NSP6_F108del,NSP6_G107del,NSP6_S106del,NSP12_P323L,Spike_A570D,Spike_S982A,Spike_P681H,Spike_D614G,Spike_T716I,Spike_Y144del,Spike_N501Y,Spike_D1118H,Spike_V70del,Spike_H69del,NS8_R52I,NS8_K68stop,NS8_Q27stop,NS8_Y73C,N_S235F,N_D3L,N_G204R,N_R203K)	GRY		2021-06-02
SRR14606382	positive	0.018	29846	9616	27	0.0028	0	0	27	0.0028	Stretches of NNNs (1.80% of overall sequence). NS8_K68stop results in 44.6% truncation of the protein sequence. NS8_Q27stop results in 78.5% truncation of the protein sequence. Gap of 19 nucleotides when compared to the reference sequence.	Warning	hCoV19/Wuhan/WIV04/2019		(NSP3_T183I,NSP3_A890D,NSP3_I1412T,NSP6_F108del,NSP6_G107del,NSP6_S106del,NSP12_P323L,Spike_A570D,Spike_S982A,Spike_P681H,Spike_D614G,Spike_V83I,Spike_T716I,Spike_Y144del,Spike_N501Y,Spike_D1118H,Spike_V70del,Spike_H69del,NS3_W131C,NS8_R52I,NS8_K68stop,NS8_Q27stop,NS8_Y73C,N_S235F,N_D3L,N_G204R,N_R203K)	GRY		2021-06-02
SRR14712673	positive	0.0425	29846	9423	27	0.0029	0	0	27	0.0029	Stretches of NNNs (4.25% of overall sequence). NS8_Q27stop results in 78.5% truncation of the protein sequence. Gap of 19 nucleotides when compared to the reference sequence.	Warning	hCoV19/Wuhan/WIV04/2019		(NSP2_L550F,NSP3_T183I,NSP3_A890D,NSP3_I1412T,NSP6_F108del,NSP6_G107del,NSP6_S106del,NSP12_P323L,Spike_A570D,Spike_S982A,Spike_P681H,Spike_D614G,Spike_T716I,Spike_Y144del,Spike_N501Y,Spike_D1118H,Spike_L5F,Spike_V70del,Spike_H69del,NS3_G18V,NS8_R52I,NS8_Q27stop,NS8_Y73C,N_S235F,N_D3L,N_G204R,N_R203K)	GRY		2021-06-02
SRR14712759	positive	0.0002	29851	9704	27	0.0028	0	0	27	0.0028	NS8_Q27stop results in 78.5% truncation of the protein sequence. Gap of 19 nucleotides when compared to the reference sequence.	Info	hCoV19/Wuhan/WIV04/2019		(NSP3_T183I,NSP3_A890D,NSP3_I1412T,NSP6_F108del,NSP6_G107del,NSP6_S106del,NSP12_P323L,NSP13_K460R,Spike_A570D,Spike_S982A,Spike_P681H,Spike_D614G,Spike_T716I,Spike_Y144del,Spike_N501Y,Spike_D1118H,Spike_V70del,Spike_H69del,NS3_V225F,NS3_G224C,NS8_R52I,NS8_Q27stop,NS8_Y73C,N_S235F,N_D3L,N_G204R,N_R203K)	GRY		2021-06-02
SRR14712774	positive	0.0199	29847	9505	27	0.0028	0	0	27	0.0028	Stretches of NNNs (1.99% of overall sequence). NS8_K68stop results in 44.6% truncation of the protein sequence. NS8_Q27stop results in 78.5% truncation of the protein sequence. Gap of 19 nucleotides when compared to the reference sequence.	Warning	hCoV19/Wuhan/WIV04/2019		(NSP3_T183I,NSP3_A890D,NSP3_I1412T,NSP6_F108del,NSP6_G107del,NSP6_S106del,NSP7_T81I,NSP12_P227L,NSP12_P323L,Spike_A570D,Spike_S982A,Spike_P681H,Spike_D614G,Spike_T716I,Spike_Y144del,Spike_N501Y,Spike_D1118H,Spike_V70del,Spike_H69del,NS8_R52I,NS8_K68stop,NS8_Q27stop,NS8_Y73C,N_S235F,N_D3L,N_G204R,N_R203K)	GRY		2021-06-02
SRR14723705	positive	0.11	29840	8696	27	0.0031	0	0	27	0.0031	Long stretches of NNNs (11.00% of overall sequence). NS8_Q27stop results in 78.5% truncation of the protein sequence. Gap of 25 nucleotides when compared to the reference sequence. NSP11 without BLAST coverage.	Alert	hCoV19/Wuhan/WIV04/2019		(NSP3_T183I,NSP3_A890D,NSP3_E523D,NSP6_F108del,NSP6_G107del,NSP6_S106del,NSP12_P227L,NSP12_P323L,NSP12_V472del,NSP12_Q822R,NSP12_F471del,Spike_A570D,Spike_P681H,Spike_D614G,Spike_T716I,Spike_Y144del,Spike_A27S,Spike_N501Y,Spike_D1118H,Spike_V70del,Spike_H69del,NS8_R52I,NS8_Q27stop,NS8_Y73C,N_D3L,N_G204R,N_R203K)	GRY		2021-06-02
SRR14723722	positive	0.019	29868	9594	27	0.0028	0	0	27	0.0028	Stretches of NNNs (1.90% of overall sequence). NS8_K68stop results in 44.6% truncation of the protein sequence. NS8_Q27stop results in 78.5% truncation of the protein sequence. Gap of 19 nucleotides when compared to the reference sequence.	Warning	hCoV19/Wuhan/WIV04/2019		(NSP3_T183I,NSP3_A890D,NSP3_I1412T,NSP3_V238L,NSP6_F108del,NSP6_G107del,NSP6_S106del,NSP12_P323L,Spike_A570D,Spike_S982A,Spike_P681H,Spike_D614G,Spike_T716I,Spike_Y144del,Spike_N501Y,Spike_D1118H,Spike_V70del,Spike_H69del,NS3_W131C,NS8_R52I,NS8_K68stop,NS8_Q27stop,NS8_Y73C,N_S235F,N_D3L,N_G204R,N_R203K)	GRY		2021-06-02
SRR14723724	positive	0.0003	29884	9704	27	0.0028	0	0	27	0.0028	NS8_K68stop results in 44.6% truncation of the protein sequence. NS8_Q27stop results in 78.5% truncation of the protein sequence. Gap of 19 nucleotides when compared to the reference sequence.	Info	hCoV19/Wuhan/WIV04/2019		(NSP3_T183I,NSP3_A890D,NSP3_I1412T,NSP3_T1830I,NSP6_F108del,NSP6_G107del,NSP6_S106del,NSP12_P323L,Spike_A570D,Spike_S982A,Spike_P681H,Spike_D614G,Spike_T716I,Spike_Y144del,Spike_N501Y,Spike_D1118H,Spike_V70del,Spike_H69del,NS3_W131C,NS8_R52I,NS8_K68stop,NS8_Q27stop,NS8_Y73C,N_S235F,N_D3L,N_G204R,N_R203K)	GRY		2021-06-02
SRR14723729	positive	0.0005	29884	9704	27	0.0028	0	0	27	0.0028	NS8_K68stop results in 44.6% truncation of the protein sequence. NS8_Q27stop results in 78.5% truncation of the protein sequence. Gap of 19 nucleotides when compared to the reference sequence.	Info	hCoV19/Wuhan/WIV04/2019		(NSP3_T183I,NSP3_A890D,NSP3_I1412T,NSP6_F108del,NSP6_G107del,NSP6_S106del,NSP12_P323L,Spike_A570D,Spike_S982A,Spike_P681H,Spike_D614G,Spike_T716I,Spike_Y144del,Spike_N501Y,Spike_D1118H,Spike_V70del,Spike_H69del,NS3_W131C,NS7a_Y97H,NS8_R52I,NS8_K68stop,NS8_Q27stop,NS8_Y73C,N_S235F,N_D3L,N_G204R,N_R203K)	GRY		2021-06-02
SRR14723734	positive	0.0201	29860	9596	27	0.0028	0	0	27	0.0028	Stretches of NNNs (2.01% of overall sequence). NS8_Q27stop results in 78.5% truncation of the protein sequence. Gap of 19 nucleotides when compared to the reference sequence.	Warning	hCoV19/Wuhan/WIV04/2019		(NSP3_T183I,NSP3_A890D,NSP3_K1693N,NSP3_I1412T,NSP4_F17L,NSP6_F108del,NSP6_G107del,NSP6_S106del,NSP12_P323L,NSP13_K460R,Spike_A570D,Spike_S982A,Spike_P681H,Spike_D614G,Spike_T716I,Spike_Y144del,Spike_N501Y,Spike_D1118H,Spike_V70del,Spike_H69del,NS3_L15F,NS3_G224S,NS8_R52I,NS8_Q27stop,NS8_Y73C,N_T205I,N_D3L)	G		2021-06-02
SRR14723739	positive	0	29896	9707	27	0.0028	0	0	27	0.0028	Insertion of 4 nucleotides when compared to the reference sequence. Gap of 9 nucleotides when compared to the reference sequence.	Info	hCoV19/Wuhan/WIV04/2019		(NSP3_S370L,NSP3_K977Q,NSP5_H246Y,NSP6_F108del,NSP6_G107del,NSP6_S106del,NSP12_P323L,NSP13_E341D,NSP14_P46S,Spike_P26S,Spike_T20N,Spike_K417T,Spike_D614G,Spike_V1176F,Spike_H655Y,Spike_R190S,Spike_D138Y,Spike_L18F,Spike_N501Y,Spike_E484K,Spike_T1027I,NS3_S253P,NS8_E92K,NS8_A65S,N_G204R,N_P80R,N_R203K)	GR		2021-06-02
SRR14723794	positive	0.0614	29874	9420	27	0.0029	0	0	27	0.0029	Long stretches of NNNs (6.14% of overall sequence). NS8_K68stop results in 44.6% truncation of the protein sequence. NS8_Q27stop results in 78.5% truncation of the protein sequence. Gap of 19 nucleotides when compared to the reference sequence.	Alert	hCoV19/Wuhan/WIV04/2019		(NSP3_T183I,NSP3_A890D,NSP6_F108del,NSP6_G107del,NSP6_S106del,NSP12_P323L,Spike_T1117I,Spike_A570D,Spike_S982A,Spike_P681H,Spike_D614G,Spike_V83I,Spike_T716I,Spike_Y144del,Spike_N501Y,Spike_D1118H,Spike_V70del,Spike_H69del,NS3_W131C,NS8_R52I,NS8_K68stop,NS8_Q27stop,NS8_Y73C,N_S235F,N_D3L,N_G204R,N_R203K)	GRY		2021-06-02
SRR14723805	positive	0	29884	9704	27	0.0028	0	0	27	0.0028	NS8_K68stop results in 44.6% truncation of the protein sequence. NS8_Q27stop results in 78.5% truncation of the protein sequence. Gap of 19 nucleotides when compared to the reference sequence.	Info	hCoV19/Wuhan/WIV04/2019		(NSP3_T183I,NSP3_A890D,NSP3_I1412T,NSP6_F108del,NSP6_G107del,NSP6_S106del,NSP12_P323L,Spike_A570D,Spike_S982A,Spike_P681H,Spike_D614G,Spike_T716I,Spike_Y144del,Spike_N501Y,Spike_D1118H,Spike_V70del,Spike_H69del,NS3_W131C,NS7a_Y97H,NS8_R52I,NS8_K68stop,NS8_Q27stop,NS8_Y73C,N_S235F,N_D3L,N_G204R,N_R203K)	GRY		2021-06-02
SRR14738815	positive	0	29881	9704	27	0.0028	0	0	27	0.0028	NS8_Q27stop results in 78.5% truncation of the protein sequence. Gap of 19 nucleotides when compared to the reference sequence.	Info	hCoV19/Wuhan/WIV04/2019		(NSP3_T183I,NSP3_A890D,NSP3_I1412T,NSP6_F108del,NSP6_G107del,NSP6_S106del,NSP12_P323L,NSP16_R216H,Spike_A570D,Spike_S982A,Spike_P681H,Spike_D614G,Spike_T716I,Spike_Y144del,Spike_N501Y,Spike_D1118H,Spike_V70del,Spike_H69del,NS3_P240L,NS3_W131C,NS8_R52I,NS8_Q27stop,NS8_Y73C,N_S235F,N_D3L,N_G204R,N_R203K)	GRY		2021-06-02
SRR14738833	positive	0	29884	9704	27	0.0028	0	0	27	0.0028	NS8_K68stop results in 44.6% truncation of the protein sequence. NS8_Q27stop results in 78.5% truncation of the protein sequence. Gap of 19 nucleotides when compared to the reference sequence.	Info	hCoV19/Wuhan/WIV04/2019		(NSP3_T183I,NSP3_A890D,NSP3_I1412T,NSP6_F108del,NSP6_G107del,NSP6_S106del,NSP12_P323L,Spike_A570D,Spike_S982A,Spike_P681H,Spike_D614G,Spike_T716I,Spike_Y144del,Spike_N501Y,Spike_D1118H,Spike_V70del,Spike_H69del,NS3_W131C,NS7a_Y97H,NS8_R52I,NS8_K68stop,NS8_Q27stop,NS8_Y73C,N_S235F,N_D3L,N_G204R,N_R203K)	GRY		2021-06-02
SRR14738850	positive	0.026	29854	9508	27	0.0028	0	0	27	0.0028	Stretches of NNNs (2.60% of overall sequence). NS8_K68stop results in 44.6% truncation of the protein sequence. NS8_Q27stop results in 78.5% truncation of the protein sequence. Gap of 19 nucleotides when compared to the reference sequence.	Warning	hCoV19/Wuhan/WIV04/2019		(NSP3_T183I,NSP3_A890D,NSP3_I1412T,NSP6_F108del,NSP6_G107del,NSP6_S106del,NSP12_P323L,Spike_A570D,Spike_S982A,Spike_P681H,Spike_D614G,Spike_T716I,Spike_Y144del,Spike_N501Y,Spike_D1118H,Spike_V70del,Spike_H69del,NS3_W131C,NS7a_Y97H,NS8_R52I,NS8_K68stop,NS8_Q27stop,NS8_Y73C,N_S235F,N_D3L,N_G204R,N_R203K)	GRY		2021-06-02
SRR14738853	positive	0	29880	9704	27	0.0028	0	0	27	0.0028	NS8_K68stop results in 44.6% truncation of the protein sequence. NS8_Q27stop results in 78.5% truncation of the protein sequence. Gap of 19 nucleotides when compared to the reference sequence.	Info	hCoV19/Wuhan/WIV04/2019		(NSP3_T183I,NSP3_A890D,NSP3_I1412T,NSP6_F108del,NSP6_G107del,NSP6_S106del,NSP12_P323L,Spike_A570D,Spike_S982A,Spike_P681H,Spike_D614G,Spike_T716I,Spike_Y144del,Spike_N501Y,Spike_D1118H,Spike_V70del,Spike_H69del,NS3_W131C,NS7a_Y97H,NS8_R52I,NS8_K68stop,NS8_Q27stop,NS8_Y73C,N_S235F,N_G204L,N_D3L,N_R203K)	GRY		2021-06-02
SRR14738872	positive	0.0003	29884	9704	27	0.0028	0	0	27	0.0028	NS8_K68stop results in 44.6% truncation of the protein sequence. NS8_Q27stop results in 78.5% truncation of the protein sequence. Gap of 19 nucleotides when compared to the reference sequence.	Info	hCoV19/Wuhan/WIV04/2019		(NSP3_T183I,NSP3_A890D,NSP3_I1412T,NSP3_V238L,NSP6_F108del,NSP6_G107del,NSP6_S106del,NSP12_P323L,Spike_A570D,Spike_S982A,Spike_P681H,Spike_D614G,Spike_T716I,Spike_Y144del,Spike_N501Y,Spike_D1118H,Spike_V70del,Spike_H69del,NS3_W131C,NS8_R52I,NS8_K68stop,NS8_Q27stop,NS8_Y73C,N_S235F,N_D3L,N_G204R,N_R203K)	GRY		2021-06-02
SRR14738885	positive	0	29882	9704	27	0.0028	0	0	27	0.0028	NS8_K68stop results in 44.6% truncation of the protein sequence. NS8_Q27stop results in 78.5% truncation of the protein sequence. Gap of 19 nucleotides when compared to the reference sequence.	Info	hCoV19/Wuhan/WIV04/2019		(NSP3_T183I,NSP3_A890D,NSP3_I1412T,NSP6_F108del,NSP6_G107del,NSP6_S106del,NSP12_P323L,Spike_A570D,Spike_S982A,Spike_P681H,Spike_D614G,Spike_T716I,Spike_Y144del,Spike_N501Y,Spike_D1118H,Spike_V70del,Spike_H69del,NS3_W131C,NS7a_Y97H,NS8_R52I,NS8_K68stop,NS8_Q27stop,NS8_Y73C,N_S235F,N_D3L,N_G204R,N_R203K)	GRY		2021-06-02
SRR14738886	positive	0	29882	9704	27	0.0028	0	0	27	0.0028	NS8_Q27stop results in 78.5% truncation of the protein sequence. Gap of 19 nucleotides when compared to the reference sequence.	Info	hCoV19/Wuhan/WIV04/2019		(NSP3_T183I,NSP3_A890D,NSP3_S1212L,NSP3_I1412T,NSP6_F108del,NSP6_G107del,NSP6_S106del,NSP12_P323L,Spike_A570D,Spike_S982A,Spike_P681H,Spike_D614G,Spike_T716I,Spike_Y144del,Spike_N501Y,Spike_D1118H,Spike_V70del,Spike_H69del,NS3_W131C,NS7a_Y97H,NS8_R52I,NS8_Q27stop,NS8_Y73C,N_S235F,N_D3L,N_G204R,N_R203K)	GRY		2021-06-02
SRR14738899	positive	0	29828	9707	27	0.0028	0	0	27	0.0028	Insertion of 4 nucleotides when compared to the reference sequence. Gap of 11 nucleotides when compared to the reference sequence.	Info	hCoV19/Wuhan/WIV04/2019		(NSP3_S370L,NSP3_K977Q,NSP3_E869D,NSP6_F108del,NSP6_K4R,NSP6_G107del,NSP6_S106del,NSP12_P323L,NSP13_E341D,Spike_P26S,Spike_T20N,Spike_K417T,Spike_D614G,Spike_V1176F,Spike_H655Y,Spike_R190S,Spike_D138Y,Spike_L18F,Spike_N501Y,Spike_E484K,Spike_T1027I,NS3_S253P,M_H125Y,NS8_E92K,N_G204R,N_P80R,N_R203K)	GR		2021-06-02
SRR14761512	positive	0	29880	9685	27	0.0028	0	0	27	0.0028	Gap of 4 nucleotide(s) found at refpos 26158 (FRAMESHIFT). NS8_K68stop results in 44.6% truncation of the protein sequence. NS8_Q27stop results in 78.5% truncation of the protein sequence. Gap of 23 nucleotides when compared to the reference sequence.	Warning	hCoV19/Wuhan/WIV04/2019		(NSP3_T183I,NSP3_A890D,NSP3_P1469L,NSP3_I1412T,NSP6_F108del,NSP6_G107del,NSP6_S106del,NSP12_P323L,Spike_A570D,Spike_S982A,Spike_P681H,Spike_D614G,Spike_T716I,Spike_Y144del,Spike_N501Y,Spike_D1118H,Spike_V70del,Spike_H69del,NS3_V256I,NS8_R52I,NS8_K68stop,NS8_Q27stop,NS8_Y73C,N_S235F,N_D3L,N_G204R,N_R203K)	GRY		2021-06-02
SRR14761515	positive	0.0146	29877	9594	27	0.0028	0	0	27	0.0028	Stretches of NNNs (1.46% of overall sequence). NS8_Q27stop results in 78.5% truncation of the protein sequence. Gap of 19 nucleotides when compared to the reference sequence.	Warning	hCoV19/Wuhan/WIV04/2019		(NSP3_T183I,NSP3_A890D,NSP3_S1212L,NSP3_I1412T,NSP6_F108del,NSP6_G107del,NSP6_S106del,NSP12_P323L,Spike_A570D,Spike_S982A,Spike_P681H,Spike_D614G,Spike_T716I,Spike_Y144del,Spike_N501Y,Spike_D1118H,Spike_V70del,Spike_H69del,NS3_W131C,NS7a_Y97H,NS8_R52I,NS8_Q27stop,NS8_Y73C,N_S235F,N_D3L,N_G204R,N_R203K)	GRY		2021-06-02
SRR14761519	positive	0.0167	29882	9531	27	0.0028	0	0	27	0.0028	Stretches of NNNs (1.67% of overall sequence). NS8_Q27stop results in 78.5% truncation of the protein sequence. Gap of 19 nucleotides when compared to the reference sequence.	Warning	hCoV19/Wuhan/WIV04/2019		(NSP3_T183I,NSP3_M1441I,NSP3_A890D,NSP3_I1412T,NSP6_F108del,NSP6_G107del,NSP6_S106del,NSP12_P227L,NSP12_P323L,Spike_A570D,Spike_S982A,Spike_P681H,Spike_D614G,Spike_T716I,Spike_Y144del,Spike_N501Y,Spike_D1118H,Spike_V70del,Spike_H69del,NS8_R52I,NS8_Q27stop,NS8_Y73C,NS8_C61F,N_S235F,N_D3L,N_G204R,N_R203K)	GRY		2021-06-02
SRR14761546	positive	0	29880	9704	27	0.0028	0	0	27	0.0028	NS8_Q27stop results in 78.5% truncation of the protein sequence. Gap of 19 nucleotides when compared to the reference sequence.	Info	hCoV19/Wuhan/WIV04/2019		(NSP3_T183I,NSP3_A890D,NSP3_I1412T,NSP6_F108del,NSP6_G107del,NSP6_S106del,NSP12_P323L,NSP13_K460R,Spike_A570D,Spike_S982A,Spike_P681H,Spike_D614G,Spike_T716I,Spike_Y144del,Spike_N501Y,Spike_D1118H,Spike_V70del,Spike_H69del,NS3_V225F,NS3_G224C,NS8_R52I,NS8_Q27stop,NS8_Y73C,N_S235F,N_D3L,N_G204R,N_R203K)	GRY		2021-06-02
SRR14761578	positive	0	29882	9704	27	0.0028	0	0	27	0.0028	NS8_Q27stop results in 78.5% truncation of the protein sequence. Gap of 19 nucleotides when compared to the reference sequence.	Info	hCoV19/Wuhan/WIV04/2019		(NSP3_T183I,NSP3_A890D,NSP3_A1527V,NSP3_I1412T,NSP6_F108del,NSP6_G107del,NSP6_S106del,NSP12_P323L,NSP12_M110L,Spike_A570D,Spike_S982A,Spike_P681H,Spike_D614G,Spike_T716I,Spike_Y144del,Spike_N501Y,Spike_D1118H,Spike_V70del,Spike_H69del,NS3_I232V,NS8_R52I,NS8_Q27stop,NS8_Y73C,N_S235F,N_D3L,N_G204R,N_R203K)	GRY		2021-06-02
SRR14761599	positive	0.0274	29878	9505	27	0.0028	0	0	27	0.0028	Stretches of NNNs (2.74% of overall sequence). NS8_Q27stop results in 78.5% truncation of the protein sequence. Gap of 19 nucleotides when compared to the reference sequence.	Warning	hCoV19/Wuhan/WIV04/2019		(NSP3_T183I,NSP3_A386T,NSP3_A890D,NSP3_E405A,NSP3_I1412T,NSP6_F108del,NSP6_G107del,NSP6_S106del,NSP8_T17N,NSP12_P323L,Spike_A570D,Spike_S982A,Spike_P681H,Spike_D614G,Spike_T716I,Spike_Y144del,Spike_N501Y,Spike_D1118H,Spike_V70del,Spike_H69del,NS8_R52I,NS8_Q27stop,NS8_Y73C,N_S235F,N_D3L,N_G204R,N_R203K)	GRY		2021-06-02
SRR14761605	positive	0.0063	29882	9704	27	0.0028	0	0	27	0.0028	NS8_K68stop results in 44.6% truncation of the protein sequence. NS8_Q27stop results in 78.5% truncation of the protein sequence. Gap of 19 nucleotides when compared to the reference sequence.	Info	hCoV19/Wuhan/WIV04/2019		(NSP3_T183I,NSP3_M1441I,NSP3_A890D,NSP3_I1412T,NSP6_F108del,NSP6_G107del,NSP6_S106del,NSP12_P227L,NSP12_P323L,Spike_A570D,Spike_S982A,Spike_P681H,Spike_D614G,Spike_T716I,Spike_Y144del,Spike_N501Y,Spike_D1118H,Spike_V70del,Spike_H69del,NS8_R52I,NS8_K68stop,NS8_Q27stop,NS8_Y73C,N_S235F,N_D3L,N_G204R,N_R203K)	GRY		2021-06-02
SRR14421488	positive	0.0055	29839	9704	27	0.0028	0	0	27	0.0028	NS8_K68stop results in 44.6% truncation of the protein sequence. NS8_Q27stop results in 78.5% truncation of the protein sequence. Gap of 19 nucleotides when compared to the reference sequence.	Info	hCoV19/Wuhan/WIV04/2019		(NSP3_T183I,NSP3_A890D,NSP3_I1412T,NSP6_F108del,NSP6_G107del,NSP6_S106del,NSP12_P323L,NSP13_P53S,Spike_A570D,Spike_S982A,Spike_P681H,Spike_D614G,Spike_T716I,Spike_Y144del,Spike_N501Y,Spike_D1118H,Spike_V70del,Spike_H69del,NS3_W131C,NS8_R52I,NS8_K68stop,NS8_Q27stop,NS8_Y73C,N_S235F,N_D3L,N_G204R,N_R203K)	GRY		2021-06-02
SRR14421573	positive	0.0158	29854	9616	27	0.0028	0	0	27	0.0028	Stretches of NNNs (1.58% of overall sequence). NS8_K68stop results in 44.6% truncation of the protein sequence. NS8_Q27stop results in 78.5% truncation of the protein sequence. Gap of 19 nucleotides when compared to the reference sequence.	Warning	hCoV19/Wuhan/WIV04/2019		(NSP3_T183I,NSP3_A890D,NSP3_I1412T,NSP6_F108del,NSP6_G107del,NSP6_S106del,NSP12_P323L,NSP13_P53S,Spike_A570D,Spike_S982A,Spike_P681H,Spike_D614G,Spike_T716I,Spike_Y144del,Spike_N501Y,Spike_D1118H,Spike_V70del,Spike_H69del,NS3_W131C,NS8_R52I,NS8_K68stop,NS8_Q27stop,NS8_Y73C,N_S235F,N_D3L,N_G204R,N_R203K)	GRY		2021-06-02
SRR14712721	positive	0.0043	29859	9704	27	0.0028	0	0	27	0.0028	NS8_K68stop results in 44.6% truncation of the protein sequence. NS8_Q27stop results in 78.5% truncation of the protein sequence. Gap of 19 nucleotides when compared to the reference sequence.	Info	hCoV19/Wuhan/WIV04/2019		(NSP3_T183I,NSP3_A890D,NSP3_I1412T,NSP6_F108del,NSP6_G107del,NSP6_S106del,NSP12_P323L,Spike_A570D,Spike_S982A,Spike_P681H,Spike_D614G,Spike_T716I,Spike_Y144del,Spike_N501Y,Spike_D1118H,Spike_V70del,Spike_H69del,NS3_W131C,NS7a_Y97H,NS8_R52I,NS8_K68stop,NS8_Q27stop,NS8_Y73C,N_S235F,N_D3L,N_G204R,N_R203K)	GRY		2021-06-02
SRR14723730	positive	0.0287	29848	9469	27	0.0029	0	0	27	0.0029	Stretches of NNNs (2.87% of overall sequence). NS8_K68stop results in 44.6% truncation of the protein sequence. NS8_Q27stop results in 78.5% truncation of the protein sequence. Gap of 19 nucleotides when compared to the reference sequence.	Warning	hCoV19/Wuhan/WIV04/2019		(NSP3_T183I,NSP3_M1441I,NSP3_A890D,NSP3_I1412T,NSP6_F108del,NSP6_G107del,NSP6_S106del,NSP12_P227L,NSP12_P323L,Spike_A570D,Spike_S982A,Spike_P681H,Spike_D614G,Spike_T716I,Spike_Y144del,Spike_N501Y,Spike_D1118H,Spike_V70del,Spike_H69del,NS8_R52I,NS8_K68stop,NS8_Q27stop,NS8_Y73C,N_S235F,N_D3L,N_G204R,N_R203K)	GRY		2021-06-02
SRR14738845	positive	0.0353	29849	9423	27	0.0029	0	0	27	0.0029	Stretches of NNNs (3.53% of overall sequence). NS8_Q27stop results in 78.5% truncation of the protein sequence. Gap of 19 nucleotides when compared to the reference sequence.	Warning	hCoV19/Wuhan/WIV04/2019		(NSP3_T183I,NSP3_A890D,NSP3_I1412T,NSP6_F108del,NSP6_G107del,NSP6_S106del,NSP12_P323L,NSP13_K460R,NSP13_P78S,NSP14_E284D,Spike_A570D,Spike_S982A,Spike_P681H,Spike_D614G,Spike_T716I,Spike_Y144del,Spike_N501Y,Spike_D1118H,Spike_V70del,Spike_H69del,NS8_R52I,NS8_Q27stop,NS8_Y73C,N_S235F,N_D3L,N_G204R,N_R203K)	GRY		2021-06-02
SRR14738895	positive	0.0178	29851	9506	27	0.0028	0	0	27	0.0028	Stretches of NNNs (1.78% of overall sequence). NS8_Q27stop results in 78.5% truncation of the protein sequence. Gap of 19 nucleotides when compared to the reference sequence.	Warning	hCoV19/Wuhan/WIV04/2019		(NSP3_T183I,NSP3_A890D,NSP3_I1412T,NSP6_F108del,NSP6_G107del,NSP6_S106del,NSP12_P323L,NSP13_P172S,Spike_A570D,Spike_S982A,Spike_P681H,Spike_D614G,Spike_T716I,Spike_Y144del,Spike_N501Y,Spike_D1118H,Spike_L5F,Spike_V70del,Spike_H69del,NS3_T151I,NS8_R52I,NS8_Q27stop,NS8_Y73C,N_S235F,N_D3L,N_G204R,N_R203K)	GRY		2021-06-02
SRR14738908	positive	0	29880	9704	27	0.0028	0	0	27	0.0028	NS8_K68stop results in 44.6% truncation of the protein sequence. NS8_Q27stop results in 78.5% truncation of the protein sequence. Gap of 19 nucleotides when compared to the reference sequence.	Info	hCoV19/Wuhan/WIV04/2019		(NSP3_T183I,NSP3_A890D,NSP3_I1412T,NSP6_F108del,NSP6_G107del,NSP6_S106del,NSP12_P323L,NSP15_A81V,Spike_A570D,Spike_S982A,Spike_P681H,Spike_D614G,Spike_T716I,Spike_Y144del,Spike_N501Y,Spike_D1118H,Spike_V70del,Spike_H69del,NS3_W131C,NS8_R52I,NS8_K68stop,NS8_Q27stop,NS8_Y73C,N_S235F,N_D3L,N_G204R,N_R203K)	GRY		2021-06-02
SRR14421557	positive	0	29840	9704	27	0.0028	0	0	27	0.0028	NS8_K68stop results in 44.6% truncation of the protein sequence. NS8_Q27stop results in 78.5% truncation of the protein sequence. Gap of 19 nucleotides when compared to the reference sequence.	Info	hCoV19/Wuhan/WIV04/2019		(NSP3_T183I,NSP3_A890D,NSP3_I1412T,NSP6_F108del,NSP6_G107del,NSP6_S106del,NSP12_P227L,NSP12_P323L,NSP14_P451S,Spike_A570D,Spike_S982A,Spike_P681H,Spike_D614G,Spike_T716I,Spike_Y144del,Spike_N501Y,Spike_D1118H,Spike_V70del,Spike_H69del,NS8_R52I,NS8_K68stop,NS8_Q27stop,NS8_Y73C,N_S235F,N_D3L,N_G204R,N_R203K)	GRY		2021-06-02
SRR14606269	positive	0.0001	29882	9704	27	0.0028	0	0	27	0.0028	NS8_K68stop results in 44.6% truncation of the protein sequence. NS8_Q27stop results in 78.5% truncation of the protein sequence. Gap of 19 nucleotides when compared to the reference sequence.	Info	hCoV19/Wuhan/WIV04/2019		(NSP2_A555V,NSP3_T183I,NSP3_A890D,NSP3_A1527V,NSP3_I1412T,NSP6_F108del,NSP6_G107del,NSP6_S106del,NSP12_P323L,Spike_A570D,Spike_S982A,Spike_P681H,Spike_D614G,Spike_T716I,Spike_Y144del,Spike_N501Y,Spike_D1118H,Spike_V70del,Spike_H69del,NS8_R52I,NS8_K68stop,NS8_Q27stop,NS8_Y73C,N_S235F,N_D3L,N_G204R,N_R203K)	GRY		2021-06-02
SRR14606280	positive	0.0096	29884	9616	27	0.0028	0	0	27	0.0028	NS8_Q27stop results in 78.5% truncation of the protein sequence. Gap of 19 nucleotides when compared to the reference sequence.	Info	hCoV19/Wuhan/WIV04/2019		(NSP3_T183I,NSP3_A890D,NSP3_I1412T,NSP6_F108del,NSP6_G107del,NSP6_S106del,NSP12_P323L,NSP13_P172S,Spike_A570D,Spike_S982A,Spike_P681H,Spike_D614G,Spike_T716I,Spike_Y144del,Spike_N501Y,Spike_D1118H,Spike_L5F,Spike_V70del,Spike_H69del,NS3_T151I,NS8_R52I,NS8_Q27stop,NS8_Y73C,N_S235F,N_D3L,N_G204R,N_R203K)	GRY		2021-06-02
SRR14712764	positive	0.0346	29849	9503	27	0.0028	0	0	27	0.0028	Stretches of NNNs (3.46% of overall sequence). NS8_Q27stop results in 78.5% truncation of the protein sequence. Gap of 19 nucleotides when compared to the reference sequence.	Warning	hCoV19/Wuhan/WIV04/2019		(NSP2_L550F,NSP3_T183I,NSP3_A890D,NSP3_I1412T,NSP6_F108del,NSP6_G107del,NSP6_S106del,NSP12_P323L,Spike_A570D,Spike_S982A,Spike_P681H,Spike_D614G,Spike_T716I,Spike_Y144del,Spike_N501Y,Spike_D1118H,Spike_L5F,Spike_V70del,Spike_H69del,NS3_G18V,NS8_R52I,NS8_Q27stop,NS8_Y73C,N_S235F,N_D3L,N_G204R,N_R203K)	GRY		2021-06-02
SRR14738856	positive	0.0167	29884	9616	27	0.0028	0	0	27	0.0028	Stretches of NNNs (1.67% of overall sequence). NS8_Q27stop results in 78.5% truncation of the protein sequence. Gap of 19 nucleotides when compared to the reference sequence.	Warning	hCoV19/Wuhan/WIV04/2019		(NSP3_T183I,NSP3_A890D,NSP3_I1412T,NSP6_F108del,NSP6_G107del,NSP6_S106del,NSP12_P323L,NSP13_P172S,Spike_A570D,Spike_S982A,Spike_P681H,Spike_D614G,Spike_T716I,Spike_Y144del,Spike_N501Y,Spike_D1118H,Spike_L5F,Spike_V70del,Spike_H69del,NS3_T151I,NS8_R52I,NS8_Q27stop,NS8_Y73C,N_S235F,N_D3L,N_G204R,N_R203K)	GRY		2021-06-02
SRR14761602	positive	0.0019	29852	9704	27	0.0028	0	0	27	0.0028	NS8_Q27stop results in 78.5% truncation of the protein sequence. Gap of 19 nucleotides when compared to the reference sequence.	Info	hCoV19/Wuhan/WIV04/2019		(NSP3_T183I,NSP3_A890D,NSP3_I1412T,NSP6_F108del,NSP6_G107del,NSP6_S106del,NSP7_T81I,NSP12_P227L,NSP12_P323L,NSP14_P451S,Spike_A570D,Spike_S982A,Spike_P681H,Spike_D614G,Spike_T716I,Spike_Y144del,Spike_N501Y,Spike_D1118H,Spike_V70del,Spike_H69del,NS8_R52I,NS8_Q27stop,NS8_Y73C,N_S235F,N_D3L,N_G204R,N_R203K)	GRY		2021-06-02
SRR14581095	positive	0.012	29760	9572	26	0.0027	1	0.0001	25	0.0026	Stretches of NNNs (1.20% of overall sequence). Gap of 13 nucleotides when compared to the reference sequence.	Warning	hCoV19/Wuhan/WIV04/2019	(NSP14_I201L)	(NSP2_L274F,NSP2_T85I,NSP3_A861S,NSP4_K399E,NSP4_L438P,NSP4_A446V,NSP6_F108del,NSP6_V278I,NSP6_G107del,NSP6_S106del,NSP12_P323L,Spike_T859N,Spike_D80G,Spike_D614G,Spike_L452R,Spike_Y144del,Spike_F157S,Spike_D950H,Spike_S12F,NS3_P42L,NS3_Q57H,NS3_P104L,NS8_A51S,N_T205I,N_M234I)	GH		2021-06-02
SRR14606270	positive	0.0251	29819	9495	26	0.0027	1	0.0001	25	0.0026	Stretches of NNNs (2.51% of overall sequence). NS8_E106stop results in 13.2% truncation of the protein sequence. Gap of 30 nucleotides when compared to the reference sequence.	Warning	hCoV19/Wuhan/WIV04/2019	(NSP3_V1062I)	(NSP3_P109L,NSP3_K1693N,NSP4_T173I,NSP4_A446V,NSP5_T21I,NSP6_F108del,NSP6_G107del,NSP6_S106del,NSP12_P323L,NSP15_V320M,Spike_P681H,Spike_D614G,Spike_Y144del,Spike_D796H,Spike_T95I,Spike_E484K,NS3_S40L,M_I82T,NS8_E106stop,NS8_F3Y,N_A208G,N_A211V,N_G204R,N_R209del,N_R203K)	GR		2021-06-02
SRR14738880	positive	0.0386	29831	9224	26	0.0028	1	0.0001	25	0.0027	Stretches of NNNs (3.86% of overall sequence). Gap of 1 nucleotide(s) found at refpos 28916 (FRAMESHIFT). Gap of 34 nucleotides when compared to the reference sequence.	Warning	hCoV19/Wuhan/WIV04/2019	(N_A220M)	(NSP2_T85I,NSP3_G1128S,NSP4_L438P,NSP6_F108del,NSP6_G107del,NSP6_S106del,NSP8_A74V,NSP12_P323L,NSP13_Q88H,Spike_D614G,Spike_Q957R,Spike_S477N,Spike_T95I,Spike_L5F,Spike_D253G,NS3_P42L,NS3_Q57H,NS8_T11I,N_S202R,N_A218del,N_D216del,N_A217del,N_L219V,N_P13L,N_G215del)	GH		2021-06-02
SRR14723796	positive	0	29851	9706	26	0.0027	1	0.0001	25	0.0026	NS6_E55stop results in 11.5% truncation of the protein sequence. Gap of 13 nucleotides when compared to the reference sequence.	Info	hCoV19/Wuhan/WIV04/2019	(NSP13_N102T)	(NSP2_T85I,NSP4_K399E,NSP4_L438P,NSP4_A446V,NSP5_K90R,NSP6_F108del,NSP6_V278I,NSP6_G107del,NSP6_S106del,NSP8_Q24H,NSP12_P323L,Spike_T859N,Spike_D80G,Spike_D614G,Spike_L452R,Spike_Y144del,Spike_F157S,Spike_D950H,NS3_P42L,NS3_Q57H,NS6_E55stop,NS8_T11I,NS8_A51S,N_T205I,N_M234I)	GH		2021-06-02
SRR14761614	positive	0	29888	9706	26	0.0027	1	0.0001	25	0.0026	Gap of 13 nucleotides when compared to the reference sequence.	Info	hCoV19/Wuhan/WIV04/2019	(NSP13_N102T)	(NSP2_T85I,NSP4_K399E,NSP4_L438P,NSP4_A446V,NSP6_F108del,NSP6_V278I,NSP6_G107del,NSP6_S106del,NSP8_Q24H,NSP12_P323L,NSP12_T26I,Spike_T859N,Spike_D80G,Spike_V687I,Spike_D614G,Spike_L452R,Spike_Y144del,Spike_F157S,Spike_D950H,NS3_P42L,NS3_Q57H,NS8_T11I,NS8_A51S,N_T205I,N_M234I)	GH		2021-06-02
SRR14712722	positive	0.0723	29848	8822	26	0.0029	1	0.0001	25	0.0028	Long stretches of NNNs (7.23% of overall sequence). NS8_Q27stop results in 78.5% truncation of the protein sequence. Gap of 19 nucleotides when compared to the reference sequence.	Alert	hCoV19/Wuhan/WIV04/2019	(NSP3_Y647F)	(NSP2_R27C,NSP3_T183I,NSP3_A890D,NSP6_F108del,NSP6_G107del,NSP6_S106del,NSP12_P323L,Spike_A570D,Spike_S982A,Spike_P681H,Spike_D614G,Spike_T716I,Spike_Y144del,Spike_N501Y,Spike_D1118H,Spike_V70del,Spike_H69del,NS3_W131C,NS8_R52I,NS8_Q27stop,NS8_Y73C,N_S235F,N_D3L,N_G204R,N_R203K)	GRY		2021-06-02
SRR13764686	positive	0.0591	29847	9406	26	0.0028	0	0	26	0.0028	Long stretches of NNNs (5.91% of overall sequence). NS8_Q27stop results in 78.5% truncation of the protein sequence. Gap of 19 nucleotides when compared to the reference sequence.	Alert	hCoV19/Wuhan/WIV04/2019		(NSP3_T183I,NSP3_A890D,NSP3_S769L,NSP3_I1412T,NSP6_F108del,NSP6_G107del,NSP6_S106del,NSP12_P323L,NSP13_K460R,Spike_A570D,Spike_S982A,Spike_P681H,Spike_D614G,Spike_T716I,Spike_Y144del,Spike_N501Y,Spike_D1118H,Spike_V70del,Spike_H69del,NS8_R52I,NS8_Q27stop,NS8_Y73C,N_S235F,N_D3L,N_G204R,N_R203K)	GRY		2021-06-02
SRR14421569	positive	0.1474	29843	8646	26	0.003	0	0	26	0.003	Long stretches of NNNs (14.74% of overall sequence). NS8_K68stop results in 44.6% truncation of the protein sequence. NS8_Q27stop results in 78.5% truncation of the protein sequence. Gap of 19 nucleotides when compared to the reference sequence.	Alert	hCoV19/Wuhan/WIV04/2019		(NSP3_T183I,NSP3_M1441I,NSP3_A890D,NSP3_T526I,NSP3_I1412T,NSP6_F108del,NSP6_G107del,NSP6_S106del,NSP12_P323L,Spike_A570D,Spike_P681H,Spike_D614G,Spike_T716I,Spike_Y144del,Spike_N501Y,Spike_D1118H,Spike_V70del,Spike_H69del,NS8_R52I,NS8_K68stop,NS8_Q27stop,NS8_Y73C,N_S235F,N_D3L,N_G204R,N_R203K)	GRY		2021-06-02
SRR14581062	positive	0.0011	29884	9704	26	0.0027	0	0	26	0.0027	NS8_K68stop results in 44.6% truncation of the protein sequence. NS8_Q27stop results in 78.5% truncation of the protein sequence. Gap of 19 nucleotides when compared to the reference sequence.	Info	hCoV19/Wuhan/WIV04/2019		(NSP3_T183I,NSP3_A890D,NSP3_I1412T,NSP6_F108del,NSP6_G107del,NSP6_S106del,NSP12_P323L,Spike_A570D,Spike_S982A,Spike_P681H,Spike_D614G,Spike_T716I,Spike_Y144del,Spike_N501Y,Spike_D1118H,Spike_V70del,Spike_H69del,NS3_W131C,NS8_R52I,NS8_K68stop,NS8_Q27stop,NS8_Y73C,N_S235F,N_D3L,N_G204R,N_R203K)	GRY		2021-06-02
SRR14581081	positive	0.0009	29884	9704	26	0.0027	0	0	26	0.0027	NS8_K68stop results in 44.6% truncation of the protein sequence. NS8_Q27stop results in 78.5% truncation of the protein sequence. Gap of 19 nucleotides when compared to the reference sequence.	Info	hCoV19/Wuhan/WIV04/2019		(NSP3_T183I,NSP3_A890D,NSP3_A1527V,NSP3_I1412T,NSP6_F108del,NSP6_G107del,NSP6_S106del,NSP12_P323L,Spike_A570D,Spike_S982A,Spike_P681H,Spike_D614G,Spike_T716I,Spike_Y144del,Spike_N501Y,Spike_D1118H,Spike_V70del,Spike_H69del,NS8_R52I,NS8_K68stop,NS8_Q27stop,NS8_Y73C,N_S235F,N_D3L,N_G204R,N_R203K)	GRY		2021-06-02
SRR14606274	positive	0	29883	9704	26	0.0027	0	0	26	0.0027	NS8_Q27stop results in 78.5% truncation of the protein sequence. Gap of 19 nucleotides when compared to the reference sequence.	Info	hCoV19/Wuhan/WIV04/2019		(NSP3_T183I,NSP3_A890D,NSP3_I1412T,NSP4_T109M,NSP6_F108del,NSP6_G107del,NSP6_S106del,NSP12_P323L,NSP13_T413I,Spike_A570D,Spike_S982A,Spike_P681H,Spike_D614G,Spike_T716I,Spike_Y144del,Spike_N501Y,Spike_D1118H,Spike_V70del,Spike_H69del,NS8_R52I,NS8_Q27stop,NS8_Y73C,N_S235F,N_D3L,N_G204R,N_R203K)	GRY		2021-06-02
SRR14606319	positive	0	29896	9707	26	0.0027	0	0	26	0.0027	Insertion of 4 nucleotides when compared to the reference sequence. Gap of 9 nucleotides when compared to the reference sequence.	Info	hCoV19/Wuhan/WIV04/2019		(NSP2_H208Y,NSP3_S370L,NSP3_K977Q,NSP6_F108del,NSP6_G107del,NSP6_S106del,NSP10_T102I,NSP12_P323L,NSP13_E341D,Spike_P26S,Spike_T20N,Spike_K417T,Spike_D614G,Spike_V1176F,Spike_H655Y,Spike_R190S,Spike_D138Y,Spike_L18F,Spike_N501Y,Spike_E484K,Spike_T1027I,NS3_S253P,NS8_E92K,N_G204R,N_P80R,N_R203K)	GR		2021-06-02
SRR14606339	positive	0.0152	29848	9596	26	0.0027	0	0	26	0.0027	Stretches of NNNs (1.52% of overall sequence). NS8_Q27stop results in 78.5% truncation of the protein sequence. Gap of 19 nucleotides when compared to the reference sequence.	Warning	hCoV19/Wuhan/WIV04/2019		(NSP3_T183I,NSP3_A890D,NSP3_I1412T,NSP6_F108del,NSP6_G107del,NSP6_S106del,NSP12_P227L,NSP12_P323L,Spike_A570D,Spike_S982A,Spike_P681H,Spike_D614G,Spike_T716I,Spike_Y144del,Spike_I870V,Spike_N501Y,Spike_D1118H,Spike_V70del,Spike_H69del,NS8_R52I,NS8_Q27stop,NS8_Y73C,N_S235F,N_D3L,N_G204R,N_R203K)	GRY		2021-06-02
SRR14606349	positive	0	29883	9704	26	0.0027	0	0	26	0.0027	NS8_K68stop results in 44.6% truncation of the protein sequence. NS8_Q27stop results in 78.5% truncation of the protein sequence. Gap of 19 nucleotides when compared to the reference sequence.	Info	hCoV19/Wuhan/WIV04/2019		(NSP3_T183I,NSP3_A890D,NSP3_I1412T,NSP6_F108del,NSP6_G107del,NSP6_S106del,NSP12_P323L,Spike_A570D,Spike_S982A,Spike_P681H,Spike_D614G,Spike_T716I,Spike_Y144del,Spike_N501Y,Spike_D1118H,Spike_V70del,Spike_H69del,NS3_W131C,NS8_R52I,NS8_K68stop,NS8_Q27stop,NS8_Y73C,N_S235F,N_D3L,N_G204R,N_R203K)	GRY		2021-06-02
SRR14606372	positive	0	29880	9703	26	0.0027	0	0	26	0.0027	NS8_Q27stop results in 78.5% truncation of the protein sequence. Gap of 19 nucleotides when compared to the reference sequence.	Info	hCoV19/Wuhan/WIV04/2019		(NSP2_L550F,NSP3_T183I,NSP3_A890D,NSP3_I1412T,NSP4_K12E,NSP6_F108del,NSP6_G107del,NSP6_S106del,NSP12_P323L,Spike_A570D,Spike_S982A,Spike_P681H,Spike_D614G,Spike_T716I,Spike_Y144del,Spike_N501Y,Spike_D1118H,Spike_V70del,Spike_H69del,NS8_R52I,NS8_Q27stop,NS8_Y73C,N_S235F,N_D3L,N_G204R,N_R203K)	GRY		2021-06-02
SRR14712713	positive	0	29871	9703	26	0.0027	0	0	26	0.0027	NS8_E106stop results in 13.2% truncation of the protein sequence. Gap of 30 nucleotides when compared to the reference sequence.	Warning	hCoV19/Wuhan/WIV04/2019		(NSP3_K1693N,NSP3_E378V,NSP4_T173I,NSP4_A446V,NSP5_T21I,NSP6_F108del,NSP6_G107del,NSP6_S106del,NSP7_M3T,NSP12_P323L,NSP15_V320M,NSP16_A116S,Spike_P681H,Spike_D614G,Spike_Y144del,Spike_D796H,Spike_T95I,Spike_E484K,NS3_D27Y,M_I82T,NS8_E106stop,NS8_F3Y,N_A208G,N_G204R,N_R209del,N_R203K)	GR		2021-06-02
SRR14712775	positive	0.0477	29847	8609	26	0.003	0	0	26	0.003	Stretches of NNNs (4.77% of overall sequence). NS8_K68stop results in 44.6% truncation of the protein sequence. NS8_Q27stop results in 78.5% truncation of the protein sequence. Gap of 19 nucleotides when compared to the reference sequence.	Warning	hCoV19/Wuhan/WIV04/2019		(NSP3_A890D,NSP3_I1412T,NSP3_T1830I,NSP6_F108del,NSP6_G107del,NSP6_S106del,NSP12_P323L,Spike_A570D,Spike_S982A,Spike_P681H,Spike_D614G,Spike_T716I,Spike_Y144del,Spike_N501Y,Spike_D1118H,Spike_V70del,Spike_H69del,NS3_W131C,NS8_R52I,NS8_K68stop,NS8_Q27stop,NS8_Y73C,N_S235F,N_D3L,N_G204R,N_R203K)	GRY		2021-06-02
SRR14723755	positive	0.0092	29827	9704	26	0.0027	0	0	26	0.0027	NS8_K68stop results in 44.6% truncation of the protein sequence. NS8_Q27stop results in 78.5% truncation of the protein sequence. Gap of 19 nucleotides when compared to the reference sequence.	Info	hCoV19/Wuhan/WIV04/2019		(NSP3_T183I,NSP3_A890D,NSP3_I1412T,NSP6_F108del,NSP6_G107del,NSP6_S106del,NSP12_P323L,Spike_A570D,Spike_S982A,Spike_P681H,Spike_D614G,Spike_T716I,Spike_Y144del,Spike_N501Y,Spike_D1118H,Spike_V70del,Spike_H69del,NS3_W131C,NS8_R52I,NS8_K68stop,NS8_Q27stop,NS8_Y73C,N_S235F,N_D3L,N_G204R,N_R203K)	GRY		2021-06-02
SRR14738838	positive	0	29860	9706	26	0.0027	0	0	26	0.0027	Gap of 13 nucleotides when compared to the reference sequence.	Info	hCoV19/Wuhan/WIV04/2019		(NSP2_T85I,NSP3_A861S,NSP3_T1198I,NSP4_K399E,NSP4_L438P,NSP4_A446V,NSP6_F108del,NSP6_V278I,NSP6_G107del,NSP6_S106del,NSP12_P323L,Spike_T859N,Spike_D80G,Spike_D614G,Spike_L452R,Spike_Y144del,Spike_F157S,Spike_D950H,Spike_S155R,NS3_P42L,NS3_Q57H,NS3_P104L,NS8_T11I,NS8_A51S,N_T205I,N_M234I)	GH		2021-06-02
SRR14738839	positive	0.0591	29848	9214	26	0.0028	0	0	26	0.0028	Long stretches of NNNs (5.91% of overall sequence). NS8_Q27stop results in 78.5% truncation of the protein sequence. Gap of 19 nucleotides when compared to the reference sequence.	Alert	hCoV19/Wuhan/WIV04/2019		(NSP3_T183I,NSP3_A890D,NSP3_I1412T,NSP6_F108del,NSP6_G107del,NSP6_S106del,NSP12_P227L,NSP12_P323L,Spike_A570D,Spike_S982A,Spike_P681H,Spike_D614G,Spike_T716I,Spike_Y144del,Spike_I870V,Spike_N501Y,Spike_D1118H,Spike_V70del,Spike_H69del,NS8_R52I,NS8_Q27stop,NS8_Y73C,N_S235F,N_D3L,N_G204R,N_R203K)	GRY		2021-06-02
SRR14738866	positive	0.0294	29855	9424	26	0.0028	0	0	26	0.0028	Stretches of NNNs (2.94% of overall sequence). Gap of 13 nucleotides when compared to the reference sequence.	Warning	hCoV19/Wuhan/WIV04/2019		(NSP2_T85I,NSP3_A861S,NSP4_K399E,NSP4_L438P,NSP4_A446V,NSP4_A380V,NSP6_F108del,NSP6_V278I,NSP6_G107del,NSP6_S106del,NSP12_P323L,Spike_T859N,Spike_D80G,Spike_D614G,Spike_L452R,Spike_Y144del,Spike_F157S,Spike_D950H,Spike_S155R,NS3_P42L,NS3_Q57H,NS3_P104L,NS8_T11I,NS8_A51S,N_T205I,N_M234I)	GH		2021-06-02
SRR14738905	positive	0.0353	29854	9423	26	0.0028	0	0	26	0.0028	Stretches of NNNs (3.53% of overall sequence). NS8_Q27stop results in 78.5% truncation of the protein sequence. Gap of 19 nucleotides when compared to the reference sequence.	Warning	hCoV19/Wuhan/WIV04/2019		(NSP3_T183I,NSP3_M1441I,NSP3_A890D,NSP3_I1412T,NSP6_F108del,NSP6_G107del,NSP6_S106del,NSP12_P227L,NSP12_P323L,NSP13_A509V,Spike_A570D,Spike_S982A,Spike_P681H,Spike_D614G,Spike_T716I,Spike_Y144del,Spike_N501Y,Spike_D1118H,Spike_V70del,Spike_H69del,NS8_R52I,NS8_Q27stop,NS8_Y73C,N_D3L,N_G204R,N_R203K)	GRY		2021-06-02
SRR14761493	positive	0.0092	29848	9704	26	0.0027	0	0	26	0.0027	NS8_Q27stop results in 78.5% truncation of the protein sequence. Gap of 19 nucleotides when compared to the reference sequence.	Info	hCoV19/Wuhan/WIV04/2019		(NSP3_T183I,NSP3_A890D,NSP3_I1412T,NSP6_F108del,NSP6_G107del,NSP6_S106del,NSP12_P323L,Spike_A570D,Spike_S982A,Spike_P681H,Spike_D614G,Spike_V83I,Spike_T716I,Spike_Y144del,Spike_N501Y,Spike_D1118H,Spike_V70del,Spike_H69del,NS3_W131C,NS8_R52I,NS8_Q27stop,NS8_Y73C,N_S235F,N_D3L,N_G204R,N_R203K)	GRY		2021-06-02
SRR14761517	positive	0.0093	29858	9594	26	0.0027	0	0	26	0.0027	NS8_Q27stop results in 78.5% truncation of the protein sequence. Gap of 19 nucleotides when compared to the reference sequence.	Info	hCoV19/Wuhan/WIV04/2019		(NSP3_T183I,NSP3_A890D,NSP3_I1412T,NSP3_T1830I,NSP6_F108del,NSP6_G107del,NSP6_S106del,NSP12_P323L,Spike_A570D,Spike_S982A,Spike_P681H,Spike_D614G,Spike_T716I,Spike_Y144del,Spike_N501Y,Spike_D1118H,Spike_V70del,Spike_H69del,NS3_W131C,NS8_R52I,NS8_Q27stop,NS8_Y73C,N_S235F,N_D3L,N_G204R,N_R203K)	GRY		2021-06-02
SRR14761572	positive	0.0406	29849	9421	26	0.0028	0	0	26	0.0028	Stretches of NNNs (4.06% of overall sequence). NS8_Q27stop results in 78.5% truncation of the protein sequence. Gap of 19 nucleotides when compared to the reference sequence.	Warning	hCoV19/Wuhan/WIV04/2019		(NSP2_L550F,NSP3_T183I,NSP3_A890D,NSP3_I1412T,NSP4_K12E,NSP6_F108del,NSP6_G107del,NSP6_S106del,NSP12_P323L,Spike_A570D,Spike_S982A,Spike_P681H,Spike_D614G,Spike_T716I,Spike_Y144del,Spike_N501Y,Spike_D1118H,Spike_V70del,Spike_H69del,NS8_R52I,NS8_Q27stop,NS8_Y73C,N_S235F,N_D3L,N_G204R,N_R203K)	GRY		2021-06-02
SRR14761596	positive	0.0324	29849	9499	26	0.0027	0	0	26	0.0027	Stretches of NNNs (3.24% of overall sequence). NS8_Q27stop results in 78.5% truncation of the protein sequence. Gap of 19 nucleotides when compared to the reference sequence.	Warning	hCoV19/Wuhan/WIV04/2019		(NSP2_L550F,NSP3_T183I,NSP3_A890D,NSP3_I1412T,NSP4_K12E,NSP6_F108del,NSP6_G107del,NSP6_S106del,NSP12_P323L,Spike_A570D,Spike_S982A,Spike_P681H,Spike_D614G,Spike_T716I,Spike_Y144del,Spike_N501Y,Spike_D1118H,Spike_V70del,Spike_H69del,NS8_R52I,NS8_Q27stop,NS8_Y73C,N_S235F,N_D3L,N_G204R,N_R203K)	GRY		2021-06-02
SRR14712761	positive	0.0273	29872	9597	26	0.0027	0	0	26	0.0027	Stretches of NNNs (2.73% of overall sequence). NS8_K68stop results in 44.6% truncation of the protein sequence. NS8_Q27stop results in 78.5% truncation of the protein sequence. Gap of 19 nucleotides when compared to the reference sequence.	Warning	hCoV19/Wuhan/WIV04/2019		(NSP3_T183I,NSP3_A890D,NSP3_I1412T,NSP6_F108del,NSP6_G107del,NSP6_S106del,NSP12_P323L,Spike_A570D,Spike_S982A,Spike_P681H,Spike_D614G,Spike_T716I,Spike_Y144del,Spike_N501Y,Spike_D1118H,Spike_V70del,Spike_H69del,NS3_W131C,NS8_R52I,NS8_K68stop,NS8_Q27stop,NS8_Y73C,N_S235F,N_D3L,N_G204R,N_R203K)	GRY		2021-06-02
SRR14738816	positive	0.0424	29878	9420	26	0.0028	0	0	26	0.0028	Stretches of NNNs (4.24% of overall sequence). NS8_K68stop results in 44.6% truncation of the protein sequence. NS8_Q27stop results in 78.5% truncation of the protein sequence. Gap of 19 nucleotides when compared to the reference sequence.	Warning	hCoV19/Wuhan/WIV04/2019		(NSP3_T183I,NSP3_A890D,NSP3_I1412T,NSP6_F108del,NSP6_G107del,NSP6_S106del,NSP12_P323L,Spike_A570D,Spike_S982A,Spike_P681H,Spike_D614G,Spike_T716I,Spike_Y144del,Spike_N501Y,Spike_D1118H,Spike_V70del,Spike_H69del,NS3_W131C,NS8_R52I,NS8_K68stop,NS8_Q27stop,NS8_Y73C,N_S235F,N_D3L,N_G204R,N_R203K)	GRY		2021-06-02
SRR14421536	positive	0.0004	29881	9704	26	0.0027	0	0	26	0.0027	NS8_K68stop results in 44.6% truncation of the protein sequence. NS8_Q27stop results in 78.5% truncation of the protein sequence. Gap of 19 nucleotides when compared to the reference sequence.	Info	hCoV19/Wuhan/WIV04/2019		(NSP3_T183I,NSP3_A890D,NSP3_I1412T,NSP6_F108del,NSP6_G107del,NSP6_S106del,NSP12_P323L,Spike_A570D,Spike_S982A,Spike_P681H,Spike_D614G,Spike_T716I,Spike_Y144del,Spike_N501Y,Spike_D1118H,Spike_V70del,Spike_H69del,NS3_W131C,NS8_R52I,NS8_K68stop,NS8_Q27stop,NS8_Y73C,N_S235F,N_D3L,N_G204R,N_R203K)	GRY		2021-06-02
SRR14581083	positive	0.009	29877	9594	26	0.0027	0	0	26	0.0027	NS8_K68stop results in 44.6% truncation of the protein sequence. NS8_Q27stop results in 78.5% truncation of the protein sequence. Gap of 19 nucleotides when compared to the reference sequence.	Info	hCoV19/Wuhan/WIV04/2019		(NSP3_T183I,NSP3_A890D,NSP3_I1412T,NSP6_F108del,NSP6_G107del,NSP6_S106del,NSP12_P323L,Spike_A570D,Spike_S982A,Spike_P681H,Spike_D614G,Spike_T716I,Spike_Y144del,Spike_N501Y,Spike_D1118H,Spike_V70del,Spike_H69del,NS3_W131C,NS8_R52I,NS8_K68stop,NS8_Q27stop,NS8_Y73C,N_S235F,N_D3L,N_G204R,N_R203K)	GRY		2021-06-02
SRR14738871	positive	0.0086	29854	9704	26	0.0027	0	0	26	0.0027	NS8_K68stop results in 44.6% truncation of the protein sequence. NS8_Q27stop results in 78.5% truncation of the protein sequence. Gap of 19 nucleotides when compared to the reference sequence.	Info	hCoV19/Wuhan/WIV04/2019		(NSP3_T183I,NSP3_A890D,NSP3_I1412T,NSP6_F108del,NSP6_G107del,NSP6_S106del,NSP12_P323L,Spike_A570D,Spike_S982A,Spike_P681H,Spike_D614G,Spike_T716I,Spike_Y144del,Spike_N501Y,Spike_D1118H,Spike_V70del,Spike_H69del,NS3_W131C,NS8_R52I,NS8_K68stop,NS8_Q27stop,NS8_Y73C,N_S235F,N_D3L,N_G204R,N_R203K)	GRY		2021-06-02
SRR14107283	positive	0	29883	9706	25	0.0026	1	0.0001	24	0.0025	Gap of 1 nucleotide(s) found at refpos 28254 (FRAMESHIFT). Gap of 11 nucleotides when compared to the reference sequence.	Warning	hCoV19/Wuhan/WIV04/2019	(NSP2_M609L)	(NSP2_T85I,NSP4_K399E,NSP4_A446V,NSP6_F108del,NSP6_G107del,NSP6_S106del,NSP8_T145I,NSP12_P323L,Spike_V1104L,Spike_D614G,Spike_C1235F,Spike_T95I,Spike_L5F,Spike_T761R,NS3_P42L,NS3_W131C,NS3_Q57H,NS3_S171L,NS3_G172D,NS7a_S98F,NS8_T11I,NS8_V62L,N_K373N,N_M234I)	GH		2021-06-02
SRR14712733	positive	0.116	29846	8398	25	0.003	1	0.0001	24	0.0029	Long stretches of NNNs (11.60% of overall sequence). NS8_Q27stop results in 78.5% truncation of the protein sequence. Gap of 19 nucleotides when compared to the reference sequence. NSP11 without BLAST coverage.	Alert	hCoV19/Wuhan/WIV04/2019	(NSP3_M829V)	(NSP3_T183I,NSP3_A890D,NSP6_F108del,NSP6_G107del,NSP6_S106del,NSP12_P227L,NSP12_P323L,Spike_A570D,Spike_S982A,Spike_P681H,Spike_D614G,Spike_T716I,Spike_Y144del,Spike_D1118H,Spike_V70del,Spike_H69del,M_A81S,NS8_R52I,NS8_Q27stop,NS8_Y73C,NS8_C61F,N_D3L,N_G204R,N_R203K)	GR		2021-06-02
SRR14712744	positive	0.0866	29846	8719	25	0.0029	1	0.0001	24	0.0028	Long stretches of NNNs (8.66% of overall sequence). NS8_Q27stop results in 78.5% truncation of the protein sequence. Gap of 19 nucleotides when compared to the reference sequence.	Alert	hCoV19/Wuhan/WIV04/2019	(NSP16_G92D)	(NSP2_L550F,NSP3_T183I,NSP3_A890D,NSP6_F108del,NSP6_G107del,NSP6_S106del,NSP12_P323L,Spike_A570D,Spike_S982A,Spike_P681H,Spike_D614G,Spike_T716I,Spike_Y144del,Spike_N501Y,Spike_S155R,Spike_D1118H,Spike_V70del,Spike_H69del,NS8_R52I,NS8_Q27stop,NS8_Y73C,N_D3L,N_G204R,N_R203K)	GRY		2021-06-02
SRR13764720	positive	0.0305	29815	9503	25	0.0026	0	0	25	0.0026	Stretches of NNNs (3.05% of overall sequence). NS8_Q27stop results in 78.5% truncation of the protein sequence. Gap of 19 nucleotides when compared to the reference sequence.	Warning	hCoV19/Wuhan/WIV04/2019		(NSP3_T183I,NSP3_A890D,NSP3_I1412T,NSP6_F108del,NSP6_G107del,NSP6_S106del,NSP12_P227L,NSP12_P323L,Spike_A570D,Spike_S982A,Spike_P681H,Spike_D614G,Spike_T716I,Spike_Y144del,Spike_N501Y,Spike_D1118H,Spike_V70del,Spike_H69del,NS8_R52I,NS8_Q27stop,NS8_Y73C,N_S235F,N_D3L,N_G204R,N_R203K)	GRY		2021-06-02
SRR14107305	positive	0.0004	29891	9706	25	0.0026	0	0	25	0.0026	Gap of 12 nucleotides when compared to the reference sequence.	Info	hCoV19/Wuhan/WIV04/2019		(NSP2_T85I,NSP3_P340S,NSP3_A579V,NSP3_M1788I,NSP3_L1301F,NSP5_L89F,NSP12_P323L,NSP14_N129D,NSP14_L177F,NSP16_R216C,NSP16_P215S,Spike_S494P,Spike_D614G,Spike_I834T,NS3_Q57H,NS3_G172V,NS7a_Y97del,NS7a_S98del,NS7a_E95Q,NS7a_P99del,NS7a_I100del,NS8_S24L,N_P67S,N_D377Y,N_P199L)	GH		2021-06-02
SRR14421465	positive	0.0337	29866	9547	25	0.0026	0	0	25	0.0026	Stretches of NNNs (3.37% of overall sequence). Insertion of 4 nucleotides when compared to the reference sequence. Gap of 9 nucleotides when compared to the reference sequence.	Warning	hCoV19/Wuhan/WIV04/2019		(NSP3_S370L,NSP3_K977Q,NSP5_H246Y,NSP6_F108del,NSP6_G107del,NSP6_S106del,NSP12_P323L,NSP13_E341D,Spike_P26S,Spike_T20N,Spike_K417T,Spike_D614G,Spike_V1176F,Spike_H655Y,Spike_R190S,Spike_D138Y,Spike_L18F,Spike_N501Y,Spike_E484K,Spike_T1027I,NS3_S253P,NS8_E92K,N_G204R,N_P80R,N_R203K)	GR		2021-06-02
SRR14421466	positive	0.0105	29891	9612	25	0.0026	0	0	25	0.0026	Stretches of NNNs (1.05% of overall sequence). Insertion of 4 nucleotides when compared to the reference sequence. Gap of 9 nucleotides when compared to the reference sequence.	Warning	hCoV19/Wuhan/WIV04/2019		(NSP3_S370L,NSP3_K977Q,NSP5_H246Y,NSP6_F108del,NSP6_G107del,NSP6_S106del,NSP12_P323L,NSP13_E341D,Spike_P26S,Spike_T20N,Spike_K417T,Spike_D614G,Spike_V1176F,Spike_H655Y,Spike_R190S,Spike_D138Y,Spike_L18F,Spike_N501Y,Spike_E484K,Spike_T1027I,NS3_S253P,NS8_E92K,N_G204R,N_P80R,N_R203K)	GR		2021-06-02
SRR14581099	positive	0	29854	9704	25	0.0026	0	0	25	0.0026	NS8_Q27stop results in 78.5% truncation of the protein sequence. Gap of 19 nucleotides when compared to the reference sequence.	Info	hCoV19/Wuhan/WIV04/2019		(NSP3_T183I,NSP3_A890D,NSP3_A1527V,NSP3_I1412T,NSP6_F108del,NSP6_G107del,NSP6_S106del,NSP12_P323L,Spike_A570D,Spike_S982A,Spike_P681H,Spike_D614G,Spike_T716I,Spike_Y144del,Spike_N501Y,Spike_D1118H,Spike_V70del,Spike_H69del,NS8_R52I,NS8_Q27stop,NS8_Y73C,N_S235F,N_D3L,N_G204R,N_R203K)	GRY		2021-06-02
SRR14723776	positive	0.0848	29854	8801	25	0.0028	0	0	25	0.0028	Long stretches of NNNs (8.48% of overall sequence). NS8_K68stop results in 44.6% truncation of the protein sequence. NS8_Q27stop results in 78.5% truncation of the protein sequence. Gap of 19 nucleotides when compared to the reference sequence.	Alert	hCoV19/Wuhan/WIV04/2019		(NSP3_T183I,NSP3_A890D,NSP6_F108del,NSP6_G107del,NSP6_S106del,NSP12_P323L,Spike_A570D,Spike_S982A,Spike_P681H,Spike_D614G,Spike_T716I,Spike_Y144del,Spike_N501Y,Spike_D1118H,Spike_V70del,Spike_H69del,NS3_W131C,NS8_R52I,NS8_K68stop,NS8_Q27stop,NS8_Y73C,N_S235F,N_D3L,N_G204R,N_R203K)	GRY		2021-06-02
SRR14738809	positive	0.0063	29894	9707	25	0.0026	0	0	25	0.0026	Insertion of 4 nucleotides when compared to the reference sequence. Gap of 9 nucleotides when compared to the reference sequence.	Info	hCoV19/Wuhan/WIV04/2019		(NSP3_S370L,NSP3_K977Q,NSP5_H246Y,NSP6_F108del,NSP6_G107del,NSP6_S106del,NSP12_P323L,NSP13_E341D,Spike_P26S,Spike_T20N,Spike_K417T,Spike_D614G,Spike_V1176F,Spike_H655Y,Spike_R190S,Spike_D138Y,Spike_L18F,Spike_N501Y,Spike_E484K,Spike_T1027I,NS3_S253P,NS8_E92K,N_G204R,N_P80R,N_R203K)	GR		2021-06-02
SRR14761499	positive	0.0175	29849	9594	25	0.0026	0	0	25	0.0026	Stretches of NNNs (1.75% of overall sequence). NS8_Q27stop results in 78.5% truncation of the protein sequence. Gap of 19 nucleotides when compared to the reference sequence.	Warning	hCoV19/Wuhan/WIV04/2019		(NSP3_T183I,NSP3_A890D,NSP3_I1412T,NSP6_F108del,NSP6_G107del,NSP6_S106del,NSP12_P323L,Spike_A570D,Spike_S982A,Spike_P681H,Spike_D614G,Spike_T716I,Spike_Y144del,Spike_N501Y,Spike_D1118H,Spike_V70del,Spike_H69del,NS3_W131C,NS8_R52I,NS8_Q27stop,NS8_Y73C,N_S235F,N_D3L,N_G204R,N_R203K)	GRY		2021-06-02
SRR14761553	positive	0.0258	29856	9508	25	0.0026	0	0	25	0.0026	Stretches of NNNs (2.58% of overall sequence). NS8_Q27stop results in 78.5% truncation of the protein sequence. Gap of 10 nucleotides when compared to the reference sequence.	Warning	hCoV19/Wuhan/WIV04/2019		(NSP2_L550F,NSP3_T183I,NSP3_A890D,NSP3_I1412T,NSP3_S1106G,NSP6_F108del,NSP6_G107del,NSP6_S106del,NSP12_P323L,Spike_A570D,Spike_S982A,Spike_P681H,Spike_D614G,Spike_T716I,Spike_N501Y,Spike_T95I,Spike_S155R,Spike_D1118H,NS8_R52I,NS8_Q27stop,NS8_Y73C,N_S235F,N_D3L,N_G204R,N_R203K)	GR		2021-06-02
SRR14761588	positive	0.0409	29853	9418	25	0.0027	0	0	25	0.0027	Stretches of NNNs (4.09% of overall sequence). NS8_Q27stop results in 78.5% truncation of the protein sequence. Gap of 19 nucleotides when compared to the reference sequence.	Warning	hCoV19/Wuhan/WIV04/2019		(NSP3_T183I,NSP3_A890D,NSP3_I1412T,NSP6_F108del,NSP6_G107del,NSP6_S106del,NSP12_P323L,Spike_A570D,Spike_S982A,Spike_P681H,Spike_D614G,Spike_T716I,Spike_Y144del,Spike_N501Y,Spike_D1118H,Spike_V70del,Spike_H69del,NS3_W131C,NS8_R52I,NS8_Q27stop,NS8_Y73C,N_S235F,N_D3L,N_G204R,N_R203K)	GRY		2021-06-02
SRR14421475	positive	0	29897	9707	25	0.0026	0	0	25	0.0026	Insertion of 4 nucleotides when compared to the reference sequence. Gap of 9 nucleotides when compared to the reference sequence.	Info	hCoV19/Wuhan/WIV04/2019		(NSP3_S370L,NSP3_K977Q,NSP5_H246Y,NSP6_F108del,NSP6_G107del,NSP6_S106del,NSP12_P323L,NSP13_E341D,Spike_P26S,Spike_T20N,Spike_K417T,Spike_D614G,Spike_V1176F,Spike_H655Y,Spike_R190S,Spike_D138Y,Spike_L18F,Spike_N501Y,Spike_E484K,Spike_T1027I,NS3_S253P,NS8_E92K,N_G204R,N_P80R,N_R203K)	GR		2021-06-02
SRR14712748	positive	0.0154	29866	9695	25	0.0026	0	0	25	0.0026	Stretches of NNNs (1.54% of overall sequence). Gap of 33 nucleotides when compared to the reference sequence.	Warning	hCoV19/Wuhan/WIV04/2019		(NSP2_T85I,NSP3_L1328F,NSP3_N624H,NSP3_G1128S,NSP4_L438P,NSP6_F108del,NSP6_G107del,NSP6_S106del,NSP8_A74V,NSP12_P323L,NSP13_Q88H,NSP16_K160R,Spike_D614G,Spike_Q957R,Spike_S477N,Spike_T95I,Spike_S221L,Spike_L5F,Spike_D253G,NS3_P42L,NS3_Q57H,NS7a_L116F,NS8_T11I,N_S202R,N_P13L)	GH		2021-06-02
SRR14723740	positive	0.0609	29854	9370	25	0.0027	0	0	25	0.0027	Long stretches of NNNs (6.09% of overall sequence). NS8_K68stop results in 44.6% truncation of the protein sequence. NS8_Q27stop results in 78.5% truncation of the protein sequence. Gap of 19 nucleotides when compared to the reference sequence.	Alert	hCoV19/Wuhan/WIV04/2019		(NSP3_T183I,NSP3_A890D,NSP6_F108del,NSP6_G107del,NSP6_S106del,NSP12_P323L,Spike_A570D,Spike_S982A,Spike_P681H,Spike_D614G,Spike_T716I,Spike_Y144del,Spike_N501Y,Spike_D1118H,Spike_V70del,Spike_H69del,NS3_W131C,NS8_R52I,NS8_K68stop,NS8_Q27stop,NS8_Y73C,N_S235F,N_D3L,N_G204R,N_R203K)	GRY		2021-06-02
SRR14761560	positive	0	29854	9703	25	0.0026	0	0	25	0.0026	NS8_Q27stop results in 78.5% truncation of the protein sequence. Gap of 19 nucleotides when compared to the reference sequence.	Info	hCoV19/Wuhan/WIV04/2019		(NSP2_L550F,NSP3_T183I,NSP3_A890D,NSP3_I1412T,NSP6_F108del,NSP6_G107del,NSP6_S106del,NSP12_P323L,Spike_A570D,Spike_S982A,Spike_P681H,Spike_D614G,Spike_T716I,Spike_Y144del,Spike_N501Y,Spike_D1118H,Spike_V70del,Spike_H69del,NS8_R52I,NS8_Q27stop,NS8_Y73C,N_S235F,N_D3L,N_G204R,N_R203K)	GRY		2021-06-02
SRR14421464	positive	0.034	29867	9530	25	0.0026	0	0	25	0.0026	Stretches of NNNs (3.40% of overall sequence). Insertion of 4 nucleotides when compared to the reference sequence. Gap of 9 nucleotides when compared to the reference sequence.	Warning	hCoV19/Wuhan/WIV04/2019		(NSP3_S370L,NSP3_K977Q,NSP5_H246Y,NSP6_F108del,NSP6_G107del,NSP6_S106del,NSP12_P323L,NSP13_E341D,Spike_P26S,Spike_T20N,Spike_K417T,Spike_D614G,Spike_V1176F,Spike_H655Y,Spike_R190S,Spike_D138Y,Spike_L18F,Spike_N501Y,Spike_E484K,Spike_T1027I,NS3_S253P,NS8_E92K,N_G204R,N_P80R,N_R203K)	GR		2021-06-02
SRR14230046	positive	0.0255	29890	9508	24	0.0025	1	0.0001	23	0.0024	Stretches of NNNs (2.55% of overall sequence). Gap of 1 nucleotide(s) found at refpos 28254 (FRAMESHIFT). Gap of 11 nucleotides when compared to the reference sequence.	Warning	hCoV19/Wuhan/WIV04/2019	(NSP2_M609L)	(NSP2_T85I,NSP4_K399E,NSP4_A446V,NSP6_F108del,NSP6_G107del,NSP6_S106del,NSP8_T145I,NSP12_P323L,Spike_V1104L,Spike_D614G,Spike_C1235F,Spike_T95I,Spike_L5F,Spike_T761R,NS3_P42L,NS3_W131C,NS3_Q57H,NS3_S171L,NS3_G172D,NS8_T11I,NS8_V62L,N_K373N,N_M234I)	GH		2021-06-02
SRR14581077	positive	0	29896	9692	24	0.0025	1	0.0001	23	0.0024	Gap of 4 nucleotide(s) found at refpos 26158 (FRAMESHIFT). Insertion of 3 nucleotides when compared to the reference sequence.	Warning	hCoV19/Wuhan/WIV04/2019	(NSP3_S609C)	(NSP3_T237A,NSP3_T720I,NSP4_T492I,NSP6_Q160R,NSP12_P323L,NSP13_P419S,Spike_P681H,Spike_D614G,Spike_R346K,Spike_D950N,Spike_Y145S,Spike_N501Y,Spike_T95I,Spike_ins145N,Spike_E484K,Spike_Y144T,NS3_Q57H,NS3_V256I,NS3_L106F,NS8_T11K,NS8_S67F,NS8_P38S,N_T205I)	GH		2021-06-02
SRR14606271	positive	0	29889	9706	24	0.0025	1	0.0001	23	0.0024	Gap of 13 nucleotides when compared to the reference sequence.	Info	hCoV19/Wuhan/WIV04/2019	(NSP5_M6L)	(NSP2_T85I,NSP4_K399E,NSP4_L438P,NSP4_A446V,NSP6_F108del,NSP6_V278I,NSP6_G107del,NSP6_S106del,NSP12_P323L,Spike_T859N,Spike_D80G,Spike_D614G,Spike_L452R,Spike_Y144del,Spike_F157S,Spike_D950H,NS3_P42L,NS3_Q57H,NS3_P104L,NS8_T11I,NS8_A51S,N_T205I,N_M234I)	GH		2021-06-02
SRR14723721	positive	0	29836	9706	24	0.0025	1	0.0001	23	0.0024	Gap of 13 nucleotides when compared to the reference sequence.	Info	hCoV19/Wuhan/WIV04/2019	(NSP5_M6L)	(NSP2_T85I,NSP4_K399E,NSP4_L438P,NSP4_A446V,NSP6_F108del,NSP6_V278I,NSP6_G107del,NSP6_S106del,NSP12_P323L,Spike_T859N,Spike_D80G,Spike_D614G,Spike_L452R,Spike_Y144del,Spike_F157S,Spike_D950H,NS3_P42L,NS3_Q57H,NS3_P104L,NS8_T11I,NS8_A51S,N_T205I,N_M234I)	GH		2021-06-02
SRR14606268	positive	0	29860	9706	24	0.0025	1	0.0001	23	0.0024	Gap of 13 nucleotides when compared to the reference sequence.	Info	hCoV19/Wuhan/WIV04/2019	(NSP5_M6L)	(NSP2_T85I,NSP4_K399E,NSP4_L438P,NSP4_A446V,NSP6_F108del,NSP6_V278I,NSP6_G107del,NSP6_S106del,NSP12_P323L,Spike_T859N,Spike_D80G,Spike_D614G,Spike_L452R,Spike_Y144del,Spike_F157S,Spike_D950H,NS3_P42L,NS3_Q57H,NS3_P104L,NS8_T11I,NS8_A51S,N_T205I,N_M234I)	GH		2021-06-02
SRR14421516	positive	0.0119	29884	9596	24	0.0025	0	0	24	0.0025	Stretches of NNNs (1.19% of overall sequence). Gap of 13 nucleotides when compared to the reference sequence.	Warning	hCoV19/Wuhan/WIV04/2019		(NSP2_T85I,NSP3_A861S,NSP4_K399E,NSP4_L438P,NSP4_A446V,NSP6_F108del,NSP6_V278I,NSP6_G107del,NSP6_S106del,NSP12_P323L,Spike_T859N,Spike_D80G,Spike_D614G,Spike_L452R,Spike_Y144del,Spike_F157S,Spike_D950H,NS3_P42L,NS3_Q57H,NS3_P104L,NS8_T11I,NS8_A51S,N_T205I,N_M234I)	GH		2021-06-02
SRR14421527	positive	0.0074	29868	9707	24	0.0025	0	0	24	0.0025	Gap of 33 nucleotides when compared to the reference sequence.	Warning	hCoV19/Wuhan/WIV04/2019		(NSP2_T85I,NSP3_P1044S,NSP3_G1128S,NSP4_L438P,NSP5_P96L,NSP6_F108del,NSP6_G107del,NSP6_S106del,NSP12_P323L,NSP13_Q88H,NSP15_P262S,Spike_D614G,Spike_I870V,Spike_Q957R,Spike_S477N,Spike_T95I,Spike_L5F,Spike_D253G,NS3_P42L,NS3_Q57H,NS7a_L116F,NS8_T11I,N_S202R,N_P13L)	GH		2021-06-02
SRR14581045	positive	0	29889	9706	24	0.0025	0	0	24	0.0025	Gap of 13 nucleotides when compared to the reference sequence.	Info	hCoV19/Wuhan/WIV04/2019		(NSP2_T85I,NSP3_A861S,NSP4_K399E,NSP4_L438P,NSP4_A446V,NSP6_F108del,NSP6_V278I,NSP6_G107del,NSP6_S106del,NSP12_P323L,Spike_T859N,Spike_D80G,Spike_D614G,Spike_L452R,Spike_Y144del,Spike_F157S,Spike_D950H,NS3_P42L,NS3_Q57H,NS3_P104L,NS8_T11I,NS8_A51S,N_T205I,N_M234I)	GH		2021-06-02
SRR14581085	positive	0.0092	29853	9596	24	0.0025	0	0	24	0.0025	Gap of 13 nucleotides when compared to the reference sequence.	Info	hCoV19/Wuhan/WIV04/2019		(NSP2_T85I,NSP3_A861S,NSP4_K399E,NSP4_L438P,NSP4_A446V,NSP6_F108del,NSP6_V278I,NSP6_G107del,NSP6_S106del,NSP12_P323L,Spike_T859N,Spike_D80G,Spike_D614G,Spike_L452R,Spike_Y144del,Spike_F157S,Spike_D950H,NS3_P42L,NS3_Q57H,NS3_P104L,NS8_T11I,NS8_A51S,N_T205I,N_M234I)	GH		2021-06-02
SRR14606371	positive	0	29827	9707	24	0.0025	0	0	24	0.0025	Gap of 33 nucleotides when compared to the reference sequence.	Warning	hCoV19/Wuhan/WIV04/2019		(NSP2_T85I,NSP3_P1044S,NSP3_G1128S,NSP4_L438P,NSP5_P96L,NSP6_F108del,NSP6_G107del,NSP6_S106del,NSP12_P323L,NSP13_Q88H,NSP15_P262S,Spike_D614G,Spike_I870V,Spike_Q957R,Spike_S477N,Spike_T95I,Spike_L5F,Spike_D253G,NS3_P42L,NS3_Q57H,NS7a_L116F,NS8_T11I,N_S202R,N_P13L)	GH		2021-06-02
SRR14606387	positive	0.0089	29855	9618	24	0.0025	0	0	24	0.0025	Gap of 13 nucleotides when compared to the reference sequence.	Info	hCoV19/Wuhan/WIV04/2019		(NSP2_T85I,NSP3_A861S,NSP4_K399E,NSP4_L438P,NSP4_A446V,NSP6_F108del,NSP6_V278I,NSP6_G107del,NSP6_S106del,NSP12_P323L,Spike_T859N,Spike_D80G,Spike_D614G,Spike_L452R,Spike_Y144del,Spike_F157S,Spike_D950H,NS3_P42L,NS3_Q57H,NS3_P104L,NS8_T11I,NS8_A51S,N_T205I,N_M234I)	GH		2021-06-02
SRR14712692	positive	0.0001	29889	9707	24	0.0025	0	0	24	0.0025	Gap of 10 nucleotides when compared to the reference sequence.	Info	hCoV19/Wuhan/WIV04/2019		(NSP2_T85I,NSP3_L313F,NSP4_L438P,NSP6_F108del,NSP6_G107del,NSP6_S106del,NSP12_P323L,NSP13_Q88H,NSP14_H373Y,NSP16_D32G,Spike_D614G,Spike_A1020V,Spike_T95I,Spike_A701V,Spike_D950H,Spike_E484K,Spike_L5F,Spike_D253G,NS3_P42L,NS3_Q57H,NS8_T11I,N_R226K,N_M234I,N_P199L)	GH		2021-06-02
SRR14712694	positive	0	29891	9707	24	0.0025	0	0	24	0.0025	Gap of 10 nucleotides when compared to the reference sequence.	Info	hCoV19/Wuhan/WIV04/2019		(NSP2_T85I,NSP3_L313F,NSP4_L438P,NSP6_F108del,NSP6_G107del,NSP6_S106del,NSP12_P323L,NSP13_Q88H,NSP14_H373Y,NSP16_D32G,Spike_D614G,Spike_A1020V,Spike_T95I,Spike_A701V,Spike_D950H,Spike_E484K,Spike_L5F,Spike_D253G,NS3_P42L,NS3_Q57H,NS8_T11I,N_R226K,N_M234I,N_P199L)	GH		2021-06-02
SRR14723701	positive	0.0209	29868	9535	24	0.0025	0	0	24	0.0025	Stretches of NNNs (2.09% of overall sequence). Gap of 13 nucleotides when compared to the reference sequence.	Warning	hCoV19/Wuhan/WIV04/2019		(NSP2_T85I,NSP3_A861S,NSP4_K399E,NSP4_L438P,NSP4_A446V,NSP6_F108del,NSP6_V278I,NSP6_G107del,NSP6_S106del,NSP12_P323L,Spike_T859N,Spike_D80G,Spike_D614G,Spike_L452R,Spike_Y144del,Spike_F157S,Spike_D950H,NS3_P42L,NS3_P104F,NS3_Q57H,NS8_T11I,NS8_A51S,N_T205I,N_M234I)	GH		2021-06-02
SRR14723748	positive	0.092	29846	8776	24	0.0027	0	0	24	0.0027	Long stretches of NNNs (9.20% of overall sequence). NS8_Q27stop results in 78.5% truncation of the protein sequence. Gap of 19 nucleotides when compared to the reference sequence.	Alert	hCoV19/Wuhan/WIV04/2019		(NSP3_T183I,NSP3_A890D,NSP6_F108del,NSP6_G107del,NSP6_S106del,NSP12_P323L,Spike_A570D,Spike_S982A,Spike_P681H,Spike_D614G,Spike_T716I,Spike_Y144del,Spike_N501Y,Spike_D1118H,Spike_V70del,Spike_H69del,NS3_W131C,NS8_R52I,NS8_Q27stop,NS8_Y73C,N_S235F,N_D3L,N_G204R,N_R203K)	GRY		2021-06-02
SRR14761524	positive	0	29885	9706	24	0.0025	0	0	24	0.0025	Gap of 13 nucleotides when compared to the reference sequence.	Info	hCoV19/Wuhan/WIV04/2019		(NSP2_T85I,NSP4_K399E,NSP4_L438P,NSP4_A446V,NSP6_F108del,NSP6_V278I,NSP6_G107del,NSP6_S106del,NSP12_P323L,Spike_T859N,Spike_D80G,Spike_D614G,Spike_L452R,Spike_Y144del,Spike_F157S,Spike_K1191N,NS3_P42L,NS3_Q57H,NS3_A59T,NS3_P104L,NS8_T11I,NS8_A51S,N_T205I,N_M234I)	GH		2021-06-02
SRR13856958	positive	0.0005	29882	9704	24	0.0025	0	0	24	0.0025	Gap of 19 nucleotides when compared to the reference sequence.	Info	hCoV19/Wuhan/WIV04/2019		(NSP1_S142del,NSP1_F143del,NSP1_K141del,NSP2_T85I,NSP3_G1128S,NSP4_L438P,NSP6_F108del,NSP6_G107del,NSP6_S106del,NSP12_P323L,NSP13_A18V,NSP13_Q88H,NSP15_T325I,NSP16_P134S,Spike_D614G,Spike_T95I,Spike_A701V,Spike_L5F,Spike_D253G,NS3_P42L,NS3_Q57H,NS8_T11I,N_M234I,N_P199L)	GH		2021-06-02
SRR13990152	positive	0.0004	29880	9706	24	0.0025	0	0	24	0.0025	Gap of 13 nucleotides when compared to the reference sequence.	Info	hCoV19/Wuhan/WIV04/2019		(NSP2_T85I,NSP3_A861S,NSP4_K399E,NSP4_L438P,NSP4_A446V,NSP6_F108del,NSP6_V278I,NSP6_G107del,NSP6_S106del,NSP12_P323L,Spike_T859N,Spike_D80G,Spike_D614G,Spike_L452R,Spike_Y144del,Spike_F157S,Spike_D950H,NS3_P42L,NS3_Q57H,NS3_P104L,NS8_T11I,NS8_A51S,N_T205I,N_M234I)	GH		2021-06-02
SRR14581043	positive	0.0006	29869	9707	24	0.0025	0	0	24	0.0025	Gap of 33 nucleotides when compared to the reference sequence.	Warning	hCoV19/Wuhan/WIV04/2019		(NSP2_T85I,NSP3_P1044S,NSP3_G1128S,NSP4_L438P,NSP5_P96L,NSP6_F108del,NSP6_G107del,NSP6_S106del,NSP12_P323L,NSP13_Q88H,NSP15_P262S,Spike_D614G,Spike_I870V,Spike_Q957R,Spike_S477N,Spike_T95I,Spike_L5F,Spike_D253G,NS3_P42L,NS3_Q57H,NS7a_L116F,NS8_T11I,N_S202R,N_P13L)	GH		2021-06-02
SRR14606309	positive	0.0572	29862	9359	24	0.0026	0	0	24	0.0026	Long stretches of NNNs (5.72% of overall sequence). Insertion of 1 nucleotide(s) found at refpos 29580 (FRAMESHIFT). Insertion of 5 nucleotides when compared to the reference sequence. Gap of 9 nucleotides when compared to the reference sequence. NS7b without BLAST coverage.	Alert	hCoV19/Wuhan/WIV04/2019		(NSP3_S370L,NSP3_K977Q,NSP5_H246Y,NSP6_F108del,NSP6_G107del,NSP6_S106del,NSP12_P323L,NSP13_E341D,Spike_P26S,Spike_T20N,Spike_K417T,Spike_D614G,Spike_V1176F,Spike_H655Y,Spike_D138Y,Spike_L18F,Spike_N501Y,Spike_E484K,Spike_T1027I,NS3_S253P,NS8_E92K,N_G204R,N_P80R,N_R203K)	GR		2021-06-02
SRR14421495	positive	0.0296	29852	9468	23	0.0024	1	0.0001	22	0.0023	Stretches of NNNs (2.96% of overall sequence). Gap of 4 nucleotide(s) found at refpos 26158 (FRAMESHIFT). Gap of 14 nucleotides when compared to the reference sequence.	Warning	hCoV19/Wuhan/WIV04/2019	(NSP3_D271E)	(NSP2_T85I,NSP4_L438P,NSP6_F108del,NSP6_G107del,NSP6_S106del,NSP7_Q63R,NSP12_P323L,NSP13_Q88H,NSP13_R392C,Spike_D614G,Spike_P25L,Spike_T95I,Spike_A701V,Spike_E484K,Spike_L5F,Spike_D253G,NS3_P42L,NS3_Q57H,NS3_V256I,NS8_T11I,N_M234I,N_P199L)	GH		2021-06-02
SRR14421496	positive	0.0201	29808	9598	23	0.0024	1	0.0001	22	0.0023	Stretches of NNNs (2.01% of overall sequence). Gap of 4 nucleotide(s) found at refpos 26158 (FRAMESHIFT). Gap of 14 nucleotides when compared to the reference sequence.	Warning	hCoV19/Wuhan/WIV04/2019	(NSP3_D271E)	(NSP2_T85I,NSP4_L438P,NSP6_F108del,NSP6_G107del,NSP6_S106del,NSP7_Q63R,NSP12_P323L,NSP13_Q88H,NSP13_R392C,Spike_D614G,Spike_P25L,Spike_T95I,Spike_A701V,Spike_E484K,Spike_L5F,Spike_D253G,NS3_P42L,NS3_Q57H,NS3_V256I,NS8_T11I,N_M234I,N_P199L)	GH		2021-06-02
SRR14712741	positive	0	29862	9706	23	0.0024	1	0.0001	22	0.0023	Gap of 13 nucleotides when compared to the reference sequence.	Info	hCoV19/Wuhan/WIV04/2019	(NSP16_Q159K)	(NSP2_T85I,NSP3_T1334I,NSP4_L438P,NSP6_F108del,NSP6_G107del,NSP6_S106del,NSP12_P323L,NSP13_H164Y,NSP13_Q88H,Spike_D614G,Spike_Y144del,Spike_T95I,Spike_A701V,Spike_E484K,Spike_L5F,Spike_D253G,NS3_P42L,NS3_Q57H,NS8_T11I,N_P368L,N_M234I,N_P199L)	GH		2021-06-02
SRR14738867	positive	0.0199	29863	9579	23	0.0024	1	0.0001	22	0.0023	Stretches of NNNs (1.99% of overall sequence). Gap of 10 nucleotides when compared to the reference sequence.	Warning	hCoV19/Wuhan/WIV04/2019	(NSP3_M1441T)	(NSP2_T85I,NSP3_G1128S,NSP4_L438P,NSP6_F108del,NSP6_G107del,NSP6_S106del,NSP12_P323L,NSP13_Q88H,Spike_L754F,Spike_P681H,Spike_D614G,Spike_T716I,Spike_Q957R,Spike_S477N,Spike_T95I,Spike_L5F,Spike_D253G,NS3_P42L,NS3_Q57H,NS8_T11I,N_S202R,N_P13L)	GH		2021-06-02
SRR14606275	positive	0.0783	29863	8561	23	0.0027	0	0	23	0.0027	Long stretches of NNNs (7.83% of overall sequence). Insertion of 4 nucleotides when compared to the reference sequence. Gap of 9 nucleotides when compared to the reference sequence.	Alert	hCoV19/Wuhan/WIV04/2019		(NSP3_S370L,NSP3_K977Q,NSP5_H246Y,NSP6_F108del,NSP6_G107del,NSP6_S106del,NSP13_E341D,Spike_P26S,Spike_T20N,Spike_K417T,Spike_D614G,Spike_V1176F,Spike_H655Y,Spike_D138Y,Spike_L18F,Spike_N501Y,Spike_E484K,Spike_T1027I,NS3_S253P,NS8_E92K,N_G204R,N_P80R,N_R203K)	GR		2021-06-02
SRR14712693	positive	0.0002	29891	9707	23	0.0024	0	0	23	0.0024	Gap of 10 nucleotides when compared to the reference sequence.	Info	hCoV19/Wuhan/WIV04/2019		(NSP2_T85I,NSP3_L313F,NSP4_L438P,NSP6_F108del,NSP6_G107del,NSP6_S106del,NSP12_P323L,NSP13_Q88H,NSP14_H373Y,Spike_D614G,Spike_A1020V,Spike_T95I,Spike_A701V,Spike_D950H,Spike_E484K,Spike_L5F,Spike_D253G,NS3_P42L,NS3_Q57H,NS8_T11I,N_R226K,N_M234I,N_P199L)	GH		2021-06-02
SRR14712696	positive	0.0302	29814	9509	23	0.0024	0	0	23	0.0024	Stretches of NNNs (3.02% of overall sequence). Gap of 10 nucleotides when compared to the reference sequence.	Warning	hCoV19/Wuhan/WIV04/2019		(NSP2_T85I,NSP3_L313F,NSP4_L438P,NSP6_F108del,NSP6_G107del,NSP6_S106del,NSP12_P323L,NSP13_Q88H,NSP14_H373Y,Spike_D614G,Spike_A1020V,Spike_T95I,Spike_A701V,Spike_D950H,Spike_E484K,Spike_L5F,Spike_D253G,NS3_P42L,NS3_Q57H,NS8_T11I,N_R226K,N_M234I,N_P199L)	GH		2021-06-02
SRR14723727	positive	0.0047	29886	9706	23	0.0024	0	0	23	0.0024	Gap of 13 nucleotides when compared to the reference sequence.	Info	hCoV19/Wuhan/WIV04/2019		(NSP2_T85I,NSP3_T1334I,NSP4_L438P,NSP6_F108del,NSP6_G107del,NSP6_S106del,NSP12_P323L,NSP13_H164Y,NSP13_Q88H,Spike_D614G,Spike_Y144del,Spike_T95I,Spike_A701V,Spike_E484K,Spike_V367F,Spike_L5F,Spike_D253G,NS3_P42L,NS3_Q57H,NS8_T11I,N_P168S,N_M234I,N_P199L)	GH		2021-06-02
SRR14723757	positive	0.0002	29888	9706	23	0.0024	0	0	23	0.0024	Gap of 13 nucleotides when compared to the reference sequence.	Info	hCoV19/Wuhan/WIV04/2019		(NSP2_T85I,NSP3_T1334I,NSP3_I414T,NSP4_L438P,NSP6_F108del,NSP6_G107del,NSP6_S106del,NSP12_P323L,NSP13_H164Y,NSP13_Q88H,Spike_D614G,Spike_Y144del,Spike_T95I,Spike_A701V,Spike_E484K,Spike_L5F,Spike_D253G,NS3_P42L,NS3_Q57H,NS8_T11I,N_P168S,N_M234I,N_P199L)	GH		2021-06-02
SRR14738906	positive	0	29841	9707	23	0.0024	0	0	23	0.0024	Gap of 33 nucleotides when compared to the reference sequence.	Warning	hCoV19/Wuhan/WIV04/2019		(NSP2_T434I,NSP2_T85I,NSP3_G1128S,NSP3_A496V,NSP4_L438P,NSP6_F108del,NSP6_G107del,NSP6_S106del,NSP12_P323L,NSP13_Q88H,Spike_D614G,Spike_Q957R,Spike_S477N,Spike_T95I,Spike_L5F,Spike_D253G,NS3_P42L,NS3_Q57H,E_V58F,NS7a_L116F,NS8_T11I,N_S202R,N_P13L)	GH		2021-06-02
SRR14761528	positive	0.0005	29868	9707	23	0.0024	0	0	23	0.0024	Gap of 33 nucleotides when compared to the reference sequence.	Warning	hCoV19/Wuhan/WIV04/2019		(NSP2_T434I,NSP2_T85I,NSP3_G1128S,NSP3_A496V,NSP4_L438P,NSP6_F108del,NSP6_G107del,NSP6_S106del,NSP12_P323L,NSP13_Q88H,Spike_D614G,Spike_Q957R,Spike_S477N,Spike_T95I,Spike_L5F,Spike_D253G,NS3_P42L,NS3_Q57H,E_V58F,NS7a_L116F,NS8_T11I,N_S202R,N_P13L)	GH		2021-06-02
SRR14761544	positive	0.0276	29858	9508	23	0.0024	0	0	23	0.0024	Stretches of NNNs (2.76% of overall sequence). Gap of 10 nucleotides when compared to the reference sequence.	Warning	hCoV19/Wuhan/WIV04/2019		(NSP2_T412I,NSP2_T85I,NSP3_I385T,NSP3_S93F,NSP4_L438P,NSP6_F108del,NSP6_G107del,NSP6_S106del,NSP12_P323L,NSP13_P504L,NSP13_Q88H,Spike_D614G,Spike_T95I,Spike_A701V,Spike_E484K,Spike_L5F,Spike_D253G,NS3_P42L,NS3_Q57H,NS8_T11I,N_T141I,N_M234I,N_P199L)	GH		2021-06-02
SRR14421545	positive	0	29812	9707	23	0.0024	0	0	23	0.0024	Gap of 10 nucleotides when compared to the reference sequence.	Info	hCoV19/Wuhan/WIV04/2019		(NSP2_T85I,NSP3_D112C,NSP3_E111D,NSP4_L438P,NSP6_F108del,NSP6_G107del,NSP6_S106del,NSP9_P83L,NSP12_P323L,NSP12_A529V,NSP13_Q88H,NSP16_R216N,Spike_D614G,Spike_T95I,Spike_A701V,Spike_E484K,Spike_L5F,Spike_D253G,NS3_P42L,NS3_Q57H,NS8_T11I,N_M234I,N_P199L)	GH		2021-06-02
SRR14738806	positive	0.0016	29887	9707	23	0.0024	0	0	23	0.0024	Gap of 10 nucleotides when compared to the reference sequence.	Info	hCoV19/Wuhan/WIV04/2019		(NSP2_Q427H,NSP2_T85I,NSP3_Y1028C,NSP4_L438P,NSP6_F108del,NSP6_G107del,NSP6_S106del,NSP12_P323L,NSP13_H164Y,NSP13_Q88H,Spike_D614G,Spike_M1229T,Spike_S50L,Spike_T95I,Spike_A701V,Spike_E484K,Spike_L5F,Spike_D253G,NS3_P42L,NS3_Q57H,NS8_T11I,N_M234I,N_P199L)	GH		2021-06-02
SRR13627978	positive	0	29870	9685	22	0.0023	2	0.0002	20	0.0021	Gap of 4 nucleotide(s) found at refpos 26158 (FRAMESHIFT). Gap of 22 nucleotides when compared to the reference sequence.	Warning	hCoV19/Wuhan/WIV04/2019	(NSP3_T422A,N_A208C)	(NSP3_P395S,NSP3_A480V,NSP12_P323L,NSP12_R533C,Spike_T572I,Spike_D614G,Spike_D936N,Spike_T29I,Spike_Q677H,NS3_H78Y,NS3_S58N,NS3_V256I,NS6_I14T,N_R203del,N_T205del,N_S206del,N_S202del,N_P207del,N_G204del,N_M234I)	G		2021-06-02
SRR14738865	positive	0.0002	29843	9659	22	0.0023	2	0.0002	20	0.0021	Gap of 35 nucleotide(s) found at refpos 27510 (FRAMESHIFT). Gap of 45 nucleotides when compared to the reference sequence.	Warning	hCoV19/Wuhan/WIV04/2019	(NS7a_A50E,NS7a_D51H)	(NSP1_H45Y,NSP2_T85I,NSP4_L438P,NSP6_F108del,NSP6_G107del,NSP6_S106del,NSP12_P323L,NSP13_Q88H,Spike_D614G,Spike_T95I,Spike_A701V,Spike_E484K,Spike_L5F,Spike_D253G,NS3_P42L,NS3_Q57H,NS8_T11I,NS8_A51V,N_M234I,N_P199L)	GH		2021-06-02
SRR14738888	positive	0.0005	29858	9659	22	0.0023	2	0.0002	20	0.0021	Gap of 35 nucleotide(s) found at refpos 27510 (FRAMESHIFT). Gap of 45 nucleotides when compared to the reference sequence.	Warning	hCoV19/Wuhan/WIV04/2019	(NS7a_A50E,NS7a_D51H)	(NSP1_H45Y,NSP2_T85I,NSP4_L438P,NSP6_F108del,NSP6_G107del,NSP6_S106del,NSP12_P323L,NSP13_Q88H,Spike_D614G,Spike_T95I,Spike_A701V,Spike_E484K,Spike_L5F,Spike_D253G,NS3_P42L,NS3_Q57H,NS8_T11I,NS8_A51V,N_M234I,N_P199L)	GH		2021-06-02
SRR13990134	positive	0.0005	29891	9707	22	0.0023	1	0.0001	21	0.0022	Gap of 10 nucleotides when compared to the reference sequence.	Info	hCoV19/Wuhan/WIV04/2019	(NSP8_A152T)	(NSP2_T85I,NSP3_G1128S,NSP4_L438P,NSP4_T439M,NSP6_F108del,NSP6_G107del,NSP6_S106del,NSP12_P323L,NSP13_Q88H,NSP16_P134S,Spike_D614G,Spike_T95I,Spike_A701V,Spike_L5F,Spike_D253G,NS3_P42L,NS3_Q57H,NS8_T11I,N_S37P,N_M234I,N_P199L)	GH		2021-06-02
SRR14421518	positive	0	29900	9710	22	0.0023	1	0.0001	21	0.0022			hCoV19/Wuhan/WIV04/2019	(NSP3_D136Y)	(NSP2_R362H,NSP2_T85I,NSP2_Y2H,NSP2_G423S,NSP3_G1849C,NSP3_T1275I,NSP3_M494I,NSP3_A1690T,NSP5_L89F,NSP12_P323L,NSP14_N129D,NSP14_S450R,NSP16_R216C,Spike_P681H,Spike_D614G,NS3_Q57H,NS3_G172V,NS3_T223I,NS8_S24L,N_P67S,N_P199L)	GH		2021-06-02
SRR14738854	positive	0.0006	29866	9707	22	0.0023	1	0.0001	21	0.0022	Gap of 33 nucleotides when compared to the reference sequence.	Warning	hCoV19/Wuhan/WIV04/2019	(NSP3_M1441T)	(NSP2_T85I,NSP3_G1128S,NSP4_L438P,NSP6_F108del,NSP6_G107del,NSP6_S106del,NSP12_P323L,NSP13_Q88H,Spike_L754F,Spike_D614G,Spike_Q957R,Spike_S477N,Spike_T95I,Spike_L5F,Spike_D253G,NS3_P42L,NS3_Q57H,NS7a_L116F,NS8_T11I,N_S202R,N_P13L)	GH		2021-06-02
SRR13913706	positive	0.0776	29849	9215	22	0.0024	0	0	22	0.0024	Long stretches of NNNs (7.76% of overall sequence). NS3_G254stop results in 8.0% truncation of the protein sequence. Gap of 18 nucleotides when compared to the reference sequence.	Alert	hCoV19/Wuhan/WIV04/2019		(NSP2_T85I,NSP3_K837N,NSP5_K90R,NSP6_F108del,NSP6_G107del,NSP6_S106del,NSP12_P323H,Spike_D614G,Spike_D215G,Spike_D80A,Spike_L244del,Spike_K417N,Spike_L18F,Spike_A701V,Spike_L242del,Spike_A243del,NS3_W131L,NS3_Q57H,NS3_G254stop,NS3_S171L,E_P71L,N_T205I)	GH		2021-06-02
SRR14712729	positive	0	29891	9707	22	0.0023	0	0	22	0.0023	Gap of 10 nucleotides when compared to the reference sequence.	Info	hCoV19/Wuhan/WIV04/2019		(NSP2_T85I,NSP4_L438P,NSP5_P241S,NSP6_F108del,NSP6_G107del,NSP6_S106del,NSP12_P323L,NSP13_Q88H,Spike_D614G,Spike_S477N,Spike_T95I,Spike_A701V,Spike_L5F,Spike_D253G,NS3_P42L,NS3_S26L,NS3_Q57H,NS7a_T28I,NS8_T11I,N_D377Y,N_M234I,N_P199L)	GH		2021-06-02
SRR14738852	positive	0	29893	9707	22	0.0023	0	0	22	0.0023	NS8_Q27stop results in 78.5% truncation of the protein sequence. Gap of 10 nucleotides when compared to the reference sequence.	Info	hCoV19/Wuhan/WIV04/2019		(NSP3_A890D,NSP3_S1212L,NSP3_I1412T,NSP6_F108del,NSP6_G107del,NSP6_S106del,NSP12_P323L,Spike_A570D,Spike_S982A,Spike_P681H,Spike_D614G,Spike_T716I,Spike_N501Y,Spike_A701V,Spike_D1118H,Spike_L5F,NS3_W131C,NS7a_Y97H,NS8_R52I,NS8_Q27stop,NS8_Y73C,N_S235F)	G		2021-06-02
SRR14738910	positive	0	29862	9707	22	0.0023	0	0	22	0.0023	Gap of 33 nucleotides when compared to the reference sequence.	Warning	hCoV19/Wuhan/WIV04/2019		(NSP2_T85I,NSP3_G1128S,NSP4_L438P,NSP6_F108del,NSP6_G107del,NSP6_S106del,NSP12_P323L,NSP13_Q88H,NSP14_T31I,Spike_D614G,Spike_Q957R,Spike_S477N,Spike_T95I,Spike_L5F,Spike_D253G,NS3_P42L,NS3_Q57H,M_A188S,NS7a_L116F,NS8_T11I,N_S202R,N_P13L)	GH		2021-06-02
SRR14421546	positive	0	29842	9707	22	0.0023	0	0	22	0.0023	Gap of 10 nucleotides when compared to the reference sequence.	Info	hCoV19/Wuhan/WIV04/2019		(NSP2_T85I,NSP2_R222C,NSP4_L438P,NSP6_F108del,NSP6_G107del,NSP6_S106del,NSP8_S76F,NSP12_P323L,NSP13_Q88H,NSP13_T481M,Spike_D614G,Spike_A222V,Spike_T95I,Spike_A701V,Spike_E484K,Spike_L5F,Spike_D253G,NS3_P42L,NS3_Q57H,NS8_T11I,N_M234I,N_P199L)	GH		2021-06-02
SRR14712783	positive	0.0203	29857	9509	22	0.0023	0	0	22	0.0023	Stretches of NNNs (2.03% of overall sequence). Gap of 10 nucleotides when compared to the reference sequence.	Warning	hCoV19/Wuhan/WIV04/2019		(NSP2_T85I,NSP4_L438P,NSP6_F108del,NSP6_G107del,NSP6_S106del,NSP12_P323L,NSP13_Q88H,NSP16_K160R,Spike_D614G,Spike_A1020V,Spike_T95I,Spike_A701V,Spike_E484K,Spike_L5F,Spike_D253G,NS3_P42L,NS3_Q57H,M_H155Y,NS8_T11I,N_R226K,N_M234I,N_P199L)	GH		2021-06-02
SRR14712788	positive	0	29893	9707	21	0.0022	2	0.0002	19	0.002	Gap of 10 nucleotides when compared to the reference sequence.	Info	hCoV19/Wuhan/WIV04/2019	(NSP5_D155N,NSP12_D893E)	(NSP2_T85I,NSP4_L438P,NSP6_F108del,NSP6_G107del,NSP6_S106del,NSP12_P323L,NSP13_H164Y,NSP13_Q88H,Spike_D614G,Spike_T95I,Spike_A701V,Spike_E484K,Spike_L5F,Spike_D253G,NS3_P42L,NS3_Q57H,NS8_T11I,N_M234I,N_P199L)	GH		2021-06-02
SRR13764741	positive	0.0006	29884	9707	21	0.0022	1	0.0001	20	0.0021	Gap of 10 nucleotides when compared to the reference sequence.	Info	hCoV19/Wuhan/WIV04/2019	(NSP8_A152T)	(NSP2_T85I,NSP3_G1128S,NSP4_L438P,NSP6_F108del,NSP6_G107del,NSP6_S106del,NSP12_P323L,NSP13_Q88H,NSP16_P134S,Spike_D614G,Spike_T95I,Spike_A701V,Spike_L5F,Spike_D253G,NS3_P42L,NS3_Q57H,NS8_T11I,N_S37P,N_M234I,N_P199L)	GH		2021-06-02
SRR14581032	positive	0	29887	9706	21	0.0022	1	0.0001	20	0.0021	Gap of 10 nucleotides when compared to the reference sequence.	Info	hCoV19/Wuhan/WIV04/2019	(NSP13_F262S)	(NSP2_T85I,NSP4_L438P,NSP6_F108del,NSP6_G107del,NSP6_S106del,NSP12_P323L,NSP13_Q88H,Spike_L938F,Spike_D614G,Spike_T95I,Spike_A701V,Spike_E484K,Spike_L5F,Spike_D253G,NS3_P42L,NS3_Q57H,NS8_T11I,N_T391I,N_M234I,N_P199L)	GH		2021-06-02
SRR14421526	positive	0.0176	29860	9509	21	0.0022	1	0.0001	20	0.0021	Stretches of NNNs (1.76% of overall sequence). Gap of 10 nucleotides when compared to the reference sequence.	Warning	hCoV19/Wuhan/WIV04/2019	(N_I15S)	(NSP2_T85I,NSP4_L438P,NSP4_S218F,NSP6_F108del,NSP6_G107del,NSP6_S106del,NSP12_P323L,NSP13_Q88H,Spike_D614G,Spike_T95I,Spike_A701V,Spike_E484K,Spike_L5F,Spike_D253G,NS3_P42L,NS3_Q57H,NS3_A33S,NS8_T11I,N_M234I,N_P199L)	GH		2021-06-02
SRR13764675	positive	0.0007	29901	9710	21	0.0022	0	0	21	0.0022			hCoV19/Wuhan/WIV04/2019		(NSP2_T85I,NSP3_G171V,NSP3_L528F,NSP4_A380V,NSP5_L89F,NSP12_P323L,NSP12_S647I,NSP13_M274I,NSP14_N129D,NSP16_R216C,Spike_P812L,Spike_C1236F,Spike_D614G,Spike_S640F,NS3_L85F,NS3_Q57H,NS3_G172V,NS8_S24L,N_E253D,N_P67S,N_P199L)	GH		2021-06-02
SRR13856995	positive	0	29827	9699	21	0.0022	0	0	21	0.0022	Gap of 73 nucleotides when compared to the reference sequence.	Warning	hCoV19/Wuhan/WIV04/2019		(NSP3_T1189I,NSP3_T183I,NSP3_T1072I,NSP6_F108del,NSP6_G107del,NSP6_S106del,NSP12_P323F,Spike_D614G,Spike_Y144del,Spike_A67V,Spike_E484K,Spike_V70del,Spike_Q677H,Spike_F888L,Spike_H69del,Spike_Q52R,NS3_P262L,E_L21F,M_I82T,N_T205I,N_A12G)	G		2021-06-02
SRR13990154	positive	0	29889	9706	21	0.0022	0	0	21	0.0022	Gap of 13 nucleotides when compared to the reference sequence.	Info	hCoV19/Wuhan/WIV04/2019		(NSP2_T85I,NSP3_T1275I,NSP4_L438P,NSP6_F108del,NSP6_G107del,NSP6_S106del,NSP12_P323L,NSP13_Q88H,Spike_D614G,Spike_T95I,Spike_A701V,Spike_E484K,Spike_L5F,Spike_D253G,NS3_P42L,NS3_V255del,NS3_Q57H,NS8_T11I,N_H300Y,N_M234I,N_P199L)	GH		2021-06-02
SRR14107282	positive	0	29845	9704	21	0.0022	0	0	21	0.0022	Gap of 19 nucleotides when compared to the reference sequence.	Info	hCoV19/Wuhan/WIV04/2019		(NSP2_T85I,NSP4_L438P,NSP6_F108del,NSP6_G107del,NSP6_S106del,NSP12_P323L,NSP13_Q88H,Spike_D614G,Spike_Y144del,Spike_T95I,Spike_A701V,Spike_E484K,Spike_L5F,Spike_V70del,Spike_D253G,Spike_H69del,NS3_P42L,NS3_Q57H,NS8_T11I,N_M234I,N_P199L)	GH		2021-06-02
SRR14230087	positive	0.0092	29825	9619	21	0.0022	0	0	21	0.0022	Gap of 10 nucleotides when compared to the reference sequence.	Info	hCoV19/Wuhan/WIV04/2019		(NSP2_T85I,NSP4_L438P,NSP4_S218F,NSP6_F108del,NSP6_G107del,NSP6_S106del,NSP12_P323L,NSP13_Q88H,Spike_D614G,Spike_K1191N,Spike_T95I,Spike_A701V,Spike_E484K,Spike_L5F,Spike_D253G,NS3_P42L,NS3_Q57H,NS3_A33S,NS8_T11I,N_M234I,N_P199L)	GH		2021-06-02
SRR14421461	positive	0	29891	9707	21	0.0022	0	0	21	0.0022	Gap of 10 nucleotides when compared to the reference sequence.	Info	hCoV19/Wuhan/WIV04/2019		(NSP2_T85I,NSP4_L438P,NSP4_S218F,NSP6_F108del,NSP6_G107del,NSP6_S106del,NSP12_P323L,NSP13_Q88H,NSP13_M233I,Spike_D614G,Spike_T95I,Spike_A701V,Spike_E484K,Spike_L5F,Spike_D253G,NS3_P42L,NS3_Q57H,NS3_A33S,NS8_T11I,N_M234I,N_P199L)	GH		2021-06-02
SRR14606366	positive	0.0003	29891	9707	21	0.0022	0	0	21	0.0022	Gap of 10 nucleotides when compared to the reference sequence.	Info	hCoV19/Wuhan/WIV04/2019		(NSP2_T85I,NSP4_L438P,NSP4_S218F,NSP6_F108del,NSP6_G107del,NSP6_S106del,NSP12_P323L,NSP13_Q88H,NSP15_P205S,Spike_D614G,Spike_T95I,Spike_A701V,Spike_E484K,Spike_L5F,Spike_D253G,NS3_P42L,NS3_Q57H,NS3_A33S,NS8_T11I,N_M234I,N_P199L)	GH		2021-06-02
SRR14606383	positive	0	29868	9706	21	0.0022	0	0	21	0.0022	Gap of 33 nucleotides when compared to the reference sequence.	Warning	hCoV19/Wuhan/WIV04/2019		(NSP2_T85I,NSP3_G1128S,NSP4_L438P,NSP6_F108del,NSP6_G107del,NSP6_S106del,NSP12_P323L,NSP13_Q88H,Spike_D614G,Spike_Q957R,Spike_S477N,Spike_T95I,Spike_S221L,Spike_L5F,Spike_D253G,NS3_P42L,NS3_Q57H,NS7a_L116F,NS8_T11I,N_S202R,N_P13L)	GH		2021-06-02
SRR14712678	positive	0.0009	29885	9707	21	0.0022	0	0	21	0.0022	Gap of 10 nucleotides when compared to the reference sequence.	Info	hCoV19/Wuhan/WIV04/2019		(NSP2_A318T,NSP2_T85I,NSP4_L438P,NSP6_F108del,NSP6_G107del,NSP6_S106del,NSP12_P323L,NSP13_Q88H,Spike_D614G,Spike_A1020V,Spike_T95I,Spike_A701V,Spike_E484K,Spike_L5F,Spike_D253G,NS3_P42L,NS3_Q57H,NS8_T11I,N_R226K,N_M234I,N_P199L)	GH		2021-06-02
SRR14723744	positive	0.0028	29893	9710	21	0.0022	0	0	21	0.0022	Gap of 1 nucleotide(s) found at refpos 29581 (FRAMESHIFT).	Warning	hCoV19/Wuhan/WIV04/2019		(NSP2_S263F,NSP2_T85I,NSP3_I1045V,NSP3_S1406F,NSP4_T295I,NSP5_P241L,NSP5_L89F,NSP5_Q83K,NSP9_A8V,NSP12_P323L,NSP13_M233I,NSP14_N129D,Spike_D614G,Spike_V1228L,NS3_Q57H,NS3_G172V,NS3_G100C,NS8_S24L,N_D144H,N_P67S,N_P199L)	GH		2021-06-02
SRR14723746	positive	0.01	29870	9626	21	0.0022	0	0	21	0.0022	Stretches of NNNs (1.00% of overall sequence). Gap of 1 nucleotide(s) found at refpos 29581 (FRAMESHIFT).	Warning	hCoV19/Wuhan/WIV04/2019		(NSP2_S263F,NSP2_T85I,NSP3_I1045V,NSP3_S1406F,NSP4_T295I,NSP5_P241L,NSP5_L89F,NSP5_Q83K,NSP9_A8V,NSP12_P323L,NSP13_M233I,NSP14_N129D,Spike_D614G,Spike_V1228L,NS3_Q57H,NS3_G172V,NS3_G100C,NS8_S24L,N_D144H,N_P67S,N_P199L)	GH		2021-06-02
SRR14723770	positive	0.059	29806	9421	21	0.0022	0	0	21	0.0022	Long stretches of NNNs (5.90% of overall sequence). Gap of 10 nucleotides when compared to the reference sequence.	Alert	hCoV19/Wuhan/WIV04/2019		(NSP2_T85I,NSP3_Y1028C,NSP4_L438P,NSP6_F108del,NSP6_G107del,NSP6_S106del,NSP12_P323L,NSP13_H164Y,NSP13_Q88H,Spike_D614G,Spike_M1229T,Spike_T95I,Spike_A701V,Spike_E484K,Spike_L5F,Spike_D253G,NS3_P42L,NS3_Q57H,NS8_T11I,N_M234I,N_P199L)	GH		2021-06-02
SRR14723789	positive	0.0078	29863	9707	21	0.0022	0	0	21	0.0022	Gap of 10 nucleotides when compared to the reference sequence.	Info	hCoV19/Wuhan/WIV04/2019		(NSP2_T85I,NSP3_T1275I,NSP4_L438P,NSP6_F108del,NSP6_G107del,NSP6_S106del,NSP12_P323L,NSP13_Q88H,NSP16_T35I,Spike_D614G,Spike_N354K,Spike_T95I,Spike_A701V,Spike_E484K,Spike_L5F,Spike_D253G,NS3_P42L,NS3_Q57H,NS8_T11I,N_M234I,N_P199L)	GH		2021-06-02
SRR14738812	positive	0	29902	9710	21	0.0022	0	0	21	0.0022	Gap of 1 nucleotides when compared to the reference sequence.	Info	hCoV19/Wuhan/WIV04/2019		(NSP2_E167D,NSP3_A1310T,NSP3_S1406F,NSP3_K837N,NSP4_A446V,NSP5_P96L,NSP6_Q160K,NSP8_A16V,NSP12_P323L,Spike_D614G,Spike_F157S,Spike_H49Y,Spike_T29I,Spike_N501T,NS3_A99V,NS6_F2S,NS7a_P84S,NS8_D35Y,N_G204R,N_I84V,N_R203K)	GR		2021-06-02
SRR14738904	positive	0.0178	29854	9509	21	0.0022	0	0	21	0.0022	Stretches of NNNs (1.78% of overall sequence). Gap of 10 nucleotides when compared to the reference sequence.	Warning	hCoV19/Wuhan/WIV04/2019		(NSP2_T85I,NSP4_L438P,NSP6_F108del,NSP6_G107del,NSP6_S106del,NSP12_P323L,NSP13_Q88H,NSP15_S161I,Spike_D614G,Spike_T95I,Spike_A701V,Spike_E484K,Spike_L5F,Spike_D253G,NS3_P42L,NS3_Q57H,E_S68F,NS8_T11I,N_A398V,N_M234I,N_P199L)	GH		2021-06-02
SRR14738926	positive	0.0001	29889	9707	21	0.0022	0	0	21	0.0022	Gap of 10 nucleotides when compared to the reference sequence.	Info	hCoV19/Wuhan/WIV04/2019		(NSP2_T85I,NSP4_L438P,NSP6_F108del,NSP6_G107del,NSP6_S106del,NSP12_P323L,NSP13_Q88H,Spike_D614G,Spike_A1020V,Spike_T95I,Spike_A701V,Spike_D950H,Spike_E484K,Spike_L5F,Spike_D253G,NS3_P42L,NS3_Q57H,NS8_T11I,N_R226K,N_M234I,N_P199L)	GH		2021-06-02
SRR14761568	positive	0.005	29813	9660	21	0.0022	0	0	21	0.0022	Gap of 10 nucleotides when compared to the reference sequence.	Info	hCoV19/Wuhan/WIV04/2019		(NSP2_T85I,NSP4_L438P,NSP4_S218F,NSP6_F108del,NSP6_G107del,NSP6_S106del,NSP12_P323L,NSP13_Q88H,Spike_D614G,Spike_T95I,Spike_A701V,Spike_E484K,Spike_L5F,Spike_D253G,NS3_P42L,NS3_Q57H,NS3_A33S,NS8_P36L,NS8_T11I,N_M234I,N_P199L)	GH		2021-06-02
SRR14761606	positive	0	29868	9707	21	0.0022	0	0	21	0.0022	Gap of 33 nucleotides when compared to the reference sequence.	Warning	hCoV19/Wuhan/WIV04/2019		(NSP2_T85I,NSP3_G1128S,NSP4_L438P,NSP6_F108del,NSP6_G107del,NSP6_L167F,NSP6_S106del,NSP12_P323L,NSP13_Q88H,Spike_D614G,Spike_Q957R,Spike_S477N,Spike_T95I,Spike_L5F,Spike_D253G,NS3_P42L,NS3_Q57H,NS7a_L116F,NS8_T11I,N_S202R,N_P13L)	GH		2021-06-02
SRR14421514	positive	0.0053	29845	9707	21	0.0022	0	0	21	0.0022	Gap of 10 nucleotides when compared to the reference sequence.	Info	hCoV19/Wuhan/WIV04/2019		(NSP2_T85I,NSP4_L438P,NSP6_F108del,NSP6_G107del,NSP6_S106del,NSP8_S76F,NSP12_P323L,NSP13_Q88H,NSP13_T137M,Spike_D614G,Spike_A222V,Spike_T95I,Spike_A701V,Spike_E484K,Spike_L5F,Spike_D253G,NS3_P42L,NS3_Q57H,NS8_T11I,N_M234I,N_P199L)	GH		2021-06-02
SRR14738927	positive	0.07	29855	8316	21	0.0025	0	0	21	0.0025	Long stretches of NNNs (7.00% of overall sequence). Gap of 10 nucleotides when compared to the reference sequence.	Alert	hCoV19/Wuhan/WIV04/2019		(NSP2_T85I,NSP4_L438P,NSP6_F108del,NSP6_G107del,NSP6_S106del,NSP12_P323L,NSP13_Q88H,Spike_D614G,Spike_A1020V,Spike_T95I,Spike_A701V,Spike_D950H,Spike_E484K,Spike_L5F,Spike_D253G,NS3_P42L,NS3_Q57H,NS8_T11I,N_R226K,N_M234I,N_P199L)	GH		2021-06-02
SRR14421515	positive	0	29842	9707	21	0.0022	0	0	21	0.0022	Gap of 10 nucleotides when compared to the reference sequence.	Info	hCoV19/Wuhan/WIV04/2019		(NSP2_T85I,NSP4_L438P,NSP6_F108del,NSP6_G107del,NSP6_S106del,NSP8_S76F,NSP12_P323L,NSP13_Q88H,NSP13_T137M,Spike_D614G,Spike_A222V,Spike_T95I,Spike_A701V,Spike_E484K,Spike_L5F,Spike_D253G,NS3_P42L,NS3_Q57H,NS8_T11I,N_M234I,N_P199L)	GH		2021-06-02
SRR13856984	positive	0	29869	9710	20	0.0021	5	0.0005	15	0.0015	NS3_E261stop results in 5.5% truncation of the protein sequence. Gap of 1 nucleotides when compared to the reference sequence.	Info	hCoV19/Wuhan/WIV04/2019	(NSP3_K429R,NSP4_T495N,NSP12_V792I,NSP13_Y149C,Spike_P589Q)	(NSP3_T183I,NSP3_L1244F,NSP3_T504I,NSP5_A260V,NSP12_P323L,NSP15_A255V,NSP16_L126F,Spike_D614G,Spike_F186S,Spike_N440K,NS3_Q57H,NS3_E261stop,NS8_S97I,N_S2P,N_S194L)	GH		2021-06-02
SRR13856913	positive	0.0096	29840	9618	20	0.0021	2	0.0002	18	0.0019	Gap of 27 nucleotides when compared to the reference sequence.	Info	hCoV19/Wuhan/WIV04/2019	(Spike_I210V,Spike_I934M)	(NSP1_L27I,NSP2_T85I,NSP3_A1736V,NSP12_P323L,Spike_D614G,Spike_V1176F,NS3_V255del,NS3_I263del,NS3_V259del,NS3_Q57H,NS3_P258del,NS3_E261del,NS3_L86F,NS3_M260del,NS3_V256del,NS3_P262del,NS3_N257del,N_S190R)	GH		2021-06-02
SRR14421502	positive	0.0869	29857	8693	20	0.0023	2	0.0002	18	0.0021	Long stretches of NNNs (8.69% of overall sequence). Insertion of 1 nucleotide(s) found at refpos 21486 (FRAMESHIFT). Gap of 13 nucleotides when compared to the reference sequence.	Alert	hCoV19/Wuhan/WIV04/2019	(NSP3_D59V,NSP12_R631K)	(NSP2_T85I,NSP4_K399E,NSP4_L438P,NSP4_A446V,NSP6_F108del,NSP6_V278I,NSP6_G107del,NSP6_S106del,NSP12_P323L,Spike_T859N,Spike_D950H,NS3_P42L,NS3_Q57H,NS3_P104L,NS8_T11I,NS8_A51S,N_T205I,N_M234I)	GH		2021-06-02
SRR13764676	positive	0.0005	29903	9710	20	0.0021	1	0.0001	19	0.002			hCoV19/Wuhan/WIV04/2019	(NSP3_S1285T)	(NSP2_D23N,NSP2_T85I,NSP3_M1788I,NSP5_L89F,NSP8_R51L,NSP12_P323L,NSP13_S468L,NSP14_N129D,NSP15_T112I,NSP16_R216C,Spike_S939F,Spike_D614G,NS3_S177I,NS3_Q57H,NS3_G172V,NS8_V62L,NS8_S24L,N_P67S,N_P199L)	GH		2021-06-02
SRR14581089	positive	0.0434	29890	9263	20	0.0022	1	0.0001	19	0.0021	Stretches of NNNs (4.34% of overall sequence). Gap of 10 nucleotides when compared to the reference sequence.	Warning	hCoV19/Wuhan/WIV04/2019	(Spike_K147I)	(NSP2_T85I,NSP4_L438P,NSP6_F108del,NSP6_G107del,NSP6_S106del,NSP12_P323L,NSP13_Q88H,NSP16_L126F,Spike_D614G,Spike_T95I,Spike_A701V,Spike_E484K,Spike_L5F,Spike_D253G,NS3_P42L,NS3_Q57H,NS8_T11I,N_M234I,N_P199L)	GH		2021-06-02
SRR14738897	positive	0	29898	9710	20	0.0021	1	0.0001	19	0.002	Gap of 1 nucleotides when compared to the reference sequence.	Info	hCoV19/Wuhan/WIV04/2019	(NSP15_Y88H)	(NSP2_E167D,NSP3_K837N,NSP4_A446V,NSP5_P96L,NSP6_Q160K,NSP8_A16V,NSP12_P323L,Spike_D614G,Spike_F157S,Spike_H49Y,Spike_T29I,Spike_N501T,NS3_A99V,NS6_F2S,NS7a_P84S,NS8_D35Y,N_G204R,N_I84V,N_R203K)	GR		2021-06-02
SRR14761550	positive	0.0032	29889	9701	20	0.0021	1	0.0001	19	0.002	Gap of 10 nucleotides when compared to the reference sequence.	Info	hCoV19/Wuhan/WIV04/2019	(NS3_N144Y)	(NSP2_T85I,NSP4_L438P,NSP6_F108del,NSP6_G107del,NSP6_S106del,NSP12_P323L,NSP13_Q88H,Spike_D614G,Spike_T95I,Spike_A701V,Spike_E484K,Spike_L5F,Spike_D253G,NS3_P42L,NS3_Q57H,E_T9I,NS8_T11I,N_M234I,N_P199L)	GH		2021-06-02
SRR14738855	positive	0.087	29857	7993	20	0.0025	1	0.0001	19	0.0024	Long stretches of NNNs (8.70% of overall sequence). Gap of 10 nucleotides when compared to the reference sequence.	Alert	hCoV19/Wuhan/WIV04/2019	(NSP3_P302S)	(NSP2_T85I,NSP4_L438P,NSP6_F108del,NSP6_G107del,NSP6_S106del,NSP12_P323L,NSP12_M601I,NSP13_Q88H,Spike_D614G,Spike_T95I,Spike_A701V,Spike_E484K,Spike_L5F,Spike_D253G,NS3_P42L,NS3_Q57H,NS8_T11I,N_M234I,N_P199L)	GH		2021-06-02
SRR13856946	positive	0	29845	9706	20	0.0021	0	0	20	0.0021	Gap of 13 nucleotides when compared to the reference sequence.	Info	hCoV19/Wuhan/WIV04/2019		(NSP2_T85I,NSP3_G1128S,NSP4_L438P,NSP6_F108del,NSP6_G107del,NSP6_S106del,NSP12_P323L,NSP13_Q88H,NSP16_P134S,Spike_D614G,Spike_Y144del,Spike_T95I,Spike_A701V,Spike_L5F,Spike_D253G,NS3_P42L,NS3_Q57H,NS8_T11I,N_M234I,N_P199L)	GH		2021-06-02
SRR13856980	positive	0.0017	29874	9706	20	0.0021	0	0	20	0.0021	Gap of 13 nucleotides when compared to the reference sequence.	Info	hCoV19/Wuhan/WIV04/2019		(NSP2_T85I,NSP3_G1128S,NSP4_L438P,NSP6_F108del,NSP6_G107del,NSP6_S106del,NSP12_P323L,NSP13_Q88H,NSP16_P134S,Spike_D614G,Spike_Y144del,Spike_T95I,Spike_A701V,Spike_L5F,Spike_D253G,NS3_P42L,NS3_Q57H,NS8_T11I,N_M234I,N_P199L)	GH		2021-06-02
SRR13990130	positive	0	29889	9707	20	0.0021	0	0	20	0.0021	Gap of 10 nucleotides when compared to the reference sequence.	Info	hCoV19/Wuhan/WIV04/2019		(NSP2_T85I,NSP4_L438P,NSP4_S218F,NSP6_F108del,NSP6_G107del,NSP6_S106del,NSP12_P323L,NSP13_Q88H,Spike_D614G,Spike_T95I,Spike_A701V,Spike_E484K,Spike_L5F,Spike_D253G,NS3_P42L,NS3_Q57H,NS3_A33S,NS8_T11I,N_M234I,N_P199L)	GH		2021-06-02
SRR13990155	positive	0	29891	9707	20	0.0021	0	0	20	0.0021	Gap of 10 nucleotides when compared to the reference sequence.	Info	hCoV19/Wuhan/WIV04/2019		(NSP2_T616I,NSP2_T85I,NSP4_L438P,NSP5_P241S,NSP6_F108del,NSP6_G107del,NSP6_S106del,NSP12_P323L,NSP13_Q88H,Spike_D614G,Spike_S477N,Spike_T95I,Spike_A701V,Spike_L5F,Spike_D253G,NS3_P42L,NS3_Q57H,NS8_T11I,N_M234I,N_P199L)	GH		2021-06-02
SRR14107314	positive	0	29876	9706	20	0.0021	0	0	20	0.0021	Gap of 10 nucleotides when compared to the reference sequence.	Info	hCoV19/Wuhan/WIV04/2019		(NSP2_T85I,NSP4_L438P,NSP6_F108del,NSP6_G107del,NSP6_S106del,NSP12_P323L,NSP13_Q88H,Spike_D614G,Spike_T95I,Spike_A701V,Spike_E484K,Spike_L5F,Spike_D253G,NS3_P42L,NS3_Q57H,NS8_T11I,N_T391I,N_G236V,N_M234I,N_P199L)	GH		2021-06-02
SRR14107315	positive	0	29877	9706	20	0.0021	0	0	20	0.0021	Gap of 10 nucleotides when compared to the reference sequence.	Info	hCoV19/Wuhan/WIV04/2019		(NSP2_T85I,NSP4_L438P,NSP6_F108del,NSP6_G107del,NSP6_S106del,NSP12_P323L,NSP13_Q88H,Spike_D614G,Spike_T95I,Spike_A701V,Spike_E484K,Spike_L5F,Spike_D253G,NS3_P42L,NS3_Q57H,NS8_T11I,N_T391I,N_G236V,N_M234I,N_P199L)	GH		2021-06-02
SRR14230062	positive	0.0226	29891	9508	20	0.0021	0	0	20	0.0021	Stretches of NNNs (2.26% of overall sequence). Gap of 10 nucleotides when compared to the reference sequence.	Warning	hCoV19/Wuhan/WIV04/2019		(NSP2_T85I,NSP3_G1128S,NSP4_L438P,NSP6_F108del,NSP6_G107del,NSP6_S106del,NSP12_P323L,NSP13_Q88H,NSP16_P134S,Spike_D614G,Spike_T95I,Spike_A701V,Spike_L5F,Spike_D253G,NS3_P42L,NS3_V77F,NS3_Q57H,NS8_T11I,N_M234I,N_P199L)	GH		2021-06-02
SRR14230074	positive	0	29842	9707	20	0.0021	0	0	20	0.0021	Gap of 10 nucleotides when compared to the reference sequence.	Info	hCoV19/Wuhan/WIV04/2019		(NSP2_T85I,NSP4_L438P,NSP4_S218F,NSP6_F108del,NSP6_G107del,NSP6_S106del,NSP12_P323L,NSP13_Q88H,Spike_D614G,Spike_T95I,Spike_A701V,Spike_E484K,Spike_L5F,Spike_D253G,NS3_P42L,NS3_Q57H,NS3_A33S,NS8_T11I,N_M234I,N_P199L)	GH		2021-06-02
SRR14230080	positive	0	29891	9707	20	0.0021	0	0	20	0.0021	Gap of 10 nucleotides when compared to the reference sequence.	Info	hCoV19/Wuhan/WIV04/2019		(NSP2_T85I,NSP4_L438P,NSP4_S218F,NSP6_F108del,NSP6_G107del,NSP6_S106del,NSP12_P323L,NSP13_Q88H,Spike_D614G,Spike_T95I,Spike_A701V,Spike_E484K,Spike_L5F,Spike_D253G,NS3_P42L,NS3_Q57H,NS3_A33S,NS8_T11I,N_M234I,N_P199L)	GH		2021-06-02
SRR14230084	positive	0.012	29799	9568	20	0.0021	0	0	20	0.0021	Stretches of NNNs (1.20% of overall sequence). Gap of 10 nucleotides when compared to the reference sequence.	Warning	hCoV19/Wuhan/WIV04/2019		(NSP2_T85I,NSP4_L438P,NSP6_F108del,NSP6_G107del,NSP6_S106del,NSP12_G228S,NSP12_P323L,NSP13_Q88H,Spike_D614G,Spike_S940F,Spike_T95I,Spike_A701V,Spike_E484K,Spike_L5F,Spike_D253G,NS3_P42L,NS3_Q57H,NS8_T11I,N_M234I,N_P199L)	GH		2021-06-02
SRR14421474	positive	0	29891	9707	20	0.0021	0	0	20	0.0021	Gap of 10 nucleotides when compared to the reference sequence.	Info	hCoV19/Wuhan/WIV04/2019		(NSP2_T85I,NSP4_L438P,NSP6_F108del,NSP6_G107del,NSP6_S106del,NSP12_P323L,NSP13_E261D,NSP13_Q88H,Spike_D614G,Spike_T95I,Spike_A701V,Spike_E484K,Spike_L5F,Spike_D253G,NS3_P42L,NS3_Q57H,NS8_T11I,N_A208S,N_M234I,N_P199L)	GH		2021-06-02
SRR14421492	positive	0	29869	9707	20	0.0021	0	0	20	0.0021	Gap of 33 nucleotides when compared to the reference sequence.	Warning	hCoV19/Wuhan/WIV04/2019		(NSP2_T85I,NSP3_G1128S,NSP4_L438P,NSP6_F108del,NSP6_G107del,NSP6_S106del,NSP12_P323L,NSP13_Q88H,Spike_D614G,Spike_Q957R,Spike_S477N,Spike_T95I,Spike_L5F,Spike_D253G,NS3_P42L,NS3_Q57H,NS7a_L116F,NS8_T11I,N_S202R,N_P13L)	GH		2021-06-02
SRR14421499	positive	0.1456	29869	8164	20	0.0024	0	0	20	0.0024	Long stretches of NNNs (14.56% of overall sequence). Insertion of 4 nucleotides when compared to the reference sequence. NS7b without BLAST coverage. E without BLAST coverage.	Alert	hCoV19/Wuhan/WIV04/2019		(NSP3_S370L,NSP3_K977Q,NSP5_H246Y,NSP12_P323L,NSP13_E341D,Spike_P26S,Spike_T20N,Spike_K417T,Spike_D614G,Spike_V1176F,Spike_H655Y,Spike_R190S,Spike_D138Y,Spike_L18F,Spike_T1027I,NS3_S253P,NS8_E92K,N_G204R,N_P80R,N_R203K)	GR		2021-06-02
SRR14421508	positive	0	29852	9707	20	0.0021	0	0	20	0.0021	NS8_E106stop results in 13.2% truncation of the protein sequence. Gap of 10 nucleotides when compared to the reference sequence.	Info	hCoV19/Wuhan/WIV04/2019		(NSP2_T85I,NSP4_L438P,NSP6_F108del,NSP6_G107del,NSP6_S106del,NSP12_P323L,NSP13_Q88H,Spike_D614G,Spike_T95I,Spike_A701V,Spike_E484K,Spike_L5F,Spike_D253G,NS3_P42L,NS3_Q57H,NS8_T11I,NS8_E106stop,N_Q289H,N_M234I,N_P199L)	GH		2021-06-02
SRR14421513	positive	0.066	29750	9362	20	0.0021	0	0	20	0.0021	Long stretches of NNNs (6.60% of overall sequence). Gap of 10 nucleotides when compared to the reference sequence.	Alert	hCoV19/Wuhan/WIV04/2019		(NSP2_T85I,NSP3_G1128S,NSP4_L438P,NSP6_F108del,NSP6_G107del,NSP6_L167F,NSP6_S106del,NSP12_P323L,NSP13_Q88H,Spike_D614G,Spike_Q957R,Spike_S477N,Spike_T95I,Spike_L5F,Spike_D253G,NS3_P42L,NS3_Q57H,NS8_T11I,N_S202R,N_P13L)	GH		2021-06-02
SRR14421519	positive	0.0154	29863	9631	20	0.0021	0	0	20	0.0021	Stretches of NNNs (1.54% of overall sequence). Gap of 10 nucleotides when compared to the reference sequence.	Warning	hCoV19/Wuhan/WIV04/2019		(NSP2_T85I,NSP4_L438P,NSP6_F108del,NSP6_G107del,NSP6_S106del,NSP12_G228S,NSP12_P323L,NSP13_Q88H,Spike_D614G,Spike_S940F,Spike_T95I,Spike_A701V,Spike_E484K,Spike_L5F,Spike_D253G,NS3_P42L,NS3_Q57H,NS8_T11I,N_M234I,N_P199L)	GH		2021-06-02
SRR14421539	positive	0.0189	29814	9508	20	0.0021	0	0	20	0.0021	Stretches of NNNs (1.89% of overall sequence). Gap of 10 nucleotides when compared to the reference sequence.	Warning	hCoV19/Wuhan/WIV04/2019		(NSP2_T85I,NSP4_L438P,NSP4_S218F,NSP6_F108del,NSP6_G107del,NSP6_S106del,NSP12_P323L,NSP13_Q88H,Spike_D614G,Spike_T95I,Spike_A701V,Spike_E484K,Spike_L5F,Spike_D253G,NS3_P42L,NS3_Q57H,NS3_A33S,NS8_T11I,N_M234I,N_P199L)	GH		2021-06-02
SRR14421572	positive	0	29888	9707	20	0.0021	0	0	20	0.0021	Gap of 10 nucleotides when compared to the reference sequence.	Info	hCoV19/Wuhan/WIV04/2019		(NSP2_T85I,NSP4_L438P,NSP4_S218F,NSP6_F108del,NSP6_G107del,NSP6_S106del,NSP12_P323L,NSP13_Q88H,Spike_D614G,Spike_T95I,Spike_A701V,Spike_E484K,Spike_L5F,Spike_D253G,NS3_P42L,NS3_Q57H,NS3_A33S,NS8_T11I,N_M234I,N_P199L)	GH		2021-06-02
SRR14581033	positive	0	29889	9707	20	0.0021	0	0	20	0.0021	Gap of 10 nucleotides when compared to the reference sequence.	Info	hCoV19/Wuhan/WIV04/2019		(NSP2_T85I,NSP4_L438P,NSP4_S218F,NSP6_F108del,NSP6_G107del,NSP6_S106del,NSP12_P323L,NSP13_Q88H,Spike_D614G,Spike_T95I,Spike_A701V,Spike_E484K,Spike_L5F,Spike_D253G,NS3_P42L,NS3_Q57H,NS3_A33S,NS8_T11I,N_M234I,N_P199L)	GH		2021-06-02
SRR14581039	positive	0.005	29881	9707	20	0.0021	0	0	20	0.0021	Gap of 10 nucleotides when compared to the reference sequence.	Info	hCoV19/Wuhan/WIV04/2019		(NSP2_T85I,NSP4_L438P,NSP4_S218F,NSP6_F108del,NSP6_G107del,NSP6_S106del,NSP12_P323L,NSP13_Q88H,Spike_D614G,Spike_T95I,Spike_A701V,Spike_E484K,Spike_L5F,Spike_D253G,NS3_P42L,NS3_Q57H,NS3_A33S,NS8_T11I,N_M234I,N_P199L)	GH		2021-06-02
SRR14581056	positive	0.0057	29893	9707	20	0.0021	0	0	20	0.0021	Gap of 10 nucleotides when compared to the reference sequence.	Info	hCoV19/Wuhan/WIV04/2019		(NSP2_T85I,NSP3_K837R,NSP4_L438P,NSP6_F108del,NSP6_G107del,NSP6_S106del,NSP12_P323L,NSP12_M601I,NSP13_Q88H,Spike_D614G,Spike_T95I,Spike_A701V,Spike_E484K,Spike_L5F,Spike_D253G,NS3_P42L,NS3_Q57H,NS8_T11I,N_M234I,N_P199L)	GH		2021-06-02
SRR14581097	positive	0.0219	29877	9509	20	0.0021	0	0	20	0.0021	Stretches of NNNs (2.19% of overall sequence). Gap of 10 nucleotides when compared to the reference sequence.	Warning	hCoV19/Wuhan/WIV04/2019		(NSP2_T85I,NSP3_A333V,NSP4_L438P,NSP6_F108del,NSP6_G107del,NSP6_S106del,NSP12_P323L,NSP13_Q88H,Spike_D614G,Spike_T95I,Spike_A701V,Spike_E484K,Spike_L5F,Spike_D253G,NS3_P42L,NS3_Q57H,NS7a_E16D,NS8_T11I,N_M234I,N_P199L)	GH		2021-06-02
SRR14581098	positive	0.018	29856	9619	20	0.0021	0	0	20	0.0021	Stretches of NNNs (1.80% of overall sequence). Gap of 10 nucleotides when compared to the reference sequence.	Warning	hCoV19/Wuhan/WIV04/2019		(NSP2_T85I,NSP3_L452I,NSP4_L438P,NSP6_F108del,NSP6_G107del,NSP6_S106del,NSP12_P323L,NSP13_Q88H,Spike_D614G,Spike_T95I,Spike_A701V,Spike_E484K,Spike_L5F,Spike_D253G,NS3_P42L,NS3_Q57H,NS8_T11I,N_M234I,N_Q28H,N_P199L)	GH		2021-06-02
SRR14581110	positive	0.0268	29859	9505	20	0.0021	0	0	20	0.0021	Stretches of NNNs (2.68% of overall sequence). Gap of 10 nucleotides when compared to the reference sequence.	Warning	hCoV19/Wuhan/WIV04/2019		(NSP2_T85I,NSP4_L438P,NSP6_F108del,NSP6_G107del,NSP6_S106del,NSP12_P323L,NSP13_Q88H,Spike_D614G,Spike_T95I,Spike_A701V,Spike_E484K,Spike_L5F,Spike_D253G,NS3_P42L,NS3_Q57H,NS8_W45R,NS8_T11I,N_A208S,N_M234I,N_P199L)	GH		2021-06-02
SRR14581112	positive	0.0363	29863	9505	20	0.0021	0	0	20	0.0021	Stretches of NNNs (3.63% of overall sequence). Gap of 10 nucleotides when compared to the reference sequence.	Warning	hCoV19/Wuhan/WIV04/2019		(NSP2_T85I,NSP4_L438P,NSP6_F108del,NSP6_G107del,NSP6_S106del,NSP12_P323L,NSP13_E261D,NSP13_Q88H,Spike_D614G,Spike_T95I,Spike_A701V,Spike_E484K,Spike_L5F,Spike_D253G,NS3_P42L,NS3_Q57H,NS8_T11I,N_A208S,N_M234I,N_P199L)	GH		2021-06-02
SRR14606260	positive	0.003	29889	9707	20	0.0021	0	0	20	0.0021	NS8_E106stop results in 13.2% truncation of the protein sequence. Gap of 10 nucleotides when compared to the reference sequence.	Info	hCoV19/Wuhan/WIV04/2019		(NSP2_T85I,NSP4_L438P,NSP6_F108del,NSP6_G107del,NSP6_S106del,NSP12_P323L,NSP13_Q88H,Spike_D614G,Spike_T95I,Spike_A701V,Spike_E484K,Spike_L5F,Spike_D253G,NS3_P42L,NS3_Q57H,NS8_T11I,NS8_E106stop,N_Q289H,N_M234I,N_P199L)	GH		2021-06-02
SRR14606306	positive	0	29889	9707	20	0.0021	0	0	20	0.0021	Gap of 10 nucleotides when compared to the reference sequence.	Info	hCoV19/Wuhan/WIV04/2019		(NSP2_T85I,NSP4_L438P,NSP6_F108del,NSP6_G107del,NSP6_S106del,NSP12_P323L,NSP13_E261D,NSP13_Q88H,Spike_D614G,Spike_T95I,Spike_A701V,Spike_E484K,Spike_L5F,Spike_D253G,NS3_P42L,NS3_Q57H,NS8_T11I,N_A208S,N_M234I,N_P199L)	GH		2021-06-02
SRR14606325	positive	0.0003	29891	9707	20	0.0021	0	0	20	0.0021	Gap of 10 nucleotides when compared to the reference sequence.	Info	hCoV19/Wuhan/WIV04/2019		(NSP2_T85I,NSP3_A333V,NSP4_L438P,NSP6_F108del,NSP6_G107del,NSP6_S106del,NSP12_P323L,NSP13_Q88H,Spike_D614G,Spike_T95I,Spike_A701V,Spike_E484K,Spike_L5F,Spike_D253G,NS3_P42L,NS3_Q57H,NS7a_T28I,NS8_T11I,N_M234I,N_P199L)	GH		2021-06-02
SRR14712660	positive	0.0304	29886	9526	20	0.0021	0	0	20	0.0021	Stretches of NNNs (3.04% of overall sequence). Gap of 10 nucleotides when compared to the reference sequence. NS7b without BLAST coverage.	Warning	hCoV19/Wuhan/WIV04/2019		(NSP2_T85I,NSP4_L438P,NSP4_S218F,NSP6_F108del,NSP6_G107del,NSP6_S106del,NSP12_P323L,NSP13_Q88H,NSP13_V570L,Spike_D614G,Spike_T95I,Spike_A701V,Spike_E484K,Spike_L5F,Spike_D253G,NS3_P42L,NS3_Q57H,NS3_A33S,N_M234I,N_P199L)	GH		2021-06-02
SRR14712686	positive	0.0092	29868	9597	20	0.0021	0	0	20	0.0021	Gap of 33 nucleotides when compared to the reference sequence.	Warning	hCoV19/Wuhan/WIV04/2019		(NSP2_T85I,NSP3_G1128S,NSP4_L438P,NSP6_F108del,NSP6_G107del,NSP6_S106del,NSP12_P323L,NSP13_Q88H,Spike_D614G,Spike_Q957R,Spike_S477N,Spike_T95I,Spike_L5F,Spike_D253G,NS3_P42L,NS3_Q57H,NS7a_L116F,NS8_T11I,N_S202R,N_P13L)	GH		2021-06-02
SRR14712703	positive	0.0003	29891	9707	20	0.0021	0	0	20	0.0021	Gap of 10 nucleotides when compared to the reference sequence.	Info	hCoV19/Wuhan/WIV04/2019		(NSP2_T85I,NSP4_L438P,NSP6_F108del,NSP6_G107del,NSP6_S106del,NSP12_P323L,NSP13_Q88H,Spike_D614G,Spike_T95I,Spike_A701V,Spike_E484K,Spike_L5F,Spike_D253G,NS3_P42L,NS3_Q57H,E_S68F,NS8_T11I,N_A398V,N_M234I,N_P199L)	GH		2021-06-02
SRR14712765	positive	0.018	29818	9619	20	0.0021	0	0	20	0.0021	Stretches of NNNs (1.80% of overall sequence). Gap of 10 nucleotides when compared to the reference sequence.	Warning	hCoV19/Wuhan/WIV04/2019		(NSP2_T85I,NSP4_L438P,NSP6_F108del,NSP6_G107del,NSP6_S106del,NSP12_P323L,NSP13_Q88H,Spike_D614G,Spike_A1020V,Spike_T95I,Spike_A701V,Spike_E484K,Spike_L5F,Spike_D253G,NS3_P42L,NS3_Q57H,NS8_T11I,N_R226K,N_M234I,N_P199L)	GH		2021-06-02
SRR14723685	positive	0.0178	29857	9509	20	0.0021	0	0	20	0.0021	Stretches of NNNs (1.78% of overall sequence). Gap of 10 nucleotides when compared to the reference sequence.	Warning	hCoV19/Wuhan/WIV04/2019		(NSP2_T85I,NSP4_L438P,NSP4_S218F,NSP6_F108del,NSP6_G107del,NSP6_S106del,NSP12_P323L,NSP13_Q88H,Spike_D614G,Spike_T95I,Spike_A701V,Spike_E484K,Spike_L5F,Spike_D253G,NS3_P42L,NS3_Q57H,NS3_A33S,NS8_T11I,N_M234I,N_P199L)	GH		2021-06-02
SRR14723690	positive	0.0235	29863	9454	20	0.0021	0	0	20	0.0021	Stretches of NNNs (2.35% of overall sequence). NS8_E106stop results in 13.2% truncation of the protein sequence. Gap of 10 nucleotides when compared to the reference sequence.	Warning	hCoV19/Wuhan/WIV04/2019		(NSP2_T85I,NSP4_L438P,NSP6_F108del,NSP6_G107del,NSP6_S106del,NSP12_P323L,NSP13_Q88H,Spike_D614G,Spike_T95I,Spike_A701V,Spike_E484K,Spike_L5F,Spike_D253G,NS3_P42L,NS3_Q57H,NS8_T11I,NS8_E106stop,N_Q289H,N_M234I,N_P199L)	GH		2021-06-02
SRR14723736	positive	0.0047	29900	9710	20	0.0021	0	0	20	0.0021	Gap of 1 nucleotides when compared to the reference sequence.	Info	hCoV19/Wuhan/WIV04/2019		(NSP2_E167D,NSP3_K837N,NSP4_A446V,NSP4_S137L,NSP5_P96L,NSP6_Q160K,NSP8_A16V,NSP12_P323L,Spike_D614G,Spike_F157S,Spike_H49Y,Spike_T29I,Spike_N501T,NS3_A99V,NS6_F2S,NS7a_P84S,NS8_D35Y,N_G204R,N_I84V,N_R203K)	GR		2021-06-02
SRR14723742	positive	0.001	29889	9707	20	0.0021	0	0	20	0.0021	Gap of 10 nucleotides when compared to the reference sequence.	Info	hCoV19/Wuhan/WIV04/2019		(NSP2_T85I,NSP4_L438P,NSP6_F108del,NSP6_G107del,NSP6_S106del,NSP12_P323L,NSP13_E261D,NSP13_Q88H,Spike_D614G,Spike_T95I,Spike_A701V,Spike_E484K,Spike_L5F,Spike_D253G,NS3_P42L,NS3_Q57H,NS8_T11I,N_A208S,N_M234I,N_P199L)	GH		2021-06-02
SRR14723773	positive	0.0251	29872	9448	20	0.0021	0	0	20	0.0021	Stretches of NNNs (2.51% of overall sequence). Gap of 10 nucleotides when compared to the reference sequence.	Warning	hCoV19/Wuhan/WIV04/2019		(NSP2_T85I,NSP4_L438P,NSP6_F108del,NSP6_G107del,NSP6_S106del,NSP12_P323L,NSP13_Q88H,Spike_P809S,Spike_D614G,Spike_T95I,Spike_A701V,Spike_E484K,Spike_L5F,Spike_D253G,Spike_S640F,NS3_P42L,NS3_Q57H,NS8_T11I,N_M234I,N_P199L)	GH		2021-06-02
SRR14723779	positive	0.035	29856	9425	20	0.0021	0	0	20	0.0021	Stretches of NNNs (3.50% of overall sequence). Gap of 10 nucleotides when compared to the reference sequence.	Warning	hCoV19/Wuhan/WIV04/2019		(NSP2_T85I,NSP4_L438P,NSP6_F108del,NSP6_G107del,NSP6_S106del,NSP12_P323L,NSP13_Q88H,Spike_D614G,Spike_A1020V,Spike_T95I,Spike_A701V,Spike_E484K,Spike_L5F,Spike_D253G,NS3_P42L,NS3_Q57H,NS8_T11I,N_R226K,N_M234I,N_P199L)	GH		2021-06-02
SRR14723783	positive	0.0201	29856	9619	20	0.0021	0	0	20	0.0021	Stretches of NNNs (2.01% of overall sequence). Gap of 10 nucleotides when compared to the reference sequence.	Warning	hCoV19/Wuhan/WIV04/2019		(NSP2_T85I,NSP4_L438P,NSP4_S218F,NSP6_F108del,NSP6_G107del,NSP6_S106del,NSP12_P323L,NSP13_Q88H,Spike_D614G,Spike_T95I,Spike_A701V,Spike_E484K,Spike_L5F,Spike_D253G,NS3_P42L,NS3_Q57H,NS3_A33S,NS8_T11I,N_M234I,N_P199L)	GH		2021-06-02
SRR14738823	positive	0	29893	9707	20	0.0021	0	0	20	0.0021	Gap of 10 nucleotides when compared to the reference sequence.	Info	hCoV19/Wuhan/WIV04/2019		(NSP1_H45Y,NSP2_T85I,NSP3_S1206L,NSP4_L438P,NSP6_F108del,NSP6_G107del,NSP6_S106del,NSP12_P323L,NSP13_Q88H,Spike_D614G,Spike_T95I,Spike_A701V,Spike_E484K,Spike_L5F,Spike_D253G,NS3_P42L,NS3_Q57H,NS8_T11I,N_M234I,N_P199L)	GH		2021-06-02
SRR14738857	positive	0.0001	29891	9707	20	0.0021	0	0	20	0.0021	Gap of 10 nucleotides when compared to the reference sequence.	Info	hCoV19/Wuhan/WIV04/2019		(NSP2_T85I,NSP4_L438P,NSP6_F108del,NSP6_G107del,NSP6_S106del,NSP12_P323L,NSP13_Q88H,Spike_D614G,Spike_A1020V,Spike_T95I,Spike_A701V,Spike_E484K,Spike_L5F,Spike_D253G,NS3_P42L,NS3_Q57H,NS8_T11I,N_R226K,N_M234I,N_P199L)	GH		2021-06-02
SRR14761613	positive	0.0425	29863	9409	20	0.0021	0	0	20	0.0021	Stretches of NNNs (4.25% of overall sequence). Gap of 10 nucleotides when compared to the reference sequence.	Warning	hCoV19/Wuhan/WIV04/2019		(NSP2_T85I,NSP4_L438P,NSP4_S218F,NSP6_F108del,NSP6_G107del,NSP6_S106del,NSP12_P323L,NSP13_Q88H,Spike_D614G,Spike_T95I,Spike_A701V,Spike_E484K,Spike_L5F,Spike_D253G,NS3_P42L,NS3_Q57H,NS3_A33S,NS8_T11I,N_M234I,N_P199L)	GH		2021-06-02
SRR14761618	positive	0.0698	29833	7862	20	0.0025	0	0	20	0.0025	Long stretches of NNNs (6.98% of overall sequence). Gap of 33 nucleotides when compared to the reference sequence.	Alert	hCoV19/Wuhan/WIV04/2019		(NSP2_T85I,NSP3_L1328F,NSP3_G1128S,NSP4_L438P,NSP6_F108del,NSP6_G107del,NSP6_S106del,NSP12_P323L,NSP13_Q88H,NSP14_S374F,Spike_D614G,Spike_S477N,Spike_T95I,Spike_L5F,Spike_D253G,NS3_P42L,NS3_Q57H,NS8_T11I,N_S202R,N_P13L)	GH		2021-06-02
SRR14761623	positive	0	29892	9707	20	0.0021	0	0	20	0.0021	Gap of 10 nucleotides when compared to the reference sequence.	Info	hCoV19/Wuhan/WIV04/2019		(NSP2_T85I,NSP4_L438P,NSP6_F108del,NSP6_G107del,NSP6_S106del,NSP12_P323L,NSP13_Q88H,Spike_D614G,Spike_A1020V,Spike_T95I,Spike_A701V,Spike_E484K,Spike_L5F,Spike_D253G,NS3_P42L,NS3_Q57H,NS8_T11I,N_R226K,N_M234I,N_P199L)	GH		2021-06-02
SRR14230081	positive	0	29852	9707	20	0.0021	0	0	20	0.0021	Gap of 10 nucleotides when compared to the reference sequence.	Info	hCoV19/Wuhan/WIV04/2019		(NSP2_T85I,NSP4_L438P,NSP4_S218F,NSP6_F108del,NSP6_G107del,NSP6_S106del,NSP12_P323L,NSP13_Q88H,Spike_D614G,Spike_T95I,Spike_A701V,Spike_E484K,Spike_L5F,Spike_D253G,NS3_P42L,NS3_Q57H,NS3_A33S,NS8_T11I,N_M234I,N_P199L)	GH		2021-06-02
SRR14421535	positive	0.0004	29887	9707	20	0.0021	0	0	20	0.0021	Gap of 10 nucleotides when compared to the reference sequence.	Info	hCoV19/Wuhan/WIV04/2019		(NSP2_T85I,NSP3_L452I,NSP4_L438P,NSP6_F108del,NSP6_G107del,NSP6_S106del,NSP12_P323L,NSP13_Q88H,Spike_D614G,Spike_T95I,Spike_A701V,Spike_E484K,Spike_L5F,Spike_D253G,NS3_P42L,NS3_Q57H,NS8_T11I,N_M234I,N_Q28H,N_P199L)	GH		2021-06-02
SRR14581093	positive	0.0072	29891	9707	20	0.0021	0	0	20	0.0021	Gap of 10 nucleotides when compared to the reference sequence.	Info	hCoV19/Wuhan/WIV04/2019		(NSP2_T85I,NSP4_L438P,NSP6_F108del,NSP6_G107del,NSP6_S106del,NSP12_P323L,NSP13_E261D,NSP13_Q88H,Spike_D614G,Spike_T95I,Spike_A701V,Spike_E484K,Spike_L5F,Spike_D253G,NS3_P42L,NS3_Q57H,NS8_T11I,N_A208S,N_M234I,N_P199L)	GH		2021-06-02
SRR14606297	positive	0	29887	9707	20	0.0021	0	0	20	0.0021	Gap of 10 nucleotides when compared to the reference sequence.	Info	hCoV19/Wuhan/WIV04/2019		(NSP2_T85I,NSP3_L452I,NSP4_L438P,NSP6_F108del,NSP6_G107del,NSP6_S106del,NSP12_P323L,NSP13_Q88H,Spike_D614G,Spike_T95I,Spike_A701V,Spike_E484K,Spike_L5F,Spike_D253G,NS3_P42L,NS3_Q57H,NS8_T11I,N_M234I,N_Q28H,N_P199L)	GH		2021-06-02
SRR14761508	positive	0.0228	29839	9619	20	0.0021	0	0	20	0.0021	Stretches of NNNs (2.28% of overall sequence). Gap of 33 nucleotides when compared to the reference sequence.	Warning	hCoV19/Wuhan/WIV04/2019		(NSP2_T85I,NSP3_G1128S,NSP4_L438P,NSP6_F108del,NSP6_G107del,NSP6_L167F,NSP6_S106del,NSP12_P323L,NSP13_Q88H,Spike_D614G,Spike_Q957R,Spike_S477N,Spike_T95I,Spike_L5F,Spike_D253G,NS3_P42L,NS3_Q57H,NS8_T11I,N_S202R,N_P13L)	GH		2021-06-02
SRR14230070	positive	0	29854	9710	20	0.0021	0	0	20	0.0021	Gap of 1 nucleotides when compared to the reference sequence.	Info	hCoV19/Wuhan/WIV04/2019		(NSP3_T749I,NSP6_T77A,NSP12_P323L,NSP13_G206C,NSP13_M429I,NSP15_S261A,NSP15_K259R,Spike_E154K,Spike_P681R,Spike_D614G,Spike_L452R,Spike_Q1071H,Spike_E484Q,Spike_T95I,Spike_G142D,NS3_S26L,M_I82S,NS7a_V82A,N_D377Y,N_R203M)	G		2021-06-02
SRR14421574	positive	0.001	29891	9707	20	0.0021	0	0	20	0.0021	NS8_Q27stop results in 78.5% truncation of the protein sequence. Gap of 10 nucleotides when compared to the reference sequence.	Info	hCoV19/Wuhan/WIV04/2019		(NSP1_E2K,NSP2_T85I,NSP4_L438P,NSP6_F108del,NSP6_G107del,NSP6_S106del,NSP12_P323L,NSP13_Q88H,Spike_D614G,Spike_T95I,Spike_A701V,Spike_E484K,Spike_L5F,Spike_D253G,NS3_P42L,NS3_Q57H,NS8_Q27stop,NS8_T11I,N_M234I,N_P199L)	GH		2021-06-02
SRR14581094	positive	0.0215	29891	9509	20	0.0021	0	0	20	0.0021	Stretches of NNNs (2.15% of overall sequence). Gap of 10 nucleotides when compared to the reference sequence.	Warning	hCoV19/Wuhan/WIV04/2019		(NSP2_T85I,NSP4_L438P,NSP6_F108del,NSP6_G107del,NSP6_S106del,NSP12_P323L,NSP13_Q88H,Spike_T33I,Spike_D614G,Spike_T95I,Spike_A701V,Spike_E484K,Spike_L5F,Spike_D253G,NS3_P42L,NS3_H93Y,NS3_Q57H,NS8_T11I,N_M234I,N_P199L)	GH		2021-06-02
SRR14712701	positive	0.0191	29889	9575	20	0.0021	0	0	20	0.0021	Stretches of NNNs (1.91% of overall sequence). Gap of 10 nucleotides when compared to the reference sequence.	Warning	hCoV19/Wuhan/WIV04/2019		(NSP2_T85I,NSP4_L438P,NSP6_F108del,NSP6_G107del,NSP6_S106del,NSP12_P323L,NSP13_Q88H,Spike_D614G,Spike_T95I,Spike_A701V,Spike_E484K,Spike_L5F,Spike_D253G,NS3_P42L,NS3_Q57H,E_S68F,NS8_T11I,N_A398V,N_M234I,N_P199L)	GH		2021-06-02
SRR14723731	positive	0.0171	29891	9619	20	0.0021	0	0	20	0.0021	Stretches of NNNs (1.71% of overall sequence). Gap of 10 nucleotides when compared to the reference sequence.	Warning	hCoV19/Wuhan/WIV04/2019		(NSP2_T85I,NSP4_L438P,NSP6_F108del,NSP6_G107del,NSP6_S106del,NSP12_P323L,NSP13_Q88H,Spike_D614G,Spike_T95I,Spike_A701V,Spike_E484K,Spike_L5F,Spike_D253G,NS3_P42L,NS3_Q57H,E_S68F,NS8_T11I,N_A398V,N_M234I,N_P199L)	GH		2021-06-02
SRR14723766	positive	0	29887	9707	20	0.0021	0	0	20	0.0021	Gap of 10 nucleotides when compared to the reference sequence.	Info	hCoV19/Wuhan/WIV04/2019		(NSP2_T85I,NSP4_L438P,NSP6_F108del,NSP6_G107del,NSP6_S106del,NSP12_P323L,NSP13_Q88H,Spike_D614G,Spike_T95I,Spike_A701V,Spike_E484K,Spike_L5F,Spike_D253G,NS3_P42L,NS3_Q57H,E_S68F,NS8_T11I,N_A398V,N_M234I,N_P199L)	GH		2021-06-02
SRR14723798	positive	0	29855	9707	20	0.0021	0	0	20	0.0021	Gap of 10 nucleotides when compared to the reference sequence.	Info	hCoV19/Wuhan/WIV04/2019		(NSP2_T85I,NSP4_L438P,NSP6_F108del,NSP6_G107del,NSP6_S106del,NSP12_P323L,NSP13_E261D,NSP13_Q88H,Spike_D614G,Spike_T95I,Spike_A701V,Spike_E484K,Spike_L5F,Spike_D253G,NS3_P42L,NS3_Q57H,NS8_T11I,N_A208S,N_M234I,N_P199L)	GH		2021-06-02
SRR14723763	positive	0.0485	29884	9320	19	0.002	3	0.0003	16	0.0017	Stretches of NNNs (4.85% of overall sequence). Gap of 12 nucleotides when compared to the reference sequence.	Warning	hCoV19/Wuhan/WIV04/2019	(NSP12_E796G,Spike_N460K,Spike_E484A)	(NSP3_P822S,NSP3_G1300D,NSP3_P192S,NSP3_N1705T,NSP3_T1036I,NSP12_P323L,Spike_P681H,Spike_D614G,Spike_Y144del,Spike_K444N,Spike_L141del,Spike_V143del,Spike_G142del,M_H125Y,NS6_V5F,N_S194L)	G		2021-06-02
806_12182020	positive	0	29903	9710	19	0.002	2	0.0002	17	0.0018			hCoV19/Wuhan/WIV04/2019	(NS3_E181K,NS8_H40Q)	(NSP2_T85I,NSP3_Q764H,NSP3_K945R,NSP8_T145I,NSP10_R134H,NSP12_P323L,NSP14_V381L,NSP14_P43L,Spike_D614G,NS3_Q57H,NS6_E55Q,NS7a_L116F,NS8_S67F,N_Q9H,N_P207L,N_T391I,N_T135I)	GH		2021-06-02
SRR13856964	positive	0.0005	29896	9710	19	0.002	2	0.0002	17	0.0018			hCoV19/Wuhan/WIV04/2019	(Spike_K786R,N_R293K)	(NSP2_A375V,NSP2_V185I,NSP2_T85I,NSP3_D110E,NSP3_M1788I,NSP5_L89F,NSP12_P323L,NSP13_K171R,NSP14_N129D,NSP16_K182R,NSP16_R216C,Spike_D614G,NS3_Q57H,NS3_G172V,NS8_S24L,N_P67S,N_P199L)	GH		2021-06-02
SRR13856965	positive	0.0005	29866	9710	19	0.002	2	0.0002	17	0.0018			hCoV19/Wuhan/WIV04/2019	(Spike_K786R,N_R293K)	(NSP2_A375V,NSP2_V185I,NSP2_T85I,NSP3_D110E,NSP3_M1788I,NSP5_L89F,NSP12_P323L,NSP13_K171R,NSP14_N129D,NSP16_K182R,NSP16_R216C,Spike_D614G,NS3_Q57H,NS3_G172V,NS8_S24L,N_P67S,N_P199L)	GH		2021-06-02
762_12172020	positive	0	29897	9708	19	0.002	1	0.0001	18	0.0019	Gap of 6 nucleotides when compared to the reference sequence.	Info	hCoV19/Wuhan/WIV04/2019	(NSP3_Q168K)	(NSP2_T85I,NSP3_M1788I,NSP3_T204I,NSP5_L89F,NSP12_P323L,NSP13_S468L,NSP14_N129D,NSP16_R216C,NSP16_T35I,Spike_Y145del,Spike_V143D,Spike_D614G,Spike_Y144del,NS3_Q57H,NS3_G172V,NS8_S24L,N_P67S,N_P199L)	GH		2021-06-02
SRR13856971	positive	0	29903	9710	19	0.002	1	0.0001	18	0.0019			hCoV19/Wuhan/WIV04/2019	(NSP2_V379A)	(NSP2_T85I,NSP3_S660F,NSP5_L89F,NSP6_L37F,NSP12_P323L,NSP12_V605I,NSP14_N129D,NSP16_R216C,Spike_D614G,NS3_Q57H,NS3_G172V,E_L21V,E_L73F,E_S68F,NS8_S24L,N_E378Q,N_P67S,N_P199L)	GH		2021-06-02
SRR13913705	positive	0	29902	9710	19	0.002	1	0.0001	18	0.0019			hCoV19/Wuhan/WIV04/2019	(NSP1_L107I)	(NSP2_T85I,NSP3_N1543K,NSP3_M1788I,NSP5_L89F,NSP10_A32V,NSP12_P323L,NSP14_T31I,NSP14_N129D,NSP16_K182R,NSP16_R216C,Spike_D614G,NS3_L41F,NS3_Q57H,NS3_G172V,NS8_S24L,N_P67S,N_Q244H,N_P199L)	GH		2021-06-02
SRR14581049	positive	0.0735	29891	8725	19	0.0022	1	0.0001	18	0.0021	Long stretches of NNNs (7.35% of overall sequence). Gap of 10 nucleotides when compared to the reference sequence. NS7b without BLAST coverage.	Alert	hCoV19/Wuhan/WIV04/2019	(NSP3_K1737T)	(NSP2_T85I,NSP4_L438P,NSP6_F108del,NSP6_G107del,NSP6_S106del,NSP12_P323L,NSP13_E261D,NSP13_Q88H,Spike_D614G,Spike_T95I,Spike_E484K,Spike_L5F,Spike_D253G,NS3_P42L,NS3_Q57H,N_A208S,N_M234I,N_P199L)	GH		2021-06-02
932_12212020	positive	0	29897	9708	19	0.002	1	0.0001	18	0.0019	Gap of 6 nucleotides when compared to the reference sequence.	Info	hCoV19/Wuhan/WIV04/2019	(NSP3_Q168K)	(NSP2_T85I,NSP3_M1788I,NSP3_T204I,NSP5_L89F,NSP12_P323L,NSP13_S468L,NSP14_N129D,NSP16_R216C,NSP16_T35I,Spike_Y145del,Spike_V143D,Spike_D614G,Spike_Y144del,NS3_Q57H,NS3_G172V,NS8_S24L,N_P67S,N_P199L)	GH		2021-06-02
21_12232020	positive	0	29897	9708	19	0.002	1	0.0001	18	0.0019	Gap of 6 nucleotides when compared to the reference sequence.	Info	hCoV19/Wuhan/WIV04/2019	(NSP3_Q168K)	(NSP2_T85I,NSP3_M1788I,NSP3_T204I,NSP5_L89F,NSP12_P323L,NSP13_S468L,NSP14_N129D,NSP16_R216C,NSP16_T35I,Spike_Y145del,Spike_V143D,Spike_D614G,Spike_Y144del,NS3_Q57H,NS3_G172V,NS8_S24L,N_P67S,N_P199L)	GH		2021-06-02
SRR13570781	positive	0.0098	29895	9600	19	0.002	0	0	19	0.002			hCoV19/Wuhan/WIV04/2019		(NSP2_H208Y,NSP2_T85I,NSP3_N1543K,NSP3_M1788I,NSP4_A307V,NSP5_L89F,NSP6_L37F,NSP10_A32V,NSP12_P323L,NSP14_T31I,NSP14_N129D,NSP14_T250I,NSP16_R216C,Spike_D614G,NS3_Q57H,NS3_G172V,NS8_S24L,N_P67S,N_P199L)	GH		2021-06-02
SRR13570799	positive	0.005	29851	9707	19	0.002	0	0	19	0.002	Gap of 10 nucleotides when compared to the reference sequence.	Info	hCoV19/Wuhan/WIV04/2019		(NSP2_T85I,NSP3_G1128S,NSP4_L438P,NSP6_F108del,NSP6_G107del,NSP6_S106del,NSP12_P323L,NSP13_Q88H,NSP16_P134S,Spike_D614G,Spike_T95I,Spike_A701V,Spike_L5F,Spike_D253G,NS3_P42L,NS3_Q57H,NS8_T11I,N_M234I,N_P199L)	GH		2021-06-02
SRR13764661	positive	0.0179	29903	9511	19	0.002	0	0	19	0.002	Stretches of NNNs (1.79% of overall sequence).	Warning	hCoV19/Wuhan/WIV04/2019		(NSP2_L400F,NSP2_T85I,NSP3_T182I,NSP3_A1800V,NSP5_L89F,NSP6_Q160R,NSP12_P323L,NSP14_N129D,NSP15_S147I,NSP15_S261L,NSP16_K160R,NSP16_R216C,Spike_D614G,Spike_Q677P,NS3_Q57H,NS3_G172V,NS8_S24L,N_P67S,N_P199L)	GH		2021-06-02
SRR13764669	positive	0.0035	29901	9688	19	0.002	0	0	19	0.002			hCoV19/Wuhan/WIV04/2019		(NSP2_L400F,NSP2_T85I,NSP3_T182I,NSP3_A1800V,NSP5_L89F,NSP6_Q160R,NSP12_P323L,NSP14_N129D,NSP15_S147I,NSP15_S261L,NSP16_K160R,NSP16_R216C,Spike_D614G,Spike_Q677P,NS3_Q57H,NS3_G172V,NS8_S24L,N_P67S,N_P199L)	GH		2021-06-02
SRR13764685	positive	0.0063	29902	9710	19	0.002	0	0	19	0.002			hCoV19/Wuhan/WIV04/2019		(NSP2_T85I,NSP3_S1134L,NSP5_L89F,NSP5_N274D,NSP12_P323L,NSP12_V776L,NSP14_N129D,NSP14_V167L,NSP16_R216C,Spike_D614G,NS3_Q57H,NS3_G172V,NS3_S180P,NS7a_P34L,NS7a_S83L,NS8_S24L,N_P67S,N_P199L,N_Q389L)	GH		2021-06-02
SRR13764692	positive	0	29903	9710	19	0.002	0	0	19	0.002			hCoV19/Wuhan/WIV04/2019		(NSP2_A476V,NSP2_T85I,NSP5_L89F,NSP6_A119V,NSP12_P323L,NSP12_S229N,NSP13_E341D,NSP13_M233I,NSP14_N129D,NSP16_R216C,Spike_D614G,Spike_L18F,Spike_F32L,NS3_Q57H,NS3_G172V,NS8_A65V,NS8_S24L,N_P67S,N_P199L)	GH		2021-06-02
SRR13764742	positive	0	29893	9707	19	0.002	0	0	19	0.002	Gap of 10 nucleotides when compared to the reference sequence.	Info	hCoV19/Wuhan/WIV04/2019		(NSP2_T85I,NSP3_T181I,NSP4_L438P,NSP6_F108del,NSP6_G107del,NSP6_S106del,NSP12_P323L,NSP13_Q88H,Spike_D614G,Spike_T95I,Spike_A701V,Spike_E484K,Spike_L5F,Spike_D253G,NS3_P42L,NS3_Q57H,NS8_T11I,N_M234I,N_P199L)	GH		2021-06-02
SRR13856982	positive	0	29891	9706	19	0.002	0	0	19	0.002	Gap of 10 nucleotides when compared to the reference sequence.	Info	hCoV19/Wuhan/WIV04/2019		(NSP2_T85I,NSP4_L438P,NSP6_F108del,NSP6_G107del,NSP6_S106del,NSP12_P323L,NSP13_Q88H,Spike_D614G,Spike_T95I,Spike_A701V,Spike_E484K,Spike_L5F,Spike_D253G,NS3_P42L,NS3_Q57H,NS8_T11I,N_T391I,N_M234I,N_P199L)	GH		2021-06-02
SRR13856983	positive	0	29891	9707	19	0.002	0	0	19	0.002	Gap of 10 nucleotides when compared to the reference sequence.	Info	hCoV19/Wuhan/WIV04/2019		(NSP2_T85I,NSP4_L438P,NSP5_P241S,NSP6_F108del,NSP6_G107del,NSP6_S106del,NSP12_P323L,NSP13_Q88H,Spike_D614G,Spike_S477N,Spike_T95I,Spike_A701V,Spike_L5F,Spike_D253G,NS3_P42L,NS3_Q57H,NS8_T11I,N_M234I,N_P199L)	GH		2021-06-02
SRR13913676	positive	0.0028	29899	9710	19	0.002	0	0	19	0.002			hCoV19/Wuhan/WIV04/2019		(NSP2_T85I,NSP3_A655V,NSP3_K902N,NSP3_M1788I,NSP5_L89F,NSP8_T145I,NSP12_P323L,NSP14_N129D,NSP16_R216C,Spike_D614G,Spike_Q779R,NS3_Q57H,NS3_G172V,NS8_S24L,N_R209K,N_P13S,N_P67S,N_D377Y,N_P199L)	GH		2021-06-02
SRR13913701	positive	0.0005	29891	9707	19	0.002	0	0	19	0.002	Gap of 10 nucleotides when compared to the reference sequence.	Info	hCoV19/Wuhan/WIV04/2019		(NSP2_T85I,NSP4_L438P,NSP6_F108del,NSP6_M58V,NSP6_G107del,NSP6_S106del,NSP12_P323L,NSP13_Q88H,Spike_D614G,Spike_T95I,Spike_A701V,Spike_E484K,Spike_L5F,Spike_D253G,NS3_P42L,NS3_Q57H,NS8_T11I,N_M234I,N_P199L)	GH		2021-06-02
SRR13913709	positive	0.0322	29855	9507	19	0.002	0	0	19	0.002	Stretches of NNNs (3.22% of overall sequence). Gap of 10 nucleotides when compared to the reference sequence.	Warning	hCoV19/Wuhan/WIV04/2019		(NSP2_T85I,NSP4_L438P,NSP6_F108del,NSP6_G107del,NSP6_S106del,NSP12_P323L,NSP13_Q88H,Spike_D614G,Spike_T95I,Spike_A701V,Spike_E484K,Spike_L5F,Spike_D253G,NS3_P42L,NS3_Q57H,NS8_T11I,N_T391I,N_M234I,N_P199L)	GH		2021-06-02
SRR13913717	positive	0.0122	29864	9551	19	0.002	0	0	19	0.002	Stretches of NNNs (1.22% of overall sequence). Insertion of 1 nucleotide(s) found at refpos 21350 (FRAMESHIFT). Gap of 9 nucleotides when compared to the reference sequence.	Warning	hCoV19/Wuhan/WIV04/2019		(NSP2_T85I,NSP4_L438P,NSP5_P241S,NSP5_L89F,NSP6_F108del,NSP6_G107del,NSP6_S106del,NSP12_P323L,Spike_D614G,Spike_S477N,Spike_T95I,Spike_A701V,Spike_L5F,Spike_D253G,NS3_Q57H,NS8_T11I,N_D377Y,N_M234I,N_P199L)	GH		2021-06-02
SRR13913719	positive	0.0145	29863	9619	19	0.002	0	0	19	0.002	Stretches of NNNs (1.45% of overall sequence). Gap of 10 nucleotides when compared to the reference sequence.	Warning	hCoV19/Wuhan/WIV04/2019		(NSP2_T85I,NSP3_T181I,NSP4_L438P,NSP6_F108del,NSP6_G107del,NSP6_S106del,NSP12_P323L,NSP13_Q88H,Spike_D614G,Spike_T95I,Spike_A701V,Spike_E484K,Spike_L5F,Spike_D253G,NS3_P42L,NS3_Q57H,NS8_T11I,N_M234I,N_P199L)	GH		2021-06-02
SRR13990128	positive	0.0001	29891	9706	19	0.002	0	0	19	0.002	Gap of 10 nucleotides when compared to the reference sequence.	Info	hCoV19/Wuhan/WIV04/2019		(NSP2_T85I,NSP4_L438P,NSP6_F108del,NSP6_G107del,NSP6_S106del,NSP12_P323L,NSP13_Q88H,Spike_D614G,Spike_T95I,Spike_A701V,Spike_E484K,Spike_L5F,Spike_D253G,NS3_P42L,NS3_Q57H,NS8_T11I,N_T391I,N_M234I,N_P199L)	GH		2021-06-02
SRR13990129	positive	0	29903	9710	19	0.002	0	0	19	0.002			hCoV19/Wuhan/WIV04/2019		(NSP2_T85I,NSP3_L1746F,NSP4_L447F,NSP4_T492I,NSP5_L89F,NSP12_P323L,NSP12_V776L,NSP14_N129D,NSP14_V167L,NSP16_R216C,Spike_D614G,NS3_L65F,NS3_Q57H,NS3_G172V,NS3_S180P,NS8_S24L,N_P67S,N_P199L,N_Q389L)	GH		2021-06-02
SRR13990137	positive	0.0003	29880	9706	19	0.002	0	0	19	0.002	Gap of 10 nucleotides when compared to the reference sequence.	Info	hCoV19/Wuhan/WIV04/2019		(NSP2_T85I,NSP4_L438P,NSP6_F108del,NSP6_G107del,NSP6_S106del,NSP12_P323L,NSP13_Q88H,Spike_D614G,Spike_T95I,Spike_A701V,Spike_E484K,Spike_L5F,Spike_D253G,NS3_P42L,NS3_Q57H,NS8_T11I,N_T391I,N_M234I,N_P199L)	GH		2021-06-02
SRR13990138	positive	0.0067	29888	9706	19	0.002	0	0	19	0.002	Gap of 10 nucleotides when compared to the reference sequence.	Info	hCoV19/Wuhan/WIV04/2019		(NSP2_T85I,NSP4_L438P,NSP6_F108del,NSP6_G107del,NSP6_S106del,NSP12_P323L,NSP13_Q88H,Spike_D614G,Spike_T95I,Spike_A701V,Spike_E484K,Spike_L5F,Spike_D253G,NS3_P42L,NS3_Q57H,NS8_T11I,N_T391I,N_M234I,N_P199L)	GH		2021-06-02
SRR13990141	positive	0	29903	9710	19	0.002	0	0	19	0.002			hCoV19/Wuhan/WIV04/2019		(NSP2_D23N,NSP2_T85I,NSP3_M1788I,NSP5_L89F,NSP8_R51L,NSP12_P323L,NSP13_S468L,NSP14_N129D,NSP15_T112I,NSP16_R216C,Spike_S939F,Spike_D614G,NS3_S177I,NS3_Q57H,NS3_G172V,NS8_V62L,NS8_S24L,N_P67S,N_P199L)	GH		2021-06-02
SRR13990146	positive	0.0151	29863	9618	19	0.002	0	0	19	0.002	Stretches of NNNs (1.51% of overall sequence). Gap of 10 nucleotides when compared to the reference sequence.	Warning	hCoV19/Wuhan/WIV04/2019		(NSP2_T85I,NSP4_L438P,NSP6_F108del,NSP6_G107del,NSP6_S106del,NSP12_P323L,NSP13_Q88H,Spike_D614G,Spike_T95I,Spike_A701V,Spike_E484K,Spike_L5F,Spike_D253G,NS3_P42L,NS3_Q57H,NS8_T11I,N_T391I,N_M234I,N_P199L)	GH		2021-06-02
SRR13990147	positive	0	29901	9710	19	0.002	0	0	19	0.002			hCoV19/Wuhan/WIV04/2019		(NSP1_R29C,NSP2_T85I,NSP3_N1543K,NSP3_M1788I,NSP5_L89F,NSP12_P323L,NSP12_T85I,NSP13_T481M,NSP14_T31I,NSP14_N129D,NSP16_R216C,Spike_D614G,Spike_Q677H,NS3_A39T,NS3_Q57H,NS3_G172V,NS8_S24L,N_P67S,N_P199L)	GH		2021-06-02
SRR13990149	positive	0	29891	9706	19	0.002	0	0	19	0.002	Gap of 10 nucleotides when compared to the reference sequence.	Info	hCoV19/Wuhan/WIV04/2019		(NSP2_T85I,NSP4_L438P,NSP6_F108del,NSP6_G107del,NSP6_S106del,NSP12_P323L,NSP13_Q88H,Spike_D614G,Spike_T95I,Spike_A701V,Spike_E484K,Spike_L5F,Spike_D253G,NS3_P42L,NS3_Q57H,NS8_T11I,N_T391I,N_M234I,N_P199L)	GH		2021-06-02
SRR13990150	positive	0.0143	29824	9622	19	0.002	0	0	19	0.002	Stretches of NNNs (1.43% of overall sequence).	Warning	hCoV19/Wuhan/WIV04/2019		(NSP2_T85I,NSP3_N1543K,NSP3_M1788I,NSP5_L89F,NSP10_A32V,NSP12_P323L,NSP14_T31I,NSP14_N129D,NSP16_K182R,NSP16_R216C,Spike_D614G,NS3_L41F,NS3_Q57H,NS3_G172V,M_A2T,NS8_S24L,N_P67S,N_Q244H,N_P199L)	GH		2021-06-02
SRR13990151	positive	0.0143	29816	9619	19	0.002	0	0	19	0.002	Stretches of NNNs (1.43% of overall sequence). Gap of 10 nucleotides when compared to the reference sequence.	Warning	hCoV19/Wuhan/WIV04/2019		(NSP2_T85I,NSP4_L438P,NSP6_F108del,NSP6_G107del,NSP6_S106del,NSP12_P323L,NSP13_Q88H,Spike_D614G,Spike_T95I,Spike_A701V,Spike_E484K,Spike_L5F,Spike_D253G,NS3_P42L,NS3_Q57H,NS8_T11I,N_H300Y,N_M234I,N_P199L)	GH		2021-06-02
SRR14107294	positive	0.0039	29858	9667	19	0.002	0	0	19	0.002	Gap of 10 nucleotides when compared to the reference sequence.	Info	hCoV19/Wuhan/WIV04/2019		(NSP2_T85I,NSP4_L438P,NSP6_F108del,NSP6_G107del,NSP6_S106del,NSP12_P323L,NSP13_Q88H,Spike_D614G,Spike_T95I,Spike_A701V,Spike_E484K,Spike_L5F,Spike_D253G,NS3_P42L,NS3_Q57H,NS8_T11I,N_T391I,N_M234I,N_P199L)	GH		2021-06-02
SRR14107316	positive	0.0015	29842	9706	19	0.002	0	0	19	0.002	Gap of 10 nucleotides when compared to the reference sequence.	Info	hCoV19/Wuhan/WIV04/2019		(NSP2_T85I,NSP4_L438P,NSP6_F108del,NSP6_G107del,NSP6_S106del,NSP12_P323L,NSP13_Q88H,Spike_D614G,Spike_T95I,Spike_A701V,Spike_E484K,Spike_L5F,Spike_D253G,NS3_P42L,NS3_Q57H,NS8_T11I,N_T391I,N_M234I,N_P199L)	GH		2021-06-02
SRR14230040	positive	0.0062	29838	9707	19	0.002	0	0	19	0.002	Gap of 10 nucleotides when compared to the reference sequence.	Info	hCoV19/Wuhan/WIV04/2019		(NSP2_T85I,NSP4_L438P,NSP6_F108del,NSP6_G107del,NSP6_S106del,NSP12_P323L,NSP13_Q88H,Spike_D614G,Spike_T95I,Spike_A701V,Spike_E484K,Spike_L5F,Spike_D253G,NS3_P42L,NS3_Q57H,NS8_T11I,N_N8K,N_M234I,N_P199L)	GH		2021-06-02
SRR14230058	positive	0	29900	9710	19	0.002	0	0	19	0.002			hCoV19/Wuhan/WIV04/2019		(NSP2_T85I,NSP3_G171V,NSP3_L528F,NSP4_A380V,NSP5_L89F,NSP12_P323L,NSP12_S647I,NSP13_M274I,NSP14_N129D,NSP16_R216C,Spike_C1236F,Spike_D614G,Spike_S640F,NS3_L85F,NS3_Q57H,NS3_G172V,NS8_S24L,N_P67S,N_P199L)	GH		2021-06-02
SRR14230064	positive	0.0002	29893	9707	19	0.002	0	0	19	0.002	Gap of 10 nucleotides when compared to the reference sequence.	Info	hCoV19/Wuhan/WIV04/2019		(NSP2_T85I,NSP4_L438P,NSP6_F108del,NSP6_G107del,NSP6_S106del,NSP12_P323L,NSP13_Q88H,Spike_D614G,Spike_T95I,Spike_A701V,Spike_E484K,Spike_L5F,Spike_D253G,NS3_P42L,NS3_Q57H,NS8_T11I,NS8_P30L,N_M234I,N_P199L)	GH		2021-06-02
SRR14230068	positive	0.0093	29889	9597	19	0.002	0	0	19	0.002	Gap of 10 nucleotides when compared to the reference sequence.	Info	hCoV19/Wuhan/WIV04/2019		(NSP2_T85I,NSP3_G1128S,NSP4_L438P,NSP6_F108del,NSP6_G107del,NSP6_S106del,NSP12_P323L,NSP13_Q88H,Spike_D614G,Spike_Q957R,Spike_S477N,Spike_T95I,Spike_L5F,Spike_K77N,Spike_D253G,NS3_P42L,NS3_Q57H,NS8_T11I,N_P13L)	GH		2021-06-02
SRR14421531	positive	0.0002	29869	9709	19	0.002	0	0	19	0.002	Gap of 4 nucleotides when compared to the reference sequence.	Info	hCoV19/Wuhan/WIV04/2019		(NSP2_A306V,NSP2_A318V,NSP3_S1656A,NSP12_P323L,NSP13_G439R,NSP14_P412H,Spike_G769V,Spike_V1104L,Spike_D614G,Spike_S255F,Spike_Y144del,Spike_A222V,Spike_E484K,Spike_W152L,M_F28L,N_Q418H,N_G204R,N_R203K,N_S187L)	GR		2021-06-02
SRR14421544	positive	0	29899	9710	19	0.002	0	0	19	0.002			hCoV19/Wuhan/WIV04/2019		(NSP2_S122F,NSP2_T85I,NSP3_A264V,NSP3_S1370F,NSP9_I65V,NSP12_P323L,NSP13_D260Y,NSP15_K12N,Spike_D614G,Spike_S13I,Spike_W152C,Spike_L452R,Spike_L5F,NS3_Q57H,NS3_T64N,NS8_W45S,NS8_V100L,N_T205I,N_M234I)	GH		2021-06-02
SRR14421553	positive	0	29842	9707	19	0.002	0	0	19	0.002	Gap of 10 nucleotides when compared to the reference sequence.	Info	hCoV19/Wuhan/WIV04/2019		(NSP1_H45Y,NSP2_T85I,NSP4_L438P,NSP6_F108del,NSP6_G107del,NSP6_S106del,NSP12_P323L,NSP13_Q88H,Spike_D614G,Spike_T95I,Spike_A701V,Spike_E484K,Spike_L5F,Spike_D253G,NS3_P42L,NS3_Q57H,NS8_T11I,N_M234I,N_P199L)	GH		2021-06-02
SRR14581067	positive	0.0987	29855	8713	19	0.0022	0	0	19	0.0022	Long stretches of NNNs (9.87% of overall sequence). Gap of 10 nucleotides when compared to the reference sequence.	Alert	hCoV19/Wuhan/WIV04/2019		(NSP1_H45Y,NSP2_T85I,NSP4_L438P,NSP6_F108del,NSP6_G107del,NSP6_S106del,NSP12_P323L,NSP13_Q88H,Spike_D614G,Spike_T95I,Spike_A701V,Spike_E484K,Spike_L5F,Spike_D253G,NS3_P42L,NS3_Q57H,NS8_T11I,N_M234I,N_P199L)	GH		2021-06-02
SRR14581075	positive	0.0592	29862	9334	19	0.002	0	0	19	0.002	Long stretches of NNNs (5.92% of overall sequence). Gap of 10 nucleotides when compared to the reference sequence.	Alert	hCoV19/Wuhan/WIV04/2019		(NSP1_H45Y,NSP2_T85I,NSP4_L438P,NSP6_F108del,NSP6_G107del,NSP6_S106del,NSP12_P323L,NSP13_Q88H,Spike_D614G,Spike_T95I,Spike_A701V,Spike_E484K,Spike_L5F,Spike_D253G,NS3_P42L,NS3_Q57H,NS8_T11I,N_M234I,N_P199L)	GH		2021-06-02
SRR14581087	positive	0.0349	29857	9478	19	0.002	0	0	19	0.002	Stretches of NNNs (3.49% of overall sequence). Gap of 10 nucleotides when compared to the reference sequence. NS7b without BLAST coverage.	Warning	hCoV19/Wuhan/WIV04/2019		(NSP2_T85I,NSP4_L438P,NSP6_F108del,NSP6_G107del,NSP6_S106del,NSP12_P323L,NSP13_Q88H,Spike_D614G,Spike_S256L,Spike_T95I,Spike_A701V,Spike_E484K,Spike_L5F,Spike_D253G,NS3_P42L,NS3_Q57H,NS8_T11I,N_M234I,N_P199L)	GH		2021-06-02
SRR14581102	positive	0.0025	29891	9707	19	0.002	0	0	19	0.002	Gap of 10 nucleotides when compared to the reference sequence.	Info	hCoV19/Wuhan/WIV04/2019		(NSP2_T85I,NSP4_L438P,NSP6_F108del,NSP6_G107del,NSP6_S106del,NSP12_P323L,NSP13_Q88H,Spike_D614G,Spike_S256L,Spike_T95I,Spike_A701V,Spike_E484K,Spike_L5F,Spike_D253G,NS3_P42L,NS3_Q57H,NS8_T11I,N_M234I,N_P199L)	GH		2021-06-02
SRR14581113	positive	0.0768	29857	8361	19	0.0023	0	0	19	0.0023	Long stretches of NNNs (7.68% of overall sequence). Gap of 10 nucleotides when compared to the reference sequence.	Alert	hCoV19/Wuhan/WIV04/2019		(NSP2_T85I,NSP4_L438P,NSP6_F108del,NSP6_G107del,NSP6_S106del,NSP12_P323L,NSP13_E261D,Spike_D614G,Spike_T95I,Spike_A701V,Spike_E484K,Spike_L5F,Spike_D253G,NS3_P42L,NS3_Q57H,NS8_T11I,N_A208S,N_M234I,N_P199L)	GH		2021-06-02
SRR14606262	positive	0	29889	9707	19	0.002	0	0	19	0.002	Gap of 10 nucleotides when compared to the reference sequence.	Info	hCoV19/Wuhan/WIV04/2019		(NSP2_T85I,NSP3_R649K,NSP4_L438P,NSP6_F108del,NSP6_G107del,NSP6_S106del,NSP12_P323L,NSP13_Q88H,Spike_D614G,Spike_T95I,Spike_A701V,Spike_E484K,Spike_L5F,Spike_D253G,NS3_P42L,NS3_Q57H,NS8_T11I,N_M234I,N_P199L)	GH		2021-06-02
SRR14606264	positive	0	29892	9707	19	0.002	0	0	19	0.002	Gap of 10 nucleotides when compared to the reference sequence.	Info	hCoV19/Wuhan/WIV04/2019		(NSP2_T85I,NSP4_L438P,NSP6_F108del,NSP6_G107del,NSP6_S106del,NSP12_P323L,NSP13_Q88H,Spike_D614G,Spike_T95I,Spike_A701V,Spike_E484K,Spike_D138H,Spike_L5F,Spike_D253G,NS3_P42L,NS3_Q57H,NS8_T11I,N_M234I,N_P199L)	GH		2021-06-02
SRR14606276	positive	0	29891	9707	19	0.002	0	0	19	0.002	Gap of 10 nucleotides when compared to the reference sequence.	Info	hCoV19/Wuhan/WIV04/2019		(NSP2_T85I,NSP4_L438P,NSP6_F108del,NSP6_G107del,NSP6_S106del,NSP12_P323L,NSP13_H164Y,NSP13_Q88H,Spike_D614G,Spike_T95I,Spike_A701V,Spike_E484K,Spike_L5F,Spike_D253G,NS3_P42L,NS3_Q57H,NS8_T11I,N_M234I,N_P199L)	GH		2021-06-02
SRR14606370	positive	0	29854	9707	19	0.002	0	0	19	0.002	Gap of 10 nucleotides when compared to the reference sequence.	Info	hCoV19/Wuhan/WIV04/2019		(NSP2_T85I,NSP4_L438P,NSP6_F108del,NSP6_G107del,NSP6_S106del,NSP12_P323L,NSP13_Q88H,NSP16_T35I,Spike_D614G,Spike_T95I,Spike_A701V,Spike_E484K,Spike_L5F,Spike_D253G,NS3_P42L,NS3_Q57H,NS8_T11I,N_M234I,N_P199L)	GH		2021-06-02
SRR14712758	positive	0.0285	29855	9459	19	0.002	0	0	19	0.002	Stretches of NNNs (2.85% of overall sequence). Gap of 10 nucleotides when compared to the reference sequence.	Warning	hCoV19/Wuhan/WIV04/2019		(NSP2_T85I,NSP4_L438P,NSP6_F108del,NSP6_G107del,NSP6_S106del,NSP12_P323L,NSP12_M601I,NSP13_Q88H,Spike_D614G,Spike_T95I,Spike_A701V,Spike_E484K,Spike_L5F,Spike_D253G,NS3_P42L,NS3_Q57H,NS8_T11I,N_M234I,N_P199L)	GH		2021-06-02
SRR14723682	positive	0.0314	29856	9425	19	0.002	0	0	19	0.002	Stretches of NNNs (3.14% of overall sequence). Gap of 10 nucleotides when compared to the reference sequence.	Warning	hCoV19/Wuhan/WIV04/2019		(NSP1_H45Y,NSP2_T85I,NSP4_L438P,NSP6_F108del,NSP6_G107del,NSP6_S106del,NSP12_P323L,NSP13_Q88H,Spike_D614G,Spike_T95I,Spike_A701V,Spike_E484K,Spike_L5F,Spike_D253G,NS3_P42L,NS3_Q57H,NS8_T11I,N_M234I,N_P199L)	GH		2021-06-02
SRR14723759	positive	0.0295	29889	9527	19	0.002	0	0	19	0.002	Stretches of NNNs (2.95% of overall sequence). Gap of 10 nucleotides when compared to the reference sequence.	Warning	hCoV19/Wuhan/WIV04/2019		(NSP2_T85I,NSP4_L438P,NSP6_F108del,NSP6_G107del,NSP6_S106del,NSP12_P323L,NSP12_L638F,NSP13_Q88H,Spike_D614G,Spike_T95I,Spike_A701V,Spike_E484K,Spike_L5F,Spike_D253G,NS3_P42L,NS3_Q57H,NS8_T11I,N_M234I,N_P199L)	GH		2021-06-02
SRR14723799	positive	0.0009	29900	9710	19	0.002	0	0	19	0.002	Gap of 1 nucleotides when compared to the reference sequence.	Info	hCoV19/Wuhan/WIV04/2019		(NSP2_E167D,NSP3_K837N,NSP4_A446V,NSP5_P96L,NSP6_Q160K,NSP8_A16V,NSP12_P323L,Spike_D614G,Spike_F157S,Spike_H49Y,Spike_T29I,Spike_N501T,NS3_A99V,NS6_F2S,NS7a_P84S,NS8_D35Y,N_G204R,N_I84V,N_R203K)	GR		2021-06-02
SRR14738858	positive	0	29891	9707	19	0.002	0	0	19	0.002	Gap of 10 nucleotides when compared to the reference sequence.	Info	hCoV19/Wuhan/WIV04/2019		(NSP2_T85I,NSP4_L438P,NSP6_F108del,NSP6_G107del,NSP6_S106del,NSP12_P323L,NSP13_Q88H,Spike_D614G,Spike_T95I,Spike_A701V,Spike_E484K,Spike_L5F,Spike_D253G,NS3_P42L,NS3_Q57H,NS7a_L116F,NS8_T11I,N_M234I,N_P199L)	GH		2021-06-02
SRR14738876	positive	0	29902	9710	19	0.002	0	0	19	0.002	Gap of 1 nucleotides when compared to the reference sequence.	Info	hCoV19/Wuhan/WIV04/2019		(NSP2_E167D,NSP3_K837N,NSP4_A446V,NSP5_P96L,NSP6_Q160K,NSP8_A16V,NSP12_P323L,Spike_D614G,Spike_F157S,Spike_H49Y,Spike_T29I,Spike_N501T,NS3_A99V,NS6_F2S,NS7a_P84S,NS8_D35Y,N_G204R,N_I84V,N_R203K)	GR		2021-06-02
SRR14738878	positive	0	29893	9707	19	0.002	0	0	19	0.002	Gap of 10 nucleotides when compared to the reference sequence.	Info	hCoV19/Wuhan/WIV04/2019		(NSP2_T85I,NSP4_L438P,NSP6_F108del,NSP6_G107del,NSP6_S106del,NSP12_P323L,NSP13_Q88H,NSP16_T35I,Spike_D614G,Spike_T95I,Spike_A701V,Spike_E484K,Spike_L5F,Spike_D253G,NS3_P42L,NS3_Q57H,NS8_T11I,N_M234I,N_P199L)	GH		2021-06-02
SRR14738911	positive	0	29889	9707	19	0.002	0	0	19	0.002	Gap of 10 nucleotides when compared to the reference sequence.	Info	hCoV19/Wuhan/WIV04/2019		(NSP2_T85I,NSP4_L438P,NSP6_F108del,NSP6_G107del,NSP6_S106del,NSP12_P323L,NSP13_Q88H,NSP16_A34V,Spike_D614G,Spike_T95I,Spike_A701V,Spike_E484K,Spike_L5F,Spike_D253G,NS3_P42L,NS3_Q57H,NS8_T11I,N_M234I,N_P199L)	GH		2021-06-02
SRR13990162	positive	0	29881	9710	19	0.002	0	0	19	0.002			hCoV19/Wuhan/WIV04/2019		(NSP2_D23N,NSP2_T85I,NSP3_M1788I,NSP5_L89F,NSP8_R51L,NSP12_P323L,NSP13_S468L,NSP14_N129D,NSP15_T112I,NSP16_R216C,Spike_S939F,Spike_D614G,NS3_S177I,NS3_Q57H,NS3_G172V,NS8_V62L,NS8_S24L,N_P67S,N_P199L)	GH		2021-06-02
SRR14107288	positive	0.0128	29893	9592	19	0.002	0	0	19	0.002	Stretches of NNNs (1.28% of overall sequence). Gap of 10 nucleotides when compared to the reference sequence.	Warning	hCoV19/Wuhan/WIV04/2019		(NSP2_T85I,NSP4_L438P,NSP6_F108del,NSP6_G107del,NSP6_S106del,NSP12_P323L,NSP13_Q88H,Spike_D614G,Spike_T95I,Spike_A701V,Spike_E484K,Spike_L5F,Spike_D253G,NS3_P42L,NS3_Q57H,NS8_T11I,N_T391I,N_M234I,N_P199L)	GH		2021-06-02
SRR14230049	positive	0.0173	29858	9618	19	0.002	0	0	19	0.002	Stretches of NNNs (1.73% of overall sequence). Gap of 10 nucleotides when compared to the reference sequence.	Warning	hCoV19/Wuhan/WIV04/2019		(NSP2_T85I,NSP4_L438P,NSP6_F108del,NSP6_G107del,NSP6_S106del,NSP12_P323L,NSP13_Q88H,Spike_D614G,Spike_T95I,Spike_A701V,Spike_E484K,Spike_L5F,Spike_D253G,NS3_P42L,NS3_Q57H,NS8_T11I,N_T391I,N_M234I,N_P199L)	GH		2021-06-02
SRR14230059	positive	0	29861	9706	19	0.002	0	0	19	0.002	Gap of 10 nucleotides when compared to the reference sequence.	Info	hCoV19/Wuhan/WIV04/2019		(NSP2_T85I,NSP4_L438P,NSP6_F108del,NSP6_G107del,NSP6_S106del,NSP12_P323L,NSP13_Q88H,Spike_D614G,Spike_T95I,Spike_A701V,Spike_E484K,Spike_L5F,Spike_D253G,NS3_P42L,NS3_Q57H,NS8_T11I,N_T391I,N_M234I,N_P199L)	GH		2021-06-02
SRR13764688	positive	0.0088	29892	9710	19	0.002	0	0	19	0.002			hCoV19/Wuhan/WIV04/2019		(NSP2_T85I,NSP3_S1134L,NSP5_L89F,NSP5_N274D,NSP12_P323L,NSP12_V776L,NSP14_N129D,NSP14_V167L,NSP16_R216C,Spike_D614G,NS3_Q57H,NS3_G172V,NS3_S180P,NS7a_P34L,NS7a_S83L,NS8_S24L,N_P67S,N_P199L,N_Q389L)	GH		2021-06-02
SRR13913716	positive	0	29885	9707	19	0.002	0	0	19	0.002	Gap of 10 nucleotides when compared to the reference sequence.	Info	hCoV19/Wuhan/WIV04/2019		(NSP2_T85I,NSP4_L438P,NSP5_P241S,NSP6_F108del,NSP6_G107del,NSP6_S106del,NSP12_P323L,NSP13_Q88H,Spike_D614G,Spike_S477N,Spike_T95I,Spike_A701V,Spike_L5F,Spike_D253G,NS3_P42L,NS3_Q57H,NS8_T11I,N_M234I,N_P199L)	GH		2021-06-02
SRR14421476	positive	0.0087	29840	9707	19	0.002	0	0	19	0.002	Gap of 10 nucleotides when compared to the reference sequence.	Info	hCoV19/Wuhan/WIV04/2019		(NSP2_T85I,NSP3_E134D,NSP4_L438P,NSP6_F108del,NSP6_G107del,NSP6_S106del,NSP12_P323L,NSP13_Q88H,Spike_D614G,Spike_T95I,Spike_A701V,Spike_E484K,Spike_L5F,Spike_D253G,NS3_P42L,NS3_Q57H,NS8_T11I,N_M234I,N_P199L)	GH		2021-06-02
SRR14606374	positive	0.0613	29858	8748	19	0.0022	0	0	19	0.0022	Long stretches of NNNs (6.13% of overall sequence). Insertion of 1 nucleotide(s) found at refpos 21569 (FRAMESHIFT). Gap of 10 nucleotides when compared to the reference sequence.	Alert	hCoV19/Wuhan/WIV04/2019		(NSP2_T85I,NSP3_T703I,NSP4_L438P,NSP6_F108del,NSP6_G107del,NSP6_S106del,NSP12_P323L,NSP13_Q88H,Spike_D614G,Spike_T95I,Spike_A701V,Spike_E484K,Spike_L5F,Spike_D253G,NS3_P42L,NS3_Q57H,NS8_T11I,N_M234I,N_P199L)	GH		2021-06-02
669_01112021	positive	0	29918	9715	18	0.0019	3	0.0003	15	0.0015	Insertion of 15 nucleotides when compared to the reference sequence.	Info	hCoV19/Wuhan/WIV04/2019	(NSP3_ins154NPHLE,NSP9_G61R,Spike_S591F)	(NSP2_T85I,NSP5_L89F,NSP5_K88R,NSP10_P84L,NSP12_P323L,NSP13_T481M,NSP14_N129D,NSP16_R216C,Spike_D614G,NS3_Q57H,NS3_G172V,NS7b_F19L,NS8_S24L,N_P67S,N_P199L)	GH		2021-06-02
SRR14421533	positive	0.04	29861	9311	18	0.0019	3	0.0003	15	0.0016	Stretches of NNNs (4.00% of overall sequence). Gap of 12 nucleotides when compared to the reference sequence.	Warning	hCoV19/Wuhan/WIV04/2019	(NSP12_E796G,Spike_N460K,Spike_E484A)	(NSP2_V258A,NSP3_P822S,NSP3_G1300D,NSP3_P192S,NSP3_N1705T,NSP12_P323L,Spike_P681H,Spike_D614G,Spike_Y144del,Spike_K444N,Spike_L141del,Spike_V143del,Spike_G142del,M_H125Y,N_S194L)	G		2021-06-02
SRR14723725	positive	0.0851	29859	7043	18	0.0026	3	0.0004	15	0.0021	Long stretches of NNNs (8.51% of overall sequence). Gap of 2 nucleotide(s) found at refpos 2692 (FRAMESHIFT). Gap of 1 nucleotide(s) found at refpos 7194 (FRAMESHIFT). Gap of 1 nucleotide(s) found at refpos 7308 (FRAMESHIFT). Gap of 1 nucleotide(s) found at refpos 15243 (FRAMESHIFT). Gap of 1 nucleotide(s) found at refpos 19153 (FRAMESHIFT). NSP12_L602stop results in 35.5% truncation of the prote…	Alert	hCoV19/Wuhan/WIV04/2019	(NSP6_G48C,NSP12_L602stop,Spike_E471G)	(NSP2_T85I,NSP5_L89F,NSP8_P133S,NSP12_P323L,NSP12_M601I,NSP13_N503K,NSP14_N129D,NSP15_A80V,Spike_D614G,NS3_Q57H,NS3_G172V,NS8_S24L,N_S327L,N_P67S,N_P199L)	GH		2021-06-02
SRR13856945	positive	0.0009	29893	9710	18	0.0019	2	0.0002	16	0.0016			hCoV19/Wuhan/WIV04/2019	(NSP2_Q134R,Spike_D80H)	(NSP2_T85I,NSP5_L89F,NSP12_P323L,NSP14_T31I,NSP14_N129D,NSP14_V182L,NSP16_R216C,Spike_D614G,NS3_E239D,NS3_A23S,NS3_Q57H,NS3_G172V,M_D3G,NS8_S24L,N_P67S,N_P199L)	GH		2021-06-02
SRR13856951	positive	0	29868	9708	18	0.0019	2	0.0002	16	0.0016	Gap of 6 nucleotides when compared to the reference sequence.	Info	hCoV19/Wuhan/WIV04/2019	(NSP6_V60I,NSP12_S451N)	(NSP2_T85I,NSP2_H194Y,NSP3_V1298L,NSP3_H1274Y,NSP3_T182I,NSP3_G175S,NSP7_S25L,NSP12_P323L,NSP12_I244T,Spike_D614G,Spike_E484Q,NS3_Q57H,NS8_T26I,NS8_A65V,N_G214del,N_G215del)	GH		2021-06-02
SRR14421480	positive	0.0249	29868	9512	18	0.0019	2	0.0002	16	0.0017	Stretches of NNNs (2.49% of overall sequence).	Warning	hCoV19/Wuhan/WIV04/2019	(NSP5_Q74R,NSP8_D163Y)	(NSP2_T85I,NSP3_N1543K,NSP3_M1788I,NSP5_L89F,NSP10_A32V,NSP12_P323L,NSP14_T31I,NSP14_N129D,Spike_D614G,NS3_L41F,NS3_Q57H,NS3_G172V,NS8_S24L,N_P67S,N_Q244H,N_P199L)	GH		2021-06-02
SRR14738898	positive	0	29897	9710	18	0.0019	2	0.0002	16	0.0016	Gap of 2 nucleotides when compared to the reference sequence.	Info	hCoV19/Wuhan/WIV04/2019	(NSP2_A507D,NSP3_K1577R)	(NSP2_T85I,NSP3_V1243I,NSP3_T1378P,NSP3_T703I,NSP3_S1406F,NSP4_T492I,NSP6_T181I,NSP12_P323L,NSP13_P47S,Spike_S494P,Spike_P681H,Spike_D614G,Spike_T716I,NS3_Q57H,M_I82T,N_T205I)	GH		2021-06-02
SRR13495732	positive	0.0406	29901	9038	18	0.002	1	0.0001	17	0.0019	Stretches of NNNs (4.06% of overall sequence).	Warning	hCoV19/Wuhan/WIV04/2019	(NSP2_K239E)	(NSP2_T634I,NSP2_T85I,NSP3_I1258T,NSP5_L89F,NSP12_P323L,NSP13_R442Q,NSP14_N129D,NSP15_V22L,Spike_D614G,NS3_Q57H,NS3_I10L,NS3_G172V,NS3_T151I,NS8_S24L,N_P67S,N_A414S,N_P199L)	GH		2021-06-02
SRR13764723	positive	0.0042	29898	9709	18	0.0019	1	0.0001	17	0.0018	Gap of 3 nucleotides when compared to the reference sequence.	Info	hCoV19/Wuhan/WIV04/2019	(NSP3_T422A)	(NSP3_P395S,NSP3_L1266I,NSP3_A480V,NSP3_S1265del,NSP12_P323L,Spike_T572I,Spike_D614G,Spike_D936N,Spike_T29I,Spike_Q677H,NS3_H78Y,NS3_S58N,NS6_I14T,N_S202C,N_G204R,N_M234I,N_R203K)	GR		2021-06-02
SRR13856915	positive	0	29901	9710	18	0.0019	1	0.0001	17	0.0018			hCoV19/Wuhan/WIV04/2019	(Spike_E471G)	(NSP2_T85I,NSP3_M1788I,NSP3_T1056I,NSP5_L89F,NSP8_P133S,NSP12_P323L,NSP13_N503K,NSP14_N129D,NSP16_R216C,Spike_D614G,Spike_G1219C,NS3_Q57H,NS3_G172V,NS8_S24L,N_S327L,N_P67S,N_P199L)	GH		2021-06-02
SRR13856972	positive	0	29898	9710	18	0.0019	1	0.0001	17	0.0018			hCoV19/Wuhan/WIV04/2019	(NSP5_R188K)	(NSP2_T85I,NSP3_M1788I,NSP5_L89F,NSP12_P323L,NSP13_P53L,NSP14_N129D,NSP16_R216N,NSP16_P215L,NSP16_D144Y,Spike_D614G,Spike_L5F,NS3_Q57H,NS3_G172V,NS8_S24L,N_D22G,N_P67S,N_P199L)	GH		2021-06-02
SRR14107327	positive	0.0048	29868	9710	18	0.0019	1	0.0001	17	0.0018			hCoV19/Wuhan/WIV04/2019	(Spike_E471G)	(NSP2_T85I,NSP3_M1788I,NSP3_T1056I,NSP5_L89F,NSP8_P133S,NSP12_P323L,NSP13_N503K,NSP14_N129D,NSP16_R216C,Spike_D614G,Spike_G1219C,NS3_Q57H,NS3_G172V,NS8_S24L,N_S327L,N_P67S,N_P199L)	GH		2021-06-02
SRR14230051	positive	0	29903	9710	18	0.0019	1	0.0001	17	0.0018			hCoV19/Wuhan/WIV04/2019	(Spike_E471G)	(NSP2_T85I,NSP3_M1788I,NSP3_T1056I,NSP5_L89F,NSP8_P133S,NSP12_P323L,NSP13_N503K,NSP14_N129D,NSP16_R216C,Spike_D614G,Spike_G1219C,NS3_Q57H,NS3_G172V,NS8_S24L,N_S327L,N_P67S,N_P199L)	GH		2021-06-02
SRR13990133	positive	0.0238	29873	9463	18	0.0019	1	0.0001	17	0.0018	Stretches of NNNs (2.38% of overall sequence).	Warning	hCoV19/Wuhan/WIV04/2019	(NSP12_I145M)	(NSP2_T85I,NSP3_N1543K,NSP3_M1788I,NSP5_L89F,NSP12_P323L,NSP14_T31I,NSP14_N129D,NSP16_K160R,NSP16_R216C,Spike_D614G,Spike_A522V,Spike_Q677H,NS3_Q57H,NS3_G172V,NS8_S24L,N_P67S,N_P199L)	GH		2021-06-02
927_01172021	positive	0	29893	9706	18	0.0019	0	0	18	0.0019	Gap of 10 nucleotides when compared to the reference sequence.	Info	hCoV19/Wuhan/WIV04/2019		(NSP2_T85I,NSP4_L438P,NSP6_F108del,NSP6_G107del,NSP6_S106del,NSP12_P323L,NSP13_Q88H,Spike_D614G,Spike_T95I,Spike_A701V,Spike_E484K,Spike_L5F,Spike_D253G,NS3_P42L,NS3_Q57H,NS8_T11I,N_M234I,N_P199L)	GH		2021-06-02
SRR13495733	positive	0.0446	29882	9470	18	0.0019	0	0	18	0.0019	Stretches of NNNs (4.46% of overall sequence).	Warning	hCoV19/Wuhan/WIV04/2019		(NSP2_T85I,NSP3_M1788I,NSP3_I1258T,NSP5_L89F,NSP12_P323L,NSP13_R442Q,NSP14_N129D,NSP15_V22L,NSP16_R216C,Spike_D614G,NS3_Q57H,NS3_I10L,NS3_G172V,NS3_T151I,NS8_S24L,N_P67S,N_A414S,N_P199L)	GH		2021-06-02
SRR13495734	positive	0.0527	29899	9429	18	0.0019	0	0	18	0.0019	Long stretches of NNNs (5.27% of overall sequence).	Alert	hCoV19/Wuhan/WIV04/2019		(NSP2_T85I,NSP3_M1788I,NSP3_I1258T,NSP5_L89F,NSP12_P323L,NSP13_R442Q,NSP14_N129D,NSP15_V22L,NSP16_R216C,Spike_D614G,NS3_Q57H,NS3_I10L,NS3_G172V,NS3_T151I,NS8_S24L,N_P67S,N_A414S,N_P199L)	GH		2021-06-02
SRR13570789	positive	0.0281	29899	9515	18	0.0019	0	0	18	0.0019	Stretches of NNNs (2.81% of overall sequence).	Warning	hCoV19/Wuhan/WIV04/2019		(NSP2_D23N,NSP2_T85I,NSP3_M1788I,NSP5_L89F,NSP8_R51L,NSP12_P323L,NSP13_S468L,NSP14_N129D,NSP15_T112I,Spike_S939F,Spike_D614G,NS3_S177I,NS3_Q57H,NS3_G172V,NS8_V62L,NS8_S24L,N_P67S,N_P199L)	GH		2021-06-02
SRR13570791	positive	0.0357	29899	9508	18	0.0019	0	0	18	0.0019	Stretches of NNNs (3.57% of overall sequence).	Warning	hCoV19/Wuhan/WIV04/2019		(NSP2_T85I,NSP3_N1543K,NSP3_M1788I,NSP4_H313Y,NSP5_L89F,NSP6_L37F,NSP10_A32V,NSP12_P323L,NSP14_T31I,NSP14_N129D,Spike_D614G,Spike_L5F,NS3_H78Y,NS3_Q57H,NS3_G172V,NS8_S24L,N_P67S,N_P199L)	GH		2021-06-02
SRR13856963	positive	0	29903	9710	18	0.0019	0	0	18	0.0019			hCoV19/Wuhan/WIV04/2019		(NSP1_F143L,NSP2_T85I,NSP3_Q764H,NSP5_I259V,NSP8_T145I,NSP12_P323L,NSP13_A598S,NSP14_V381L,NSP14_T16I,Spike_D614G,Spike_A845S,NS3_S74F,NS3_Q57H,NS8_S67F,N_Q9H,N_P207L,N_T391I,N_T135I)	GH		2021-06-02
SRR13856985	positive	0	29891	9707	18	0.0019	0	0	18	0.0019	Gap of 10 nucleotides when compared to the reference sequence.	Info	hCoV19/Wuhan/WIV04/2019		(NSP2_T85I,NSP4_L438P,NSP6_F108del,NSP6_G107del,NSP6_S106del,NSP12_P323L,NSP13_Q88H,Spike_D614G,Spike_T95I,Spike_A701V,Spike_E484K,Spike_L5F,Spike_D253G,NS3_P42L,NS3_Q57H,NS8_T11I,N_M234I,N_P199L)	GH		2021-06-02
SRR13913649	positive	0.0088	29889	9597	18	0.0019	0	0	18	0.0019	Gap of 10 nucleotides when compared to the reference sequence.	Info	hCoV19/Wuhan/WIV04/2019		(NSP2_T85I,NSP4_L438P,NSP6_F108del,NSP6_G107del,NSP6_S106del,NSP12_P323L,NSP13_Q88H,Spike_D614G,Spike_T95I,Spike_A701V,Spike_E484K,Spike_L5F,Spike_D253G,NS3_P42L,NS3_Q57H,NS8_T11I,N_M234I,N_P199L)	GH		2021-06-02
SRR13913711	positive	0.0498	29899	9268	18	0.0019	0	0	18	0.0019	Stretches of NNNs (4.98% of overall sequence). NS8_E64stop results in 47.9% truncation of the protein sequence.	Warning	hCoV19/Wuhan/WIV04/2019		(NSP2_S543F,NSP3_T428I,NSP3_T1465I,NSP5_G15S,NSP6_V149A,NSP8_T148I,NSP12_K391R,NSP12_P323L,NSP16_P251L,Spike_D614G,Spike_H49Y,Spike_Q677H,NS3_H78Y,NS8_E64stop,N_G212V,N_G204R,N_E378V,N_R203K)	GR		2021-06-02
SRR13990145	positive	0	29891	9707	18	0.0019	0	0	18	0.0019	Gap of 10 nucleotides when compared to the reference sequence.	Info	hCoV19/Wuhan/WIV04/2019		(NSP2_T85I,NSP4_L438P,NSP6_F108del,NSP6_G107del,NSP6_S106del,NSP12_P323L,NSP13_Q88H,Spike_D614G,Spike_T95I,Spike_A701V,Spike_E484K,Spike_L5F,Spike_D253G,NS3_P42L,NS3_Q57H,NS8_T11I,N_M234I,N_P199L)	GH		2021-06-02
SRR14107281	positive	0.0271	29873	9621	18	0.0019	0	0	18	0.0019	Stretches of NNNs (2.71% of overall sequence).	Warning	hCoV19/Wuhan/WIV04/2019		(NSP2_T85I,NSP3_P340S,NSP3_A579V,NSP3_M1788I,NSP3_L1301F,NSP5_L89F,NSP12_P323L,NSP14_N129D,NSP14_L177F,Spike_S494P,Spike_D614G,Spike_I834T,NS3_Q57H,NS3_G172V,NS8_S24L,N_P67S,N_D377Y,N_P199L)	GH		2021-06-02
SRR14107284	positive	0.0005	29901	9710	18	0.0019	0	0	18	0.0019			hCoV19/Wuhan/WIV04/2019		(NSP2_T85I,NSP3_N1543K,NSP3_M1788I,NSP5_L89F,NSP12_P323L,NSP12_T85I,NSP13_T481M,NSP14_T31I,NSP14_N129D,NSP16_R216C,Spike_D614G,Spike_Q677H,NS3_A39T,NS3_Q57H,NS3_G172V,NS8_S24L,N_P67S,N_P199L)	GH		2021-06-02
SRR14230066	positive	0	29893	9707	18	0.0019	0	0	18	0.0019	Gap of 10 nucleotides when compared to the reference sequence.	Info	hCoV19/Wuhan/WIV04/2019		(NSP2_T85I,NSP4_L438P,NSP6_F108del,NSP6_G107del,NSP6_S106del,NSP12_P323L,NSP13_Q88H,Spike_D614G,Spike_T95I,Spike_A701V,Spike_E484K,Spike_L5F,Spike_D253G,NS3_P42L,NS3_Q57H,NS8_T11I,N_M234I,N_P199L)	GH		2021-06-02
SRR14230091	positive	0.0261	29864	9525	18	0.0019	0	0	18	0.0019	Stretches of NNNs (2.61% of overall sequence).	Warning	hCoV19/Wuhan/WIV04/2019		(NSP2_A336V,NSP2_T573A,NSP2_T85I,NSP3_M1788I,NSP5_L89F,NSP12_P323L,NSP12_M668I,NSP12_A97V,NSP14_N129D,NSP16_R216C,Spike_D614G,Spike_Q675H,NS3_Q57H,NS3_G172V,NS8_S24L,N_P67S,N_D377Y,N_P199L)	GH		2021-06-02
SRR14421477	positive	0	29889	9707	18	0.0019	0	0	18	0.0019	Gap of 10 nucleotides when compared to the reference sequence.	Info	hCoV19/Wuhan/WIV04/2019		(NSP2_T85I,NSP4_L438P,NSP6_F108del,NSP6_G107del,NSP6_S106del,NSP12_P323L,NSP13_Q88H,Spike_D614G,Spike_T95I,Spike_A701V,Spike_E484K,Spike_L5F,Spike_D253G,NS3_P42L,NS3_Q57H,NS8_T11I,N_M234I,N_P199L)	GH		2021-06-02
SRR14421570	positive	0.07	29857	8797	18	0.002	0	0	18	0.002	Long stretches of NNNs (7.00% of overall sequence). Gap of 10 nucleotides when compared to the reference sequence.	Alert	hCoV19/Wuhan/WIV04/2019		(NSP2_T85I,NSP4_L438P,NSP6_F108del,NSP6_G107del,NSP6_S106del,NSP12_P323L,NSP13_Q88H,Spike_D614G,Spike_T95I,Spike_A701V,Spike_E484K,Spike_L5F,Spike_D253G,NS3_P42L,NS3_Q57H,NS8_T11I,N_M234I,N_P199L)	GH		2021-06-02
SRR14581073	positive	0.0833	29855	8755	18	0.0021	0	0	18	0.0021	Long stretches of NNNs (8.33% of overall sequence). Gap of 10 nucleotides when compared to the reference sequence.	Alert	hCoV19/Wuhan/WIV04/2019		(NSP1_H45Y,NSP2_T85I,NSP4_L438P,NSP6_F108del,NSP6_G107del,NSP6_S106del,NSP12_P323L,NSP13_Q88H,Spike_T859N,Spike_D614G,Spike_T95I,Spike_D950H,Spike_D253G,NS3_P42L,NS3_Q57H,NS8_T11I,N_M234I,N_P199L)	GH		2021-06-02
SRR14606256	positive	0	29861	9707	18	0.0019	0	0	18	0.0019	Gap of 10 nucleotides when compared to the reference sequence.	Info	hCoV19/Wuhan/WIV04/2019		(NSP2_T85I,NSP4_L438P,NSP6_F108del,NSP6_G107del,NSP6_S106del,NSP12_P323L,NSP13_Q88H,Spike_D614G,Spike_T95I,Spike_A701V,Spike_E484K,Spike_L5F,Spike_D253G,NS3_P42L,NS3_Q57H,NS8_T11I,N_M234I,N_P199L)	GH		2021-06-02
SRR14606278	positive	0.0153	29862	9619	18	0.0019	0	0	18	0.0019	Stretches of NNNs (1.53% of overall sequence). Gap of 10 nucleotides when compared to the reference sequence.	Warning	hCoV19/Wuhan/WIV04/2019		(NSP2_T85I,NSP4_L438P,NSP6_F108del,NSP6_G107del,NSP6_S106del,NSP12_P323L,NSP13_Q88H,Spike_D614G,Spike_T95I,Spike_A701V,Spike_E484K,Spike_L5F,Spike_D253G,NS3_P42L,NS3_Q57H,NS8_T11I,N_M234I,N_P199L)	GH		2021-06-02
SRR14606345	positive	0.0264	29856	9509	18	0.0019	0	0	18	0.0019	Stretches of NNNs (2.64% of overall sequence). Gap of 10 nucleotides when compared to the reference sequence.	Warning	hCoV19/Wuhan/WIV04/2019		(NSP2_T85I,NSP4_L438P,NSP6_F108del,NSP6_G107del,NSP6_S106del,NSP12_P323L,NSP13_Q88H,Spike_D614G,Spike_T95I,Spike_A701V,Spike_E484K,Spike_L5F,Spike_D253G,NS3_P42L,NS3_Q57H,NS8_T11I,N_M234I,N_P199L)	GH		2021-06-02
SRR14712745	positive	0	29894	9708	18	0.0019	0	0	18	0.0019	Gap of 6 nucleotides when compared to the reference sequence.	Info	hCoV19/Wuhan/WIV04/2019		(NSP3_P141S,NSP3_G255V,NSP4_T492I,NSP6_I49V,NSP9_T35I,NSP12_P323L,Spike_P681H,Spike_D614G,Spike_T478K,Spike_F490L,Spike_A67S,Spike_T732A,NS3_L15del,NS3_T14del,NS8_A65V,NS8_L4P,N_G204R,N_R203K)	GR		2021-06-02
SRR14723710	positive	0.0116	29830	9597	18	0.0019	0	0	18	0.0019	Stretches of NNNs (1.16% of overall sequence). Gap of 10 nucleotides when compared to the reference sequence.	Warning	hCoV19/Wuhan/WIV04/2019		(NSP2_T85I,NSP4_L438P,NSP6_F108del,NSP6_G107del,NSP6_S106del,NSP12_P323L,NSP13_Q88H,Spike_D614G,Spike_T95I,Spike_A701V,Spike_E484K,Spike_L5F,Spike_D253G,NS3_P42L,NS3_Q57H,NS8_T11I,N_M234I,N_P199L)	GH		2021-06-02
SRR14723738	positive	0.0022	29814	9707	18	0.0019	0	0	18	0.0019	Gap of 10 nucleotides when compared to the reference sequence.	Info	hCoV19/Wuhan/WIV04/2019		(NSP2_T85I,NSP4_L438P,NSP6_F108del,NSP6_G107del,NSP6_S106del,NSP12_P323L,NSP13_Q88H,Spike_D614G,Spike_T95I,Spike_A701V,Spike_E484K,Spike_L5F,Spike_D253G,NS3_P42L,NS3_Q57H,NS8_T11I,N_M234I,N_P199L)	GH		2021-06-02
SRR14738919	positive	0.0377	29864	9425	18	0.0019	0	0	18	0.0019	Stretches of NNNs (3.77% of overall sequence). Gap of 10 nucleotides when compared to the reference sequence.	Warning	hCoV19/Wuhan/WIV04/2019		(NSP2_T85I,NSP4_L438P,NSP6_F108del,NSP6_G107del,NSP6_S106del,NSP12_P323L,NSP13_Q88H,Spike_D614G,Spike_T95I,Spike_A701V,Spike_E484K,Spike_L5F,Spike_D253G,NS3_P42L,NS3_Q57H,NS8_T11I,N_M234I,N_P199L)	GH		2021-06-02
SRR13764657	positive	0.0067	29903	9710	18	0.0019	0	0	18	0.0019			hCoV19/Wuhan/WIV04/2019		(NSP2_T85I,NSP3_S1134L,NSP5_L89F,NSP12_P323L,NSP12_V776L,NSP14_N129D,NSP14_V167L,NSP16_R216C,Spike_D614G,NS3_Q57H,NS3_G172V,NS3_S180P,NS7a_P34L,NS7a_S83L,NS8_S24L,N_P67S,N_P199L,N_Q389L)	GH		2021-06-02
SRR14581103	positive	0	29892	9707	18	0.0019	0	0	18	0.0019	Gap of 10 nucleotides when compared to the reference sequence.	Info	hCoV19/Wuhan/WIV04/2019		(NSP2_T85I,NSP4_L438P,NSP6_F108del,NSP6_G107del,NSP6_S106del,NSP12_P323L,NSP13_Q88H,Spike_D614G,Spike_T95I,Spike_A701V,Spike_E484K,Spike_L5F,Spike_D253G,NS3_P42L,NS3_Q57H,NS8_T11I,N_M234I,N_P199L)	GH		2021-06-02
SRR14723765	positive	0.1139	29864	8675	18	0.0021	0	0	18	0.0021	Long stretches of NNNs (11.39% of overall sequence). Gap of 1 nucleotides when compared to the reference sequence.	Alert	hCoV19/Wuhan/WIV04/2019		(NSP2_E167D,NSP3_K837N,NSP4_A446V,NSP5_P96L,NSP6_Q160K,NSP8_A16V,NSP12_P323L,Spike_D614G,Spike_F157S,Spike_H49Y,Spike_T29I,Spike_N501T,NS3_A99V,NS6_F2S,NS8_D35Y,N_G204R,N_I84V,N_R203K)	GR		2021-06-02
SRR13764658	positive	0.009	29901	9599	18	0.0019	0	0	18	0.0019			hCoV19/Wuhan/WIV04/2019		(NSP2_T85I,NSP3_S1134L,NSP5_L89F,NSP12_P323L,NSP12_V776L,NSP14_N129D,NSP14_V167L,NSP16_R216C,Spike_D614G,NS3_Q57H,NS3_G172V,NS3_S180P,NS7a_P34L,NS7a_S83L,NS8_S24L,N_P67S,N_P199L,N_Q389L)	GH		2021-06-02
SRR13764678	positive	0.009	29842	9600	18	0.0019	0	0	18	0.0019			hCoV19/Wuhan/WIV04/2019		(NSP2_T85I,NSP3_M1788I,NSP3_I1258T,NSP5_L89F,NSP12_P323L,NSP13_M233I,NSP14_N129D,NSP15_V22L,NSP16_R216C,Spike_D614G,Spike_P1162S,NS3_Q57H,NS3_G172V,NS3_T151I,NS8_S24L,N_P67S,N_A414S,N_P199L)	GH		2021-06-02
SRR13990143	positive	0	29891	9707	18	0.0019	0	0	18	0.0019	Gap of 10 nucleotides when compared to the reference sequence.	Info	hCoV19/Wuhan/WIV04/2019		(NSP2_T85I,NSP4_L438P,NSP6_F108del,NSP6_G107del,NSP6_S106del,NSP12_P323L,NSP13_Q88H,Spike_D614G,Spike_T95I,Spike_A701V,Spike_E484K,Spike_L5F,Spike_D253G,NS3_P42L,NS3_Q57H,NS8_T11I,N_M234I,N_P199L)	GH		2021-06-02
SRR13913666	positive	0.0838	29816	8366	17	0.002	3	0.0004	14	0.0017	Long stretches of NNNs (8.38% of overall sequence). Gap of 2 nucleotides when compared to the reference sequence.	Alert	hCoV19/Wuhan/WIV04/2019	(Spike_A893S,Spike_G932D,N_G328V)	(NSP2_T85I,NSP4_T492I,NSP6_T181I,NSP12_P323L,NSP12_R173C,NSP13_P47S,Spike_S494P,Spike_P681H,Spike_D614G,Spike_T716I,Spike_S735L,NS3_Q57H,M_I82T,N_T205I)	GH		2021-06-02
705_12162020	positive	0.0012	29903	9710	17	0.0018	3	0.0003	14	0.0014			hCoV19/Wuhan/WIV04/2019	(NSP6_T141I,NSP13_R339C,NSP13_R186C)	(NSP1_F143L,NSP2_T85I,NSP3_Q764H,NSP8_T145I,NSP12_P323L,NSP13_A598S,NSP14_V381L,Spike_D614G,Spike_A845S,NS3_Q57H,N_Q9H,N_P207L,N_T391I,N_T135I)	GH		2021-06-02
SRR13627962	positive	0	29903	9710	17	0.0018	2	0.0002	15	0.0015	NS8_Q18stop results in 86.0% truncation of the protein sequence.	Info	hCoV19/Wuhan/WIV04/2019	(NSP12_C22Y,Spike_V11I)	(NSP2_T85I,NSP4_M458I,NSP5_L89F,NSP12_P323L,NSP14_N129D,NSP16_R216C,Spike_D614G,Spike_Q836K,NS3_Q57H,NS3_G172V,NS8_H40D,NS8_Q18stop,NS8_S24L,N_P67S,N_P199L)	GH		2021-06-02
SRR13856930	positive	0	29893	9710	17	0.0018	2	0.0002	15	0.0015			hCoV19/Wuhan/WIV04/2019	(NSP3_L279I,NSP13_V544I)	(NSP2_T85I,NSP3_T182I,NSP3_I1045V,NSP5_L89F,NSP9_A8V,NSP12_P323L,NSP14_N129D,Spike_D614G,Spike_V1228L,Spike_P26H,NS3_Q57H,NS3_G172V,NS8_S24L,N_P67S,N_P199L)	GH		2021-06-02
SRR13913721	positive	0.0088	29894	9600	17	0.0018	2	0.0002	15	0.0016	Gap of 2 nucleotides when compared to the reference sequence.	Info	hCoV19/Wuhan/WIV04/2019	(NSP2_A507D,NSP3_K1577R)	(NSP2_T85I,NSP3_V1243I,NSP3_T1378P,NSP3_S1406F,NSP4_T492I,NSP6_T181I,NSP12_P323L,NSP13_P47S,Spike_S494P,Spike_P681H,Spike_D614G,Spike_T716I,NS3_Q57H,M_I82T,N_T205I)	GH		2021-06-02
SRR13495740	positive	0.0152	29873	9622	17	0.0018	2	0.0002	15	0.0016	Stretches of NNNs (1.52% of overall sequence).	Warning	hCoV19/Wuhan/WIV04/2019	(NSP3_L46I,NSP5_A234S)	(NSP2_T85I,NSP3_A58T,NSP3_I1045V,NSP5_L89F,NSP7_E50G,NSP9_A8V,NSP12_P323L,NSP14_N129D,Spike_D614G,Spike_V1228L,NS3_Q57H,NS3_G172V,NS8_S24L,N_P67S,N_P199L)	GH		2021-06-02
SRR13570771	positive	0.0093	29898	9600	17	0.0018	1	0.0001	16	0.0017			hCoV19/Wuhan/WIV04/2019	(E_D72N)	(NSP2_T85I,NSP4_M458I,NSP5_L89F,NSP12_P323L,NSP13_I399V,NSP13_T239I,NSP14_N129D,NSP16_R216C,Spike_D614G,NS3_Q57H,NS3_G172V,NS3_G100C,NS7a_T14I,NS8_S24L,N_P67S,N_P199L)	GH		2021-06-02
SRR13570772	positive	0.0112	29903	9600	17	0.0018	1	0.0001	16	0.0017	Stretches of NNNs (1.12% of overall sequence).	Warning	hCoV19/Wuhan/WIV04/2019	(E_D72N)	(NSP2_T85I,NSP4_M458I,NSP5_L89F,NSP12_P323L,NSP13_I399V,NSP13_T239I,NSP14_N129D,NSP16_R216C,Spike_D614G,NS3_Q57H,NS3_G172V,NS3_G100C,NS7a_T14I,NS8_S24L,N_P67S,N_P199L)	GH		2021-06-02
SRR13627992	positive	0.0004	29884	9710	17	0.0018	1	0.0001	16	0.0016			hCoV19/Wuhan/WIV04/2019	(NS7a_I88S)	(NSP2_T85I,NSP3_E1271K,NSP3_M1788I,NSP5_L89F,NSP12_P323L,NSP14_N129D,NSP16_R216C,Spike_D614G,Spike_E654K,Spike_Q677H,NS3_Q57H,NS3_G172V,NS8_S24L,N_P67S,N_D377Y,N_P199L)	GH		2021-06-02
SRR13856942	positive	0.0012	29873	9710	17	0.0018	1	0.0001	16	0.0016			hCoV19/Wuhan/WIV04/2019	(NS7a_T14N)	(NSP2_T85I,NSP3_M1788I,NSP3_T903I,NSP5_L89F,NSP5_N274D,NSP12_P323L,NSP14_N129D,NSP16_R216C,Spike_D614G,NS3_Q57H,NS3_G172V,NS7a_V29A,NS8_S24L,N_A35S,N_P67S,N_P199L)	GH		2021-06-02
SRR13913723	positive	0	29902	9710	17	0.0018	1	0.0001	16	0.0016			hCoV19/Wuhan/WIV04/2019	(NSP3_Q764Y)	(NSP2_T85I,NSP3_P1261L,NSP3_P1200S,NSP3_V1762F,NSP8_T145I,NSP12_M666I,NSP12_P323L,NSP14_V381L,NSP15_P205S,Spike_D614G,Spike_S12F,NS3_Q57H,N_Q9H,N_P207L,N_T391I,N_T135I)	GH		2021-06-02
SRR13990157	positive	0	29887	9710	17	0.0018	1	0.0001	16	0.0016			hCoV19/Wuhan/WIV04/2019	(Spike_D80H)	(NSP2_T85I,NSP5_L89F,NSP12_P323L,NSP14_T31I,NSP14_N129D,NSP14_V182L,NSP16_R216C,Spike_A243S,Spike_D614G,NS3_E239D,NS3_A23S,NS3_Q57H,NS3_G172V,NS8_S24L,N_P67S,N_P199L)	GH		2021-06-02
SRR14107339	positive	0	29897	9710	17	0.0018	1	0.0001	16	0.0016			hCoV19/Wuhan/WIV04/2019	(Spike_D80H)	(NSP2_T85I,NSP5_L89F,NSP12_P323L,NSP14_T31I,NSP14_N129D,NSP14_V182L,NSP16_R216C,Spike_A243S,Spike_D614G,NS3_E239D,NS3_A23S,NS3_Q57H,NS3_G172V,NS8_S24L,N_P67S,N_P199L)	GH		2021-06-02
SRR14230041	positive	0.1204	29864	7721	17	0.0022	1	0.0001	16	0.0021	Long stretches of NNNs (12.04% of overall sequence). Gap of 1 nucleotide(s) found at refpos 28254 (FRAMESHIFT). Gap of 11 nucleotides when compared to the reference sequence. NS7b without BLAST coverage.	Alert	hCoV19/Wuhan/WIV04/2019	(NSP2_M609L)	(NSP2_T85I,NSP3_T771I,NSP4_K399E,NSP4_A446V,NSP6_F108del,NSP6_G107del,NSP6_S106del,NSP13_K467R,Spike_D614G,Spike_T761R,NS3_W131C,NS3_Q57H,NS3_S171L,NS3_G172D,N_P67S,N_P199L)	GH		2021-06-02
SRR14606291	positive	0.0241	29864	9622	17	0.0018	1	0.0001	16	0.0017	Stretches of NNNs (2.41% of overall sequence). Gap of 2 nucleotides when compared to the reference sequence.	Warning	hCoV19/Wuhan/WIV04/2019	(Spike_A893S)	(NSP2_T85I,NSP4_T492I,NSP6_T181I,NSP12_P323L,NSP12_R173C,NSP13_P47S,Spike_S494P,Spike_P681H,Spike_D614G,Spike_T716I,Spike_S735L,NS3_Q57H,NS3_N257S,M_I82T,NS8_G77C,N_T205I)	GH		2021-06-02
SRR13913677	positive	0.0098	29894	9710	17	0.0018	1	0.0001	16	0.0016			hCoV19/Wuhan/WIV04/2019	(Spike_D80H)	(NSP2_T85I,NSP5_L89F,NSP12_P323L,NSP14_T31I,NSP14_N129D,NSP14_V182L,NSP16_R216C,Spike_A243S,Spike_D614G,NS3_E239D,NS3_A23S,NS3_Q57H,NS3_G172V,NS8_S24L,N_P67S,N_P199L)	GH		2021-06-02
SRR13990132	positive	0	29901	9710	17	0.0018	1	0.0001	16	0.0016			hCoV19/Wuhan/WIV04/2019	(Spike_D80H)	(NSP2_T85I,NSP5_L89F,NSP12_P323L,NSP14_T31I,NSP14_N129D,NSP14_V182L,NSP16_R216C,Spike_A243S,Spike_D614G,NS3_E239D,NS3_A23S,NS3_Q57H,NS3_G172V,NS8_S24L,N_P67S,N_P199L)	GH		2021-06-02
SRR13764708	positive	0.0005	29887	9710	17	0.0018	1	0.0001	16	0.0016			hCoV19/Wuhan/WIV04/2019	(NSP3_T422A)	(NSP3_P395S,NSP3_A480V,NSP10_T51I,NSP12_P323L,Spike_T572I,Spike_D614G,Spike_D936N,Spike_T29I,Spike_Q677H,NS3_H78Y,NS3_S58N,NS6_I14T,N_S202C,N_G204R,N_M234I,N_R203K)	GR		2021-06-02
SRR13913688	positive	0.024	29873	9512	17	0.0018	1	0.0001	16	0.0017	Stretches of NNNs (2.40% of overall sequence).	Warning	hCoV19/Wuhan/WIV04/2019	(Spike_D80H)	(NSP2_T85I,NSP5_L89F,NSP12_P323L,NSP14_T31I,NSP14_N129D,NSP14_V182L,NSP16_R216C,Spike_A243S,Spike_D614G,NS3_E239D,NS3_A23S,NS3_Q57H,NS3_G172V,NS8_S24L,N_P67S,N_P199L)	GH		2021-06-02
SRR13990153	positive	0.0079	29873	9634	17	0.0018	1	0.0001	16	0.0017			hCoV19/Wuhan/WIV04/2019	(NSP14_T293A)	(NSP2_T85I,NSP3_M1788I,NSP5_L89F,NSP12_P323L,NSP13_V226L,NSP14_N129D,NSP16_R216C,Spike_D614G,Spike_E1202Q,NS3_Q57H,NS3_G172V,NS8_S24L,N_G30R,N_P67S,N_D377Y,N_P199L)	GH		2021-06-02
178_12292020	positive	0	29903	9710	17	0.0018	0	0	17	0.0018			hCoV19/Wuhan/WIV04/2019		(NSP1_F143L,NSP2_T85I,NSP3_Q764H,NSP3_T779I,NSP8_T145I,NSP12_P323L,NSP13_A598S,NSP14_V381L,Spike_D614G,Spike_A845S,Spike_S71F,NS3_Q57H,N_Q9H,N_T366I,N_P207L,N_T391I,N_T135I)	GH		2021-06-02
46_12242020	positive	0	29894	9707	17	0.0018	0	0	17	0.0018	Gap of 9 nucleotides when compared to the reference sequence.	Info	hCoV19/Wuhan/WIV04/2019		(NSP2_T85I,NSP3_M1788I,NSP5_L89F,NSP5_N274D,NSP12_P323L,NSP14_N129D,NSP16_R216C,Spike_D614G,NS3_Q57H,NS3_P258del,NS3_G172V,NS3_V256del,NS3_N257del,NS8_S24L,N_A35S,N_P67S,N_P199L)	GH		2021-06-02
SRR13627970	positive	0	29901	9710	17	0.0018	0	0	17	0.0018			hCoV19/Wuhan/WIV04/2019		(NSP2_G339S,NSP2_T85I,NSP3_M1788I,NSP5_L89F,NSP12_P323L,NSP12_A379V,NSP14_A220V,NSP14_N129D,NSP16_R216N,NSP16_P215L,NSP16_D144Y,Spike_D614G,NS3_Q57H,NS3_G172V,NS8_S24L,N_P67S,N_P199L)	GH		2021-06-02
SRR13627984	positive	0.0084	29891	9635	17	0.0018	0	0	17	0.0018			hCoV19/Wuhan/WIV04/2019		(NSP2_T85I,NSP3_M1788I,NSP3_I1258T,NSP5_L89F,NSP12_P323L,NSP13_M233I,NSP14_N129D,NSP15_V22L,NSP16_R216C,Spike_D614G,NS3_Q57H,NS3_G172V,NS3_T151I,NS8_S24L,N_P67S,N_A414S,N_P199L)	GH		2021-06-02
SRR13764674	positive	0	29903	9710	17	0.0018	0	0	17	0.0018			hCoV19/Wuhan/WIV04/2019		(NSP2_T85I,NSP3_M1788I,NSP4_D70G,NSP5_L89F,NSP7_E50G,NSP12_P323F,NSP14_N129D,NSP16_R216C,Spike_D614G,Spike_Q677H,NS3_Q57H,NS3_G172V,M_A85S,NS8_S24L,N_P67S,N_D377Y,N_P199L)	GH		2021-06-02
SRR13764724	positive	0.0009	29868	9710	17	0.0018	0	0	17	0.0018			hCoV19/Wuhan/WIV04/2019		(NSP2_A476V,NSP2_I349T,NSP2_T85I,NSP3_E1789K,NSP4_S395T,NSP12_P323L,NSP12_S913L,NSP13_D260Y,NSP13_P53L,Spike_D614G,Spike_S13I,Spike_W152C,Spike_L452R,Spike_S1252F,NS3_V225A,NS3_Q57H,N_T205I)	GH		2021-06-02
SRR13764731	positive	0.0006	29894	9710	17	0.0018	0	0	17	0.0018			hCoV19/Wuhan/WIV04/2019		(NSP2_T85I,NSP3_A1818V,NSP3_G1849C,NSP5_L89F,NSP12_P323L,NSP13_E319D,NSP14_N129D,NSP16_R216C,Spike_D614G,NS3_Q185H,NS3_N257K,NS3_Q57H,NS3_G172V,NS3_T223I,NS8_S24L,N_P67S,N_P199L)	GH		2021-06-02
SRR13856970	positive	0	29901	9710	17	0.0018	0	0	17	0.0018			hCoV19/Wuhan/WIV04/2019		(NSP2_T85I,NSP3_G1849C,NSP4_T204I,NSP5_L89F,NSP12_P323L,NSP13_E319D,NSP14_N129D,NSP16_R216C,Spike_D614G,NS3_Q185H,NS3_N257K,NS3_Q57H,NS3_G172V,NS3_T223I,NS8_S24L,N_P67S,N_P199L)	GH		2021-06-02
SRR13856973	positive	0	29880	9710	17	0.0018	0	0	17	0.0018			hCoV19/Wuhan/WIV04/2019		(NSP2_T85I,NSP3_P1132S,NSP3_I1045V,NSP3_N517S,NSP5_L89F,NSP9_A8V,NSP12_P323L,NSP14_N129D,Spike_D614G,Spike_E484Q,Spike_V1228L,NS3_Q57H,NS3_G172V,NS3_T89I,NS8_S24L,N_P67S,N_P199L)	GH		2021-06-02
SRR13913665	positive	0.0203	29873	9621	17	0.0018	0	0	17	0.0018	Stretches of NNNs (2.03% of overall sequence).	Warning	hCoV19/Wuhan/WIV04/2019		(NSP1_R175C,NSP2_T85I,NSP3_K33R,NSP3_K530N,NSP3_M1788I,NSP5_L89F,NSP6_L37F,NSP12_P323L,NSP12_A529V,NSP14_N129D,Spike_V47I,Spike_D614G,NS3_Q57H,M_V70F,NS8_S24L,N_P67S,N_P199L)	GH		2021-06-02
SRR13913693	positive	0.0047	29823	9710	17	0.0018	0	0	17	0.0018			hCoV19/Wuhan/WIV04/2019		(NSP1_D75N,NSP1_V28I,NSP1_F143L,NSP2_T85I,NSP3_Q764H,NSP8_T145I,NSP12_P323L,NSP13_A598S,NSP14_V381L,Spike_A1026S,Spike_D614G,Spike_A845S,NS3_Q57H,N_Q9H,N_P207L,N_T391I,N_T135I)	GH		2021-06-02
SRR14107306	positive	0.024	29867	9622	17	0.0018	0	0	17	0.0018	Stretches of NNNs (2.40% of overall sequence).	Warning	hCoV19/Wuhan/WIV04/2019		(NSP2_T85I,NSP3_N1543K,NSP3_M1788I,NSP4_T37I,NSP5_L89F,NSP6_L37F,NSP10_A32V,NSP12_P323L,NSP14_T31I,NSP14_N129D,Spike_D614G,Spike_V308L,NS3_Q57H,NS3_G172V,NS8_S24L,N_P67S,N_P199L)	GH		2021-06-02
SRR14230044	positive	0.0286	29825	9512	17	0.0018	0	0	17	0.0018	Stretches of NNNs (2.86% of overall sequence).	Warning	hCoV19/Wuhan/WIV04/2019		(NSP2_T634I,NSP2_T85I,NSP3_T771I,NSP3_A1711V,NSP5_L89F,NSP12_P323L,NSP13_K467R,NSP14_N129D,Spike_D614G,NS3_Q57H,NS3_P104L,NS3_S171L,NS3_G172D,NS8_S54L,NS8_S24L,N_P67S,N_P199L)	GH		2021-06-02
SRR14230045	positive	0	29877	9710	17	0.0018	0	0	17	0.0018			hCoV19/Wuhan/WIV04/2019		(NSP2_T634I,NSP2_T85I,NSP3_T771I,NSP3_A1711V,NSP5_L89F,NSP12_P323L,NSP13_K467R,NSP14_N129D,NSP16_R216C,Spike_D614G,NS3_Q57H,NS3_P104L,NS3_G172V,NS8_S54L,NS8_S24L,N_P67S,N_P199L)	GH		2021-06-02
SRR14230047	positive	0.0181	29903	9512	17	0.0018	0	0	17	0.0018	Stretches of NNNs (1.81% of overall sequence).	Warning	hCoV19/Wuhan/WIV04/2019		(NSP2_T85I,NSP3_N1543K,NSP3_M1788I,NSP5_L89F,NSP12_P323L,NSP13_T481M,NSP14_T31I,NSP14_N129D,NSP16_R216C,Spike_D614G,Spike_L5F,Spike_Q677H,NS3_Q57H,NS3_G172V,NS8_S24L,N_P67S,N_P199L)	GH		2021-06-02
SRR14606293	positive	0.0342	29817	9539	17	0.0018	0	0	17	0.0018	Stretches of NNNs (3.42% of overall sequence). Gap of 2 nucleotides when compared to the reference sequence.	Warning	hCoV19/Wuhan/WIV04/2019		(NSP2_L372F,NSP2_T85I,NSP3_K610E,NSP4_T492I,NSP6_N156D,NSP6_T181I,NSP12_P323L,NSP13_P47S,Spike_S494P,Spike_P681H,Spike_D614G,Spike_T716I,NS3_Q57H,M_I82T,NS7a_V24F,NS8_S67F,N_T205I)	GH		2021-06-02
SRR14738842	positive	0.0124	29870	9600	17	0.0018	0	0	17	0.0018	Stretches of NNNs (1.24% of overall sequence). Gap of 2 nucleotides when compared to the reference sequence.	Warning	hCoV19/Wuhan/WIV04/2019		(NSP2_T85I,NSP3_P1159L,NSP3_S1406F,NSP4_T492I,NSP6_A46V,NSP6_T181I,NSP12_P323L,NSP13_P47S,Spike_S494P,Spike_P681H,Spike_D614G,Spike_T716I,NS3_Q57H,NS3_A54V,M_I82T,N_T205I,N_S193I)	GH		2021-06-02
SRR13764677	positive	0.0181	29897	9512	17	0.0018	0	0	17	0.0018	Stretches of NNNs (1.81% of overall sequence).	Warning	hCoV19/Wuhan/WIV04/2019		(NSP2_T85I,NSP3_M1788I,NSP3_I1258T,NSP5_L89F,NSP12_P323L,NSP13_M233I,NSP14_N129D,NSP15_V22L,NSP16_R216C,Spike_D614G,NS3_Q57H,NS3_G172V,NS3_T151I,NS8_S24L,N_P67S,N_A414S,N_P199L)	GH		2021-06-02
SRR13627966	positive	0.009	29853	9599	17	0.0018	0	0	17	0.0018			hCoV19/Wuhan/WIV04/2019		(NSP2_T85I,NSP3_M1788I,NSP3_A496V,NSP3_L944F,NSP5_L89F,NSP12_P323L,NSP14_N129D,NSP16_R216C,Spike_D614G,Spike_Q677H,NS3_Q57H,NS3_G172V,NS8_S67F,NS8_S24L,N_P67S,N_D377Y,N_P199L)	GH		2021-06-02
SRR13764668	positive	0.0007	29899	9710	17	0.0018	0	0	17	0.0018			hCoV19/Wuhan/WIV04/2019		(NSP2_T85I,NSP3_G1849C,NSP5_L89F,NSP12_P323L,NSP13_E319D,NSP14_N129D,NSP16_R216C,Spike_D614G,NS3_Q185H,NS3_N257K,NS3_Q57H,NS3_G172V,NS3_T223I,NS3_D27Y,NS8_S24L,N_P67S,N_P199L)	GH		2021-06-02
SRR13764729	positive	0.0173	29860	9620	16	0.0017	2	0.0002	14	0.0015	Stretches of NNNs (1.73% of overall sequence). Gap of 6 nucleotides when compared to the reference sequence.	Warning	hCoV19/Wuhan/WIV04/2019	(NSP5_A7S,NS3_L3V)	(NSP2_G265del,NSP2_L266del,NSP2_V485I,NSP3_K1241R,NSP4_D217G,NSP12_P323L,NSP12_H613Y,NSP12_T644M,NSP13_A110T,Spike_D614G,NS8_T26I,N_S194L,N_T391I,N_D371Y)	G		2021-06-02
SRR14421551	positive	0.0088	29873	9622	16	0.0017	2	0.0002	14	0.0015			hCoV19/Wuhan/WIV04/2019	(NSP3_N506T,NSP4_F390V)	(NSP2_T85I,NSP3_G1300D,NSP3_T48I,NSP3_N1705T,NSP4_A457V,NSP12_P323L,Spike_W152R,Spike_P681H,Spike_D614G,Spike_H146Q,Spike_S50L,Spike_A879S,E_T30I,N_S194L)	G		2021-06-02
SRR14606261	positive	0.0002	29835	9710	16	0.0016	2	0.0002	14	0.0014			hCoV19/Wuhan/WIV04/2019	(NSP2_A225T,NSP4_I272L)	(NSP3_P141S,NSP3_A1527V,NSP4_T492I,NSP5_A191V,NSP6_I49V,NSP9_T35I,NSP12_P323L,NSP13_V98F,Spike_P681H,Spike_D614G,Spike_T478K,Spike_T732A,N_G204R,N_R203K)	GR		2021-06-02
SRR13367090	positive	0.0209	29870	9622	16	0.0017	1	0.0001	15	0.0016	Stretches of NNNs (2.09% of overall sequence).	Warning	hCoV19/Wuhan/WIV04/2019	(Spike_R466K)	(NSP2_T85I,NSP3_M1788I,NSP5_L89F,NSP12_P323L,NSP14_N129D,NSP16_A34V,NSP16_R216C,Spike_D614G,Spike_T723I,NS3_Q57H,NS3_G172V,NS3_A54V,NS8_S24L,N_P67S,N_P199L)	GH		2021-06-02
SRR13367091	positive	0.0013	29892	9710	16	0.0016	1	0.0001	15	0.0015			hCoV19/Wuhan/WIV04/2019	(NSP9_A54V)	(NSP2_T85I,NSP3_M1788I,NSP3_T1004I,NSP5_L89F,NSP5_N274D,NSP12_P323L,NSP14_N129D,NSP16_R216C,Spike_D614G,NS3_Q57H,NS3_G172V,NS8_S24L,N_A35S,N_P67S,N_P199L)	GH		2021-06-02
SRR13367092	positive	0.0353	29872	9435	16	0.0017	1	0.0001	15	0.0016	Stretches of NNNs (3.53% of overall sequence).	Warning	hCoV19/Wuhan/WIV04/2019	(NS3_D210A)	(NSP2_P624L,NSP2_T85I,NSP3_K945N,NSP3_A496V,NSP5_L89F,NSP12_P323L,NSP14_N129D,NSP16_R216C,Spike_D1153Y,Spike_D614G,NS3_Q57H,NS3_G172V,NS8_S24L,N_P67S,N_P199L)	GH		2021-06-02
SRR13570786	positive	0.0178	29898	9511	16	0.0017	1	0.0001	15	0.0016	Stretches of NNNs (1.78% of overall sequence).	Warning	hCoV19/Wuhan/WIV04/2019	(NSP10_R134L)	(NSP2_L400F,NSP2_T85I,NSP3_I1045V,NSP3_N517S,NSP5_L89F,NSP9_A8V,NSP12_P323L,NSP14_N129D,Spike_D614G,Spike_V1228L,NS3_Q57H,NS3_G172V,NS8_S24L,N_P67S,N_P199L)	GH		2021-06-02
SRR13627989	positive	0	29903	9710	16	0.0016	1	0.0001	15	0.0015			hCoV19/Wuhan/WIV04/2019	(NSP3_T422A)	(NSP3_P395S,NSP3_A480V,NSP12_P323L,Spike_T572I,Spike_D614G,Spike_D936N,Spike_T29I,Spike_Q677H,NS3_H78Y,NS3_S58N,NS6_I14T,N_S202C,N_G204R,N_M234I,N_R203K)	GR		2021-06-02
SRR13764664	positive	0	29899	9710	16	0.0016	1	0.0001	15	0.0015			hCoV19/Wuhan/WIV04/2019	(Spike_D80H)	(NSP2_T85I,NSP5_L89F,NSP12_P323L,NSP14_T31I,NSP14_N129D,NSP14_V182L,NSP16_R216C,Spike_D614G,NS3_E239D,NS3_A23S,NS3_Q57H,NS3_G172V,NS8_S24L,N_P67S,N_P199L)	GH		2021-06-02
SRR13856944	positive	0.0009	29867	9710	16	0.0016	1	0.0001	15	0.0015			hCoV19/Wuhan/WIV04/2019	(Spike_D80H)	(NSP2_T85I,NSP5_L89F,NSP12_P323L,NSP14_T31I,NSP14_N129D,NSP14_V182L,NSP16_R216C,Spike_D614G,NS3_E239D,NS3_A23S,NS3_Q57H,NS3_G172V,NS8_S24L,N_P67S,N_P199L)	GH		2021-06-02
SRR13856986	positive	0	29895	9710	16	0.0016	1	0.0001	15	0.0015			hCoV19/Wuhan/WIV04/2019	(NSP3_Q764Y)	(NSP2_T85I,NSP3_P1261L,NSP3_V1762F,NSP8_T145I,NSP12_M666I,NSP12_P323L,NSP14_V381L,NSP15_P205S,Spike_D614G,Spike_S12F,NS3_Q57H,N_Q9H,N_P207L,N_T391I,N_T135I)	GH		2021-06-02
SRR13913675	positive	0.0116	29819	9577	16	0.0017	1	0.0001	15	0.0016	Stretches of NNNs (1.16% of overall sequence).	Warning	hCoV19/Wuhan/WIV04/2019	(N_Y268H)	(NSP1_F143L,NSP2_T85I,NSP2_H194Y,NSP3_Q764H,NSP8_T145I,NSP12_P323L,NSP13_A598S,NSP14_V381L,Spike_D614G,Spike_A845S,NS3_Q57H,N_Q9H,N_P207L,N_T391I,N_T135I)	GH		2021-06-02
SRR13990161	positive	0.0004	29902	9710	16	0.0016	1	0.0001	15	0.0015			hCoV19/Wuhan/WIV04/2019	(Spike_D80H)	(NSP2_T85I,NSP5_L89F,NSP12_P323L,NSP14_T31I,NSP14_N129D,NSP14_V182L,NSP16_R216C,Spike_D614G,NS3_E239D,NS3_A23S,NS3_Q57H,NS3_G172V,NS8_S24L,N_P67S,N_P199L)	GH		2021-06-02
SRR14230077	positive	0.0261	29862	9032	16	0.0018	1	0.0001	15	0.0017	Stretches of NNNs (2.61% of overall sequence). Insertion of 1 nucleotide(s) found at refpos 7133 (FRAMESHIFT). Gap of 9 nucleotides when compared to the reference sequence.	Warning	hCoV19/Wuhan/WIV04/2019	(NSP5_Q74R)	(NSP2_T85I,NSP5_L89F,NSP6_F108del,NSP6_G107del,NSP6_S106del,NSP12_P323L,NSP14_T31I,Spike_D614G,Spike_L5F,Spike_T761R,NS3_G172V,NS8_S24L,N_P67S,N_Q244H,N_P199L)	G		2021-06-02
SRR14723774	positive	0.1242	29858	8488	16	0.0019	1	0.0001	15	0.0018	Long stretches of NNNs (12.42% of overall sequence). Gap of 10 nucleotides when compared to the reference sequence. NSP11 without BLAST coverage. NS7b without BLAST coverage.	Alert	hCoV19/Wuhan/WIV04/2019	(NSP3_Y438F)	(NSP2_T85I,NSP3_T183I,NSP4_L438P,NSP6_F108del,NSP6_G107del,NSP6_S106del,NSP13_Q88H,Spike_D614G,Spike_T95I,Spike_A701V,Spike_E484K,Spike_D253G,NS3_P42L,NS3_Q57H,N_A12T)	GH		2021-06-02
SRR14738805	positive	0.0037	29898	9710	16	0.0016	1	0.0001	15	0.0015			hCoV19/Wuhan/WIV04/2019	(NSP3_N1104K)	(NSP2_T85I,NSP3_G171V,NSP3_G307C,NSP12_P323L,NSP12_I223L,NSP16_P236S,Spike_D614G,Spike_Q613H,Spike_N501T,Spike_S640F,NS3_K66N,NS3_K198N,NS3_Q57H,N_D63N,N_S206F)	GH		2021-06-02
SRR14738860	positive	0.0103	29864	9700	16	0.0016	1	0.0001	15	0.0015	Stretches of NNNs (1.03% of overall sequence). Gap of 1 nucleotides when compared to the reference sequence.	Warning	hCoV19/Wuhan/WIV04/2019	(NSP3_A254V)	(NSP2_T103I,NSP3_S126L,NSP12_P323L,NSP13_G439R,NSP14_P412H,Spike_G769V,Spike_D614G,Spike_E484K,Spike_W152L,NS3_I47V,NS3_K21N,M_F28L,N_Q418H,N_G204R,N_R203K)	GR		2021-06-02
SRR14761552	positive	0.0004	29902	9710	16	0.0016	1	0.0001	15	0.0015	Gap of 1 nucleotides when compared to the reference sequence.	Info	hCoV19/Wuhan/WIV04/2019	(NSP10_S33N)	(NSP3_T970M,NSP12_P323L,NSP13_G439R,NSP14_P412H,Spike_G769V,Spike_D614G,Spike_E484K,Spike_W152L,NS3_I47V,M_F28L,N_Q418H,N_G204R,N_H300Y,N_R203K,N_S187L)	GR		2021-06-02
SRR13367065	positive	0.0089	29903	9600	16	0.0017	1	0.0001	15	0.0016			hCoV19/Wuhan/WIV04/2019	(NSP15_G229V)	(NSP2_T85I,NSP3_I1045V,NSP3_N517S,NSP5_L89F,NSP9_A8V,NSP12_P323L,NSP14_N129D,Spike_D614G,Spike_V1228L,NS3_G18C,NS3_Q57H,NS3_G172V,NS8_S24L,N_P67S,N_P199L)	GH		2021-06-02
SRR13764697	positive	0.0333	29865	8977	16	0.0018	1	0.0001	15	0.0017	Stretches of NNNs (3.33% of overall sequence).	Warning	hCoV19/Wuhan/WIV04/2019	(NSP3_T422A)	(NSP3_P395S,NSP3_A480V,NSP10_T51I,NSP12_P323L,Spike_T572I,Spike_D614G,Spike_D936N,Spike_Q677H,NS3_H78Y,NS3_S58N,NS6_I14T,N_S202C,N_G204R,N_M234I,N_R203K)	GR		2021-06-02
SRR13764727	positive	0	29901	9710	16	0.0016	1	0.0001	15	0.0015	Gap of 2 nucleotides when compared to the reference sequence.	Info	hCoV19/Wuhan/WIV04/2019	(Spike_A893S)	(NSP2_T85I,NSP3_S1406F,NSP4_T492I,NSP6_T181I,NSP12_P323L,NSP12_R173C,NSP13_P47S,Spike_S494P,Spike_P681H,Spike_D614G,Spike_T716I,Spike_S735L,NS3_Q57H,M_I82T,N_T205I)	GH		2021-06-02
575_12152020	positive	0	29903	9710	16	0.0016	1	0.0001	15	0.0015			hCoV19/Wuhan/WIV04/2019	(NSP2_A80S)	(NSP1_F143L,NSP2_T85I,NSP3_Q764H,NSP3_M1556K,NSP8_T145I,NSP12_P323L,NSP13_A598S,NSP14_V381L,Spike_D614G,Spike_A845S,NS3_Q57H,N_Q9H,N_P207L,N_T391I,N_T135I)	GH		2021-06-02
SRR14581054	positive	0.0871	29900	8767	16	0.0018	1	0.0001	15	0.0017	Long stretches of NNNs (8.71% of overall sequence).	Alert	hCoV19/Wuhan/WIV04/2019	(NSP14_N238D)	(NSP2_T85I,NSP4_S395T,NSP12_P323L,NSP13_D260Y,NSP13_P53L,NSP15_V320L,Spike_D614G,Spike_S13I,Spike_W258L,Spike_W152C,Spike_L452R,NS3_Q57H,NS8_A65V,N_D128H,N_T205I)	GH		2021-06-02
39_1224220	positive	0	29903	9710	16	0.0016	0	0	16	0.0016			hCoV19/Wuhan/WIV04/2019		(NSP2_T85I,NSP5_L89F,NSP12_L630F,NSP12_P323L,NSP13_V484F,NSP14_N129D,NSP14_R212K,NSP16_A188S,NSP16_R216C,Spike_D614G,NS3_Q57H,NS3_G172V,NS8_S24L,N_P383L,N_P67S,N_P199L)	GH		2021-06-02
416_01262021	positive	0	29903	9710	16	0.0016	0	0	16	0.0016			hCoV19/Wuhan/WIV04/2019		(NSP2_T85I,NSP3_E1271K,NSP3_M1788I,NSP5_L89F,NSP12_P323L,NSP14_N129D,NSP16_R216C,Spike_D614G,Spike_E654K,Spike_Q677H,NS3_Q57H,NS3_G172V,NS8_S24L,N_P67S,N_D377Y,N_P199L)	GH		2021-06-02
473_0162021	positive	0	29903	9710	16	0.0016	0	0	16	0.0016			hCoV19/Wuhan/WIV04/2019		(NSP2_T85I,NSP4_M458I,NSP5_L89F,NSP12_P323L,NSP14_N129D,NSP16_R216C,Spike_D614G,Spike_G257V,NS3_L15F,NS3_Q57H,NS3_G172V,NS3_P262L,NS8_S24L,N_P67S,N_D377Y,N_P199L)	GH		2021-06-02
SRR13182860	positive	0.0101	29819	9647	16	0.0017	0	0	16	0.0017	Stretches of NNNs (1.01% of overall sequence).	Warning	hCoV19/Wuhan/WIV04/2019		(NSP2_T85I,NSP3_N1543K,NSP3_M1788I,NSP5_L89F,NSP6_L37F,NSP10_A32V,NSP12_P323L,NSP14_T31I,NSP14_N129D,NSP16_R216C,Spike_D614G,NS3_Q57H,NS3_G172V,NS8_S24L,N_P67S,N_P199L)	GH		2021-06-02
SRR13297120	positive	0.0003	29899	9710	16	0.0016	0	0	16	0.0016			hCoV19/Wuhan/WIV04/2019		(NSP2_T85I,NSP3_N1543K,NSP3_M1788I,NSP5_L89F,NSP6_L37F,NSP10_A32V,NSP12_P323L,NSP14_T31I,NSP14_N129D,NSP16_R216C,Spike_D614G,NS3_Q57H,NS3_G172V,NS8_S24L,N_P67S,N_P199L)	GH		2021-06-02
SRR13297125	positive	0.0018	29867	9710	16	0.0016	0	0	16	0.0016			hCoV19/Wuhan/WIV04/2019		(NSP2_T85I,NSP3_N1543K,NSP3_M1788I,NSP5_L89F,NSP6_L37F,NSP10_A32V,NSP12_P323L,NSP14_T31I,NSP14_N129D,NSP16_R216C,Spike_D614G,NS3_Q57H,NS3_G172V,NS8_S24L,N_P67S,N_P199L)	GH		2021-06-02
SRR13297130	positive	0	29899	9710	16	0.0016	0	0	16	0.0016			hCoV19/Wuhan/WIV04/2019		(NSP2_T85I,NSP3_N1543K,NSP3_M1788I,NSP5_L89F,NSP6_L37F,NSP10_A32V,NSP12_P323L,NSP14_T31I,NSP14_N129D,NSP16_R216C,Spike_D614G,NS3_Q57H,NS3_G172V,NS8_S24L,N_P67S,N_P199L)	GH		2021-06-02
SRR13297131	positive	0.0003	29893	9710	16	0.0016	0	0	16	0.0016			hCoV19/Wuhan/WIV04/2019		(NSP2_T85I,NSP3_N1543K,NSP3_M1788I,NSP5_L89F,NSP6_L37F,NSP10_A32V,NSP12_P323L,NSP14_T31I,NSP14_N129D,NSP16_R216C,Spike_D614G,NS3_Q57H,NS3_G172V,NS8_S24L,N_P67S,N_P199L)	GH		2021-06-02
SRR13297148	positive	0.0032	29891	9710	16	0.0016	0	0	16	0.0016			hCoV19/Wuhan/WIV04/2019		(NSP2_T85I,NSP3_N1543K,NSP3_M1788I,NSP5_L89F,NSP6_L37F,NSP10_A32V,NSP12_P323L,NSP14_T31I,NSP14_N129D,NSP16_R216C,Spike_D614G,NS3_Q57H,NS3_G172V,NS8_S24L,N_P67S,N_P199L)	GH		2021-06-02
[truncated: 694 more rows]
