# Supplementary material for: Genomic surveillance of SARS-CoV-2 in the state of Delaware reveals tremendous genomic diversity
Source: PLoS One. 2022 Jan 19;17(1):e0262573. doi: 10.1371/journal.pone.0262573 (PMC8769358; doi:10.1371/journal.pone.0262573)
Supplement: S5 Table — (XLSX) [file pone.0262573.s005.xlsx]

## Sheet: #5 Mutation Counts
Mutation ID	Location	Mutation	Count	Percent
Spike_D614G	Spike	D614G	1440	0.986977
NSP12_P323L	NSP12	P323L	1427	0.978067
NS3_Q57H	NS3	Q57H	717	0.491432
NSP2_T85I	NSP2	T85I	666	0.456477
NSP6_F108del	NSP6	F108del	627	0.429746
NSP6_G107del	NSP6	G107del	627	0.429746
NSP6_S106del	NSP6	S106del	627	0.429746
Spike_P681H	Spike	P681H	573	0.392735
N_R203K	N	R203K	521	0.357094
N_G204R	N	G204R	519	0.355723
Spike_Y144del	Spike	Y144del	445	0.305003
Spike_N501Y	Spike	N501Y	427	0.292666
Spike_T716I	Spike	T716I	426	0.291981
NS8_Y73C	NS8	Y73C	411	0.2817
NS8_Q27stop	NS8	Q27stop	410	0.281014
Spike_A570D	Spike	A570D	410	0.281014
Spike_D1118H	Spike	D1118H	410	0.281014
N_D3L	N	D3L	409	0.280329
NSP3_T183I	NSP3	T183I	409	0.280329
NS8_R52I	NS8	R52I	408	0.279644
NSP3_A890D	NSP3	A890D	408	0.279644
Spike_H69del	Spike	H69del	408	0.279644
Spike_V70del	Spike	V70del	408	0.279644
Spike_S982A	Spike	S982A	407	0.278958
N_S235F	N	S235F	406	0.278273
NSP3_I1412T	NSP3	I1412T	385	0.263879
N_P199L	N	P199L	358	0.245374
Spike_L5F	Spike	L5F	223	0.152844
NS8_S24L	NS8	S24L	220	0.150788
NSP5_L89F	NSP5	L89F	218	0.149417
N_P67S	N	P67S	210	0.143934
NSP14_N129D	NSP14	N129D	208	0.142563
NS3_G172V	NS3	G172V	201	0.137766
NS3_P42L	NS3	P42L	198	0.135709
NS8_T11I	NS8	T11I	195	0.133653
NSP4_L438P	NSP4	L438P	194	0.132968
N_M234I	N	M234I	193	0.132282
N_S194L	N	S194L	187	0.12817
Spike_E484K	Spike	E484K	179	0.122687
Spike_T95I	Spike	T95I	179	0.122687
NS8_K68stop	NS8	K68stop	173	0.118574
Spike_D253G	Spike	D253G	171	0.117204
NSP13_Q88H	NSP13	Q88H	164	0.112406
Spike_A701V	Spike	A701V	152	0.104181
NSP16_R216C	NSP16	R216C	149	0.102125
NSP12_P227L	NSP12	P227L	141	0.0966415
N_T205I	N	T205I	113	0.0774503
NSP3_M1788I	NSP3	M1788I	108	0.0740233
NSP13_K460R	NSP13	K460R	104	0.0712817
NSP3_G1300D	NSP3	G1300D	103	0.0705963
NS3_W131C	NS3	W131C	77	0.0527759
N_S183Y	N	S183Y	61	0.0418095
NSP3_N1705T	NSP3	N1705T	61	0.0418095
NSP13_S166L	NSP13	S166L	57	0.0390679
NSP3_M1441I	NSP3	M1441I	56	0.0383825
N_T391I	N	T391I	53	0.0363263
NSP6_V114I	NSP6	V114I	53	0.0363263
NS3_L15F	NS3	L15F	52	0.0356408
NSP14_P451S	NSP14	P451S	52	0.0356408
NSP3_A465V	NSP3	A465V	49	0.0335846
NSP4_F17L	NSP4	F17L	49	0.0335846
N_D377Y	N	D377Y	44	0.0301576
NS7a_Q62stop	NS7a	Q62stop	44	0.0301576
NS3_T151I	NS3	T151I	43	0.0294722
NSP2_V258A	NSP2	V258A	42	0.0287868
NSP8_T145I	NSP8	T145I	42	0.0287868
NSP4_A446V	NSP4	A446V	41	0.0281014
Spike_D178Y	Spike	D178Y	41	0.0281014
Spike_L452R	Spike	L452R	41	0.0281014
NSP2_K489N	NSP2	K489N	40	0.027416
NSP16_K160R	NSP16	K160R	38	0.0260452
NSP14_T31I	NSP14	T31I	36	0.0246744
NSP8_Q24R	NSP8	Q24R	36	0.0246744
NSP2_V485I	NSP2	V485I	35	0.023989
Spike_K1191N	Spike	K1191N	35	0.023989
N_T135I	N	T135I	34	0.0233036
NSP2_L213F	NSP2	L213F	34	0.0233036
NSP4_T492I	NSP4	T492I	34	0.0233036
Spike_Q677H	Spike	Q677H	34	0.0233036
N_P207L	N	P207L	33	0.0226182
N_Q9H	N	Q9H	33	0.0226182
NSP14_V381L	NSP14	V381L	33	0.0226182
NSP3_T864I	NSP3	T864I	33	0.0226182
NSP13_P172S	NSP13	P172S	32	0.0219328
NSP2_L550F	NSP2	L550F	32	0.0219328
NSP3_K1241R	NSP3	K1241R	32	0.0219328
Spike_D950H	Spike	D950H	32	0.0219328
N_A398V	N	A398V	31	0.0212474
Spike_F157S	Spike	F157S	31	0.0212474
NSP6_L37F	NSP6	L37F	30	0.020562
M_G89S	M	G89S	29	0.0198766
NSP1_F143L	NSP1	F143L	29	0.0198766
NSP13_A598S	NSP13	A598S	29	0.0198766
NSP4_K399E	NSP4	K399E	29	0.0198766
Spike_A845S	Spike	A845S	29	0.0198766
NSP14_S171G	NSP14	S171G	28	0.0191912
NSP4_Y441H	NSP4	Y441H	28	0.0191912
Spike_L18F	Spike	L18F	28	0.0191912
N_S202C	N	S202C	27	0.0185058
Spike_T859N	Spike	T859N	27	0.0185058
NS8_A51S	NS8	A51S	26	0.0178204
NS8_V62L	NS8	V62L	26	0.0178204
NSP3_G1128S	NSP3	G1128S	26	0.0178204
NSP6_V278I	NSP6	V278I	26	0.0178204
Spike_S155R	Spike	S155R	26	0.0178204
NS3_P104L	NS3	P104L	25	0.017135
Spike_S477N	Spike	S477N	24	0.0164496
NS7a_Y97H	NS7a	Y97H	23	0.0157642
Spike_D80G	Spike	D80G	23	0.0157642
M_V70F	M	V70F	22	0.0150788
NS3_T223I	NS3	T223I	22	0.0150788
NS8_G8R	NS8	G8R	22	0.0150788
NSP3_N1543K	NSP3	N1543K	22	0.0150788
NSP3_Q764H	NSP3	Q764H	22	0.0150788
NSP9_Q49H	NSP9	Q49H	22	0.0150788
Spike_S494P	Spike	S494P	22	0.0150788
NS8_L84S	NS8	L84S	21	0.0143934
M_I82T	M	I82T	20	0.013708
N_P13L	N	P13L	20	0.013708
NSP1_D75E	NSP1	D75E	20	0.013708
NSP14_F233L	NSP14	F233L	20	0.013708
NSP2_T44I	NSP2	T44I	20	0.013708
NSP5_N274D	NSP5	N274D	20	0.013708
NSP3_P153L	NSP3	P153L	19	0.0130226
NSP4_S218F	NSP4	S218F	19	0.0130226
N_S202R	N	S202R	18	0.0123372
NSP5_K90R	NSP5	K90R	18	0.0123372
Spike_D138Y	Spike	D138Y	18	0.0123372
Spike_P26S	Spike	P26S	18	0.0123372
Spike_Q957R	Spike	Q957R	18	0.0123372
NS3_A33S	NS3	A33S	17	0.0116518
NS3_P240S	NS3	P240S	17	0.0116518
NSP12_S913L	NSP12	S913L	17	0.0116518
NSP6_A2V	NSP6	A2V	17	0.0116518
NS7a_L116F	NS7a	L116F	16	0.0109664
NS8_A65V	NS8	A65V	16	0.0109664
NSP13_E341D	NSP13	E341D	16	0.0109664
NSP3_A861S	NSP3	A861S	16	0.0109664
NSP6_T181I	NSP6	T181I	16	0.0109664
NSP7_S25L	NSP7	S25L	16	0.0109664
Spike_H655Y	Spike	H655Y	16	0.0109664
Spike_N501T	Spike	N501T	16	0.0109664
Spike_V1176F	Spike	V1176F	16	0.0109664
N_A35S	N	A35S	15	0.010281
N_P80R	N	P80R	15	0.010281
N_S327L	N	S327L	15	0.010281
NS3_D155Y	NS3	D155Y	15	0.010281
NS3_S253P	NS3	S253P	15	0.010281
NS8_C61F	NS8	C61F	15	0.010281
NS8_E92K	NS8	E92K	15	0.010281
NSP10_A32V	NSP10	A32V	15	0.010281
NSP13_A296S	NSP13	A296S	15	0.010281
NSP13_A509V	NSP13	A509V	15	0.010281
NSP13_P47S	NSP13	P47S	15	0.010281
NSP3_K977Q	NSP3	K977Q	15	0.010281
NSP3_S370L	NSP3	S370L	15	0.010281
NSP3_V765F	NSP3	V765F	15	0.010281
Spike_K417T	Spike	K417T	15	0.010281
Spike_T1027I	Spike	T1027I	15	0.010281
Spike_T20N	Spike	T20N	15	0.010281
Spike_V1228L	Spike	V1228L	15	0.010281
NS3_D183N	NS3	D183N	14	0.00959561
NS7a_S81L	NS7a	S81L	14	0.00959561
NSP14_M72I	NSP14	M72I	14	0.00959561
NSP16_R216N	NSP16	R216N	14	0.00959561
NSP6_M58I	NSP6	M58I	14	0.00959561
NSP9_A8V	NSP9	A8V	14	0.00959561
N_S190R	N	S190R	13	0.00891021
NS3_D27Y	NS3	D27Y	13	0.00891021
NS3_E226G	NS3	E226G	13	0.00891021
NS3_G224C	NS3	G224C	13	0.00891021
NS8_A65S	NS8	A65S	13	0.00891021
NSP12_M629I	NSP12	M629I	13	0.00891021
NSP13_D260Y	NSP13	D260Y	13	0.00891021
NSP2_I513V	NSP2	I513V	13	0.00891021
NSP3_I1045V	NSP3	I1045V	13	0.00891021
NSP3_P1292L	NSP3	P1292L	13	0.00891021
NSP3_Q180H	NSP3	Q180H	13	0.00891021
NSP6_L207F	NSP6	L207F	13	0.00891021
Spike_R190S	Spike	R190S	13	0.00891021
Spike_S13I	Spike	S13I	13	0.00891021
Spike_W152C	Spike	W152C	13	0.00891021
N_R226K	N	R226K	12	0.00822481
NS3_V225F	NS3	V225F	12	0.00822481
NSP4_D217G	NSP4	D217G	12	0.00822481
NSP4_M458I	NSP4	M458I	12	0.00822481
NSP6_H11Q	NSP6	H11Q	12	0.00822481
NSP6_V149F	NSP6	V149F	12	0.00822481
NSP6_Y38F	NSP6	Y38F	12	0.00822481
Spike_A1020V	Spike	A1020V	12	0.00822481
Spike_T29I	Spike	T29I	12	0.00822481
NS3_E239D	NS3	E239D	11	0.00753941
NS3_H78Y	NS3	H78Y	11	0.00753941
NS3_L108F	NS3	L108F	11	0.00753941
NS3_L86F	NS3	L86F	11	0.00753941
NS3_V256I	NS3	V256I	11	0.00753941
NSP13_T481M	NSP13	T481M	11	0.00753941
NSP15_P205S	NSP15	P205S	11	0.00753941
NSP3_G171V	NSP3	G171V	11	0.00753941
NSP3_G1849C	NSP3	G1849C	11	0.00753941
NSP3_K945N	NSP3	K945N	11	0.00753941
NSP3_S1406F	NSP3	S1406F	11	0.00753941
NSP3_T526I	NSP3	T526I	11	0.00753941
NSP4_S481L	NSP4	S481L	11	0.00753941
Spike_G142S	Spike	G142S	11	0.00753941
Spike_W152L	Spike	W152L	11	0.00753941
NS3_A143S	NS3	A143S	10	0.00685401
NS3_A23S	NS3	A23S	10	0.00685401
NS7a_T14I	NS7a	T14I	10	0.00685401
NSP1_H45Y	NSP1	H45Y	10	0.00685401
NSP13_I151T	NSP13	I151T	10	0.00685401
NSP14_A320V	NSP14	A320V	10	0.00685401
NSP15_Q284K	NSP15	Q284K	10	0.00685401
NSP16_T35I	NSP16	T35I	10	0.00685401
NSP2_S248G	NSP2	S248G	10	0.00685401
NSP3_E95D	NSP3	E95D	10	0.00685401
NSP3_P340S	NSP3	P340S	10	0.00685401
Spike_G769V	Spike	G769V	10	0.00685401
Spike_H49Y	Spike	H49Y	10	0.00685401
Spike_T478K	Spike	T478K	10	0.00685401
M_F28L	M	F28L	9	0.00616861
N_A208S	N	A208S	9	0.00616861
N_S187L	N	S187L	9	0.00616861
N_S206F	N	S206F	9	0.00616861
NS3_A99V	NS3	A99V	9	0.00616861
NS3_L65F	NS3	L65F	9	0.00616861
NS8_S67F	NS8	S67F	9	0.00616861
NSP13_D204Y	NSP13	D204Y	9	0.00616861
NSP13_G439R	NSP13	G439R	9	0.00616861
NSP13_K171R	NSP13	K171R	9	0.00616861
NSP14_P412H	NSP14	P412H	9	0.00616861
NSP14_T250I	NSP14	T250I	9	0.00616861
NSP14_V182L	NSP14	V182L	9	0.00616861
NSP2_V185I	NSP2	V185I	9	0.00616861
NSP3_K837N	NSP3	K837N	9	0.00616861
NSP3_T1465I	NSP3	T1465I	9	0.00616861
NSP5_H246Y	NSP5	H246Y	9	0.00616861
NSP5_P96L	NSP5	P96L	9	0.00616861
NSP6_I49V	NSP6	I49V	9	0.00616861
NSP9_T35I	NSP9	T35I	9	0.00616861
Spike_A1026S	Spike	A1026S	9	0.00616861
Spike_D80H	Spike	D80H	9	0.00616861
Spike_I210V	Spike	I210V	9	0.00616861
Spike_I934M	Spike	I934M	9	0.00616861
Spike_T732A	Spike	T732A	9	0.00616861
E_L21V	E	L21V	8	0.00548321
E_S68F	E	S68F	8	0.00548321
N_D103Y	N	D103Y	8	0.00548321
N_I84V	N	I84V	8	0.00548321
N_Q418H	N	Q418H	8	0.00548321
NS3_D142H	NS3	D142H	8	0.00548321
NS8_S54L	NS8	S54L	8	0.00548321
NSP12_V605I	NSP12	V605I	8	0.00548321
NSP13_E261D	NSP13	E261D	8	0.00548321
NSP13_M233I	NSP13	M233I	8	0.00548321
NSP13_S468L	NSP13	S468L	8	0.00548321
NSP14_D324N	NSP14	D324N	8	0.00548321
NSP14_L27I	NSP14	L27I	8	0.00548321
NSP15_V22L	NSP15	V22L	8	0.00548321
NSP16_P236S	NSP16	P236S	8	0.00548321
NSP2_G339S	NSP2	G339S	8	0.00548321
NSP3_A480V	NSP3	A480V	8	0.00548321
NSP3_D270N	NSP3	D270N	8	0.00548321
NSP3_K1771R	NSP3	K1771R	8	0.00548321
NSP3_N1053S	NSP3	N1053S	8	0.00548321
NSP3_P141S	NSP3	P141S	8	0.00548321
NSP3_S1375F	NSP3	S1375F	8	0.00548321
NSP3_T1830I	NSP3	T1830I	8	0.00548321
NSP3_V766M	NSP3	V766M	8	0.00548321
Spike_G1219C	Spike	G1219C	8	0.00548321
Spike_S640F	Spike	S640F	8	0.00548321
N_A414S	N	A414S	7	0.00479781
N_E378Q	N	E378Q	7	0.00479781
NS7b_F13A	NS7b	F13A	7	0.00479781
NS7b_L11I	NS7b	L11I	7	0.00479781
NSP12_T806I	NSP12	T806I	7	0.00479781
NSP13_H164Y	NSP13	H164Y	7	0.00479781
NSP13_P53L	NSP13	P53L	7	0.00479781
NSP14_Q22H	NSP14	Q22H	7	0.00479781
NSP16_P134S	NSP16	P134S	7	0.00479781
NSP2_H194Y	NSP2	H194Y	7	0.00479781
NSP2_N414T	NSP2	N414T	7	0.00479781
NSP2_V447F	NSP2	V447F	7	0.00479781
NSP3_A1527V	NSP3	A1527V	7	0.00479781
NSP3_D160G	NSP3	D160G	7	0.00479781
NSP3_I1258T	NSP3	I1258T	7	0.00479781
NSP3_N517S	NSP3	N517S	7	0.00479781
NSP3_S371R	NSP3	S371R	7	0.00479781
NSP3_T1429I	NSP3	T1429I	7	0.00479781
NSP3_T903I	NSP3	T903I	7	0.00479781
NSP8_G144C	NSP8	G144C	7	0.00479781
NSP8_P133S	NSP8	P133S	7	0.00479781
NSP9_I65V	NSP9	I65V	7	0.00479781
NSP9_T67I	NSP9	T67I	7	0.00479781
Spike_S939F	Spike	S939F	7	0.00479781
Spike_T20I	Spike	T20I	7	0.00479781
Spike_T307I	Spike	T307I	7	0.00479781
E_S55F	E	S55F	6	0.00411241
N_D401Y	N	D401Y	6	0.00411241
N_K387R	N	K387R	6	0.00411241
NS3_ins124I	NS3	ins124I	6	0.00411241
NS3_S171L	NS3	S171L	6	0.00411241
NS3_S58N	NS3	S58N	6	0.00411241
NS3_T270I	NS3	T270I	6	0.00411241
NS6_F2S	NS6	F2S	6	0.00411241
NS6_I14T	NS6	I14T	6	0.00411241
NS8_D35Y	NS8	D35Y	6	0.00411241
NS8_E106stop	NS8	E106stop	6	0.00411241
NSP12_P323F	NSP12	P323F	6	0.00411241
NSP12_T85I	NSP12	T85I	6	0.00411241
NSP14_L157F	NSP14	L157F	6	0.00411241
NSP16_D144Y	NSP16	D144Y	6	0.00411241
NSP16_L126F	NSP16	L126F	6	0.00411241
NSP2_E167D	NSP2	E167D	6	0.00411241
NSP2_T34I	NSP2	T34I	6	0.00411241
NSP3_A1711V	NSP3	A1711V	6	0.00411241
NSP3_M494I	NSP3	M494I	6	0.00411241
NSP3_P192S	NSP3	P192S	6	0.00411241
NSP3_R586C	NSP3	R586C	6	0.00411241
NSP3_T1004I	NSP3	T1004I	6	0.00411241
NSP4_A380V	NSP4	A380V	6	0.00411241
NSP4_S395T	NSP4	S395T	6	0.00411241
NSP6_Q160K	NSP6	Q160K	6	0.00411241
NSP6_Q160R	NSP6	Q160R	6	0.00411241
NSP6_V179I	NSP6	V179I	6	0.00411241
NSP8_A16V	NSP8	A16V	6	0.00411241
NSP8_R51L	NSP8	R51L	6	0.00411241
Spike_A222V	Spike	A222V	6	0.00411241
Spike_A243S	Spike	A243S	6	0.00411241
Spike_A879S	Spike	A879S	6	0.00411241
Spike_D936N	Spike	D936N	6	0.00411241
Spike_D950N	Spike	D950N	6	0.00411241
Spike_I870V	Spike	I870V	6	0.00411241
Spike_T572I	Spike	T572I	6	0.00411241
Spike_W258L	Spike	W258L	6	0.00411241
M_A85S	M	A85S	5	0.003427
M_H125Y	M	H125Y	5	0.003427
M_V10A	M	V10A	5	0.003427
N_Q28H	N	Q28H	5	0.003427
N_Q389L	N	Q389L	5	0.003427
NS3_A54V	NS3	A54V	5	0.003427
NS3_G100C	NS3	G100C	5	0.003427
NS3_I47V	NS3	I47V	5	0.003427
NS3_Q185H	NS3	Q185H	5	0.003427
NS3_S177I	NS3	S177I	5	0.003427
NS3_S180P	NS3	S180P	5	0.003427
NS3_S26L	NS3	S26L	5	0.003427
NS7a_P34S	NS7a	P34S	5	0.003427
NS7a_P84S	NS7a	P84S	5	0.003427
NS7a_S83L	NS7a	S83L	5	0.003427
NS8_P38S	NS8	P38S	5	0.003427
NSP1_V86F	NSP1	V86F	5	0.003427
NSP10_T111I	NSP10	T111I	5	0.003427
NSP12_A529V	NSP12	A529V	5	0.003427
NSP12_V776L	NSP12	V776L	5	0.003427
NSP13_K467R	NSP13	K467R	5	0.003427
NSP13_P53S	NSP13	P53S	5	0.003427
NSP14_A220V	NSP14	A220V	5	0.003427
NSP14_E204D	NSP14	E204D	5	0.003427
NSP14_H373Y	NSP14	H373Y	5	0.003427
NSP14_V167L	NSP14	V167L	5	0.003427
NSP15_P262S	NSP15	P262S	5	0.003427
NSP16_P215L	NSP16	P215L	5	0.003427
NSP16_T140I	NSP16	T140I	5	0.003427
NSP2_T634I	NSP2	T634I	5	0.003427
NSP3_G175S	NSP3	G175S	5	0.003427
NSP3_I187V	NSP3	I187V	5	0.003427
NSP3_I580L	NSP3	I580L	5	0.003427
NSP3_P389L	NSP3	P389L	5	0.003427
NSP3_P395S	NSP3	P395S	5	0.003427
NSP3_T182I	NSP3	T182I	5	0.003427
NSP3_T422A	NSP3	T422A	5	0.003427
NSP3_T771I	NSP3	T771I	5	0.003427
NSP3_V1936L	NSP3	V1936L	5	0.003427
NSP4_A260V	NSP4	A260V	5	0.003427
NSP4_T204I	NSP4	T204I	5	0.003427
NSP5_P241S	NSP5	P241S	5	0.003427
NSP5_T21I	NSP5	T21I	5	0.003427
NSP7_Q63R	NSP7	Q63R	5	0.003427
Spike_P681R	Spike	P681R	5	0.003427
Spike_T1238I	Spike	T1238I	5	0.003427
Spike_T761R	Spike	T761R	5	0.003427
Spike_V83I	Spike	V83I	5	0.003427
N_A208G	N	A208G	4	0.0027416
N_G25D	N	G25D	4	0.0027416
N_H300Y	N	H300Y	4	0.0027416
N_M210I	N	M210I	4	0.0027416
N_P13S	N	P13S	4	0.0027416
N_Q244H	N	Q244H	4	0.0027416
N_Q289H	N	Q289H	4	0.0027416
N_S190I	N	S190I	4	0.0027416
NS3_D27A	NS3	D27A	4	0.0027416
NS3_G172D	NS3	G172D	4	0.0027416
NS3_G44E	NS3	G44E	4	0.0027416
NS3_L41F	NS3	L41F	4	0.0027416
NS3_N257K	NS3	N257K	4	0.0027416
NS7a_P34L	NS7a	P34L	4	0.0027416
NS8_A51V	NS8	A51V	4	0.0027416
NS8_G66del	NS8	G66del	4	0.0027416
NS8_K68E	NS8	K68E	4	0.0027416
NS8_L57S	NS8	L57S	4	0.0027416
NS8_S67del	NS8	S67del	4	0.0027416
NS8_T11K	NS8	T11K	4	0.0027416
NS8_V100L	NS8	V100L	4	0.0027416
NSP1_G82del	NSP1	G82del	4	0.0027416
NSP1_H83del	NSP1	H83del	4	0.0027416
NSP1_I114T	NSP1	I114T	4	0.0027416
NSP1_M85del	NSP1	M85del	4	0.0027416
NSP12_M601I	NSP12	M601I	4	0.0027416
NSP12_R173C	NSP12	R173C	4	0.0027416
NSP13_E319D	NSP13	E319D	4	0.0027416
NSP13_N503K	NSP13	N503K	4	0.0027416
NSP13_P419S	NSP13	P419S	4	0.0027416
NSP13_P504L	NSP13	P504L	4	0.0027416
NSP13_S259L	NSP13	S259L	4	0.0027416
NSP14_G44S	NSP14	G44S	4	0.0027416
NSP14_T403A	NSP14	T403A	4	0.0027416
NSP15_P262L	NSP15	P262L	4	0.0027416
NSP15_Q208L	NSP15	Q208L	4	0.0027416
NSP15_S261L	NSP15	S261L	4	0.0027416
NSP15_T112I	NSP15	T112I	4	0.0027416
NSP15_Y193H	NSP15	Y193H	4	0.0027416
NSP16_K182R	NSP16	K182R	4	0.0027416
NSP2_A476V	NSP2	A476V	4	0.0027416
NSP2_A507D	NSP2	A507D	4	0.0027416
NSP2_A510V	NSP2	A510V	4	0.0027416
NSP2_D23N	NSP2	D23N	4	0.0027416
NSP2_I100L	NSP2	I100L	4	0.0027416
NSP2_L400F	NSP2	L400F	4	0.0027416
NSP2_S263F	NSP2	S263F	4	0.0027416
NSP2_S591G	NSP2	S591G	4	0.0027416
NSP2_T170I	NSP2	T170I	4	0.0027416
NSP2_V381F	NSP2	V381F	4	0.0027416
NSP3_A1502V	NSP3	A1502V	4	0.0027416
NSP3_A256V	NSP3	A256V	4	0.0027416
NSP3_A496V	NSP3	A496V	4	0.0027416
NSP3_E1271K	NSP3	E1271K	4	0.0027416
NSP3_E318K	NSP3	E318K	4	0.0027416
NSP3_L313F	NSP3	L313F	4	0.0027416
NSP3_L452I	NSP3	L452I	4	0.0027416
NSP3_L528F	NSP3	L528F	4	0.0027416
NSP3_M1547I	NSP3	M1547I	4	0.0027416
NSP3_M770I	NSP3	M770I	4	0.0027416
NSP3_P1103S	NSP3	P1103S	4	0.0027416
NSP3_P1237H	NSP3	P1237H	4	0.0027416
NSP3_P503S	NSP3	P503S	4	0.0027416
NSP3_S1134L	NSP3	S1134L	4	0.0027416
NSP3_S1212L	NSP3	S1212L	4	0.0027416
NSP3_S1424F	NSP3	S1424F	4	0.0027416
NSP3_S400G	NSP3	S400G	4	0.0027416
NSP3_S769L	NSP3	S769L	4	0.0027416
NSP3_T1036I	NSP3	T1036I	4	0.0027416
NSP3_T237A	NSP3	T237A	4	0.0027416
NSP3_T720I	NSP3	T720I	4	0.0027416
NSP3_V1243I	NSP3	V1243I	4	0.0027416
NSP4_D70G	NSP4	D70G	4	0.0027416
NSP4_K12E	NSP4	K12E	4	0.0027416
NSP5_T196M	NSP5	T196M	4	0.0027416
NSP6_A46V	NSP6	A46V	4	0.0027416
NSP6_L167F	NSP6	L167F	4	0.0027416
NSP6_L260F	NSP6	L260F	4	0.0027416
NSP8_T93I	NSP8	T93I	4	0.0027416
NSP9_A22T	NSP9	A22T	4	0.0027416
Spike_A893S	Spike	A893S	4	0.0027416
Spike_C1235F	Spike	C1235F	4	0.0027416
Spike_D138H	Spike	D138H	4	0.0027416
Spike_E471G	Spike	E471G	4	0.0027416
Spike_E654K	Spike	E654K	4	0.0027416
Spike_ins145N	Spike	ins145N	4	0.0027416
Spike_K558N	Spike	K558N	4	0.0027416
Spike_N679K	Spike	N679K	4	0.0027416
Spike_Q613H	Spike	Q613H	4	0.0027416
Spike_R346K	Spike	R346K	4	0.0027416
Spike_S12F	Spike	S12F	4	0.0027416
Spike_S221L	Spike	S221L	4	0.0027416
Spike_S735L	Spike	S735L	4	0.0027416
Spike_S98F	Spike	S98F	4	0.0027416
Spike_Y144T	Spike	Y144T	4	0.0027416
Spike_Y145S	Spike	Y145S	4	0.0027416
M_I97T	M	I97T	3	0.0020562
M_L46F	M	L46F	3	0.0020562
N_A252S	N	A252S	3	0.0020562
N_D415E	N	D415E	3	0.0020562
N_D63N	N	D63N	3	0.0020562
N_K373N	N	K373N	3	0.0020562
N_P168S	N	P168S	3	0.0020562
N_P326S	N	P326S	3	0.0020562
N_P365L	N	P365L	3	0.0020562
N_R203M	N	R203M	3	0.0020562
N_R209del	N	R209del	3	0.0020562
N_R209K	N	R209K	3	0.0020562
N_S413I	N	S413I	3	0.0020562
N_T366I	N	T366I	3	0.0020562
N_T379I	N	T379I	3	0.0020562
N_V350F	N	V350F	3	0.0020562
NS3_A39T	NS3	A39T	3	0.0020562
NS3_A99S	NS3	A99S	3	0.0020562
NS3_C153Y	NS3	C153Y	3	0.0020562
NS3_D199Y	NS3	D199Y	3	0.0020562
NS3_E191D	NS3	E191D	3	0.0020562
NS3_I10L	NS3	I10L	3	0.0020562
NS3_K198N	NS3	K198N	3	0.0020562
NS3_K21N	NS3	K21N	3	0.0020562
NS3_K66N	NS3	K66N	3	0.0020562
NS3_P240L	NS3	P240L	3	0.0020562
NS3_S74F	NS3	S74F	3	0.0020562
NS3_V202L	NS3	V202L	3	0.0020562
NS3_V77I	NS3	V77I	3	0.0020562
NS6_M19I	NS6	M19I	3	0.0020562
NS7a_T28I	NS7a	T28I	3	0.0020562
NS7a_V82A	NS7a	V82A	3	0.0020562
NS7b_A43S	NS7b	A43S	3	0.0020562
NS8_L4P	NS8	L4P	3	0.0020562
NS8_T26I	NS8	T26I	3	0.0020562
NSP10_R134H	NSP10	R134H	3	0.0020562
NSP12_A449V	NSP12	A449V	3	0.0020562
NSP12_G774S	NSP12	G774S	3	0.0020562
NSP12_I223L	NSP12	I223L	3	0.0020562
NSP12_Q822R	NSP12	Q822R	3	0.0020562
NSP12_S229N	NSP12	S229N	3	0.0020562
NSP12_T293I	NSP12	T293I	3	0.0020562
NSP13_I399V	NSP13	I399V	3	0.0020562
NSP13_K40N	NSP13	K40N	3	0.0020562
NSP13_P77L	NSP13	P77L	3	0.0020562
NSP13_R392C	NSP13	R392C	3	0.0020562
NSP13_R442Q	NSP13	R442Q	3	0.0020562
NSP13_S100G	NSP13	S100G	3	0.0020562
NSP13_S80G	NSP13	S80G	3	0.0020562
NSP13_T413I	NSP13	T413I	3	0.0020562
NSP15_A81V	NSP15	A81V	3	0.0020562
NSP15_T281I	NSP15	T281I	3	0.0020562
NSP16_Q238H	NSP16	Q238H	3	0.0020562
NSP16_T151I	NSP16	T151I	3	0.0020562
NSP16_T195I	NSP16	T195I	3	0.0020562
NSP2_A488V	NSP2	A488V	3	0.0020562
NSP2_E201D	NSP2	E201D	3	0.0020562
NSP2_G339N	NSP2	G339N	3	0.0020562
NSP2_K110N	NSP2	K110N	3	0.0020562
NSP2_M609L	NSP2	M609L	3	0.0020562
NSP2_P129S	NSP2	P129S	3	0.0020562
NSP2_P352S	NSP2	P352S	3	0.0020562
NSP2_P568L	NSP2	P568L	3	0.0020562
NSP2_S211F	NSP2	S211F	3	0.0020562
NSP2_S36F	NSP2	S36F	3	0.0020562
NSP2_T223N	NSP2	T223N	3	0.0020562
NSP2_T256I	NSP2	T256I	3	0.0020562
NSP2_T412I	NSP2	T412I	3	0.0020562
NSP2_T434I	NSP2	T434I	3	0.0020562
NSP2_V480I	NSP2	V480I	3	0.0020562
NSP3_A1872V	NSP3	A1872V	3	0.0020562
NSP3_A562T	NSP3	A562T	3	0.0020562
NSP3_A579V	NSP3	A579V	3	0.0020562
NSP3_D271E	NSP3	D271E	3	0.0020562
NSP3_E177D	NSP3	E177D	3	0.0020562
NSP3_E405A	NSP3	E405A	3	0.0020562
NSP3_E523D	NSP3	E523D	3	0.0020562
NSP3_G307C	NSP3	G307C	3	0.0020562
NSP3_H290Y	NSP3	H290Y	3	0.0020562
NSP3_K1693N	NSP3	K1693N	3	0.0020562
NSP3_K384N	NSP3	K384N	3	0.0020562
NSP3_M1441T	NSP3	M1441T	3	0.0020562
NSP3_M265I	NSP3	M265I	3	0.0020562
NSP3_P1044S	NSP3	P1044S	3	0.0020562
NSP3_P1159L	NSP3	P1159L	3	0.0020562
NSP3_P822L	NSP3	P822L	3	0.0020562
NSP3_P822S	NSP3	P822S	3	0.0020562
NSP3_Q168K	NSP3	Q168K	3	0.0020562
NSP3_Q383L	NSP3	Q383L	3	0.0020562
NSP3_S1285F	NSP3	S1285F	3	0.0020562
NSP3_T1056I	NSP3	T1056I	3	0.0020562
NSP3_T1198I	NSP3	T1198I	3	0.0020562
NSP3_T1250I	NSP3	T1250I	3	0.0020562
NSP3_T1275I	NSP3	T1275I	3	0.0020562
NSP3_T1334I	NSP3	T1334I	3	0.0020562
NSP3_T1378P	NSP3	T1378P	3	0.0020562
NSP3_T1714I	NSP3	T1714I	3	0.0020562
NSP3_T204I	NSP3	T204I	3	0.0020562
NSP3_T424I	NSP3	T424I	3	0.0020562
NSP3_T656I	NSP3	T656I	3	0.0020562
NSP3_V481L	NSP3	V481L	3	0.0020562
NSP4_D279N	NSP4	D279N	3	0.0020562
NSP4_I292T	NSP4	I292T	3	0.0020562
NSP4_I95T	NSP4	I95T	3	0.0020562
NSP4_L264F	NSP4	L264F	3	0.0020562
NSP4_T143I	NSP4	T143I	3	0.0020562
NSP5_A94V	NSP5	A94V	3	0.0020562
NSP5_M276I	NSP5	M276I	3	0.0020562
NSP5_M6L	NSP5	M6L	3	0.0020562
NSP6_T10I	NSP6	T10I	3	0.0020562
NSP6_V149A	NSP6	V149A	3	0.0020562
NSP7_E50G	NSP7	E50G	3	0.0020562
NSP8_A21V	NSP8	A21V	3	0.0020562
NSP8_A74V	NSP8	A74V	3	0.0020562
NSP8_S76F	NSP8	S76F	3	0.0020562
NSP9_T77I	NSP9	T77I	3	0.0020562
Spike_A27S	Spike	A27S	3	0.0020562
Spike_A522S	Spike	A522S	3	0.0020562
Spike_A67S	Spike	A67S	3	0.0020562
Spike_A67V	Spike	A67V	3	0.0020562
Spike_D1163V	Spike	D1163V	3	0.0020562
Spike_D1168G	Spike	D1168G	3	0.0020562
Spike_D80F	Spike	D80F	3	0.0020562
Spike_E309Q	Spike	E309Q	3	0.0020562
Spike_E484Q	Spike	E484Q	3	0.0020562
Spike_F32L	Spike	F32L	3	0.0020562
Spike_G1219V	Spike	G1219V	3	0.0020562
Spike_G142D	Spike	G142D	3	0.0020562
Spike_I233V	Spike	I233V	3	0.0020562
Spike_K444N	Spike	K444N	3	0.0020562
Spike_L54F	Spike	L54F	3	0.0020562
Spike_M177I	Spike	M177I	3	0.0020562
Spike_T1116N	Spike	T1116N	3	0.0020562
Spike_T1117I	Spike	T1117I	3	0.0020562
Spike_T547I	Spike	T547I	3	0.0020562
Spike_T76I	Spike	T76I	3	0.0020562
Spike_V1104L	Spike	V1104L	3	0.0020562
Spike_V143D	Spike	V143D	3	0.0020562
Spike_V367F	Spike	V367F	3	0.0020562
Spike_V635I	Spike	V635I	3	0.0020562
Spike_Y145del	Spike	Y145del	3	0.0020562
Spike_Y200C	Spike	Y200C	3	0.0020562
E_D72N	E	D72N	2	0.0013708
E_L21F	E	L21F	2	0.0013708
E_V58F	E	V58F	2	0.0013708
M_A40S	M	A40S	2	0.0013708
M_L17I	M	L17I	2	0.0013708
N_A12V	N	A12V	2	0.0013708
N_A381V	N	A381V	2	0.0013708
N_D144H	N	D144H	2	0.0013708
N_D22G	N	D22G	2	0.0013708
N_D371Y	N	D371Y	2	0.0013708
N_D402Y	N	D402Y	2	0.0013708
N_D63G	N	D63G	2	0.0013708
N_G215del	N	G215del	2	0.0013708
N_G236V	N	G236V	2	0.0013708
N_K38I	N	K38I	2	0.0013708
N_P207del	N	P207del	2	0.0013708
N_P207S	N	P207S	2	0.0013708
N_P6L	N	P6L	2	0.0013708
N_Q7K	N	Q7K	2	0.0013708
N_R14C	N	R14C	2	0.0013708
N_R209G	N	R209G	2	0.0013708
N_R209I	N	R209I	2	0.0013708
N_R209T	N	R209T	2	0.0013708
N_R293K	N	R293K	2	0.0013708
N_R41Q	N	R41Q	2	0.0013708
N_S193T	N	S193T	2	0.0013708
N_S232I	N	S232I	2	0.0013708
N_S2Y	N	S2Y	2	0.0013708
N_S37P	N	S37P	2	0.0013708
N_T76I	N	T76I	2	0.0013708
N_V392L	N	V392L	2	0.0013708
NS3_A143T	NS3	A143T	2	0.0013708
NS3_A143V	NS3	A143V	2	0.0013708
NS3_D22N	NS3	D22N	2	0.0013708
NS3_G172C	NS3	G172C	2	0.0013708
NS3_G174D	NS3	G174D	2	0.0013708
NS3_G188C	NS3	G188C	2	0.0013708
NS3_G18V	NS3	G18V	2	0.0013708
NS3_G224S	NS3	G224S	2	0.0013708
NS3_H182R	NS3	H182R	2	0.0013708
NS3_H93Y	NS3	H93Y	2	0.0013708
NS3_I35M	NS3	I35M	2	0.0013708
NS3_L129F	NS3	L129F	2	0.0013708
NS3_L15del	NS3	L15del	2	0.0013708
NS3_L53F	NS3	L53F	2	0.0013708
NS3_L85F	NS3	L85F	2	0.0013708
NS3_M125I	NS3	M125I	2	0.0013708
NS3_N257del	NS3	N257del	2	0.0013708
NS3_P258del	NS3	P258del	2	0.0013708
NS3_P262L	NS3	P262L	2	0.0013708
NS3_P267S	NS3	P267S	2	0.0013708
NS3_R126S	NS3	R126S	2	0.0013708
NS3_S166L	NS3	S166L	2	0.0013708
NS3_T14del	NS3	T14del	2	0.0013708
NS3_T175I	NS3	T175I	2	0.0013708
NS3_T176I	NS3	T176I	2	0.0013708
NS3_T32I	NS3	T32I	2	0.0013708
NS3_T34M	NS3	T34M	2	0.0013708
NS3_T89I	NS3	T89I	2	0.0013708
NS3_V13L	NS3	V13L	2	0.0013708
NS3_V255del	NS3	V255del	2	0.0013708
NS3_V256del	NS3	V256del	2	0.0013708
NS3_W69C	NS3	W69C	2	0.0013708
NS6_M19V	NS6	M19V	2	0.0013708
NS6_T21I	NS6	T21I	2	0.0013708
NS7a_A50E	NS7a	A50E	2	0.0013708
NS7a_D51H	NS7a	D51H	2	0.0013708
NS7a_G38E	NS7a	G38E	2	0.0013708
NS7a_I100del	NS7a	I100del	2	0.0013708
NS7a_P99del	NS7a	P99del	2	0.0013708
NS7a_Q94stop	NS7a	Q94stop	2	0.0013708
NS7a_T120I	NS7a	T120I	2	0.0013708
NS7a_T39I	NS7a	T39I	2	0.0013708
NS7a_V24F	NS7a	V24F	2	0.0013708
NS7b_F19L	NS7b	F19L	2	0.0013708
NS7b_L11F	NS7b	L11F	2	0.0013708
NS7b_L32F	NS7b	L32F	2	0.0013708
NS8_F108S	NS8	F108S	2	0.0013708
NS8_F3Y	NS8	F3Y	2	0.0013708
NS8_P36L	NS8	P36L	2	0.0013708
NS8_S103L	NS8	S103L	2	0.0013708
NS8_T12N	NS8	T12N	2	0.0013708
NSP1_A117S	NSP1	A117S	2	0.0013708
NSP1_F143del	NSP1	F143del	2	0.0013708
NSP1_H110Y	NSP1	H110Y	2	0.0013708
NSP1_I114V	NSP1	I114V	2	0.0013708
NSP1_K141del	NSP1	K141del	2	0.0013708
NSP1_S135N	NSP1	S135N	2	0.0013708
NSP1_S142del	NSP1	S142del	2	0.0013708
NSP1_Y136del	NSP1	Y136del	2	0.0013708
NSP10_A104V	NSP10	A104V	2	0.0013708
NSP10_P84L	NSP10	P84L	2	0.0013708
NSP10_T12I	NSP10	T12I	2	0.0013708
NSP10_T51I	NSP10	T51I	2	0.0013708
NSP12_A16V	NSP12	A16V	2	0.0013708
NSP12_D804Y	NSP12	D804Y	2	0.0013708
NSP12_E796G	NSP12	E796G	2	0.0013708
NSP12_E876D	NSP12	E876D	2	0.0013708
NSP12_G108S	NSP12	G108S	2	0.0013708
NSP12_G228S	NSP12	G228S	2	0.0013708
NSP12_G671S	NSP12	G671S	2	0.0013708
NSP12_K91R	NSP12	K91R	2	0.0013708
NSP12_M666I	NSP12	M666I	2	0.0013708
NSP12_P94L	NSP12	P94L	2	0.0013708
NSP12_S647I	NSP12	S647I	2	0.0013708
NSP12_T26I	NSP12	T26I	2	0.0013708
NSP12_T643I	NSP12	T643I	2	0.0013708
NSP12_V700I	NSP12	V700I	2	0.0013708
NSP12_V848L	NSP12	V848L	2	0.0013708
NSP12_Y746C	NSP12	Y746C	2	0.0013708
NSP13_A389V	NSP13	A389V	2	0.0013708
NSP13_A505V	NSP13	A505V	2	0.0013708
NSP13_C358S	NSP13	C358S	2	0.0013708
NSP13_D160E	NSP13	D160E	2	0.0013708
NSP13_D207Y	NSP13	D207Y	2	0.0013708
NSP13_L176F	NSP13	L176F	2	0.0013708
NSP13_M274I	NSP13	M274I	2	0.0013708
NSP13_N102T	NSP13	N102T	2	0.0013708
NSP13_P78S	NSP13	P78S	2	0.0013708
NSP13_S350L	NSP13	S350L	2	0.0013708
NSP13_T127I	NSP13	T127I	2	0.0013708
NSP13_T137M	NSP13	T137M	2	0.0013708
NSP13_T239I	NSP13	T239I	2	0.0013708
NSP13_T307I	NSP13	T307I	2	0.0013708
NSP13_V169I	NSP13	V169I	2	0.0013708
NSP13_V348L	NSP13	V348L	2	0.0013708
NSP14_D291H	NSP14	D291H	2	0.0013708
NSP14_E284D	NSP14	E284D	2	0.0013708
NSP14_F89C	NSP14	F89C	2	0.0013708
NSP14_H455Y	NSP14	H455Y	2	0.0013708
NSP14_L177F	NSP14	L177F	2	0.0013708
NSP14_L409F	NSP14	L409F	2	0.0013708
NSP14_P327S	NSP14	P327S	2	0.0013708
NSP14_P412S	NSP14	P412S	2	0.0013708
NSP14_P43L	NSP14	P43L	2	0.0013708
NSP14_S137I	NSP14	S137I	2	0.0013708
NSP14_T16I	NSP14	T16I	2	0.0013708
NSP14_V14L	NSP14	V14L	2	0.0013708
NSP15_D219Y	NSP15	D219Y	2	0.0013708
NSP15_D39Y	NSP15	D39Y	2	0.0013708
NSP15_E3K	NSP15	E3K	2	0.0013708
NSP15_H337Y	NSP15	H337Y	2	0.0013708
NSP15_S147I	NSP15	S147I	2	0.0013708
NSP15_T114M	NSP15	T114M	2	0.0013708
NSP15_V121I	NSP15	V121I	2	0.0013708
NSP15_V320M	NSP15	V320M	2	0.0013708
NSP15_V51I	NSP15	V51I	2	0.0013708
NSP16_A34V	NSP16	A34V	2	0.0013708
NSP16_D32G	NSP16	D32G	2	0.0013708
NSP16_G92D	NSP16	G92D	2	0.0013708
NSP16_V78I	NSP16	V78I	2	0.0013708
NSP2_A306V	NSP2	A306V	2	0.0013708
NSP2_A318V	NSP2	A318V	2	0.0013708
NSP2_A375V	NSP2	A375V	2	0.0013708
NSP2_A419V	NSP2	A419V	2	0.0013708
NSP2_A555V	NSP2	A555V	2	0.0013708
NSP2_C253Y	NSP2	C253Y	2	0.0013708
NSP2_E453D	NSP2	E453D	2	0.0013708
NSP2_F10L	NSP2	F10L	2	0.0013708
NSP2_G344D	NSP2	G344D	2	0.0013708
NSP2_H208Y	NSP2	H208Y	2	0.0013708
NSP2_I491V	NSP2	I491V	2	0.0013708
NSP2_K142E	NSP2	K142E	2	0.0013708
NSP2_K456N	NSP2	K456N	2	0.0013708
NSP2_K500N	NSP2	K500N	2	0.0013708
NSP2_P129L	NSP2	P129L	2	0.0013708
NSP2_P624L	NSP2	P624L	2	0.0013708
NSP2_Q483K	NSP2	Q483K	2	0.0013708
NSP2_R27C	NSP2	R27C	2	0.0013708
NSP2_R365Q	NSP2	R365Q	2	0.0013708
NSP2_R544I	NSP2	R544I	2	0.0013708
NSP2_S299P	NSP2	S299P	2	0.0013708
NSP2_S348P	NSP2	S348P	2	0.0013708
NSP2_S369F	NSP2	S369F	2	0.0013708
NSP2_T528I	NSP2	T528I	2	0.0013708
NSP2_T547I	NSP2	T547I	2	0.0013708
NSP2_V123A	NSP2	V123A	2	0.0013708
NSP3_A1215T	NSP3	A1215T	2	0.0013708
NSP3_A1305V	NSP3	A1305V	2	0.0013708
NSP3_A1310V	NSP3	A1310V	2	0.0013708
NSP3_A1431V	NSP3	A1431V	2	0.0013708
NSP3_A1736S	NSP3	A1736S	2	0.0013708
NSP3_A1800V	NSP3	A1800V	2	0.0013708
NSP3_A231V	NSP3	A231V	2	0.0013708
NSP3_A333V	NSP3	A333V	2	0.0013708
NSP3_A386T	NSP3	A386T	2	0.0013708
NSP3_A534V	NSP3	A534V	2	0.0013708
NSP3_A861V	NSP3	A861V	2	0.0013708
NSP3_D110E	NSP3	D110E	2	0.0013708
NSP3_E155D	NSP3	E155D	2	0.0013708
NSP3_E796A	NSP3	E796A	2	0.0013708
NSP3_F961L	NSP3	F961L	2	0.0013708
NSP3_G1763S	NSP3	G1763S	2	0.0013708
NSP3_G251E	NSP3	G251E	2	0.0013708
NSP3_G476D	NSP3	G476D	2	0.0013708
NSP3_G773R	NSP3	G773R	2	0.0013708
NSP3_H1880Y	NSP3	H1880Y	2	0.0013708
NSP3_H249Q	NSP3	H249Q	2	0.0013708
NSP3_I187L	NSP3	I187L	2	0.0013708
NSP3_ins154NPHLE	NSP3	ins154NPHLE	2	0.0013708
NSP3_K1211N	NSP3	K1211N	2	0.0013708
NSP3_K1302E	NSP3	K1302E	2	0.0013708
NSP3_K1577R	NSP3	K1577R	2	0.0013708
NSP3_K610E	NSP3	K610E	2	0.0013708
NSP3_L1301F	NSP3	L1301F	2	0.0013708
NSP3_L1328F	NSP3	L1328F	2	0.0013708
NSP3_L1791F	NSP3	L1791F	2	0.0013708
NSP3_L357F	NSP3	L357F	2	0.0013708
NSP3_N1104H	NSP3	N1104H	2	0.0013708
NSP3_N1369S	NSP3	N1369S	2	0.0013708
NSP3_N1457K	NSP3	N1457K	2	0.0013708
NSP3_P108S	NSP3	P108S	2	0.0013708
NSP3_P1103L	NSP3	P1103L	2	0.0013708
NSP3_P1200S	NSP3	P1200S	2	0.0013708
NSP3_P1261L	NSP3	P1261L	2	0.0013708
NSP3_P1316L	NSP3	P1316L	2	0.0013708
NSP3_P1326L	NSP3	P1326L	2	0.0013708
NSP3_P278S	NSP3	P278S	2	0.0013708
NSP3_P402S	NSP3	P402S	2	0.0013708
NSP3_P679L	NSP3	P679L	2	0.0013708
NSP3_P968S	NSP3	P968S	2	0.0013708
NSP3_Q764Y	NSP3	Q764Y	2	0.0013708
NSP3_R1341Q	NSP3	R1341Q	2	0.0013708
NSP3_R649K	NSP3	R649K	2	0.0013708
NSP3_S126L	NSP3	S126L	2	0.0013708
NSP3_S1437F	NSP3	S1437F	2	0.0013708
NSP3_S1571L	NSP3	S1571L	2	0.0013708
NSP3_S702F	NSP3	S702F	2	0.0013708
NSP3_T1072I	NSP3	T1072I	2	0.0013708
NSP3_T1189I	NSP3	T1189I	2	0.0013708
NSP3_T1797I	NSP3	T1797I	2	0.0013708
NSP3_T181I	NSP3	T181I	2	0.0013708
NSP3_T43I	NSP3	T43I	2	0.0013708
NSP3_T703I	NSP3	T703I	2	0.0013708
NSP3_T749I	NSP3	T749I	2	0.0013708
NSP3_V1253I	NSP3	V1253I	2	0.0013708
NSP3_V1762F	NSP3	V1762F	2	0.0013708
NSP3_V238L	NSP3	V238L	2	0.0013708
NSP3_V473F	NSP3	V473F	2	0.0013708
NSP3_Y1028C	NSP3	Y1028C	2	0.0013708
NSP3_Y647F	NSP3	Y647F	2	0.0013708
NSP4_A307V	NSP4	A307V	2	0.0013708
NSP4_A457V	NSP4	A457V	2	0.0013708
NSP4_D477G	NSP4	D477G	2	0.0013708
NSP4_H313Y	NSP4	H313Y	2	0.0013708
NSP4_H31Y	NSP4	H31Y	2	0.0013708
NSP4_R186C	NSP4	R186C	2	0.0013708
NSP4_S432G	NSP4	S432G	2	0.0013708
NSP4_T173I	NSP4	T173I	2	0.0013708
NSP4_T295I	NSP4	T295I	2	0.0013708
NSP4_T37I	NSP4	T37I	2	0.0013708
NSP4_T461A	NSP4	T461A	2	0.0013708
NSP4_T83I	NSP4	T83I	2	0.0013708
NSP5_A260V	NSP5	A260V	2	0.0013708
NSP5_C160F	NSP5	C160F	2	0.0013708
NSP5_P108S	NSP5	P108S	2	0.0013708
NSP5_P241L	NSP5	P241L	2	0.0013708
NSP5_P96S	NSP5	P96S	2	0.0013708
NSP5_Q74R	NSP5	Q74R	2	0.0013708
NSP5_Q83K	NSP5	Q83K	2	0.0013708
NSP6_C221F	NSP6	C221F	2	0.0013708
NSP6_F220L	NSP6	F220L	2	0.0013708
NSP6_I168V	NSP6	I168V	2	0.0013708
NSP6_K4R	NSP6	K4R	2	0.0013708
NSP6_N156D	NSP6	N156D	2	0.0013708
NSP7_A80V	NSP7	A80V	2	0.0013708
NSP7_L40I	NSP7	L40I	2	0.0013708
NSP7_N78S	NSP7	N78S	2	0.0013708
NSP7_T81I	NSP7	T81I	2	0.0013708
NSP8_A152T	NSP8	A152T	2	0.0013708
NSP8_A53V	NSP8	A53V	2	0.0013708
NSP8_M129I	NSP8	M129I	2	0.0013708
NSP8_Q24H	NSP8	Q24H	2	0.0013708
NSP8_T17N	NSP8	T17N	2	0.0013708
NSP9_S105G	NSP9	S105G	2	0.0013708
NSP9_T34I	NSP9	T34I	2	0.0013708
Spike_A1078T	Spike	A1078T	2	0.0013708
Spike_A348S	Spike	A348S	2	0.0013708
Spike_A522V	Spike	A522V	2	0.0013708
Spike_A672V	Spike	A672V	2	0.0013708
Spike_A846V	Spike	A846V	2	0.0013708
Spike_C1236F	Spike	C1236F	2	0.0013708
Spike_D1153Y	Spike	D1153Y	2	0.0013708
Spike_D1199Y	Spike	D1199Y	2	0.0013708
Spike_D1259H	Spike	D1259H	2	0.0013708
Spike_D1260Y	Spike	D1260Y	2	0.0013708
Spike_D796H	Spike	D796H	2	0.0013708
Spike_D808H	Spike	D808H	2	0.0013708
Spike_D80N	Spike	D80N	2	0.0013708
Spike_E1202Q	Spike	E1202Q	2	0.0013708
Spike_E156G	Spike	E156G	2	0.0013708
Spike_E180V	Spike	E180V	2	0.0013708
Spike_E484A	Spike	E484A	2	0.0013708
Spike_E583D	Spike	E583D	2	0.0013708
Spike_F157del	Spike	F157del	2	0.0013708
Spike_G1167A	Spike	G1167A	2	0.0013708
Spike_G142del	Spike	G142del	2	0.0013708
Spike_H146del	Spike	H146del	2	0.0013708
Spike_I1114T	Spike	I1114T	2	0.0013708
Spike_I834T	Spike	I834T	2	0.0013708
Spike_K786R	Spike	K786R	2	0.0013708
Spike_L1063F	Spike	L1063F	2	0.0013708
Spike_L1203F	Spike	L1203F	2	0.0013708
Spike_L141del	Spike	L141del	2	0.0013708
Spike_L754F	Spike	L754F	2	0.0013708
Spike_M1229T	Spike	M1229T	2	0.0013708
Spike_N460K	Spike	N460K	2	0.0013708
Spike_N81Y	Spike	N81Y	2	0.0013708
Spike_P209L	Spike	P209L	2	0.0013708
Spike_P25L	Spike	P25L	2	0.0013708
Spike_P809S	Spike	P809S	2	0.0013708
Spike_P812L	Spike	P812L	2	0.0013708
Spike_Q675H	Spike	Q675H	2	0.0013708
Spike_Q677P	Spike	Q677P	2	0.0013708
Spike_R158del	Spike	R158del	2	0.0013708
Spike_R466K	Spike	R466K	2	0.0013708
Spike_S1242I	Spike	S1242I	2	0.0013708
Spike_S256L	Spike	S256L	2	0.0013708
Spike_S50L	Spike	S50L	2	0.0013708
Spike_S691F	Spike	S691F	2	0.0013708
Spike_S940F	Spike	S940F	2	0.0013708
Spike_T19R	Spike	T19R	2	0.0013708
Spike_T478I	Spike	T478I	2	0.0013708
Spike_T573I	Spike	T573I	2	0.0013708
Spike_T723I	Spike	T723I	2	0.0013708
Spike_V1122L	Spike	V1122L	2	0.0013708
Spike_V1268A	Spike	V1268A	2	0.0013708
Spike_V143del	Spike	V143del	2	0.0013708
Spike_V407I	Spike	V407I	2	0.0013708
Spike_V83del	Spike	V83del	2	0.0013708
E_A32P	E	A32P	1	0.000685401
E_A36R	E	A36R	1	0.000685401
E_A41R	E	A41R	1	0.000685401
E_C40V	E	C40V	1	0.000685401
E_C43A	E	C43A	1	0.000685401
E_C44A	E	C44A	1	0.000685401
E_F23L	E	F23L	1	0.000685401
E_F26L	E	F26L	1	0.000685401
E_F26S	E	F26S	1	0.000685401
E_I33S	E	I33S	1	0.000685401
E_L18F	E	L18F	1	0.000685401
E_L27C	E	L27C	1	0.000685401
E_L28stop	E	L28stop	1	0.000685401
E_L31stop	E	L31stop	1	0.000685401
E_L37F	E	L37F	1	0.000685401
E_L39C	E	L39C	1	0.000685401
E_L73F	E	L73F	1	0.000685401
E_P71L	E	P71L	1	0.000685401
E_R38D	E	R38D	1	0.000685401
E_S6L	E	S6L	1	0.000685401
E_T30H	E	T30H	1	0.000685401
E_T30I	E	T30I	1	0.000685401
E_T35L	E	T35L	1	0.000685401
E_T9I	E	T9I	1	0.000685401
E_V24W	E	V24W	1	0.000685401
E_V25Y	E	V25Y	1	0.000685401
E_V29L	E	V29L	1	0.000685401
E_V62F	E	V62F	1	0.000685401
E_Y42T	E	Y42T	1	0.000685401
M_A188S	M	A188S	1	0.000685401
M_A2S	M	A2S	1	0.000685401
M_A2T	M	A2T	1	0.000685401
M_A81S	M	A81S	1	0.000685401
M_D3G	M	D3G	1	0.000685401
M_E11D	M	E11D	1	0.000685401
M_F53L	M	F53L	1	0.000685401
M_H155L	M	H155L	1	0.000685401
M_H155Y	M	H155Y	1	0.000685401
M_I24L	M	I24L	1	0.000685401
M_I82S	M	I82S	1	0.000685401
M_M109I	M	M109I	1	0.000685401
M_R44S	M	R44S	1	0.000685401
M_T7N	M	T7N	1	0.000685401
M_V23L	M	V23L	1	0.000685401
N_A12G	N	A12G	1	0.000685401
N_A12T	N	A12T	1	0.000685401
N_A152S	N	A152S	1	0.000685401
N_A155V	N	A155V	1	0.000685401
N_A208C	N	A208C	1	0.000685401
N_A208del	N	A208del	1	0.000685401
N_A211del	N	A211del	1	0.000685401
N_A211V	N	A211V	1	0.000685401
N_A217del	N	A217del	1	0.000685401
N_A218del	N	A218del	1	0.000685401
N_A220M	N	A220M	1	0.000685401
N_A252V	N	A252V	1	0.000685401
N_A273S	N	A273S	1	0.000685401
N_D128H	N	D128H	1	0.000685401
N_D128Y	N	D128Y	1	0.000685401
N_D216del	N	D216del	1	0.000685401
N_D297A	N	D297A	1	0.000685401
N_D348Y	N	D348Y	1	0.000685401
N_D399V	N	D399V	1	0.000685401
N_E136D	N	E136D	1	0.000685401
N_E253D	N	E253D	1	0.000685401
N_E280R	N	E280R	1	0.000685401
N_E378V	N	E378V	1	0.000685401
N_G18V	N	G18V	1	0.000685401
N_G204del	N	G204del	1	0.000685401
N_G204L	N	G204L	1	0.000685401
N_G204V	N	G204V	1	0.000685401
N_G212V	N	G212V	1	0.000685401
N_G214del	N	G214del	1	0.000685401
N_G215C	N	G215C	1	0.000685401
N_G215V	N	G215V	1	0.000685401
N_G275S	N	G275S	1	0.000685401
N_G278N	N	G278N	1	0.000685401
N_G30R	N	G30R	1	0.000685401
N_G328V	N	G328V	1	0.000685401
N_I15S	N	I15S	1	0.000685401
N_ins274RQTW	N	ins274RQTW	1	0.000685401
N_K299I	N	K299I	1	0.000685401
N_K347N	N	K347N	1	0.000685401
N_L139F	N	L139F	1	0.000685401
N_L167F	N	L167F	1	0.000685401
N_L219F	N	L219F	1	0.000685401
N_L219V	N	L219V	1	0.000685401
N_M210del	N	M210del	1	0.000685401
N_M322V	N	M322V	1	0.000685401
N_N196I	N	N196I	1	0.000685401
N_N29D	N	N29D	1	0.000685401
N_N8K	N	N8K	1	0.000685401
N_P151S	N	P151S	1	0.000685401
N_P199S	N	P199S	1	0.000685401
N_P199T	N	P199T	1	0.000685401
N_P344L	N	P344L	1	0.000685401
N_P368L	N	P368L	1	0.000685401
N_P383L	N	P383L	1	0.000685401
N_P6S	N	P6S	1	0.000685401
N_P80S	N	P80S	1	0.000685401
N_Q163K	N	Q163K	1	0.000685401
N_Q229H	N	Q229H	1	0.000685401
N_Q281K	N	Q281K	1	0.000685401
N_Q283W	N	Q283W	1	0.000685401
N_Q389H	N	Q389H	1	0.000685401
N_R10L	N	R10L	1	0.000685401
N_R14L	N	R14L	1	0.000685401
N_R203del	N	R203del	1	0.000685401
N_R277T	N	R277T	1	0.000685401
N_R32H	N	R32H	1	0.000685401
N_S193I	N	S193I	1	0.000685401
N_S193N	N	S193N	1	0.000685401
N_S202del	N	S202del	1	0.000685401
N_S206del	N	S206del	1	0.000685401
N_S232G	N	S232G	1	0.000685401
N_S2P	N	S2P	1	0.000685401
N_S413N	N	S413N	1	0.000685401
N_S416L	N	S416L	1	0.000685401
N_T141I	N	T141I	1	0.000685401
N_T148I	N	T148I	1	0.000685401
N_T165I	N	T165I	1	0.000685401
N_T166I	N	T166I	1	0.000685401
N_T198I	N	T198I	1	0.000685401
N_T205del	N	T205del	1	0.000685401
N_T247I	N	T247I	1	0.000685401
N_T24I	N	T24I	1	0.000685401
N_T282F	N	T282F	1	0.000685401
N_Y268H	N	Y268H	1	0.000685401
NS3_A103S	NS3	A103S	1	0.000685401
NS3_A110S	NS3	A110S	1	0.000685401
NS3_A110V	NS3	A110V	1	0.000685401
NS3_A31S	NS3	A31S	1	0.000685401
NS3_A59T	NS3	A59T	1	0.000685401
NS3_A99D	NS3	A99D	1	0.000685401
NS3_D173G	NS3	D173G	1	0.000685401
NS3_D210A	NS3	D210A	1	0.000685401
NS3_D210B	NS3	D210B	1	0.000685401
NS3_D238A	NS3	D238A	1	0.000685401
NS3_E181K	NS3	E181K	1	0.000685401
NS3_E19G	NS3	E19G	1	0.000685401
NS3_E261del	NS3	E261del	1	0.000685401
NS3_E261stop	NS3	E261stop	1	0.000685401
NS3_G18C	NS3	G18C	1	0.000685401
NS3_G251V	NS3	G251V	1	0.000685401
NS3_G254R	NS3	G254R	1	0.000685401
NS3_G254stop	NS3	G254stop	1	0.000685401
NS3_I232V	NS3	I232V	1	0.000685401
NS3_I263del	NS3	I263del	1	0.000685401
NS3_I35T	NS3	I35T	1	0.000685401
NS3_I62T	NS3	I62T	1	0.000685401
NS3_I63T	NS3	I63T	1	0.000685401
NS3_ins104P	NS3	ins104P	1	0.000685401
NS3_K16N	NS3	K16N	1	0.000685401
NS3_K16R	NS3	K16R	1	0.000685401
NS3_K67N	NS3	K67N	1	0.000685401
NS3_L106F	NS3	L106F	1	0.000685401
NS3_L147F	NS3	L147F	1	0.000685401
NS3_L219F	NS3	L219F	1	0.000685401
NS3_L3V	NS3	L3V	1	0.000685401
NS3_L46F	NS3	L46F	1	0.000685401
NS3_M260del	NS3	M260del	1	0.000685401
NS3_N144D	NS3	N144D	1	0.000685401
NS3_N144Y	NS3	N144Y	1	0.000685401
NS3_N257S	NS3	N257S	1	0.000685401
NS3_P104F	NS3	P104F	1	0.000685401
NS3_P262del	NS3	P262del	1	0.000685401
NS3_P42S	NS3	P42S	1	0.000685401
NS3_Q57Y	NS3	Q57Y	1	0.000685401
NS3_R134H	NS3	R134H	1	0.000685401
NS3_R30L	NS3	R30L	1	0.000685401
NS3_R68S	NS3	R68S	1	0.000685401
NS3_R68T	NS3	R68T	1	0.000685401
NS3_S272G	NS3	S272G	1	0.000685401
NS3_S40L	NS3	S40L	1	0.000685401
NS3_S58R	NS3	S58R	1	0.000685401
NS3_S60C	NS3	S60C	1	0.000685401
NS3_S74P	NS3	S74P	1	0.000685401
NS3_T170I	NS3	T170I	1	0.000685401
NS3_T24I	NS3	T24I	1	0.000685401
NS3_T34P	NS3	T34P	1	0.000685401
NS3_T64N	NS3	T64N	1	0.000685401
NS3_V112F	NS3	V112F	1	0.000685401
NS3_V225A	NS3	V225A	1	0.000685401
NS3_V225I	NS3	V225I	1	0.000685401
NS3_V259del	NS3	V259del	1	0.000685401
NS3_V55G	NS3	V55G	1	0.000685401
NS3_V77F	NS3	V77F	1	0.000685401
NS3_V90F	NS3	V90F	1	0.000685401
NS3_W131L	NS3	W131L	1	0.000685401
NS3_W45L	NS3	W45L	1	0.000685401
NS3_Y141C	NS3	Y141C	1	0.000685401
NS6_E55Q	NS6	E55Q	1	0.000685401
NS6_E55stop	NS6	E55stop	1	0.000685401
NS6_F7Y	NS6	F7Y	1	0.000685401
NS6_H3Y	NS6	H3Y	1	0.000685401
NS6_I32V	NS6	I32V	1	0.000685401
NS6_N39S	NS6	N39S	1	0.000685401
NS6_V5F	NS6	V5F	1	0.000685401
NS7a_A13S	NS7a	A13S	1	0.000685401
NS7a_E16D	NS7a	E16D	1	0.000685401
NS7a_E95Q	NS7a	E95Q	1	0.000685401
NS7a_F101del	NS7a	F101del	1	0.000685401
NS7a_H47Y	NS7a	H47Y	1	0.000685401
NS7a_H73Y	NS7a	H73Y	1	0.000685401
NS7a_I88S	NS7a	I88S	1	0.000685401
NS7a_L116P	NS7a	L116P	1	0.000685401
NS7a_L7S	NS7a	L7S	1	0.000685401
NS7a_L96F	NS7a	L96F	1	0.000685401
NS7a_P99S	NS7a	P99S	1	0.000685401
NS7a_S98del	NS7a	S98del	1	0.000685401
NS7a_S98F	NS7a	S98F	1	0.000685401
NS7a_T14N	NS7a	T14N	1	0.000685401
NS7a_T61I	NS7a	T61I	1	0.000685401
NS7a_V104F	NS7a	V104F	1	0.000685401
NS7a_V29A	NS7a	V29A	1	0.000685401
NS7a_V29L	NS7a	V29L	1	0.000685401
NS7a_Y97del	NS7a	Y97del	1	0.000685401
NS7b_A15V	NS7b	A15V	1	0.000685401
NS7b_F16S	NS7b	F16S	1	0.000685401
NS7b_F28L	NS7b	F28L	1	0.000685401
NS7b_H42Y	NS7b	H42Y	1	0.000685401
NS7b_I27T	NS7b	I27T	1	0.000685401
NS7b_L32R	NS7b	L32R	1	0.000685401
NS7b_L34P	NS7b	L34P	1	0.000685401
NS7b_L34Q	NS7b	L34Q	1	0.000685401
NS7b_S5A	NS7b	S5A	1	0.000685401
NS7b_T40I	NS7b	T40I	1	0.000685401
NS8_A15V	NS8	A15V	1	0.000685401
NS8_A55G	NS8	A55G	1	0.000685401
NS8_C25H	NS8	C25H	1	0.000685401
NS8_D119G	NS8	D119G	1	0.000685401
NS8_D34E	NS8	D34E	1	0.000685401
NS8_E19stop	NS8	E19stop	1	0.000685401
NS8_E64stop	NS8	E64stop	1	0.000685401
NS8_E92A	NS8	E92A	1	0.000685401
NS8_G77C	NS8	G77C	1	0.000685401
NS8_H40D	NS8	H40D	1	0.000685401
NS8_H40Q	NS8	H40Q	1	0.000685401
NS8_I121L	NS8	I121L	1	0.000685401
NS8_I76V	NS8	I76V	1	0.000685401
NS8_L118V	NS8	L118V	1	0.000685401
NS8_N89S	NS8	N89S	1	0.000685401
NS8_P30L	NS8	P30L	1	0.000685401
NS8_P38L	NS8	P38L	1	0.000685401
NS8_P93L	NS8	P93L	1	0.000685401
NS8_Q18H	NS8	Q18H	1	0.000685401
NS8_Q18stop	NS8	Q18stop	1	0.000685401
NS8_R52V	NS8	R52V	1	0.000685401
NS8_S69L	NS8	S69L	1	0.000685401
NS8_S97I	NS8	S97I	1	0.000685401
NS8_T26A	NS8	T26A	1	0.000685401
NS8_T80E	NS8	T80E	1	0.000685401
NS8_V62A	NS8	V62A	1	0.000685401
NS8_V81I	NS8	V81I	1	0.000685401
NS8_W45R	NS8	W45R	1	0.000685401
NS8_W45S	NS8	W45S	1	0.000685401
NSP1_D144A	NSP1	D144A	1	0.000685401
NSP1_D147G	NSP1	D147G	1	0.000685401
NSP1_D75N	NSP1	D75N	1	0.000685401
NSP1_E113G	NSP1	E113G	1	0.000685401
NSP1_E2D	NSP1	E2D	1	0.000685401
NSP1_E2K	NSP1	E2K	1	0.000685401
NSP1_E37D	NSP1	E37D	1	0.000685401
NSP1_E65A	NSP1	E65A	1	0.000685401
NSP1_G105S	NSP1	G105S	1	0.000685401
NSP1_G150V	NSP1	G150V	1	0.000685401
NSP1_G49S	NSP1	G49S	1	0.000685401
NSP1_G59S	NSP1	G59S	1	0.000685401
NSP1_H13R	NSP1	H13R	1	0.000685401
NSP1_L107I	NSP1	L107I	1	0.000685401
NSP1_L27I	NSP1	L27I	1	0.000685401
NSP1_N9S	NSP1	N9S	1	0.000685401
NSP1_R119C	NSP1	R119C	1	0.000685401
NSP1_R175C	NSP1	R175C	1	0.000685401
NSP1_R24C	NSP1	R24C	1	0.000685401
NSP1_R29C	NSP1	R29C	1	0.000685401
NSP1_V28I	NSP1	V28I	1	0.000685401
NSP1_V84del	NSP1	V84del	1	0.000685401
NSP1_V86del	NSP1	V86del	1	0.000685401
NSP10_D91G	NSP10	D91G	1	0.000685401
NSP10_G125S	NSP10	G125S	1	0.000685401
NSP10_K95N	NSP10	K95N	1	0.000685401
NSP10_P8H	NSP10	P8H	1	0.000685401
NSP10_R134L	NSP10	R134L	1	0.000685401
NSP10_S33N	NSP10	S33N	1	0.000685401
NSP10_T102I	NSP10	T102I	1	0.000685401
NSP10_T49I	NSP10	T49I	1	0.000685401
NSP10_T5I	NSP10	T5I	1	0.000685401
NSP12_A16Q	NSP12	A16Q	1	0.000685401
NSP12_A195D	NSP12	A195D	1	0.000685401
NSP12_A311S	NSP12	A311S	1	0.000685401
NSP12_A311V	NSP12	A311V	1	0.000685401
NSP12_A34del	NSP12	A34del	1	0.000685401
NSP12_A379V	NSP12	A379V	1	0.000685401
NSP12_A406V	NSP12	A406V	1	0.000685401
NSP12_A43L	NSP12	A43L	1	0.000685401
NSP12_A97V	NSP12	A97V	1	0.000685401
NSP12_C12A	NSP12	C12A	1	0.000685401
NSP12_C12S	NSP12	C12S	1	0.000685401
NSP12_C22S	NSP12	C22S	1	0.000685401
NSP12_C22Y	NSP12	C22Y	1	0.000685401
NSP12_C464Y	NSP12	C464Y	1	0.000685401
NSP12_D140G	NSP12	D140G	1	0.000685401
NSP12_D153G	NSP12	D153G	1	0.000685401
NSP12_D170Y	NSP12	D170Y	1	0.000685401
NSP12_D29S	NSP12	D29S	1	0.000685401
NSP12_D36del	NSP12	D36del	1	0.000685401
NSP12_D40del	NSP12	D40del	1	0.000685401
NSP12_D523G	NSP12	D523G	1	0.000685401
NSP12_D824A	NSP12	D824A	1	0.000685401
NSP12_D893E	NSP12	D893E	1	0.000685401
NSP12_E83K	NSP12	E83K	1	0.000685401
NSP12_E84K	NSP12	E84K	1	0.000685401
NSP12_F35del	NSP12	F35del	1	0.000685401
NSP12_F471del	NSP12	F471del	1	0.000685401
NSP12_G13R	NSP12	G13R	1	0.000685401
NSP12_G23Y	NSP12	G23Y	1	0.000685401
NSP12_G25V	NSP12	G25V	1	0.000685401
NSP12_G44V	NSP12	G44V	1	0.000685401
NSP12_H613Y	NSP12	H613Y	1	0.000685401
NSP12_H82Y	NSP12	H82Y	1	0.000685401
NSP12_I145M	NSP12	I145M	1	0.000685401
NSP12_I244T	NSP12	I244T	1	0.000685401
NSP12_I37del	NSP12	I37del	1	0.000685401
NSP12_I488V	NSP12	I488V	1	0.000685401
NSP12_I536T	NSP12	I536T	1	0.000685401
NSP12_I632T	NSP12	I632T	1	0.000685401
NSP12_I86F	NSP12	I86F	1	0.000685401
NSP12_K160N	NSP12	K160N	1	0.000685401
NSP12_K391R	NSP12	K391R	1	0.000685401
NSP12_K59N	NSP12	K59N	1	0.000685401
NSP12_K59R	NSP12	K59R	1	0.000685401
NSP12_L19V	NSP12	L19V	1	0.000685401
NSP12_L602stop	NSP12	L602stop	1	0.000685401
NSP12_L630F	NSP12	L630F	1	0.000685401
NSP12_L638F	NSP12	L638F	1	0.000685401
NSP12_L829F	NSP12	L829F	1	0.000685401
NSP12_M110L	NSP12	M110L	1	0.000685401
NSP12_M463I	NSP12	M463I	1	0.000685401
NSP12_M633T	NSP12	M633T	1	0.000685401
NSP12_M668I	NSP12	M668I	1	0.000685401
NSP12_M794I	NSP12	M794I	1	0.000685401
NSP12_N39del	NSP12	N39del	1	0.000685401
NSP12_N491S	NSP12	N491S	1	0.000685401
NSP12_N64S	NSP12	N64S	1	0.000685401
NSP12_P169S	NSP12	P169S	1	0.000685401
NSP12_P21M	NSP12	P21M	1	0.000685401
NSP12_P323H	NSP12	P323H	1	0.000685401
NSP12_P918S	NSP12	P918S	1	0.000685401
NSP12_Q191R	NSP12	Q191R	1	0.000685401
NSP12_Q444R	NSP12	Q444R	1	0.000685401
NSP12_R10G	NSP12	R10G	1	0.000685401
NSP12_R173H	NSP12	R173H	1	0.000685401
NSP12_R18L	NSP12	R18L	1	0.000685401
NSP12_R249K	NSP12	R249K	1	0.000685401
NSP12_R249S	NSP12	R249S	1	0.000685401
NSP12_R33del	NSP12	R33del	1	0.000685401
NSP12_R533C	NSP12	R533C	1	0.000685401
NSP12_R631K	NSP12	R631K	1	0.000685401
NSP12_S15A	NSP12	S15A	1	0.000685401
NSP12_S27L	NSP12	S27L	1	0.000685401
NSP12_S451N	NSP12	S451N	1	0.000685401
NSP12_T141I	NSP12	T141I	1	0.000685401
NSP12_T20L	NSP12	T20L	1	0.000685401
NSP12_T262A	NSP12	T262A	1	0.000685401
NSP12_T26L	NSP12	T26L	1	0.000685401
NSP12_T319I	NSP12	T319I	1	0.000685401
NSP12_T531I	NSP12	T531I	1	0.000685401
NSP12_T644M	NSP12	T644M	1	0.000685401
NSP12_T85Q	NSP12	T85Q	1	0.000685401
NSP12_V11F	NSP12	V11F	1	0.000685401
NSP12_V14A	NSP12	V14A	1	0.000685401
NSP12_V30T	NSP12	V30T	1	0.000685401
NSP12_V31M	NSP12	V31M	1	0.000685401
NSP12_V405F	NSP12	V405F	1	0.000685401
NSP12_V42stop	NSP12	V42stop	1	0.000685401
NSP12_V472del	NSP12	V472del	1	0.000685401
NSP12_V476A	NSP12	V476A	1	0.000685401
NSP12_V792I	NSP12	V792I	1	0.000685401
NSP12_V848I	NSP12	V848I	1	0.000685401
NSP12_V905I	NSP12	V905I	1	0.000685401
NSP12_Y32I	NSP12	Y32I	1	0.000685401
NSP12_Y38del	NSP12	Y38del	1	0.000685401
NSP12_Y521H	NSP12	Y521H	1	0.000685401
NSP12_Y826C	NSP12	Y826C	1	0.000685401
NSP13_A110T	NSP13	A110T	1	0.000685401
NSP13_A18T	NSP13	A18T	1	0.000685401
NSP13_A18V	NSP13	A18V	1	0.000685401
NSP13_A208V	NSP13	A208V	1	0.000685401
NSP13_A292W	NSP13	A292W	1	0.000685401
NSP13_A296F	NSP13	A296F	1	0.000685401
NSP13_A296V	NSP13	A296V	1	0.000685401
NSP13_A302S	NSP13	A302S	1	0.000685401
NSP13_A308del	NSP13	A308del	1	0.000685401
NSP13_A312S	NSP13	A312S	1	0.000685401
NSP13_A313V	NSP13	A313V	1	0.000685401
NSP13_A316L	NSP13	A316L	1	0.000685401
NSP13_A446S	NSP13	A446S	1	0.000685401
NSP13_D315S	NSP13	D315S	1	0.000685401
NSP13_E261V	NSP13	E261V	1	0.000685401
NSP13_F262S	NSP13	F262S	1	0.000685401
NSP13_F291Y	NSP13	F291Y	1	0.000685401
NSP13_G206C	NSP13	G206C	1	0.000685401
NSP13_G282del	NSP13	G282del	1	0.000685401
NSP13_G287del	NSP13	G287del	1	0.000685401
NSP13_G294E	NSP13	G294E	1	0.000685401
NSP13_G54V	NSP13	G54V	1	0.000685401
NSP13_H290W	NSP13	H290W	1	0.000685401
NSP13_H290Y	NSP13	H290Y	1	0.000685401
NSP13_I293stop	NSP13	I293stop	1	0.000685401
NSP13_I304L	NSP13	I304L	1	0.000685401
NSP13_ins276VF	NSP13	ins276VF	1	0.000685401
NSP13_K288del	NSP13	K288del	1	0.000685401
NSP13_K347R	NSP13	K347R	1	0.000685401
NSP13_K569E	NSP13	K569E	1	0.000685401
NSP13_L280del	NSP13	L280del	1	0.000685401
NSP13_L295S	NSP13	L295S	1	0.000685401
NSP13_L297C	NSP13	L297C	1	0.000685401
NSP13_L581F	NSP13	L581F	1	0.000685401
NSP13_M429I	NSP13	M429I	1	0.000685401
NSP13_M576I	NSP13	M576I	1	0.000685401
NSP13_N46T	NSP13	N46T	1	0.000685401
NSP13_P283del	NSP13	P283del	1	0.000685401
NSP13_P300L	NSP13	P300L	1	0.000685401
NSP13_P300S	NSP13	P300S	1	0.000685401
NSP13_P504S	NSP13	P504S	1	0.000685401
NSP13_Q281del	NSP13	Q281del	1	0.000685401
NSP13_Q518H	NSP13	Q518H	1	0.000685401
NSP13_R186C	NSP13	R186C	1	0.000685401
NSP13_R303L	NSP13	R303L	1	0.000685401
NSP13_R339C	NSP13	R339C	1	0.000685401
NSP13_S278T	NSP13	S278T	1	0.000685401
NSP13_S289T	NSP13	S289T	1	0.000685401
NSP13_S38L	NSP13	S38L	1	0.000685401
NSP13_T153I	NSP13	T153I	1	0.000685401
NSP13_T279del	NSP13	T279del	1	0.000685401
NSP13_T307del	NSP13	T307del	1	0.000685401
NSP13_T530I	NSP13	T530I	1	0.000685401
NSP13_T599I	NSP13	T599I	1	0.000685401
NSP13_T599N	NSP13	T599N	1	0.000685401
NSP13_V103I	NSP13	V103I	1	0.000685401
NSP13_V169F	NSP13	V169F	1	0.000685401
NSP13_V226L	NSP13	V226L	1	0.000685401
NSP13_V305P	NSP13	V305P	1	0.000685401
NSP13_V314Y	NSP13	V314Y	1	0.000685401
NSP13_V484F	NSP13	V484F	1	0.000685401
NSP13_V544I	NSP13	V544I	1	0.000685401
NSP13_V570L	NSP13	V570L	1	0.000685401
NSP13_V98F	NSP13	V98F	1	0.000685401
NSP13_Y149C	NSP13	Y149C	1	0.000685401
NSP13_Y299W	NSP13	Y299W	1	0.000685401
NSP13_Y306F	NSP13	Y306F	1	0.000685401
NSP13_Y541C	NSP13	Y541C	1	0.000685401
NSP14_A119V	NSP14	A119V	1	0.000685401
NSP14_A138V	NSP14	A138V	1	0.000685401
NSP14_A1S	NSP14	A1S	1	0.000685401
NSP14_A267T	NSP14	A267T	1	0.000685401
NSP14_A281N	NSP14	A281N	1	0.000685401
NSP14_A281V	NSP14	A281V	1	0.000685401
NSP14_A307L	NSP14	A307L	1	0.000685401
NSP14_A308V	NSP14	A308V	1	0.000685401
NSP14_A319del	NSP14	A319del	1	0.000685401
NSP14_A320del	NSP14	A320del	1	0.000685401
NSP14_A323stop	NSP14	A323stop	1	0.000685401
NSP14_A337L	NSP14	A337L	1	0.000685401
NSP14_A344del	NSP14	A344del	1	0.000685401
NSP14_A353del	NSP14	A353del	1	0.000685401
NSP14_A360N	NSP14	A360N	1	0.000685401
NSP14_A371L	NSP14	A371L	1	0.000685401
NSP14_A394del	NSP14	A394del	1	0.000685401
NSP14_A425I	NSP14	A425I	1	0.000685401
NSP14_A435T	NSP14	A435T	1	0.000685401
NSP14_C279L	NSP14	C279L	1	0.000685401
NSP14_C285R	NSP14	C285R	1	0.000685401
NSP14_C309T	NSP14	C309T	1	0.000685401
NSP14_C340del	NSP14	C340del	1	0.000685401
NSP14_C356del	NSP14	C356del	1	0.000685401
NSP14_C382G	NSP14	C382G	1	0.000685401
NSP14_C387I	NSP14	C387I	1	0.000685401
NSP14_D291N	NSP14	D291N	1	0.000685401
NSP14_D301S	NSP14	D301S	1	0.000685401
NSP14_D324Y	NSP14	D324Y	1	0.000685401
NSP14_D331S	NSP14	D331S	1	0.000685401
NSP14_D345del	NSP14	D345del	1	0.000685401
NSP14_D352del	NSP14	D352del	1	0.000685401
NSP14_D358stop	NSP14	D358stop	1	0.000685401
NSP14_D375Q	NSP14	D375Q	1	0.000685401
NSP14_D379A	NSP14	D379A	1	0.000685401
NSP14_D390L	NSP14	D390L	1	0.000685401
NSP14_E284M	NSP14	E284M	1	0.000685401
NSP14_E295K	NSP14	E295K	1	0.000685401
NSP14_E302Q	NSP14	E302Q	1	0.000685401
NSP14_E347del	NSP14	E347del	1	0.000685401
NSP14_E364del	NSP14	E364del	1	0.000685401
NSP14_E365del	NSP14	E365del	1	0.000685401
NSP14_F286L	NSP14	F286L	1	0.000685401
NSP14_F326L	NSP14	F326L	1	0.000685401
NSP14_F326S	NSP14	F326S	1	0.000685401
NSP14_F350del	NSP14	F350del	1	0.000685401
NSP14_F367M	NSP14	F367M	1	0.000685401
NSP14_F377V	NSP14	F377V	1	0.000685401
NSP14_F384A	NSP14	F384A	1	0.000685401
NSP14_F426P	NSP14	F426P	1	0.000685401
NSP14_F73L	NSP14	F73L	1	0.000685401
NSP14_G300N	NSP14	G300N	1	0.000685401
NSP14_G333V	NSP14	G333V	1	0.000685401
NSP14_G380Y	NSP14	G380Y	1	0.000685401
NSP14_G481S	NSP14	G481S	1	0.000685401
NSP14_H283L	NSP14	H283L	1	0.000685401
NSP14_H314S	NSP14	H314S	1	0.000685401
NSP14_H373N	NSP14	H373N	1	0.000685401
NSP14_I201L	NSP14	I201L	1	0.000685401
NSP14_I275V	NSP14	I275V	1	0.000685401
NSP14_I294L	NSP14	I294L	1	0.000685401
NSP14_I298Q	NSP14	I298Q	1	0.000685401
NSP14_I299T	NSP14	I299T	1	0.000685401
NSP14_I305T	NSP14	I305T	1	0.000685401
NSP14_I332L	NSP14	I332L	1	0.000685401
NSP14_I397L	NSP14	I397L	1	0.000685401
NSP14_ins274SstopLGVstopLSTSALLS	NSP14	ins274SstopLGVstopLSTSALLS	1	0.000685401
NSP14_ins282LstopLVMNstopR	NSP14	ins282LstopLVMNstopR	1	0.000685401
NSP14_ins291T	NSP14	ins291T	1	0.000685401
NSP14_ins295LH	NSP14	ins295LH	1	0.000685401
NSP14_K288E	NSP14	K288E	1	0.000685401
NSP14_K304F	NSP14	K304F	1	0.000685401
NSP14_K325G	NSP14	K325G	1	0.000685401
NSP14_K349del	NSP14	K349del	1	0.000685401
NSP14_K349N	NSP14	K349N	1	0.000685401
NSP14_K362S	NSP14	K362S	1	0.000685401
NSP14_K376M	NSP14	K376M	1	0.000685401
NSP14_L303F	NSP14	L303F	1	0.000685401
NSP14_L322M	NSP14	L322M	1	0.000685401
NSP14_L329M	NSP14	L329M	1	0.000685401
NSP14_L383I	NSP14	L383I	1	0.000685401
NSP14_M276L	NSP14	M276L	1	0.000685401
NSP14_M315V	NSP14	M315V	1	0.000685401
NSP14_M62I	NSP14	M62I	1	0.000685401
NSP14_N176D	NSP14	N176D	1	0.000685401
NSP14_N238D	NSP14	N238D	1	0.000685401
NSP14_N306T	NSP14	N306T	1	0.000685401
NSP14_N334V	NSP14	N334V	1	0.000685401
NSP14_N386S	NSP14	N386S	1	0.000685401
NSP14_N388D	NSP14	N388D	1	0.000685401
NSP14_N395del	NSP14	N395del	1	0.000685401
NSP14_P158S	NSP14	P158S	1	0.000685401
NSP14_P297L	NSP14	P297L	1	0.000685401
NSP14_P297stop	NSP14	P297stop	1	0.000685401
NSP14_P335T	NSP14	P335T	1	0.000685401
NSP14_P342del	NSP14	P342del	1	0.000685401
NSP14_P355del	NSP14	P355del	1	0.000685401
NSP14_P46L	NSP14	P46L	1	0.000685401
NSP14_P46S	NSP14	P46S	1	0.000685401
NSP14_Q313L	NSP14	Q313L	1	0.000685401
NSP14_Q343del	NSP14	Q343del	1	0.000685401
NSP14_Q354del	NSP14	Q354del	1	0.000685401
NSP14_R212K	NSP14	R212K	1	0.000685401
NSP14_R278G	NSP14	R278G	1	0.000685401
NSP14_R310L	NSP14	R310L	1	0.000685401
NSP14_R391L	NSP14	R391L	1	0.000685401
NSP14_S357del	NSP14	S357del	1	0.000685401
NSP14_S357N	NSP14	S357N	1	0.000685401
NSP14_S369H	NSP14	S369H	1	0.000685401
NSP14_S374F	NSP14	S374F	1	0.000685401
NSP14_S396del	NSP14	S396del	1	0.000685401
NSP14_S450N	NSP14	S450N	1	0.000685401
NSP14_S450R	NSP14	S450R	1	0.000685401
NSP14_T293A	NSP14	T293A	1	0.000685401
NSP14_T293L	NSP14	T293L	1	0.000685401
NSP14_T378Y	NSP14	T378Y	1	0.000685401
NSP14_V236F	NSP14	V236F	1	0.000685401
NSP14_V269L	NSP14	V269L	1	0.000685401
NSP14_V282I	NSP14	V282I	1	0.000685401
NSP14_V290F	NSP14	V290F	1	0.000685401
NSP14_V312L	NSP14	V312L	1	0.000685401
NSP14_V316F	NSP14	V316F	1	0.000685401
NSP14_V316Y	NSP14	V316Y	1	0.000685401
NSP14_V317L	NSP14	V317L	1	0.000685401
NSP14_V328M	NSP14	V328M	1	0.000685401
NSP14_V341del	NSP14	V341del	1	0.000685401
NSP14_V346del	NSP14	V346del	1	0.000685401
NSP14_V381F	NSP14	V381F	1	0.000685401
NSP14_V389I	NSP14	V389I	1	0.000685401
NSP14_V398F	NSP14	V398F	1	0.000685401
NSP14_V83L	NSP14	V83L	1	0.000685401
NSP14_W348del	NSP14	W348del	1	0.000685401
NSP14_W385M	NSP14	W385M	1	0.000685401
NSP14_Y351del	NSP14	Y351del	1	0.000685401
NSP14_Y368P	NSP14	Y368P	1	0.000685401
NSP14_Y370I	NSP14	Y370I	1	0.000685401
NSP14_Y392I	NSP14	Y392I	1	0.000685401
NSP15_A171V	NSP15	A171V	1	0.000685401
NSP15_A255V	NSP15	A255V	1	0.000685401
NSP15_A80V	NSP15	A80V	1	0.000685401
NSP15_C290F	NSP15	C290F	1	0.000685401
NSP15_D16E	NSP15	D16E	1	0.000685401
NSP15_D91Y	NSP15	D91Y	1	0.000685401
NSP15_G229V	NSP15	G229V	1	0.000685401
NSP15_I280L	NSP15	I280L	1	0.000685401
NSP15_I295T	NSP15	I295T	1	0.000685401
NSP15_K12N	NSP15	K12N	1	0.000685401
NSP15_K259R	NSP15	K259R	1	0.000685401
NSP15_L72I	NSP15	L72I	1	0.000685401
NSP15_N29T	NSP15	N29T	1	0.000685401
NSP15_P270L	NSP15	P270L	1	0.000685401
NSP15_Q196H	NSP15	Q196H	1	0.000685401
NSP15_Q19H	NSP15	Q19H	1	0.000685401
NSP15_Q208stop	NSP15	Q208stop	1	0.000685401
NSP15_S161I	NSP15	S161I	1	0.000685401
NSP15_S261A	NSP15	S261A	1	0.000685401
NSP15_S328L	NSP15	S328L	1	0.000685401
NSP15_T325I	NSP15	T325I	1	0.000685401
NSP15_T83I	NSP15	T83I	1	0.000685401
NSP15_V172L	NSP15	V172L	1	0.000685401
NSP15_V320L	NSP15	V320L	1	0.000685401
NSP15_Y88H	NSP15	Y88H	1	0.000685401
NSP16_A107S	NSP16	A107S	1	0.000685401
NSP16_A116S	NSP16	A116S	1	0.000685401
NSP16_A178V	NSP16	A178V	1	0.000685401
NSP16_A188S	NSP16	A188S	1	0.000685401
NSP16_A34S	NSP16	A34S	1	0.000685401
NSP16_D179N	NSP16	D179N	1	0.000685401
NSP16_G77E	NSP16	G77E	1	0.000685401
NSP16_I157V	NSP16	I157V	1	0.000685401
NSP16_K141R	NSP16	K141R	1	0.000685401
NSP16_N196S	NSP16	N196S	1	0.000685401
NSP16_N285K	NSP16	N285K	1	0.000685401
NSP16_N286Q	NSP16	N286Q	1	0.000685401
NSP16_P12S	NSP16	P12S	1	0.000685401
NSP16_P215S	NSP16	P215S	1	0.000685401
NSP16_P251L	NSP16	P251L	1	0.000685401
NSP16_Q159K	NSP16	Q159K	1	0.000685401
NSP16_Q3L	NSP16	Q3L	1	0.000685401
NSP16_R216H	NSP16	R216H	1	0.000685401
NSP16_R287I	NSP16	R287I	1	0.000685401
NSP16_R287Q	NSP16	R287Q	1	0.000685401
NSP2_A159V	NSP2	A159V	1	0.000685401
NSP2_A192T	NSP2	A192T	1	0.000685401
NSP2_A225T	NSP2	A225T	1	0.000685401
NSP2_A225V	NSP2	A225V	1	0.000685401
NSP2_A249T	NSP2	A249T	1	0.000685401
NSP2_A28V	NSP2	A28V	1	0.000685401
NSP2_A318T	NSP2	A318T	1	0.000685401
NSP2_A336V	NSP2	A336V	1	0.000685401
NSP2_A80S	NSP2	A80S	1	0.000685401
NSP2_C540V	NSP2	C540V	1	0.000685401
NSP2_D14A	NSP2	D14A	1	0.000685401
NSP2_D40N	NSP2	D40N	1	0.000685401
NSP2_E460D	NSP2	E460D	1	0.000685401
NSP2_E493K	NSP2	E493K	1	0.000685401
NSP2_E545K	NSP2	E545K	1	0.000685401
NSP2_E546K	NSP2	E546K	1	0.000685401
NSP2_G220S	NSP2	G220S	1	0.000685401
NSP2_G252S	NSP2	G252S	1	0.000685401
NSP2_G265del	NSP2	G265del	1	0.000685401
NSP2_G334E	NSP2	G334E	1	0.000685401
NSP2_G423S	NSP2	G423S	1	0.000685401
NSP2_G438C	NSP2	G438C	1	0.000685401
NSP2_I100T	NSP2	I100T	1	0.000685401
NSP2_I349T	NSP2	I349T	1	0.000685401
NSP2_K219N	NSP2	K219N	1	0.000685401
NSP2_K239E	NSP2	K239E	1	0.000685401
NSP2_K45R	NSP2	K45R	1	0.000685401
NSP2_K539S	NSP2	K539S	1	0.000685401
NSP2_K542N	NSP2	K542N	1	0.000685401
NSP2_L266del	NSP2	L266del	1	0.000685401
NSP2_L266F	NSP2	L266F	1	0.000685401
NSP2_L271F	NSP2	L271F	1	0.000685401
NSP2_L274F	NSP2	L274F	1	0.000685401
NSP2_L372F	NSP2	L372F	1	0.000685401
NSP2_M405V	NSP2	M405V	1	0.000685401
NSP2_N290D	NSP2	N290D	1	0.000685401
NSP2_N377S	NSP2	N377S	1	0.000685401
NSP2_P125L	NSP2	P125L	1	0.000685401
NSP2_P125S	NSP2	P125S	1	0.000685401
NSP2_P552S	NSP2	P552S	1	0.000685401
NSP2_P96S	NSP2	P96S	1	0.000685401
NSP2_Q134R	NSP2	Q134R	1	0.000685401
NSP2_Q182K	NSP2	Q182K	1	0.000685401
NSP2_Q427H	NSP2	Q427H	1	0.000685401
NSP2_R218C	NSP2	R218C	1	0.000685401
NSP2_R222C	NSP2	R222C	1	0.000685401
NSP2_R362C	NSP2	R362C	1	0.000685401
NSP2_R362H	NSP2	R362H	1	0.000685401
NSP2_R380H	NSP2	R380H	1	0.000685401
NSP2_R544E	NSP2	R544E	1	0.000685401
NSP2_S122A	NSP2	S122A	1	0.000685401
NSP2_S122F	NSP2	S122F	1	0.000685401
NSP2_S358L	NSP2	S358L	1	0.000685401
NSP2_S36N	NSP2	S36N	1	0.000685401
NSP2_S378A	NSP2	S378A	1	0.000685401
NSP2_S543F	NSP2	S543F	1	0.000685401
NSP2_S543P	NSP2	S543P	1	0.000685401
NSP2_T103I	NSP2	T103I	1	0.000685401
NSP2_T149I	NSP2	T149I	1	0.000685401
NSP2_T223I	NSP2	T223I	1	0.000685401
NSP2_T304I	NSP2	T304I	1	0.000685401
NSP2_T310I	NSP2	T310I	1	0.000685401
NSP2_T371I	NSP2	T371I	1	0.000685401
NSP2_T573A	NSP2	T573A	1	0.000685401
NSP2_T573I	NSP2	T573I	1	0.000685401
NSP2_T616I	NSP2	T616I	1	0.000685401
NSP2_V126F	NSP2	V126F	1	0.000685401
NSP2_V379A	NSP2	V379A	1	0.000685401
NSP2_V425A	NSP2	V425A	1	0.000685401
NSP2_V541L	NSP2	V541L	1	0.000685401
NSP2_V571L	NSP2	V571L	1	0.000685401
NSP2_W432L	NSP2	W432L	1	0.000685401
NSP2_W466R	NSP2	W466R	1	0.000685401
NSP2_Y2H	NSP2	Y2H	1	0.000685401
NSP3_A1105V	NSP3	A1105V	1	0.000685401
NSP3_A1179T	NSP3	A1179T	1	0.000685401
NSP3_A1179V	NSP3	A1179V	1	0.000685401
NSP3_A1310T	NSP3	A1310T	1	0.000685401
NSP3_A1430T	NSP3	A1430T	1	0.000685401
NSP3_A1526T	NSP3	A1526T	1	0.000685401
NSP3_A1561V	NSP3	A1561V	1	0.000685401
NSP3_A1642T	NSP3	A1642T	1	0.000685401
NSP3_A1690T	NSP3	A1690T	1	0.000685401
NSP3_A1736V	NSP3	A1736V	1	0.000685401
NSP3_A1798V	NSP3	A1798V	1	0.000685401
NSP3_A1803V	NSP3	A1803V	1	0.000685401
NSP3_A1818T	NSP3	A1818T	1	0.000685401
NSP3_A1818V	NSP3	A1818V	1	0.000685401
NSP3_A254V	NSP3	A254V	1	0.000685401
NSP3_A264V	NSP3	A264V	1	0.000685401
NSP3_A386V	NSP3	A386V	1	0.000685401
NSP3_A488S	NSP3	A488S	1	0.000685401
NSP3_A562V	NSP3	A562V	1	0.000685401
NSP3_A58T	NSP3	A58T	1	0.000685401
NSP3_A655V	NSP3	A655V	1	0.000685401
NSP3_A85S	NSP3	A85S	1	0.000685401
NSP3_A85V	NSP3	A85V	1	0.000685401
NSP3_C1223Y	NSP3	C1223Y	1	0.000685401
NSP3_D1108G	NSP3	D1108G	1	0.000685401
NSP3_D112C	NSP3	D112C	1	0.000685401
NSP3_D136Y	NSP3	D136Y	1	0.000685401
NSP3_D218N	NSP3	D218N	1	0.000685401
NSP3_D349G	NSP3	D349G	1	0.000685401
NSP3_D59V	NSP3	D59V	1	0.000685401
NSP3_D622del	NSP3	D622del	1	0.000685401
NSP3_D729Y	NSP3	D729Y	1	0.000685401
NSP3_D80N	NSP3	D80N	1	0.000685401
NSP3_D821N	NSP3	D821N	1	0.000685401
NSP3_E111D	NSP3	E111D	1	0.000685401
NSP3_E1224G	NSP3	E1224G	1	0.000685401
NSP3_E122V	NSP3	E122V	1	0.000685401
NSP3_E1294del	NSP3	E1294del	1	0.000685401
NSP3_E134D	NSP3	E134D	1	0.000685401
NSP3_E143A	NSP3	E143A	1	0.000685401
NSP3_E1789K	NSP3	E1789K	1	0.000685401
NSP3_E1835A	NSP3	E1835A	1	0.000685401
NSP3_E378V	NSP3	E378V	1	0.000685401
NSP3_E426K	NSP3	E426K	1	0.000685401
NSP3_E565A	NSP3	E565A	1	0.000685401
NSP3_E70D	NSP3	E70D	1	0.000685401
NSP3_E869D	NSP3	E869D	1	0.000685401
NSP3_F1516L	NSP3	F1516L	1	0.000685401
NSP3_F604del	NSP3	F604del	1	0.000685401
NSP3_F606del	NSP3	F606del	1	0.000685401
NSP3_G255V	NSP3	G255V	1	0.000685401
NSP3_G277del	NSP3	G277del	1	0.000685401
NSP3_G282V	NSP3	G282V	1	0.000685401
NSP3_G513C	NSP3	G513C	1	0.000685401
NSP3_H1274Y	NSP3	H1274Y	1	0.000685401
NSP3_H1841Y	NSP3	H1841Y	1	0.000685401
NSP3_H920Y	NSP3	H920Y	1	0.000685401
NSP3_I1021V	NSP3	I1021V	1	0.000685401
NSP3_I1094V	NSP3	I1094V	1	0.000685401
NSP3_I1289del	NSP3	I1289del	1	0.000685401
NSP3_I1894T	NSP3	I1894T	1	0.000685401
NSP3_I310T	NSP3	I310T	1	0.000685401
NSP3_I385T	NSP3	I385T	1	0.000685401
NSP3_I414T	NSP3	I414T	1	0.000685401
NSP3_I62T	NSP3	I62T	1	0.000685401
NSP3_K1290del	NSP3	K1290del	1	0.000685401
NSP3_K1291del	NSP3	K1291del	1	0.000685401
NSP3_K1382R	NSP3	K1382R	1	0.000685401
NSP3_K1737T	NSP3	K1737T	1	0.000685401
NSP3_K1943N	NSP3	K1943N	1	0.000685401
NSP3_K233N	NSP3	K233N	1	0.000685401
NSP3_K33R	NSP3	K33R	1	0.000685401
NSP3_K415Q	NSP3	K415Q	1	0.000685401
NSP3_K429R	NSP3	K429R	1	0.000685401
NSP3_K462E	NSP3	K462E	1	0.000685401
NSP3_K463Q	NSP3	K463Q	1	0.000685401
NSP3_K530N	NSP3	K530N	1	0.000685401
NSP3_K530R	NSP3	K530R	1	0.000685401
NSP3_K610del	NSP3	K610del	1	0.000685401
NSP3_K798R	NSP3	K798R	1	0.000685401
NSP3_K837R	NSP3	K837R	1	0.000685401
NSP3_K902N	NSP3	K902N	1	0.000685401
NSP3_K945R	NSP3	K945R	1	0.000685401
NSP3_K963R	NSP3	K963R	1	0.000685401
NSP3_L1035F	NSP3	L1035F	1	0.000685401
NSP3_L1244F	NSP3	L1244F	1	0.000685401
NSP3_L1266I	NSP3	L1266I	1	0.000685401
NSP3_L1266Q	NSP3	L1266Q	1	0.000685401
NSP3_L1416F	NSP3	L1416F	1	0.000685401
NSP3_L1417T	NSP3	L1417T	1	0.000685401
NSP3_L1418I	NSP3	L1418I	1	0.000685401
NSP3_L151P	NSP3	L151P	1	0.000685401
NSP3_L1629P	NSP3	L1629P	1	0.000685401
NSP3_L1746F	NSP3	L1746F	1	0.000685401
NSP3_L1802F	NSP3	L1802F	1	0.000685401
NSP3_L198R	NSP3	L198R	1	0.000685401
NSP3_L279I	NSP3	L279I	1	0.000685401
NSP3_L292F	NSP3	L292F	1	0.000685401
NSP3_L46I	NSP3	L46I	1	0.000685401
NSP3_L623del	NSP3	L623del	1	0.000685401
NSP3_L689F	NSP3	L689F	1	0.000685401
NSP3_L862V	NSP3	L862V	1	0.000685401
NSP3_L944F	NSP3	L944F	1	0.000685401
NSP3_M1556K	NSP3	M1556K	1	0.000685401
NSP3_M196I	NSP3	M196I	1	0.000685401
NSP3_M829V	NSP3	M829V	1	0.000685401
NSP3_M951V	NSP3	M951V	1	0.000685401
NSP3_M953T	NSP3	M953T	1	0.000685401
NSP3_N1104K	NSP3	N1104K	1	0.000685401
NSP3_N1293del	NSP3	N1293del	1	0.000685401
NSP3_N1934D	NSP3	N1934D	1	0.000685401
NSP3_N276R	NSP3	N276R	1	0.000685401
NSP3_N444S	NSP3	N444S	1	0.000685401
NSP3_N506T	NSP3	N506T	1	0.000685401
NSP3_N556S	NSP3	N556S	1	0.000685401
NSP3_N624del	NSP3	N624del	1	0.000685401
NSP3_N624H	NSP3	N624H	1	0.000685401
NSP3_P1044L	NSP3	P1044L	1	0.000685401
NSP3_P108H	NSP3	P108H	1	0.000685401
NSP3_P109L	NSP3	P109L	1	0.000685401
NSP3_P1132S	NSP3	P1132S	1	0.000685401
NSP3_P1228L	NSP3	P1228L	1	0.000685401
NSP3_P1228R	NSP3	P1228R	1	0.000685401
NSP3_P1237S	NSP3	P1237S	1	0.000685401
NSP3_P1292del	NSP3	P1292del	1	0.000685401
NSP3_P1469L	NSP3	P1469L	1	0.000685401
NSP3_P1787S	NSP3	P1787S	1	0.000685401
NSP3_P236L	NSP3	P236L	1	0.000685401
NSP3_P2L	NSP3	P2L	1	0.000685401
NSP3_P302S	NSP3	P302S	1	0.000685401
NSP3_P340L	NSP3	P340L	1	0.000685401
NSP3_P395L	NSP3	P395L	1	0.000685401
NSP3_P466S	NSP3	P466S	1	0.000685401
NSP3_P654S	NSP3	P654S	1	0.000685401
NSP3_P67S	NSP3	P67S	1	0.000685401
NSP3_P874L	NSP3	P874L	1	0.000685401
NSP3_Q172L	NSP3	Q172L	1	0.000685401
NSP3_Q1884H	NSP3	Q1884H	1	0.000685401
NSP3_Q203H	NSP3	Q203H	1	0.000685401
NSP3_Q774R	NSP3	Q774R	1	0.000685401
NSP3_R1297del	NSP3	R1297del	1	0.000685401
NSP3_R1297I	NSP3	R1297I	1	0.000685401
NSP3_R1697K	NSP3	R1697K	1	0.000685401
NSP3_R586H	NSP3	R586H	1	0.000685401
NSP3_R603del	NSP3	R603del	1	0.000685401
NSP3_R810L	NSP3	R810L	1	0.000685401
NSP3_R883K	NSP3	R883K	1	0.000685401
NSP3_S1106G	NSP3	S1106G	1	0.000685401
NSP3_S1160F	NSP3	S1160F	1	0.000685401
NSP3_S1206L	NSP3	S1206L	1	0.000685401
NSP3_S1265del	NSP3	S1265del	1	0.000685401
NSP3_S1265I	NSP3	S1265I	1	0.000685401
NSP3_S1285T	NSP3	S1285T	1	0.000685401
NSP3_S1296del	NSP3	S1296del	1	0.000685401
NSP3_S1314G	NSP3	S1314G	1	0.000685401
NSP3_S1370F	NSP3	S1370F	1	0.000685401
NSP3_S1419K	NSP3	S1419K	1	0.000685401
NSP3_S1455F	NSP3	S1455F	1	0.000685401
NSP3_S1656A	NSP3	S1656A	1	0.000685401
NSP3_S1675G	NSP3	S1675G	1	0.000685401
NSP3_S1675I	NSP3	S1675I	1	0.000685401
NSP3_S1682F	NSP3	S1682F	1	0.000685401
NSP3_S1717L	NSP3	S1717L	1	0.000685401
NSP3_S1813F	NSP3	S1813F	1	0.000685401
NSP3_S343F	NSP3	S343F	1	0.000685401
NSP3_S609C	NSP3	S609C	1	0.000685401
NSP3_S609del	NSP3	S609del	1	0.000685401
NSP3_S660F	NSP3	S660F	1	0.000685401
NSP3_S794L	NSP3	S794L	1	0.000685401
NSP3_S823R	NSP3	S823R	1	0.000685401
NSP3_S93F	NSP3	S93F	1	0.000685401
NSP3_T1063I	NSP3	T1063I	1	0.000685401
NSP3_T1288del	NSP3	T1288del	1	0.000685401
NSP3_T1303I	NSP3	T1303I	1	0.000685401
NSP3_T1306I	NSP3	T1306I	1	0.000685401
NSP3_T1348I	NSP3	T1348I	1	0.000685401
NSP3_T1368A	NSP3	T1368A	1	0.000685401
NSP3_T350I	NSP3	T350I	1	0.000685401
NSP3_T423I	NSP3	T423I	1	0.000685401
NSP3_T424N	NSP3	T424N	1	0.000685401
NSP3_T428I	NSP3	T428I	1	0.000685401
NSP3_T485I	NSP3	T485I	1	0.000685401
NSP3_T48I	NSP3	T48I	1	0.000685401
NSP3_T504I	NSP3	T504I	1	0.000685401
NSP3_T577A	NSP3	T577A	1	0.000685401
NSP3_T608del	NSP3	T608del	1	0.000685401
NSP3_T611del	NSP3	T611del	1	0.000685401
NSP3_T611I	NSP3	T611I	1	0.000685401
NSP3_T612del	NSP3	T612del	1	0.000685401
NSP3_T64I	NSP3	T64I	1	0.000685401
NSP3_T724I	NSP3	T724I	1	0.000685401
NSP3_T725I	NSP3	T725I	1	0.000685401
NSP3_T734I	NSP3	T734I	1	0.000685401
NSP3_T779I	NSP3	T779I	1	0.000685401
NSP3_T942I	NSP3	T942I	1	0.000685401
NSP3_T970M	NSP3	T970M	1	0.000685401
NSP3_V1062I	NSP3	V1062I	1	0.000685401
NSP3_V1298del	NSP3	V1298del	1	0.000685401
NSP3_V1298L	NSP3	V1298L	1	0.000685401
NSP3_V1420del	NSP3	V1420del	1	0.000685401
NSP3_V1506F	NSP3	V1506F	1	0.000685401
NSP3_V1795F	NSP3	V1795F	1	0.000685401
NSP3_V351F	NSP3	V351F	1	0.000685401
NSP3_V393F	NSP3	V393F	1	0.000685401
NSP3_V613I	NSP3	V613I	1	0.000685401
NSP3_V765I	NSP3	V765I	1	0.000685401
NSP3_W1498R	NSP3	W1498R	1	0.000685401
NSP3_Y1323del	NSP3	Y1323del	1	0.000685401
NSP3_Y1595C	NSP3	Y1595C	1	0.000685401
NSP3_Y246C	NSP3	Y246C	1	0.000685401
NSP3_Y272H	NSP3	Y272H	1	0.000685401
NSP3_Y438F	NSP3	Y438F	1	0.000685401
NSP3_Y605del	NSP3	Y605del	1	0.000685401
NSP3_Y607del	NSP3	Y607del	1	0.000685401
NSP4_A260P	NSP4	A260P	1	0.000685401
NSP4_A472V	NSP4	A472V	1	0.000685401
NSP4_A58V	NSP4	A58V	1	0.000685401
NSP4_A65V	NSP4	A65V	1	0.000685401
NSP4_F390V	NSP4	F390V	1	0.000685401
NSP4_G164A	NSP4	G164A	1	0.000685401
NSP4_H470Y	NSP4	H470Y	1	0.000685401
NSP4_I23T	NSP4	I23T	1	0.000685401
NSP4_I23V	NSP4	I23V	1	0.000685401
NSP4_I272L	NSP4	I272L	1	0.000685401
NSP4_L447F	NSP4	L447F	1	0.000685401
NSP4_M267V	NSP4	M267V	1	0.000685401
NSP4_M302V	NSP4	M302V	1	0.000685401
NSP4_M33I	NSP4	M33I	1	0.000685401
NSP4_P29S	NSP4	P29S	1	0.000685401
NSP4_R97I	NSP4	R97I	1	0.000685401
NSP4_S137L	NSP4	S137L	1	0.000685401
NSP4_S34F	NSP4	S34F	1	0.000685401
NSP4_S395I	NSP4	S395I	1	0.000685401
NSP4_T109M	NSP4	T109M	1	0.000685401
NSP4_T114I	NSP4	T114I	1	0.000685401
NSP4_T14I	NSP4	T14I	1	0.000685401
NSP4_T189I	NSP4	T189I	1	0.000685401
NSP4_T439M	NSP4	T439M	1	0.000685401
NSP4_T495N	NSP4	T495N	1	0.000685401
NSP4_V294A	NSP4	V294A	1	0.000685401
NSP4_V407F	NSP4	V407F	1	0.000685401
NSP5_A116T	NSP5	A116T	1	0.000685401
NSP5_A173del	NSP5	A173del	1	0.000685401
NSP5_A191stop	NSP5	A191stop	1	0.000685401
NSP5_A191V	NSP5	A191V	1	0.000685401
NSP5_A193V	NSP5	A193V	1	0.000685401
NSP5_A194T	NSP5	A194T	1	0.000685401
NSP5_A206F	NSP5	A206F	1	0.000685401
NSP5_A234S	NSP5	A234S	1	0.000685401
NSP5_A234V	NSP5	A234V	1	0.000685401
NSP5_A285V	NSP5	A285V	1	0.000685401
NSP5_A7S	NSP5	A7S	1	0.000685401
NSP5_C156Y	NSP5	C156Y	1	0.000685401
NSP5_C160V	NSP5	C160V	1	0.000685401
NSP5_D155N	NSP5	D155N	1	0.000685401
NSP5_D176C	NSP5	D176C	1	0.000685401
NSP5_D187L	NSP5	D187L	1	0.000685401
NSP5_E166del	NSP5	E166del	1	0.000685401
NSP5_E178I	NSP5	E178I	1	0.000685401
NSP5_F181Y	NSP5	F181Y	1	0.000685401
NSP5_G15S	NSP5	G15S	1	0.000685401
NSP5_G170del	NSP5	G170del	1	0.000685401
NSP5_G174del	NSP5	G174del	1	0.000685401
NSP5_G179W	NSP5	G179W	1	0.000685401
NSP5_G183L	NSP5	G183L	1	0.000685401
NSP5_G195F	NSP5	G195F	1	0.000685401
NSP5_H163del	NSP5	H163del	1	0.000685401
NSP5_H164del	NSP5	H164del	1	0.000685401
NSP5_H172del	NSP5	H172del	1	0.000685401
NSP5_H64Y	NSP5	H64Y	1	0.000685401
NSP5_I200L	NSP5	I200L	1	0.000685401
NSP5_I259V	NSP5	I259V	1	0.000685401
NSP5_ins201GKQHKQLVRTQL	NSP5	ins201GKQHKQLVRTQL	1	0.000685401
NSP5_K88R	NSP5	K88R	1	0.000685401
NSP5_L167del	NSP5	L167del	1	0.000685401
NSP5_L177T	NSP5	L177T	1	0.000685401
NSP5_L205M	NSP5	L205M	1	0.000685401
NSP5_L67F	NSP5	L67F	1	0.000685401
NSP5_L75F	NSP5	L75F	1	0.000685401
NSP5_M162del	NSP5	M162del	1	0.000685401
NSP5_M165del	NSP5	M165del	1	0.000685401
NSP5_M17T	NSP5	M17T	1	0.000685401
NSP5_N203Q	NSP5	N203Q	1	0.000685401
NSP5_P132L	NSP5	P132L	1	0.000685401
NSP5_P132S	NSP5	P132S	1	0.000685401
NSP5_P168del	NSP5	P168del	1	0.000685401
NSP5_P184E	NSP5	P184E	1	0.000685401
NSP5_P184L	NSP5	P184L	1	0.000685401
NSP5_Q192K	NSP5	Q192K	1	0.000685401
NSP5_R105H	NSP5	R105H	1	0.000685401
NSP5_R188A	NSP5	R188A	1	0.000685401
NSP5_R188K	NSP5	R188K	1	0.000685401
NSP5_R188S	NSP5	R188S	1	0.000685401
NSP5_S158F	NSP5	S158F	1	0.000685401
NSP5_S46Y	NSP5	S46Y	1	0.000685401
NSP5_T169del	NSP5	T169del	1	0.000685401
NSP5_T190I	NSP5	T190I	1	0.000685401
NSP5_T198L	NSP5	T198L	1	0.000685401
NSP5_T199L	NSP5	T199L	1	0.000685401
NSP5_T224A	NSP5	T224A	1	0.000685401
NSP5_T304I	NSP5	T304I	1	0.000685401
NSP5_V157A	NSP5	V157A	1	0.000685401
NSP5_V157I	NSP5	V157I	1	0.000685401
NSP5_V171del	NSP5	V171del	1	0.000685401
NSP5_V186M	NSP5	V186M	1	0.000685401
NSP5_V202L	NSP5	V202L	1	0.000685401
NSP5_V204L	NSP5	V204L	1	0.000685401
NSP5_V233M	NSP5	V233M	1	0.000685401
NSP5_V247I	NSP5	V247I	1	0.000685401
NSP5_Y161del	NSP5	Y161del	1	0.000685401
NSP5_Y182Q	NSP5	Y182Q	1	0.000685401
NSP6_A119T	NSP6	A119T	1	0.000685401
NSP6_A119V	NSP6	A119V	1	0.000685401
NSP6_A128V	NSP6	A128V	1	0.000685401
NSP6_A136V	NSP6	A136V	1	0.000685401
NSP6_A2T	NSP6	A2T	1	0.000685401
NSP6_A51V	NSP6	A51V	1	0.000685401
NSP6_F201V	NSP6	F201V	1	0.000685401
NSP6_G48C	NSP6	G48C	1	0.000685401
NSP6_I284V	NSP6	I284V	1	0.000685401
NSP6_I49T	NSP6	I49T	1	0.000685401
NSP6_K263T	NSP6	K263T	1	0.000685401
NSP6_L75F	NSP6	L75F	1	0.000685401
NSP6_M100V	NSP6	M100V	1	0.000685401
NSP6_M58V	NSP6	M58V	1	0.000685401
NSP6_M86I	NSP6	M86I	1	0.000685401
NSP6_N255S	NSP6	N255S	1	0.000685401
NSP6_T141I	NSP6	T141I	1	0.000685401
NSP6_T20I	NSP6	T20I	1	0.000685401
NSP6_T77A	NSP6	T77A	1	0.000685401
NSP6_V101del	NSP6	V101del	1	0.000685401
NSP6_V24F	NSP6	V24F	1	0.000685401
NSP6_V60I	NSP6	V60I	1	0.000685401
NSP6_V78I	NSP6	V78I	1	0.000685401
NSP7_A30T	NSP7	A30T	1	0.000685401
NSP7_D77G	NSP7	D77G	1	0.000685401
NSP7_K2R	NSP7	K2R	1	0.000685401
NSP7_L71F	NSP7	L71F	1	0.000685401
NSP7_M3T	NSP7	M3T	1	0.000685401
[truncated: 218 more rows]
